# Supplementary material for: Quantitative Proteomics Identifies Novel Nrf2-Mediated Adaptative Signaling Pathways in Skeletal Muscle Following Exercise Training
Source: Antioxidants (Basel). 2023 Jan 9;12(1):151. doi: 10.3390/antiox12010151 (PMC9854705; doi:10.3390/antiox12010151)
Supplement: Supplementary file 1 [file antioxidants-12-00151-s001.zip]

Archive with 6 entries (6 files):
- Supplementary Table S1.xlsx
- Supplementary Table S2.xlsx
- Supplementary Table S3.xls
- Supplementary Table S4.xls
- Supplementary Table S5.xls
- Supplementary Table S6.xls
