# Supplementary material for: Quantitative Proteomics Identifies Novel Nrf2-Mediated Adaptative Signaling Pathways in Skeletal Muscle Following Exercise Training
Source: Antioxidants (Basel). 2023 Jan 9;12(1):151. doi: 10.3390/antiox12010151 (PMC9854705; doi:10.3390/antiox12010151)
Supplement: Supplementary file 1 [file antioxidants-12-00151-s001.zip › Supplementary Table S1.xlsx]

## Sheet: Sheet1
Accession	Description	Gene_Names	Sed-1	Sed-1r	Sed-2	Sed-3	Sed-3r	Sed-3r2	Sed-4	Sed-5	Sed-6	ExT-1	ExT-2	ExT-3	ExT-4	ExT-5	ExT-6	p-value(ExT vs. Sed)	Fold-Change(ExT vs. Sed)	Fold-Change(ExT vs. Sed) (Description)
Q7TT45	Ras-related GTP-binding protein D OS=Mus musculus OX=10090 GN=Rragd PE=1 SV=2	Rragd	91243.9	61709.4	157056	126735	170227	101716	36325.7	191522	158938	149239	188604	116429	106896	186009	79512.9	1.06898e-05	4.39178	WT-ExT up vs WT-Sed
Q9DCZ4	MICOS complex subunit Mic26 OS=Mus musculus OX=10090 GN=Apoo PE=1 SV=2	Apoo	749123	840134	1.53824e+06	735667	2.6899e+06	3.82326e+06	1.14136e+06	3.06271e+06	2.7044e+06	2.20447e+06	3.66111e+06	2.24559e+06	2.32644e+06	2.54409e+06	2.8761e+06	2.30623e-05	3.04879	WT-ExT up vs WT-Sed
P24472	Glutathione S-transferase A4 OS=Mus musculus OX=10090 GN=Gsta4 PE=1 SV=3	Gsta4	205473	215367	495512	207063	381356	558723	343366	576706	497001	876790	1.31195e+06	730114	810298	969283	670690	3.21714e-05	3.68571	WT-ExT up vs WT-Sed
O35129	Prohibitin-2 OS=Mus musculus OX=10090 GN=Phb2 PE=1 SV=1	Phb2	431391	477619	1.93252e+06	405875	1.62898e+06	2.27485e+06	685421	1.63564e+06	1.21811e+06	1.95621e+06	2.23382e+06	1.41874e+06	1.26909e+06	1.66605e+06	1.36937e+06	3.70398e-05	3.30701	WT-ExT up vs WT-Sed
Q78ZA7	Nucleosome assembly protein 1-like 4 OS=Mus musculus OX=10090 GN=Nap1l4 PE=1 SV=1	Nap1l4	329117	467251	790334	314044	908515	786225	287599	767877	834191	1.05973e+06	1.20498e+06	623817	638685	766969	670927	4.59386e-05	11.4203	WT-ExT up vs WT-Sed
Q61425	Hydroxyacyl-coenzyme A dehydrogenase, mitochondrial OS=Mus musculus OX=10090 GN=Hadh PE=1 SV=2	Hadh	1.65465e+06	1.94962e+06	7.24804e+06	1.05276e+06	7.2073e+06	8.83398e+06	2.46367e+06	7.53839e+06	8.37519e+06	7.9734e+06	9.94712e+06	5.81378e+06	5.39301e+06	5.74081e+06	7.18696e+06	7.12304e-05	4.02299	WT-ExT up vs WT-Sed
Q9D6K8	FUN14 domain-containing protein 2 OS=Mus musculus OX=10090 GN=Fundc2 PE=1 SV=1	Fundc2	1.27653e+06	1.70727e+06	3.00787e+06	1.94424e+06	3.05404e+06	2.85757e+06	1.72708e+06	2.84028e+06	3.14557e+06	3.26968e+06	2.94054e+06	2.86034e+06	2.65961e+06	2.90879e+06	3.08583e+06	7.86997e-05	1.79243	WT-ExT up vs WT-Sed
P26638	Serine--tRNA ligase, cytoplasmic OS=Mus musculus OX=10090 GN=Sars1 PE=1 SV=3	Sars1	149446	119782	650054	78658.6	487830	880177	255616	577300	657542	685570	745778	620124	520557	586738	482302	0.000116451	4.35688	WT-ExT up vs WT-Sed
Q3TD78	NIPSNAP domain-containing protein OS=Mus musculus OX=10090 GN=Nipsnap2 PE=2 SV=1	Nipsnap2	917017	887069	3.31877e+06	1.52607e+06	4.3129e+06	6.45389e+06	2.09514e+06	5.21351e+06	6.61669e+06	4.39178e+06	3.92205e+06	4.40117e+06	5.57939e+06	4.29526e+06	6.58107e+06	0.000125107	3.76546	WT-ExT up vs WT-Sed
Q91VK1	Basic leucine zipper and W2 domain-containing protein 2 OS=Mus musculus OX=10090 GN=Bzw2 PE=1 SV=1	Bzw2	97357.7	88363.7	169109	82963	215571	186698	89701.5	176336	147766	178755	250755	141970	162235	205027	174149	0.000129274	2.03946	WT-ExT up vs WT-Sed
A0A075B5M7	Immunoglobulin kappa variable 5-39 OS=Mus musculus OX=10090 GN=Igkv5-39 PE=1 SV=7	Igkv5-39	23147.9	10107.5	43963.6	22679.8	35665.4	30103.4	12197.3	54712.6	32063.7	218588	254441	120466	114476	304879	65004.6	0.000160293	9.86763	WT-ExT up vs WT-Sed
Q61646	Haptoglobin OS=Mus musculus OX=10090 GN=Hp PE=1 SV=1	Hp	117977	193127	185086	156823	163159	137377	132495	144869	193187	1.22278e+06	1.32232e+06	735342	657367	1.72891e+06	423006	0.000191661	6.17597	WT-ExT up vs WT-Sed
Q9JMH6	Thioredoxin reductase 1, cytoplasmic OS=Mus musculus OX=10090 GN=Txnrd1 PE=1 SV=3	Txnrd1	347697	356059	738102	538122	949785	950413	690491	1.21231e+06	808750	1.25225e+06	1.64439e+06	1.00142e+06	1.39941e+06	1.65881e+06	1.22973e+06	0.000192863	2.90148	WT-ExT up vs WT-Sed
Q9WV55	Vesicle-associated membrane protein-associated protein A OS=Mus musculus OX=10090 GN=Vapa PE=1 SV=2	Vapa	1.13214e+06	1.13109e+06	3.13965e+06	979435	3.03331e+06	3.86394e+06	1.59585e+06	3.81485e+06	2.5091e+06	3.35937e+06	4.62063e+06	2.9184e+06	2.46273e+06	2.8962e+06	2.45565e+06	0.00020023	2.55806	WT-ExT up vs WT-Sed
P14869	60S acidic ribosomal protein P0 OS=Mus musculus OX=10090 GN=Rplp0 PE=1 SV=3	Rplp0	491970	369426	801189	895145	912683	801770	627757	930482	661073	803006	1.06591e+06	737162	646642	749336	586469	0.000247165	2.55906	WT-ExT up vs WT-Sed
P01753	Ig heavy chain V region 186-1 OS=Mus musculus OX=10090 PE=4 SV=2	HVM09	21339.8	19485.3	39965.6	42139.8	56350.8	43293.4	48768.4	63566.7	50455.1	98727.2	109214	176059	188489	252886	138332	0.000250658	5.01172	WT-ExT up vs WT-Sed
Q68ED2	Metabotropic glutamate receptor 7 OS=Mus musculus OX=10090 GN=Grm7 PE=1 SV=1	Grm7	732574	117082	44147.6	95591.1	14734.9	31794.5	236652	0	9893.89	6333.14	16438.9	2115.55	5291.87	5480.92	18778	0.000267656	-29.8857	WT-ExT down vs WT-Sed
Q8CGK3	Lon protease homolog, mitochondrial OS=Mus musculus OX=10090 GN=Lonp1 PE=1 SV=2	Lonp1	148608	147791	415280	133199	557338	603342	287549	789345	498228	451392	558577	344063	492514	490587	572763	0.00027666	2.80978	WT-ExT up vs WT-Sed
D3Z7X0	Acyl-Coenzyme A dehydrogenase family, member 12 OS=Mus musculus OX=10090 GN=Acad12 PE=1 SV=1	Acad12	177976	188800	440432	138674	457305	500816	271237	404738	449012	672885	694316	393599	400222	501510	546455	0.000280936	2.76708	WT-ExT up vs WT-Sed
Q920M5	Coronin-6 OS=Mus musculus OX=10090 GN=Coro6 PE=1 SV=1	Coro6	51093.6	32487.5	351711	15939.6	247560	442258	73488.8	351467	328593	257898	406259	468400	157062	222307	299430	0.000283086	7.5771	WT-ExT up vs WT-Sed
P97443	Histone-lysine N-methyltransferase Smyd1 OS=Mus musculus OX=10090 GN=Smyd1 PE=1 SV=3	Smyd1	1.89655e+06	2.33257e+06	9.81766e+06	3.97715e+06	9.64522e+06	1.10624e+07	4.99314e+06	1.65867e+07	1.23779e+07	8.89741e+06	1.38772e+07	1.06489e+07	8.56725e+06	1.12891e+07	9.61725e+06	0.000295684	3.3778	WT-ExT up vs WT-Sed
Q9D6Y9	1,4-alpha-glucan-branching enzyme OS=Mus musculus OX=10090 GN=Gbe1 PE=1 SV=1	Gbe1	633346	664169	923935	857028	1.50998e+06	841734	1.28233e+06	1.29642e+06	1.64188e+06	2.37949e+06	3.44574e+06	1.64163e+06	3.38214e+06	3.34224e+06	3.74087e+06	0.000298338	3.49123	WT-ExT up vs WT-Sed
A0A075B5Y4	Immunoglobulin heavy variable 1-81 (Fragment) OS=Mus musculus OX=10090 GN=Ighv1-81 PE=4 SV=1	Ighv1-81	50360.7	35987.4	38023.4	30229.7	41655.9	42869.3	25439.6	42745.9	48224.7	187893	136897	111651	138192	241989	77872.1	0.000309474	4.06998	WT-ExT up vs WT-Sed
P63030	Mitochondrial pyruvate carrier 1 OS=Mus musculus OX=10090 GN=Mpc1 PE=1 SV=1	Mpc1	280085	240366	1.02008e+06	388422	1.38808e+06	1.74987e+06	440950	1.49828e+06	1.06542e+06	1.72661e+06	1.95355e+06	887261	831447	1.13147e+06	913484	0.000380258	3.572	WT-ExT up vs WT-Sed
Q8BGH2	Sorting and assembly machinery component 50 homolog OS=Mus musculus OX=10090 GN=Samm50 PE=1 SV=1	Samm50	408335	360856	1.03581e+06	316299	1.03685e+06	1.29961e+06	521639	931941	812231	1.14703e+06	1.26294e+06	822795	678244	799623	923090	0.000419558	2.32366	WT-ExT up vs WT-Sed
Q3TMP8	Trimeric intracellular cation channel type A OS=Mus musculus OX=10090 GN=Tmem38a PE=1 SV=2	Tmem38a	622746	686783	2.86502e+06	1.05992e+06	3.30424e+06	3.16089e+06	1.20856e+06	3.72029e+06	2.89611e+06	3.33183e+06	3.43653e+06	2.45329e+06	2.2464e+06	3.75507e+06	1.70627e+06	0.000447112	3.16069	WT-ExT up vs WT-Sed
Q9DC70	NADH dehydrogenase [ubiquinone] iron-sulfur protein 7, mitochondrial OS=Mus musculus OX=10090 GN=Ndufs7 PE=1 SV=1	Ndufs7	747104	821200	4.58472e+06	948701	3.8093e+06	5.86413e+06	2.46906e+06	5.33443e+06	4.74932e+06	4.75957e+06	5.26192e+06	3.33867e+06	3.18843e+06	4.59017e+06	4.36706e+06	0.000534379	3.81892	WT-ExT up vs WT-Sed
Q9R0P3	S-formylglutathione hydrolase OS=Mus musculus OX=10090 GN=Esd PE=1 SV=1	Esd	1.02148e+06	1.0947e+06	2.13018e+06	1.25195e+06	2.17175e+06	2.07393e+06	2.06458e+06	2.45976e+06	1.86447e+06	3.47504e+06	3.93624e+06	2.74577e+06	2.7167e+06	3.83005e+06	2.5461e+06	0.00053451	2.42327	WT-ExT up vs WT-Sed
P34022	Ran-specific GTPase-activating protein OS=Mus musculus OX=10090 GN=Ranbp1 PE=1 SV=2	Ranbp1	3804.68	24524.2	76904.2	63139.5	65441.3	24461.4	32342.6	71918.1	28178.1	29665.1	37938.6	63293.8	46865.3	57204.9	34724.9	0.000582377	2.15917	WT-ExT up vs WT-Sed
Q9QYJ0	DnaJ homolog subfamily A member 2 OS=Mus musculus OX=10090 GN=Dnaja2 PE=1 SV=1	Dnaja2	317068	405828	1.86117e+06	190120	1.45444e+06	1.63974e+06	836123	1.75132e+06	1.66553e+06	1.63398e+06	2.30358e+06	1.30125e+06	1.34882e+06	1.81003e+06	1.51275e+06	0.000598273	4.28421	WT-ExT up vs WT-Sed
P62141	Serine/threonine-protein phosphatase PP1-beta catalytic subunit OS=Mus musculus OX=10090 GN=Ppp1cb PE=1 SV=3	Ppp1cb	490780	536381	2.68994e+06	456105	1.8534e+06	3.05228e+06	1.18484e+06	1.75041e+06	2.4509e+06	2.71675e+06	2.99634e+06	2.3504e+06	1.62477e+06	1.638e+06	1.64073e+06	0.000634342	3.40447	WT-ExT up vs WT-Sed
O54950	5'-AMP-activated protein kinase subunit gamma-1 OS=Mus musculus OX=10090 GN=Prkag1 PE=1 SV=2	Prkag1	72107.4	54675.4	458525	69456.2	379767	389689	178092	289365	338319	315824	384362	254537	347548	210052	412035	0.000635509	3.73827	WT-ExT up vs WT-Sed
P61079	Ubiquitin-conjugating enzyme E2 D3 OS=Mus musculus OX=10090 GN=Ube2d3 PE=1 SV=1	Ube2d3	381775	470446	559716	412512	779747	768827	815367	1.33044e+06	1.26434e+06	901616	1.10414e+06	1.10764e+06	1.198e+06	1.06212e+06	1.03873e+06	0.000716744	2.14777	WT-ExT up vs WT-Sed
Q9EQ20	Methylmalonate-semialdehyde dehydrogenase [acylating], mitochondrial OS=Mus musculus OX=10090 GN=Aldh6a1 PE=1 SV=1	Aldh6a1	1.39301e+06	1.6278e+06	3.65663e+06	2.03155e+06	3.729e+06	2.96956e+06	2.49254e+06	3.11902e+06	3.27374e+06	3.72942e+06	4.38973e+06	3.11089e+06	2.98749e+06	4.06504e+06	3.42419e+06	0.000766734	1.94675	WT-ExT up vs WT-Sed
Q91VR2	ATP synthase subunit gamma, mitochondrial OS=Mus musculus OX=10090 GN=Atp5f1c PE=1 SV=1	Atp5f1c	2.4162e+06	2.10462e+06	8.32158e+06	3.76982e+06	9.98178e+06	1.05874e+07	4.42452e+06	6.347e+06	8.24888e+06	9.92894e+06	1.03106e+07	5.68878e+06	6.33107e+06	8.5598e+06	9.30665e+06	0.000781414	2.68658	WT-ExT up vs WT-Sed
Q8R1B4	Eukaryotic translation initiation factor 3 subunit C OS=Mus musculus OX=10090 GN=Eif3c PE=1 SV=1	Eif3c	40711.2	53177	246915	37876.3	215542	286504	132191	251319	243192	174812	225640	257563	204617	214608	162121	0.000806099	3.55739	WT-ExT up vs WT-Sed
Q9CQH7	Transcription factor BTF3 homolog 4 OS=Mus musculus OX=10090 GN=Btf3l4 PE=1 SV=1	Btf3l4	187715	233976	862312	276153	508353	504702	198068	724594	657658	737513	512803	558741	397604	600572	340034	0.0008191	2.29396	WT-ExT up vs WT-Sed
Q9WUK2	Eukaryotic translation initiation factor 4H OS=Mus musculus OX=10090 GN=Eif4h PE=1 SV=3	Eif4h	227244	119646	462340	138381	301466	288213	177244	467827	432274	459684	491004	289770	329632	488047	306349	0.000836988	2.39171	WT-ExT up vs WT-Sed
Q06138	Calcium-binding protein 39 OS=Mus musculus OX=10090 GN=Cab39 PE=1 SV=2	Cab39	115036	116504	471186	101368	364225	598267	333820	430079	564658	513178	525730	491793	389557	480689	442868	0.000847459	3.23177	WT-ExT up vs WT-Sed
Q8K2H2	Deubiquitinase OTUD6B OS=Mus musculus OX=10090 GN=Otud6b PE=1 SV=1	Otud6b	14327.7	20677.3	93953.1	8612.18	37392.9	50269.8	9097.1	83580.7	58610.7	67647.8	58851.2	35251	38818.7	96689.5	32211.7	0.000869939	4.1069	WT-ExT up vs WT-Sed
P03911	NADH-ubiquinone oxidoreductase chain 4 OS=Mus musculus OX=10090 GN=Mtnd4 PE=1 SV=1	Mtnd4	311516	278258	1.91901e+06	660912	2.43795e+06	2.60206e+06	598711	2.37645e+06	2.08368e+06	2.38128e+06	2.46532e+06	2.08457e+06	935909	1.14622e+06	2.08847e+06	0.000921038	4.03506	WT-ExT up vs WT-Sed
Q9DB05	Alpha-soluble NSF attachment protein OS=Mus musculus OX=10090 GN=Napa PE=1 SV=1	Napa	118960	113899	275401	253997	285026	221647	125983	202095	231248	251835	407923	168354	137254	200502	139195	0.000930769	2.32984	WT-ExT up vs WT-Sed
Q99LY9	NADH dehydrogenase [ubiquinone] iron-sulfur protein 5 OS=Mus musculus OX=10090 GN=Ndufs5 PE=1 SV=3	Ndufs5	1.0402e+06	1.2157e+06	3.24323e+06	1.16055e+06	2.65163e+06	2.80652e+06	774883	2.86518e+06	4.1765e+06	3.80732e+06	3.34742e+06	1.89393e+06	1.80298e+06	3.11058e+06	2.19497e+06	0.000960915	2.50149	WT-ExT up vs WT-Sed
Q91V64	Isochorismatase domain-containing protein 1 OS=Mus musculus OX=10090 GN=Isoc1 PE=1 SV=1	Isoc1	182766	139687	354797	108588	329681	327320	197831	279755	289522	375283	450672	314949	259525	344183	269362	0.000967868	2.15366	WT-ExT up vs WT-Sed
Q61335	B-cell receptor-associated protein 31 OS=Mus musculus OX=10090 GN=Bcap31 PE=1 SV=4	Bcap31	79496.2	68955.3	197176	73986.6	180067	205501	95786.6	198956	232439	313510	349431	198827	209131	180687	125783	0.000968028	2.74473	WT-ExT up vs WT-Sed
Q8QZS1	3-hydroxyisobutyryl-CoA hydrolase, mitochondrial OS=Mus musculus OX=10090 GN=Hibch PE=1 SV=1	Hibch	382961	458384	858921	448228	747120	882112	458290	955570	822351	1.09002e+06	1.23677e+06	831560	611853	739798	821181	0.000984423	1.98326	WT-ExT up vs WT-Sed
Q99JY9	Actin-related protein 3 OS=Mus musculus OX=10090 GN=Actr3 PE=1 SV=3	Actr3	261853	155441	479638	213833	532771	694688	377735	751894	649913	445651	565717	502733	550590	546439	518461	0.000991556	2.17161	WT-ExT up vs WT-Sed
P47857	ATP-dependent 6-phosphofructokinase, muscle type OS=Mus musculus OX=10090 GN=Pfkm PE=1 SV=3	Pfkm	1.42571e+07	1.67605e+07	3.76468e+07	1.78374e+07	4.51114e+07	4.34891e+07	3.30868e+07	5.20644e+07	5.24381e+07	3.87459e+07	5.80392e+07	3.86176e+07	4.26588e+07	4.77179e+07	4.4669e+07	0.000995141	2.30274	WT-ExT up vs WT-Sed
Q99LC5	Electron transfer flavoprotein subunit alpha, mitochondrial OS=Mus musculus OX=10090 GN=Etfa PE=1 SV=2	Etfa	3.05239e+06	3.24958e+06	1.69332e+07	3.95624e+06	1.46403e+07	1.60552e+07	7.19272e+06	8.11661e+06	1.1676e+07	1.85451e+07	1.76985e+07	1.04529e+07	8.15234e+06	1.08491e+07	1.48336e+07	0.00102572	3.13492	WT-ExT up vs WT-Sed
Q8BMS1	Trifunctional enzyme subunit alpha, mitochondrial OS=Mus musculus OX=10090 GN=Hadha PE=1 SV=1	Hadha	3.55349e+06	4.45824e+06	8.52104e+06	2.74948e+06	8.89175e+06	8.72954e+06	3.92131e+06	7.40385e+06	6.97925e+06	1.06387e+07	1.20222e+07	6.63109e+06	5.68937e+06	7.73786e+06	8.55392e+06	0.00103955	2.28696	WT-ExT up vs WT-Sed
Q91ZJ5	UTP--glucose-1-phosphate uridylyltransferase OS=Mus musculus OX=10090 GN=Ugp2 PE=1 SV=3	Ugp2	2.37186e+06	2.43658e+06	1.1025e+07	2.18008e+06	8.68161e+06	9.70861e+06	5.29778e+06	6.62839e+06	8.7126e+06	1.22394e+07	1.31051e+07	6.74749e+06	7.21618e+06	8.02987e+06	6.92767e+06	0.00106866	3.04473	WT-ExT up vs WT-Sed
Z4YJF5	Myomesin-1 OS=Mus musculus OX=10090 GN=Myom1 PE=1 SV=1	Myom1	4.81272e+06	4.61044e+06	1.49744e+07	4.19095e+06	1.30426e+07	1.63657e+07	8.95418e+06	1.23378e+07	1.06917e+07	1.32703e+07	1.54697e+07	1.07967e+07	10178346	1.35185e+07	1.02641e+07	0.001075	2.25153	WT-ExT up vs WT-Sed
Q91VM9	Inorganic pyrophosphatase 2, mitochondrial OS=Mus musculus OX=10090 GN=Ppa2 PE=1 SV=1	Ppa2	65788.8	64310.8	186570	103309	209240	188523	116331	112131	167773	274812	276249	166642	140380	164836	193945	0.00108481	3.01477	WT-ExT up vs WT-Sed
E9PZQ0	Ryanodine receptor 1 OS=Mus musculus OX=10090 GN=Ryr1 PE=1 SV=1	Ryr1	2.1954e+06	1.94057e+06	1.03513e+07	2.77368e+06	8.63455e+06	1.10539e+07	5.94096e+06	1.11301e+07	9.55799e+06	8.23993e+06	1.20242e+07	8.46351e+06	6.74578e+06	1.00622e+07	7.86007e+06	0.00112684	3.02128	WT-ExT up vs WT-Sed
P63073	Eukaryotic translation initiation factor 4E OS=Mus musculus OX=10090 GN=Eif4e PE=1 SV=1	Eif4e	32614.9	31550.3	112709	75669.9	127954	107470	42151.7	168964	144932	140149	159654	120654	97248.1	134984	78222.7	0.00118891	2.78459	WT-ExT up vs WT-Sed
Q8R5I6	Glutathione S-transferase mu 4 OS=Mus musculus OX=10090 GN=Gstm4 PE=1 SV=1	Gstm4	11048	20519.3	37290.1	21451.1	47732.4	44478.8	20720.7	79998	49573.9	49755.9	108342	40128.9	54596.8	75019.7	38473.3	0.00123513	3.19601	WT-ExT up vs WT-Sed
P56391	Cytochrome c oxidase subunit 6B1 OS=Mus musculus OX=10090 GN=Cox6b1 PE=1 SV=2	Cox6b1	5.4314e+06	5.98008e+06	1.03649e+07	3.53377e+06	1.23997e+07	1.45779e+07	6.64937e+06	1.35573e+07	2.02729e+07	1.79048e+07	1.99295e+07	7.89353e+06	1.30574e+07	1.41774e+07	1.29308e+07	0.00126807	2.61503	WT-ExT up vs WT-Sed
P01872	Immunoglobulin heavy constant mu OS=Mus musculus OX=10090 GN=Ighm PE=1 SV=2	Ighm	115013	159038	119906	139087	142840	133677	166164	131697	121353	431959	595283	310781	371587	801238	255517	0.00127084	2.97938	WT-ExT up vs WT-Sed
P10649	Glutathione S-transferase Mu 1 OS=Mus musculus OX=10090 GN=Gstm1 PE=1 SV=2	Gstm1	1.77598e+06	2.33129e+06	5.3475e+06	4.59796e+06	5.76236e+06	4.95367e+06	3.49495e+06	7.08783e+06	5.51326e+06	8.60785e+06	1.20636e+07	7.54357e+06	6.94826e+06	9.86904e+06	5.52501e+06	0.00131248	2.85964	WT-ExT up vs WT-Sed
Q9Z1Z2	Serine-threonine kinase receptor-associated protein OS=Mus musculus OX=10090 GN=Strap PE=1 SV=2	Strap	130633	172422	369125	146528	296105	247545	216715	369311	371104	354420	436160	282429	257103	314107	264990	0.00132132	1.91191	WT-ExT up vs WT-Sed
P45952	Medium-chain specific acyl-CoA dehydrogenase, mitochondrial OS=Mus musculus OX=10090 GN=Acadm PE=1 SV=1	Acadm	1.93176e+06	1.73421e+06	7.00394e+06	2.02774e+06	5.55315e+06	5.8572e+06	1.47454e+06	4.27085e+06	4.38812e+06	7.76094e+06	7.41721e+06	4.13028e+06	2.7435e+06	4.58566e+06	4.27874e+06	0.0013405	2.7186	WT-ExT up vs WT-Sed
Q80WQ2	Protein VAC14 homolog OS=Mus musculus OX=10090 GN=Vac14 PE=1 SV=1	Vac14	3132.67	4208.45	15875.6	2881.35	9270.47	10753.4	5289.2	12570.4	4378.03	9281.12	18216.3	7167.95	9667.99	9564.52	7903.4	0.001371	2.60289	WT-ExT up vs WT-Sed
Q9D379	Epoxide hydrolase 1 OS=Mus musculus OX=10090 GN=Ephx1 PE=1 SV=2	Ephx1	27616.9	17941.2	61502.9	52147.2	58309.7	76565.6	44558.7	61625.8	46676.1	155352	127528	81226.7	71621.3	98735.4	105940	0.00139813	3.14945	WT-ExT up vs WT-Sed
P17183	Gamma-enolase OS=Mus musculus OX=10090 GN=Eno2 PE=1 SV=2	Eno2	536695	608823	1.1346e+06	641951	1.73032e+06	981112	1.11225e+06	1.74379e+06	2.09037e+06	1.13625e+06	1.71055e+06	1.32852e+06	1.49228e+06	1.65315e+06	1.28899e+06	0.00145277	2.0437	WT-ExT up vs WT-Sed
Q3V1D3	AMP deaminase 1 OS=Mus musculus OX=10090 GN=Ampd1 PE=1 SV=2	Ampd1	3.17457e+06	3.55127e+06	8.67547e+06	5.34093e+06	1.03171e+07	9.65701e+06	6.30785e+06	1.9722e+07	1.08035e+07	7.02389e+06	1.6814e+07	1.15845e+07	1.15264e+07	1.61247e+07	1.05003e+07	0.00148175	2.66805	WT-ExT up vs WT-Sed
P80316	T-complex protein 1 subunit epsilon OS=Mus musculus OX=10090 GN=Cct5 PE=1 SV=1	Cct5	123403	132100	385327	118247	363634	469184	269651	436550	304438	348391	526598	312149	302611	328001	360085	0.00167722	2.35989	WT-ExT up vs WT-Sed
Q9CQQ7	ATP synthase F(0) complex subunit B1, mitochondrial OS=Mus musculus OX=10090 GN=Atp5pb PE=1 SV=1	Atp5pb	6.27291e+06	5.38078e+06	1.89874e+07	5.58064e+06	2.39643e+07	2.11758e+07	1.11003e+07	1.72308e+07	1.72633e+07	1.94601e+07	2.25529e+07	1.09762e+07	1.28951e+07	1.66217e+07	1.78685e+07	0.00174974	2.40389	WT-ExT up vs WT-Sed
Q9D7H3	RNA 3'-terminal phosphate cyclase OS=Mus musculus OX=10090 GN=RtcA PE=1 SV=2	RtcA	1101.57	0	43421.7	13997.9	0	2737.51	0	0	1303.49	17503.6	31848.9	5596.12	0	0	0	0.00175183	3.52705	WT-ExT up vs WT-Sed
Q9D0M3	Cytochrome c1, heme protein, mitochondrial OS=Mus musculus OX=10090 GN=Cyc1 PE=1 SV=1	Cyc1	2.4447e+06	1.81677e+06	1.34627e+07	4.53427e+06	1.5324e+07	2.18241e+07	8.68763e+06	1.60489e+07	1.5123e+07	1.69811e+07	24206904	1.09021e+07	1.22428e+07	1.43704e+07	1.48763e+07	0.00175952	4.14454	WT-ExT up vs WT-Sed
Q91VH6	Protein MEMO1 OS=Mus musculus OX=10090 GN=Memo1 PE=1 SV=1	Memo1	24313.6	14522.9	46175	15947.6	33068.1	39870.8	17113.2	32353.9	49452.7	48234.8	55316.3	35946.9	25616.7	41384.7	31272.6	0.00179667	2.17647	WT-ExT up vs WT-Sed
P11983	T-complex protein 1 subunit alpha OS=Mus musculus OX=10090 GN=Tcp1 PE=1 SV=3	Tcp1	130744	126159	544701	195197	341516	382559	228464	293635	348357	447555	406988	372265	249025	332508	289929	0.00187059	2.08263	WT-ExT up vs WT-Sed
P70402	Myosin-binding protein H OS=Mus musculus OX=10090 GN=Mybph PE=2 SV=2	Mybph	1.99786e+06	2.1358e+06	1.302e+06	2.2338e+06	2.62104e+06	2.12612e+06	1.77003e+06	2.58753e+06	2.28329e+06	825644	1.00125e+06	1.27807e+06	473134	1.0208e+06	1.02548e+06	0.00190982	-2.25768	WT-ExT down vs WT-Sed
P05132	cAMP-dependent protein kinase catalytic subunit alpha OS=Mus musculus OX=10090 GN=Prkaca PE=1 SV=3	Prkaca	392199	524638	1.3846e+06	659462	1.24966e+06	1.22963e+06	859673	1.44426e+06	1.2924e+06	1.34378e+06	1.59739e+06	1.06214e+06	1.05768e+06	1.26713e+06	1.01163e+06	0.00191898	2.06521	WT-ExT up vs WT-Sed
Q9D8Y0	EF-hand domain-containing protein D2 OS=Mus musculus OX=10090 GN=Efhd2 PE=1 SV=1	Efhd2	353662	221605	78110.6	51307.6	16556.3	26921	75037	107313	47020.2	20617.6	34873.7	14317.7	14237.5	32330	16937	0.00200458	-6.34589	WT-ExT down vs WT-Sed
Q64691	Calpain-3 OS=Mus musculus OX=10090 GN=Capn3 PE=2 SV=2	Capn3	114329	144528	304872	156733	242046	173133	143718	330534	221549	182598	241163	224905	167491	218814	216258	0.00201703	1.48975	WT-ExT up vs WT-Sed
D3Z636	Inorganic pyrophosphatase 2, mitochondrial OS=Mus musculus OX=10090 GN=Ppa2 PE=1 SV=1	Ppa2	454.096	423.583	1426.41	492.561	2722.89	1983.86	811.805	1287.42	2353.19	2870.67	1835.67	1104.94	1167.76	1251.51	1881.99	0.00206446	2.32162	WT-ExT up vs WT-Sed
P48758	Carbonyl reductase [NADPH] 1 OS=Mus musculus OX=10090 GN=Cbr1 PE=1 SV=3	Cbr1	355706	466781	536843	429760	836037	727668	466186	709396	677652	791984	1.66715e+06	660348	802237	1.09797e+06	856224	0.00211454	2.18354	WT-ExT up vs WT-Sed
P61082	NEDD8-conjugating enzyme Ubc12 OS=Mus musculus OX=10090 GN=Ube2m PE=1 SV=1	Ube2m	278085	143995	444097	144060	326673	368929	221319	653197	518338	397555	378713	311183	384869	541332	344110	0.00212874	2.04728	WT-ExT up vs WT-Sed
P12710	Fatty acid-binding protein, liver OS=Mus musculus OX=10090 GN=Fabp1 PE=1 SV=2	Fabp1	215094	295790	4912.32	202472	274495	178446	701567	9553.05	7441.44	4233.87	17270.9	1558.45	124273	3999.02	3697.81	0.00216505	-40.0106	WT-ExT down vs WT-Sed
Q8BMJ2	Leucine--tRNA ligase, cytoplasmic OS=Mus musculus OX=10090 GN=Lars1 PE=1 SV=2	Lars1	10129.8	5669.09	113266	23109.9	66397.4	151257	34989.5	67352.6	111147	44670.1	124991	59607.7	85088.5	97480	70600.8	0.00224901	5.18705	WT-ExT up vs WT-Sed
Q9DCL9	Multifunctional protein ADE2 OS=Mus musculus OX=10090 GN=Paics PE=1 SV=4	Paics	422769	303258	767702	275801	591565	718402	411647	731102	686158	680364	885588	518530	562761	632105	531534	0.00227646	1.79669	WT-ExT up vs WT-Sed
Q9DCX2	ATP synthase subunit d, mitochondrial OS=Mus musculus OX=10090 GN=Atp5pd PE=1 SV=3	Atp5pd	7.38972e+06	7.25542e+06	2.02722e+07	9.59914e+06	2.27781e+07	2.53476e+07	1.41513e+07	1.82527e+07	2.00052e+07	2.40671e+07	2.8021e+07	1.42938e+07	1.7085e+07	1.8225e+07	2.11302e+07	0.00228066	2.16169	WT-ExT up vs WT-Sed
P15626	Glutathione S-transferase Mu 2 OS=Mus musculus OX=10090 GN=Gstm2 PE=1 SV=2	Gstm2	412078	716322	1.40244e+06	907040	2.05983e+06	2.03402e+06	2.27642e+06	3.01328e+06	2.63532e+06	2.94425e+06	3.96637e+06	2.51569e+06	3.54147e+06	4.16941e+06	2.91563e+06	0.00230517	3.72187	WT-ExT up vs WT-Sed
A0A0A6YY53	Immunoglobulin heavy constant gamma 2C (Fragment) OS=Mus musculus OX=10090 GN=Ighg2c PE=1 SV=1	Ighg2c	334534	533832	523492	225829	617769	484320	523467	665195	669394	1.13431e+06	1.39383e+06	1.01984e+06	1.0419e+06	2.21495e+06	688837	0.0023409	3.06903	WT-ExT up vs WT-Sed
Q9JMA1	Ubiquitin carboxyl-terminal hydrolase 14 OS=Mus musculus OX=10090 GN=Usp14 PE=1 SV=3	Usp14	171967	129408	444737	224925	679508	740847	508076	1.04869e+06	875454	464198	696446	884015	775611	675236	980940	0.00236571	3.23436	WT-ExT up vs WT-Sed
A0A075B5P4	Ig gamma-1 chain C region secreted form (Fragment) OS=Mus musculus OX=10090 GN=Ighg1 PE=1 SV=1	Ighg1	259773	156816	243969	170985	217801	189827	399600	180917	188739	676025	824623	531062	714730	1.4439e+06	475069	0.00237151	3.15616	WT-ExT up vs WT-Sed
Q9Z2C5	Myotubularin OS=Mus musculus OX=10090 GN=Mtm1 PE=1 SV=2	Mtm1	17136.6	12583.2	65693.7	32314.1	44350.6	37119.8	25838.4	60438.7	59488.1	69261.1	66691.3	52083.1	37806.8	47630.4	41581.9	0.00237492	2.48557	WT-ExT up vs WT-Sed
Q3TMH2	Secernin-3 OS=Mus musculus OX=10090 GN=Scrn3 PE=1 SV=1	Scrn3	732018	768718	1.61025e+06	719308	1.28122e+06	1.48234e+06	1.13731e+06	1.5607e+06	1.58494e+06	1.60021e+06	2.44738e+06	1.62691e+06	1.40787e+06	2.04156e+06	1.14955e+06	0.00242865	2.01734	WT-ExT up vs WT-Sed
Q9QXS1	Plectin OS=Mus musculus OX=10090 GN=Plec PE=1 SV=3	Plec	706162	661977	1.6108e+06	653604	1.45899e+06	2.04195e+06	1.20701e+06	1.53596e+06	1.5292e+06	1.61268e+06	1.49989e+06	1.07495e+06	1.36673e+06	1.47552e+06	1.48382e+06	0.00254691	1.80638	WT-ExT up vs WT-Sed
P35564	Calnexin OS=Mus musculus OX=10090 GN=Canx PE=1 SV=1	Canx	665275	708126	2.23905e+06	535131	2.4442e+06	3.3714e+06	2.14069e+06	3.30083e+06	2.53674e+06	1.99125e+06	2.60212e+06	2.50955e+06	3.60259e+06	2.65762e+06	3.0313e+06	0.00261396	3.13641	WT-ExT up vs WT-Sed
Q9JHI5	Isovaleryl-CoA dehydrogenase, mitochondrial OS=Mus musculus OX=10090 GN=Ivd PE=1 SV=1	Ivd	499305	531258	1.4147e+06	1.09158e+06	1.70481e+06	1.72948e+06	1.09427e+06	1.59207e+06	1.67641e+06	1.82893e+06	2.0271e+06	1.35408e+06	1.45118e+06	1.88657e+06	1.74098e+06	0.00261826	2.26259	WT-ExT up vs WT-Sed
P63087	Serine/threonine-protein phosphatase PP1-gamma catalytic subunit OS=Mus musculus OX=10090 GN=Ppp1cc PE=1 SV=1	Ppp1cc	14132.6	15288.6	57758.8	20369.9	44841.5	63970.7	21372.9	49557.5	43778.6	64927.7	57839.2	50097.3	27870.2	35565.6	28615.9	0.00268508	2.38697	WT-ExT up vs WT-Sed
P80315	T-complex protein 1 subunit delta OS=Mus musculus OX=10090 GN=Cct4 PE=1 SV=3	Cct4	218286	210387	574580	299721	457420	446667	305248	378681	398665	477344	564892	388322	363415	496242	352803	0.0028278	1.70379	WT-ExT up vs WT-Sed
P24270	Catalase OS=Mus musculus OX=10090 GN=Cat PE=1 SV=4	Cat	130432	130626	329273	174888	274198	274002	201607	206462	216443	745268	649011	349506	273346	407698	283943	0.00285231	2.67124	WT-ExT up vs WT-Sed
P62281	40S ribosomal protein S11 OS=Mus musculus OX=10090 GN=Rps11 PE=1 SV=3	Rps11	226556	385237	961389	424101	375226	351839	85500.3	374816	438117	1.17587e+06	495462	483772	147362	291685	180319	0.00289524	2.75435	WT-ExT up vs WT-Sed
P52825	Carnitine O-palmitoyltransferase 2, mitochondrial OS=Mus musculus OX=10090 GN=Cpt2 PE=1 SV=2	Cpt2	221917	218207	568801	157090	421316	512133	289506	376015	446257	889819	875632	456431	340814	518953	450572	0.00290432	2.54889	WT-ExT up vs WT-Sed
Q9Z2Z6	Mitochondrial carnitine/acylcarnitine carrier protein OS=Mus musculus OX=10090 GN=Slc25a20 PE=1 SV=1	Slc25a20	157992	198745	501243	298825	488448	643815	206796	387497	442376	727000	692459	483179	334323	337256	497995	0.00290569	2.32948	WT-ExT up vs WT-Sed
Q3UIU2	NADH dehydrogenase [ubiquinone] 1 beta subcomplex subunit 6 OS=Mus musculus OX=10090 GN=Ndufb6 PE=1 SV=3	Ndufb6	1.12954e+06	2.08897e+06	3.16239e+06	694103	5.21521e+06	4.9728e+06	2.69122e+06	5.57037e+06	5.05456e+06	3.92877e+06	4.05748e+06	4.78231e+06	4.01045e+06	3.59939e+06	6.24525e+06	0.00297816	3.00933	WT-ExT up vs WT-Sed
P00405	Cytochrome c oxidase subunit 2 OS=Mus musculus OX=10090 GN=Mtco2 PE=1 SV=1	Mtco2	1.43293e+06	3.75118e+06	1.17063e+07	3.14163e+06	1.20944e+07	1.34629e+07	6.23604e+06	1.07948e+07	1.21317e+07	1.88929e+07	1.90801e+07	8.29279e+06	8.35704e+06	1.07857e+07	9.78905e+06	0.00306959	3.66935	WT-ExT up vs WT-Sed
Q8VD26	Transmembrane protein 143 OS=Mus musculus OX=10090 GN=Tmem143 PE=1 SV=1	Tmem143	68393.3	62599.3	378530	127039	326083	326153	88040	182032	261822	382066	416904	164988	162331	214582	185201	0.00312302	2.82809	WT-ExT up vs WT-Sed
Q8CCV1	Tr-type G domain-containing protein OS=Mus musculus OX=10090 GN=Gspt1 PE=2 SV=1	Gspt1	2774.94	3684.52	39892	1206.57	9633.4	2911.46	1146.25	14551	15542	23547.8	23485.6	4580.44	7115.25	10997.2	7919.09	0.00315018	5.55927	WT-ExT up vs WT-Sed
E9PV41	Protein diaphanous homolog 1 OS=Mus musculus OX=10090 GN=Diaph1 PE=1 SV=1	Diaph1	68548.3	37443.6	172024	22672	276447	500335	219780	587602	285141	181995	460704	354553	376007	455178	357227	0.00315046	5.84163	WT-ExT up vs WT-Sed
P00688	Pancreatic alpha-amylase OS=Mus musculus OX=10090 GN=Amy2 PE=1 SV=2	Amy2	16244.6	8627.17	8751.86	14777.4	30260.9	34567.7	13990.2	6275.82	9239.72	8367.26	8026.71	4801.51	5006.01	7559.18	6441.99	0.00320619	-1.99336	WT-ExT down vs WT-Sed
Q6NZJ6	Eukaryotic translation initiation factor 4 gamma 1 OS=Mus musculus OX=10090 GN=Eif4g1 PE=1 SV=1	Eif4g1	170517	164705	500329	158469	270182	316601	123908	404656	331279	311808	367372	422219	208488	290966	213780	0.00321619	1.90923	WT-ExT up vs WT-Sed
Q9ESD7	Dysferlin OS=Mus musculus OX=10090 GN=Dysf PE=1 SV=3	Dysf	362824	370808	639888	180330	815629	832397	441857	1.08198e+06	878587	581068	860950	716162	595692	645227	610978	0.00322141	2.05722	WT-ExT up vs WT-Sed
O08528	Hexokinase-2 OS=Mus musculus OX=10090 GN=Hk2 PE=1 SV=1	Hk2	1.43213e+06	1.74685e+06	4.65299e+06	1.35314e+06	3.25378e+06	3.98373e+06	2.05389e+06	3.37318e+06	3.00846e+06	4.42508e+06	5.43906e+06	2.66294e+06	2.60292e+06	2.9772e+06	2.80941e+06	0.00323953	2.05862	WT-ExT up vs WT-Sed
Q9CQE8	RNA transcription, translation and transport factor protein OS=Mus musculus OX=10090 GN=RTRAF PE=1 SV=1	RTRAF	65440.1	88448.4	189323	16211.3	135058	185325	161311	120655	131962	147213	143218	142412	143792	152237	88703.9	0.00325249	4.30972	WT-ExT up vs WT-Sed
P62137	Serine/threonine-protein phosphatase PP1-alpha catalytic subunit OS=Mus musculus OX=10090 GN=Ppp1ca PE=1 SV=1	Ppp1ca	91494.3	114717	352639	101715	250881	368890	136584	267690	253856	346257	381491	274711	160823	214701	175083	0.00326106	2.23484	WT-ExT up vs WT-Sed
Q8BPB0	MOB kinase activator 1B OS=Mus musculus OX=10090 GN=Mob1b PE=1 SV=3	Mob1b	39342.6	47069.8	127417	52235.3	85124.9	65498.9	29776.8	103890	111077	130914	71557.3	98053.6	59017	89258.9	73518.2	0.00328931	2.04327	WT-ExT up vs WT-Sed
Q922Y1	UBX domain-containing protein 1 OS=Mus musculus OX=10090 GN=Ubxn1 PE=1 SV=1	Ubxn1	115495	129083	460941	152594	505042	682763	536424	908817	673605	469162	628738	654230	660871	613938	739504	0.00335759	3.32785	WT-ExT up vs WT-Sed
Q99JY0	Trifunctional enzyme subunit beta, mitochondrial OS=Mus musculus OX=10090 GN=Hadhb PE=1 SV=1	Hadhb	2.13947e+06	2.21016e+06	6.36937e+06	2.38124e+06	5.16362e+06	5.54754e+06	1.91358e+06	3.30461e+06	4.55883e+06	8.62694e+06	8.08832e+06	4.0089e+06	3.0768e+06	4.5606e+06	4.58285e+06	0.00338821	2.37586	WT-ExT up vs WT-Sed
Q9D7G0	Ribose-phosphate pyrophosphokinase 1 OS=Mus musculus OX=10090 GN=Prps1 PE=1 SV=4	Prps1	113978	113471	581356	141985	823275	1.0461e+06	811744	1.57297e+06	1.11791e+06	590767	1.04572e+06	1.09496e+06	1.41686e+06	1.55932e+06	1.04212e+06	0.0033975	5.47931	WT-ExT up vs WT-Sed
P14685	26S proteasome non-ATPase regulatory subunit 3 OS=Mus musculus OX=10090 GN=Psmd3 PE=1 SV=3	Psmd3	272351	261017	429408	270134	466462	423658	287666	711849	378085	369358	533410	363243	389580	573789	363247	0.00345206	1.55528	WT-ExT up vs WT-Sed
Q9CX56	26S proteasome non-ATPase regulatory subunit 8 OS=Mus musculus OX=10090 GN=Psmd8 PE=1 SV=2	Psmd8	177523	221885	939979	385834	866520	934097	610434	918476	871981	1.23662e+06	1.06351e+06	796277	698846	714272	780863	0.00351551	2.77516	WT-ExT up vs WT-Sed
G5E8J6	Histidine-rich calcium-binding protein OS=Mus musculus OX=10090 GN=Hrc PE=1 SV=1	Hrc	1.54594e+06	1.66761e+06	3.90926e+06	2.34367e+06	3.55229e+06	3.35272e+06	1.89986e+06	4.34578e+06	4.06889e+06	4.20142e+06	4.67812e+06	3.15367e+06	2.70389e+06	3.48467e+06	2.42887e+06	0.00359267	1.82108	WT-ExT up vs WT-Sed
Q8C0L9	Glycerophosphocholine phosphodiesterase GPCPD1 OS=Mus musculus OX=10090 GN=Gpcpd1 PE=1 SV=1	Gpcpd1	27299.2	20308.9	44594.9	31615.2	40988.9	46412.3	13288.7	76844.1	67436.9	47798.9	65169.7	44790.9	34592.9	54033.3	41620.1	0.00363947	2.14189	WT-ExT up vs WT-Sed
Q61102	ATP-binding cassette sub-family B member 7, mitochondrial OS=Mus musculus OX=10090 GN=Abcb7 PE=1 SV=3	Abcb7	70892.7	62635.1	283281	73277.6	313191	343668	168975	200407	290541	223353	359596	231998	158404	165947	268314	0.00370915	2.61853	WT-ExT up vs WT-Sed
P68037	Ubiquitin-conjugating enzyme E2 L3 OS=Mus musculus OX=10090 GN=Ube2l3 PE=1 SV=1	Ube2l3	804773	803863	1.46704e+06	399676	978026	1.32595e+06	1.04397e+06	2.09302e+06	1.6094e+06	1.59242e+06	1.52991e+06	1.44556e+06	1.49501e+06	2.3212e+06	1.25603e+06	0.00375344	2.18712	WT-ExT up vs WT-Sed
Q8K0D5	Elongation factor G, mitochondrial OS=Mus musculus OX=10090 GN=Gfm1 PE=1 SV=1	Gfm1	53529.5	41464.5	245100	93720	250451	235190	59017.8	163405	178033	218673	302381	119356	95576.7	144943	169496	0.00383507	2.74818	WT-ExT up vs WT-Sed
Q8BZ71	SH3 and cysteine-rich domain-containing protein 3 OS=Mus musculus OX=10090 GN=Stac3 PE=1 SV=1	Stac3	409137	307075	1.49136e+06	478667	915528	1.06847e+06	1.03227e+06	1.27424e+06	1.17596e+06	1.24749e+06	1.33873e+06	1.12061e+06	1.00993e+06	1.19921e+06	1.09932e+06	0.00387968	2.33264	WT-ExT up vs WT-Sed
Q02111	Protein kinase C theta type OS=Mus musculus OX=10090 GN=Prkcq PE=1 SV=1	Prkcq	3737.46	2706.43	7433.54	4962.05	10191.7	6933.33	3601.37	16867.5	14781.6	9296.45	14128.1	8468.75	5337.78	7817.8	6243.88	0.00388731	2.21859	WT-ExT up vs WT-Sed
Q99LC3	NADH dehydrogenase [ubiquinone] 1 alpha subcomplex subunit 10, mitochondrial OS=Mus musculus OX=10090 GN=Ndufa10 PE=1 SV=1	Ndufa10	2.045e+06	2.37648e+06	7.28975e+06	2.3653e+06	8.49031e+06	1.07496e+07	3.47519e+06	5.8437e+06	6.59778e+06	8.97355e+06	1.11371e+07	3.84618e+06	4.2486e+06	6.25412e+06	6.05619e+06	0.00390184	2.50144	WT-ExT up vs WT-Sed
Q8C7X2	ER membrane protein complex subunit 1 OS=Mus musculus OX=10090 GN=Emc1 PE=1 SV=1	Emc1	36754.3	42116.4	180331	128074	182584	167078	69366.6	198355	199641	130811	152296	168630	150515	138736	165126	0.00426302	2.4701	WT-ExT up vs WT-Sed
P05063	Fructose-bisphosphate aldolase C OS=Mus musculus OX=10090 GN=Aldoc PE=1 SV=4	Aldoc	34841.9	19302.1	126867	58299.8	158362	153813	109687	168404	183635	153129	262026	141390	140372	183637	124983	0.00430199	3.56399	WT-ExT up vs WT-Sed
Q9CQ62	2,4-dienoyl-CoA reductase, mitochondrial OS=Mus musculus OX=10090 GN=Decr1 PE=1 SV=1	Decr1	669828	730786	2.30856e+06	942281	1.62142e+06	2.26746e+06	795593	1.67202e+06	2.02747e+06	2.78007e+06	4.01859e+06	1.57782e+06	1.17687e+06	1.83646e+06	1.53828e+06	0.00433568	2.5322	WT-ExT up vs WT-Sed
P68181	cAMP-dependent protein kinase catalytic subunit beta OS=Mus musculus OX=10090 GN=Prkacb PE=1 SV=2	Prkacb	136440	109277	414446	94175.4	288376	340403	266441	370194	329965	378151	472690	271401	308544	303384	255863	0.00439561	2.33136	WT-ExT up vs WT-Sed
P80318	T-complex protein 1 subunit gamma OS=Mus musculus OX=10090 GN=Cct3 PE=1 SV=1	Cct3	145643	208241	581287	239624	485703	516449	328965	512245	552257	493810	631513	453208	373188	380015	353109	0.00440724	1.98159	WT-ExT up vs WT-Sed
P99026	Proteasome subunit beta type-4 OS=Mus musculus OX=10090 GN=Psmb4 PE=1 SV=1	Psmb4	102626	264371	624898	262868	613872	609788	423794	595167	846561	1.01159e+06	659527	500320	643778	1.03788e+06	553197	0.00452427	3.00919	WT-ExT up vs WT-Sed
Q8BIG7	Catechol O-methyltransferase domain-containing protein 1 OS=Mus musculus OX=10090 GN=Comtd1 PE=1 SV=1	Comtd1	29088.1	32216	75318.7	19561.2	85422.9	71016.3	70505.6	103273	81735.9	64715.3	102717	77405.7	79824.2	82024.4	85579.5	0.00453701	2.41061	WT-ExT up vs WT-Sed
P62334	26S proteasome regulatory subunit 10B OS=Mus musculus OX=10090 GN=Psmc6 PE=1 SV=1	Psmc6	202503	193536	395122	97598.8	308158	457522	278402	469792	403067	473078	617697	406309	312378	555701	325735	0.00454914	2.40435	WT-ExT up vs WT-Sed
Q8K0E8	Fibrinogen beta chain OS=Mus musculus OX=10090 GN=Fgb PE=1 SV=1	Fgb	5056.7	5253.97	25724.1	6000.23	26036.6	13428	20336.4	15374.8	30006.7	31927.9	60481.3	14487.2	37917.7	83051.3	28645.2	0.00457988	4.88994	WT-ExT up vs WT-Sed
Q9DB20	ATP synthase subunit O, mitochondrial OS=Mus musculus OX=10090 GN=Atp5po PE=1 SV=1	Atp5po	2.73681e+06	1.89256e+06	2.23444e+07	6.72213e+06	1.46934e+07	1.34207e+07	2.14192e+06	1.10203e+07	1.19943e+07	2.66175e+07	2.28249e+07	9.63353e+06	6.34943e+06	1.05183e+07	8.78463e+06	0.00461307	4.17968	WT-ExT up vs WT-Sed
Q64669	NAD(P)H dehydrogenase [quinone] 1 OS=Mus musculus OX=10090 GN=Nqo1 PE=1 SV=3	Nqo1	430937	381182	201923	107842	210984	179263	110035	165670	207159	544997	682388	1.16052e+06	972418	591476	1.26028e+06	0.00464498	3.92124	WT-ExT up vs WT-Sed
Q8VCM7	Fibrinogen gamma chain OS=Mus musculus OX=10090 GN=Fgg PE=1 SV=1	Fgg	50111.8	49400.1	126544	62402.5	97160.6	69285.3	28635.1	134496	119149	187470	165900	81067.7	101880	190050	73857.4	0.00464761	2.70015	WT-ExT up vs WT-Sed
P05202	Aspartate aminotransferase, mitochondrial OS=Mus musculus OX=10090 GN=Got2 PE=1 SV=1	Got2	1.04317e+07	1.06583e+07	3.84199e+07	1.44982e+07	2.39579e+07	3.67211e+07	1.3769e+07	2.72174e+07	3.20868e+07	4.36499e+07	4.29215e+07	2.46784e+07	1.76414e+07	1.92447e+07	2.66951e+07	0.00475503	2.24118	WT-ExT up vs WT-Sed
O08709	Peroxiredoxin-6 OS=Mus musculus OX=10090 GN=Prdx6 PE=1 SV=3	Prdx6	2.45037e+06	2.368e+06	4.09881e+06	2.45627e+06	4.45268e+06	3.94074e+06	4.46892e+06	4.4509e+06	4.44396e+06	4.39834e+06	7.14249e+06	5.60818e+06	4.62602e+06	5.2104e+06	4.34947e+06	0.00476747	1.81994	WT-ExT up vs WT-Sed
Q60597	2-oxoglutarate dehydrogenase, mitochondrial OS=Mus musculus OX=10090 GN=Ogdh PE=1 SV=3	Ogdh	3.19643e+06	3.96159e+06	1.10947e+07	3.34608e+06	9.65663e+06	1.09308e+07	6.11755e+06	7.7015e+06	8.948e+06	1.32217e+07	1.48627e+07	7.21288e+06	6.02161e+06	8.43607e+06	8.29609e+06	0.0047996	2.28713	WT-ExT up vs WT-Sed
Q9DC61	Mitochondrial-processing peptidase subunit alpha OS=Mus musculus OX=10090 GN=Pmpca PE=1 SV=1	Pmpca	91109.4	100471	260641	40866.9	197845	222958	142983	283021	204112	194028	227086	170056	185927	206370	197596	0.00480523	2.29265	WT-ExT up vs WT-Sed
Q9WUM5	Succinate--CoA ligase [ADP/GDP-forming] subunit alpha, mitochondrial OS=Mus musculus OX=10090 GN=Suclg1 PE=1 SV=4	Suclg1	1.64169e+06	1.75072e+06	4.61389e+06	1.65774e+06	3.39501e+06	3.12155e+06	1.14301e+06	3.38351e+06	4.07675e+06	6.12582e+06	4.96935e+06	3.62645e+06	1.98044e+06	3.34498e+06	2.78994e+06	0.00487656	2.33129	WT-ExT up vs WT-Sed
P20108	Thioredoxin-dependent peroxide reductase, mitochondrial OS=Mus musculus OX=10090 GN=Prdx3 PE=1 SV=1	Prdx3	1.25593e+06	1.54686e+06	5.61157e+06	2.12577e+06	4.52557e+06	4.55062e+06	2.36523e+06	3.71367e+06	3.52502e+06	6.46003e+06	5.90076e+06	3.33898e+06	2.79742e+06	3.6876e+06	3.10091e+06	0.00495245	2.26034	WT-ExT up vs WT-Sed
Q8K215	LYR motif-containing protein 4 OS=Mus musculus OX=10090 GN=Lyrm4 PE=1 SV=1	Lyrm4	168960	170043	31057.5	147488	16765.9	50819	26174.1	5774.66	9452.36	32765	17718.3	9379.07	6171.14	15479	29499.2	0.0050164	-6.51015	WT-ExT down vs WT-Sed
Q9JM76	Actin-related protein 2/3 complex subunit 3 OS=Mus musculus OX=10090 GN=Arpc3 PE=1 SV=3	Arpc3	69472	58604.6	166686	59555.3	142568	129452	128381	119269	141008	194663	133577	113712	161052	204195	131972	0.00518091	2.04847	WT-ExT up vs WT-Sed
Q8VDM4	26S proteasome non-ATPase regulatory subunit 2 OS=Mus musculus OX=10090 GN=Psmd2 PE=1 SV=1	Psmd2	180186	166921	507113	247608	601056	660767	601278	740450	580442	525127	746087	588223	712706	666337	671943	0.00526343	2.50219	WT-ExT up vs WT-Sed
Q9Z1Q9	Valine--tRNA ligase OS=Mus musculus OX=10090 GN=Vars1 PE=1 SV=1	Vars1	202340	148577	450550	125720	251348	311403	154536	339759	300620	291846	296160	358710	197058	297736	204588	0.0053071	1.72519	WT-ExT up vs WT-Sed
Q3UDU4	L-lactate dehydrogenase OS=Mus musculus OX=10090 GN=Ldha PE=2 SV=1	Ldha	1.50587e+07	1.6148e+07	8.3786e+07	1.31542e+07	64044432	8.0925e+07	6.78278e+07	6.13303e+07	6.98124e+07	8.71566e+07	9.36272e+07	7.49607e+07	5.70116e+07	7.39958e+07	5.70827e+07	0.00542563	3.36724	WT-ExT up vs WT-Sed
G5E829	Plasma membrane calcium-transporting ATPase 1 OS=Mus musculus OX=10090 GN=Atp2b1 PE=1 SV=1	Atp2b1	105606	143885	386770	214555	488140	251808	284972	444960	483717	404677	532347	322915	336348	443366	292503	0.00553925	2.17939	WT-ExT up vs WT-Sed
Q93092	Transaldolase OS=Mus musculus OX=10090 GN=Taldo1 PE=1 SV=2	Taldo1	242809	274003	705652	388667	724248	862090	730128	826944	759803	733716	866009	645733	1.03954e+06	954216	799946	0.0055895	2.23757	WT-ExT up vs WT-Sed
Q9R0P6	Signal peptidase complex catalytic subunit SEC11A OS=Mus musculus OX=10090 GN=Sec11a PE=1 SV=1	Sec11a	15959.5	10789.2	61910.9	20094.7	49119.7	55968.8	21153.1	63753.5	43784.6	56708.1	86345.3	49655.6	27029.5	40237.7	26316.3	0.00587783	2.6565	WT-ExT up vs WT-Sed
P54822	Adenylosuccinate lyase OS=Mus musculus OX=10090 GN=Adsl PE=1 SV=2	Adsl	453479	614596	1.50364e+06	614786	1.81633e+06	2.63525e+06	2.15346e+06	2.77393e+06	2.12544e+06	1.75395e+06	2.76931e+06	2.29853e+06	2.04754e+06	2.44525e+06	2.27073e+06	0.00598968	2.87635	WT-ExT up vs WT-Sed
A2BE28	Ribosomal biogenesis protein LAS1L OS=Mus musculus OX=10090 GN=Las1l PE=1 SV=1	Las1l	660160	517916	2.93535e+06	1.48268e+06	1.45668e+06	3.55208e+06	188076	2.49099e+06	2.88502e+06	2.71586e+06	3.02535e+06	2.91555e+06	1.49055e+06	3.48182e+06	1.39564e+06	0.00604039	4.2501	WT-ExT up vs WT-Sed
P12815	Programmed cell death protein 6 OS=Mus musculus OX=10090 GN=Pdcd6 PE=1 SV=2	Pdcd6	32039.1	36181.1	80162.4	53684.7	60302.6	62589.5	36785.1	101396	60240.3	73692.4	88968.3	55840.1	60763.7	82711.8	49250	0.00627718	1.72299	WT-ExT up vs WT-Sed
P47811	Mitogen-activated protein kinase 14 OS=Mus musculus OX=10090 GN=Mapk14 PE=1 SV=3	Mapk14	202418	144501	458137	216031	624139	664834	480939	720348	576383	483073	654376	412137	527364	590499	495696	0.0063448	2.22104	WT-ExT up vs WT-Sed
Q9D5V5	Cullin-5 OS=Mus musculus OX=10090 GN=Cul5 PE=1 SV=3	Cul5	243777	172032	957290	83028.4	921032	1.09101e+06	771792	1.15709e+06	992177	717917	997538	855662	809773	975449	1.17435e+06	0.0063462	3.99742	WT-ExT up vs WT-Sed
Q91WK2	Eukaryotic translation initiation factor 3 subunit H OS=Mus musculus OX=10090 GN=Eif3h PE=1 SV=1	Eif3h	9861.89	16290.6	77718.1	46884	58369.5	53233.3	14909.1	88530.8	65697.9	81615.1	97675.2	55510.2	43584.5	73045.4	36008.7	0.00635	3.32366	WT-ExT up vs WT-Sed
P97478	5-demethoxyubiquinone hydroxylase, mitochondrial OS=Mus musculus OX=10090 GN=Coq7 PE=1 SV=3	Coq7	112829	86712.7	230612	138971	475236	338359	209760	528981	420100	219665	307995	457642	367072	239148	755804	0.00640753	2.74361	WT-ExT up vs WT-Sed
P80317	T-complex protein 1 subunit zeta OS=Mus musculus OX=10090 GN=Cct6a PE=1 SV=3	Cct6a	329066	222881	975724	96754	651148	989291	596482	922871	922773	766696	952835	806907	697183	705910	797874	0.00643319	3.07204	WT-ExT up vs WT-Sed
Q8R0N6	Hydroxyacid-oxoacid transhydrogenase, mitochondrial OS=Mus musculus OX=10090 GN=Adhfe1 PE=1 SV=2	Adhfe1	15523.8	28345.1	57549.1	39358.6	95143.4	12674	17421.1	31210.8	78885	73463.5	39094.5	39748.7	47540.6	65762.8	53399.8	0.00645407	2.20521	WT-ExT up vs WT-Sed
Q9CPV4	Glyoxalase domain-containing protein 4 OS=Mus musculus OX=10090 GN=Glod4 PE=1 SV=1	Glod4	75071.6	104327	300442	119944	291370	380674	318731	365143	300852	318505	500669	319820	312647	413425	284721	0.00647434	2.66996	WT-ExT up vs WT-Sed
Q9CQ80	Vacuolar protein-sorting-associated protein 25 OS=Mus musculus OX=10090 GN=Vps25 PE=1 SV=1	Vps25	12736.4	18654	133886	53661.5	143547	152104	93530.2	140062	197631	108693	170557	152474	130560	118725	111461	0.00652773	3.94169	WT-ExT up vs WT-Sed
Q99MQ4	Asporin OS=Mus musculus OX=10090 GN=Aspn PE=1 SV=1	Aspn	113005	102674	656689	373887	403035	403384	324443	644356	553584	603243	642996	593868	412906	574345	461166	0.00673759	2.79534	WT-ExT up vs WT-Sed
A6X935	Inter alpha-trypsin inhibitor, heavy chain 4 OS=Mus musculus OX=10090 GN=Itih4 PE=1 SV=2	Itih4	4365.58	7896.96	59984.9	18974.7	23496.2	19067.4	26602.5	18769.4	28311.7	62114.9	41913.6	44025.3	42330.6	101855	26671.5	0.00679999	4.23162	WT-ExT up vs WT-Sed
Q3TXS7	26S proteasome non-ATPase regulatory subunit 1 OS=Mus musculus OX=10090 GN=Psmd1 PE=1 SV=1	Psmd1	252871	274501	443619	243893	432916	397825	335936	382817	492772	539081	498246	348479	374799	471734	333422	0.0069173	1.53075	WT-ExT up vs WT-Sed
Q61035	Histidine--tRNA ligase, cytoplasmic OS=Mus musculus OX=10090 GN=Hars1 PE=1 SV=2	Hars1	141185	156777	191854	103111	211005	259208	128758	248067	237000	228051	338163	175466	198168	253123	176298	0.00693567	1.69547	WT-ExT up vs WT-Sed
Q60973	Histone-binding protein RBBP7 OS=Mus musculus OX=10090 GN=Rbbp7 PE=1 SV=1	Rbbp7	3.04301e+06	3.71589e+06	2.49286e+06	1.29164e+06	1.73072e+06	1.20864e+06	507206	2.59983e+06	2.21434e+06	1.90574e+06	1.6807e+06	1.06934e+06	735789	1.21139e+06	1.13572e+06	0.00694138	1.87772	WT-ExT up vs WT-Sed
P70695	Fructose-1,6-bisphosphatase isozyme 2 OS=Mus musculus OX=10090 GN=Fbp2 PE=1 SV=2	Fbp2	376663	459222	1.12343e+06	362902	1.47225e+06	1.49882e+06	995316	1.30925e+06	1.11438e+06	860259	1.67336e+06	874984	1.08856e+06	1.35379e+06	1.13104e+06	0.00704942	2.26335	WT-ExT up vs WT-Sed
Q8BUK6	Protein Hook homolog 3 OS=Mus musculus OX=10090 GN=Hook3 PE=1 SV=2	Hook3	80708.2	67002	157397	48411.8	97181.1	176491	94719.6	129735	176890	179725	199416	105411	110115	120080	117570	0.00713245	1.90347	WT-ExT up vs WT-Sed
Q8BMF3	NADP-dependent malic enzyme, mitochondrial OS=Mus musculus OX=10090 GN=Me3 PE=1 SV=2	Me3	112506	159900	259706	39695.4	326600	403391	224832	361693	390689	384988	371362	338435	283622	267356	491230	0.00735425	3.09908	WT-ExT up vs WT-Sed
Q6PER3	Microtubule-associated protein RP/EB family member 3 OS=Mus musculus OX=10090 GN=Mapre3 PE=1 SV=1	Mapre3	113201	71469.1	177445	68080.9	101475	81825.7	78830.9	245763	169746	186620	237864	178132	128432	182907	93316.1	0.00737394	1.98179	WT-ExT up vs WT-Sed
Q8VDQ1	Prostaglandin reductase 2 OS=Mus musculus OX=10090 GN=Ptgr2 PE=1 SV=2	Ptgr2	179753	186690	646195	141930	592209	816752	581383	870934	607337	665420	876008	462362	486426	659486	623442	0.00738195	2.67927	WT-ExT up vs WT-Sed
Q8BTM5	MFS domain-containing protein (Fragment) OS=Mus musculus OX=10090 GN=Slc2a1 PE=2 SV=1	Slc2a1	1082.96	501.349	23749.3	13018.6	8093.89	12727.9	6029.04	15443.4	6258.03	28487.1	20131.9	22263.2	17685.2	24514.4	18969.6	0.00738209	8.50114	WT-ExT up vs WT-Sed
P48774	Glutathione S-transferase Mu 5 OS=Mus musculus OX=10090 GN=Gstm5 PE=1 SV=1	Gstm5	310475	383055	1.16779e+06	276587	1.74794e+06	2.1929e+06	2.34768e+06	3.02326e+06	2.3434e+06	1.45779e+06	2.55366e+06	2.0225e+06	3.12479e+06	3.17986e+06	2.38851e+06	0.00756838	4.50205	WT-ExT up vs WT-Sed
P11499	Heat shock protein HSP 90-beta OS=Mus musculus OX=10090 GN=Hsp90ab1 PE=1 SV=3	Hsp90ab1	5.7681e+06	5.69376e+06	1.59157e+07	6.2375e+06	1.2658e+07	1.5241e+07	9.44066e+06	1.17567e+07	1.20968e+07	1.62346e+07	2.3384e+07	9.63317e+06	1.02962e+07	1.2117e+07	1.16292e+07	0.00757252	1.9915	WT-ExT up vs WT-Sed
O35737	Heterogeneous nuclear ribonucleoprotein H OS=Mus musculus OX=10090 GN=Hnrnph1 PE=1 SV=3	Hnrnph1	78019.9	84340.6	127842	57446.1	138253	150887	112369	170759	174473	169374	172126	99467.7	130987	211101	136456	0.00758855	1.84562	WT-ExT up vs WT-Sed
Q8R5L1	Complement component 1 Q subcomponent-binding protein, mitochondrial OS=Mus musculus OX=10090 GN=C1qbp PE=1 SV=1	C1qbp	356747	386921	2.20531e+06	1.16816e+06	3.10977e+06	4.75739e+06	2.49895e+06	3.16449e+06	3.7658e+06	2.34216e+06	3.26869e+06	2.6532e+06	3.17978e+06	3.27805e+06	4.07277e+06	0.00759147	3.87228	WT-ExT up vs WT-Sed
P18242	Cathepsin D OS=Mus musculus OX=10090 GN=Ctsd PE=1 SV=1	Ctsd	168378	269662	1.22039e+06	694493	1.22451e+06	1.18736e+06	768607	1.11922e+06	951657	1.32747e+06	1.78375e+06	968035	1.1107e+06	1.33805e+06	928623	0.00764375	3.07072	WT-ExT up vs WT-Sed
Q9WTP6	Adenylate kinase 2, mitochondrial OS=Mus musculus OX=10090 GN=Ak2 PE=1 SV=5	Ak2	43995.3	62679.2	165294	42258.9	127459	167116	54987.4	152506	133178	216750	264006	92191	90802.9	119950	79832.6	0.00765563	2.562	WT-ExT up vs WT-Sed
Q8K183	Pyridoxal kinase OS=Mus musculus OX=10090 GN=Pdxk PE=1 SV=1	Pdxk	27676.3	17821.7	64203.8	34250.2	56143.4	30674.7	14242.9	89358.7	63297.1	67134.5	55283.4	34968.2	61116.4	89569.3	33804.6	0.00773024	2.42524	WT-ExT up vs WT-Sed
P63017	Heat shock cognate 71 kDa protein OS=Mus musculus OX=10090 GN=Hspa8 PE=1 SV=1	Hspa8	5.79778e+06	6.32639e+06	1.64104e+07	9.74887e+06	1.45965e+07	1.45095e+07	1.11403e+07	1.75901e+07	1.37931e+07	1.71353e+07	2.13585e+07	1.33242e+07	1.24829e+07	1.93937e+07	1.08883e+07	0.00777357	1.92651	WT-ExT up vs WT-Sed
P70302	Stromal interaction molecule 1 OS=Mus musculus OX=10090 GN=Stim1 PE=1 SV=2	Stim1	328533	316469	591658	269652	600944	510392	177269	670002	562091	604306	597842	389370	394114	551815	366132	0.00777822	1.78152	WT-ExT up vs WT-Sed
Q02053	Ubiquitin-like modifier-activating enzyme 1 OS=Mus musculus OX=10090 GN=Uba1 PE=1 SV=1	Uba1	789140	1.04362e+06	2.28184e+06	542234	2.18037e+06	3.14461e+06	2.76254e+06	3.35848e+06	2.35575e+06	2.26965e+06	3.36081e+06	2.8624e+06	2.84379e+06	3.17554e+06	2.7776e+06	0.00785373	2.71408	WT-ExT up vs WT-Sed
O09165	Calsequestrin-1 OS=Mus musculus OX=10090 GN=Casq1 PE=1 SV=3	Casq1	72887646	8.24122e+07	2.66555e+08	1.24828e+08	272131052	2.89209e+08	331497479	3.29217e+08	4.05764e+08	2.92945e+08	2.54566e+08	3.42766e+08	2.68517e+08	319708011	2.74146e+08	0.00785787	1.81603	WT-ExT up vs WT-Sed
Q91WD5	NADH dehydrogenase [ubiquinone] iron-sulfur protein 2, mitochondrial OS=Mus musculus OX=10090 GN=Ndufs2 PE=1 SV=1	Ndufs2	1.10352e+06	1.10284e+06	6.95751e+06	3.9447e+06	7.07852e+06	6.71969e+06	3.15728e+06	5.34696e+06	6.13276e+06	8.00077e+06	8.17779e+06	4.69414e+06	4.05292e+06	5.77823e+06	5.08093e+06	0.00796116	2.91955	WT-ExT up vs WT-Sed
Q8R2Y8	Peptidyl-tRNA hydrolase 2, mitochondrial OS=Mus musculus OX=10090 GN=Ptrh2 PE=1 SV=1	Ptrh2	55099.4	50537.9	112276	88379.3	115098	110958	27991.3	168895	123740	137413	173023	124698	88224.9	127911	80123.2	0.00796217	2.3006	WT-ExT up vs WT-Sed
Q99J19	Small integral membrane protein 11A OS=Mus musculus OX=10090 GN=Smim11a PE=1 SV=1	Smim11a	7299.78	10553	32862.5	14941.4	31101.2	44882.7	42724.7	76729.4	59956.6	36514.3	41248.6	46502.4	39985.4	53198.4	48960.6	0.00800895	2.95729	WT-ExT up vs WT-Sed
Q9QYR9	Acyl-coenzyme A thioesterase 2, mitochondrial OS=Mus musculus OX=10090 GN=Acot2 PE=1 SV=2	Acot2	439947	392611	854576	419820	933713	732505	481545	462152	628359	1.00182e+06	1.02545e+06	595004	494885	691644	732452	0.00807073	1.69226	WT-ExT up vs WT-Sed
Q8CI70	Leucine-rich repeat-containing protein 20 OS=Mus musculus OX=10090 GN=Lrrc20 PE=1 SV=1	Lrrc20	156938	196253	643126	179638	797009	787585	991147	834064	972658	713448	1.17895e+06	784184	1.03091e+06	972044	1.09096e+06	0.0081437	3.47986	WT-ExT up vs WT-Sed
Q8K010	5-oxoprolinase OS=Mus musculus OX=10090 GN=Oplah PE=1 SV=1	Oplah	74546.6	114872	115399	116089	159519	246677	100064	144637	163100	123001	180660	131117	198639	144056	185970	0.00818491	1.58119	WT-ExT up vs WT-Sed
Q60590	Alpha-1-acid glycoprotein 1 OS=Mus musculus OX=10090 GN=Orm1 PE=1 SV=1	Orm1	46171.5	58030.5	139961	111180	128189	106790	110077	150694	141279	226245	221100	164850	181704	373890	107056	0.00820014	2.61452	WT-ExT up vs WT-Sed
Q9CYH2	Peroxiredoxin-like 2A OS=Mus musculus OX=10090 GN=Prxl2a PE=1 SV=2	Prxl2a	208694	237155	492518	378224	454601	379624	306391	473708	482130	535456	599892	392123	384298	452311	389464	0.0082387	1.64244	WT-ExT up vs WT-Sed
P70195	Proteasome subunit beta type-7 OS=Mus musculus OX=10090 GN=Psmb7 PE=1 SV=1	Psmb7	179455	178279	370738	199776	363138	454968	367888	371032	364757	364675	497126	344257	374236	406335	322057	0.00826426	1.72998	WT-ExT up vs WT-Sed
Q9ESL4	Mitogen-activated protein kinase kinase kinase 20 OS=Mus musculus OX=10090 GN=Map3k20 PE=1 SV=1	Map3k20	49408.9	67943.5	166955	92830.2	118289	160607	111627	191861	174180	173818	241064	145876	124769	145238	113463	0.00827558	1.98544	WT-ExT up vs WT-Sed
Q811I0	ATP synthase mitochondrial F1 complex assembly factor 1 OS=Mus musculus OX=10090 GN=Atpaf1 PE=1 SV=1	Atpaf1	14107.6	16572.7	69212.5	25249.8	39461.8	57713	21864.5	22866.6	43227.1	99413.8	88659.1	44515.4	26675	34733.9	47921.4	0.00833534	2.68617	WT-ExT up vs WT-Sed
Q69ZQ1	Myogenesis-regulating glycosidase OS=Mus musculus OX=10090 GN=Myorg PE=1 SV=2	Myorg	51672.9	40786.8	154571	53910.6	138643	256314	152909	235308	167207	110114	166142	188922	135245	172229	208062	0.00836336	2.4776	WT-ExT up vs WT-Sed
P16381	Putative ATP-dependent RNA helicase Pl10 OS=Mus musculus OX=10090 GN=D1Pas1 PE=1 SV=1	D1Pas1	10378.9	19048.3	95945.5	4878.62	48712.6	50403.3	29237.5	50626	44728.6	93414	95129.9	46481.4	29731.3	38493.8	38838	0.00842693	3.96355	WT-ExT up vs WT-Sed
Q62095	ATP-dependent RNA helicase DDX3Y OS=Mus musculus OX=10090 GN=Ddx3y PE=1 SV=2	Ddx3y	18657.9	34242.8	172480	8770.2	87569.8	90609.1	52559.7	91009.5	80407.9	167929	171013	83558.8	53447.4	69199.7	69818.5	0.00842693	3.96355	WT-ExT up vs WT-Sed
Q9Z1K5	E3 ubiquitin-protein ligase ARIH1 OS=Mus musculus OX=10090 GN=Arih1 PE=1 SV=3	Arih1	31323.5	48629.7	210282	63818.6	218326	138622	198392	196950	219368	231983	281528	154780	173147	211184	220132	0.00844231	3.14121	WT-ExT up vs WT-Sed
Q9Z2U0	Proteasome subunit alpha type-7 OS=Mus musculus OX=10090 GN=Psma7 PE=1 SV=1	Psma7	625263	646563	1.04429e+06	733961	1.19263e+06	1.18764e+06	1.20222e+06	1.5903e+06	1.14954e+06	1.12994e+06	1.49779e+06	1.17984e+06	1.41618e+06	1.96779e+06	1.12476e+06	0.00872422	1.75657	WT-ExT up vs WT-Sed
Q99KI0	Aconitate hydratase, mitochondrial OS=Mus musculus OX=10090 GN=Aco2 PE=1 SV=1	Aco2	1.40378e+07	1.53013e+07	4.11552e+07	1.85933e+07	3.16001e+07	3.86096e+07	1.28188e+07	2.50131e+07	3.73275e+07	5.06162e+07	5.64797e+07	2.49077e+07	2.09107e+07	2.94843e+07	2.45791e+07	0.00887551	2.12911	WT-ExT up vs WT-Sed
Q60932	Voltage-dependent anion-selective channel protein 1 OS=Mus musculus OX=10090 GN=Vdac1 PE=1 SV=3	Vdac1	8.93633e+06	8.77659e+06	3.99924e+07	2.10614e+07	3.61281e+07	3.60341e+07	1.65663e+07	2.61636e+07	2.85544e+07	4.47476e+07	5.59519e+07	2.586e+07	2.16306e+07	2.57435e+07	2.60929e+07	0.00903102	2.43377	WT-ExT up vs WT-Sed
Q9CQ92	Mitochondrial fission 1 protein OS=Mus musculus OX=10090 GN=Fis1 PE=1 SV=1	Fis1	398568	566420	1.43215e+06	303262	1.17523e+06	1.63665e+06	988534	1.08262e+06	1.17268e+06	1.95371e+06	1.97173e+06	993792	890783	1.18743e+06	1.06828e+06	0.00905207	2.50264	WT-ExT up vs WT-Sed
Q62407	Striated muscle-specific serine/threonine-protein kinase OS=Mus musculus OX=10090 GN=Speg PE=1 SV=2	Speg	150766	187439	434174	79468.1	301350	284869	89552.8	325022	353563	294934	544917	247650	250786	231828	190270	0.00918865	2.31613	WT-ExT up vs WT-Sed
Q9JJK2	LanC-like protein 2 OS=Mus musculus OX=10090 GN=Lancl2 PE=1 SV=1	Lancl2	37627	32416.6	105590	61239.6	76854.9	92043	65956	81098.5	94018.6	113151	152064	85697.5	76066.9	92369.4	68094	0.00920009	2.00267	WT-ExT up vs WT-Sed
A0A0D5ZY64	IgE L chain kappa OS=Mus musculus OX=10090 PE=2 SV=1	A0A0D5ZY64	120822	97463.7	218845	43638.7	198415	187013	313668	295430	271720	495806	414397	250604	572308	801417	269689	0.0092773	3.82102	WT-ExT up vs WT-Sed
Q52L64	ENSMUSG00000076577 protein OS=Mus musculus OX=10090 GN=Igkv8-30 PE=1 SV=1	Igkv8-30	32231.7	26000.5	58381.4	11641.5	52931.4	49889.7	83677.4	78812	72486.8	132267	110549	66853.7	152675	213795	71945.1	0.0092773	3.82102	WT-ExT up vs WT-Sed
P29595	NEDD8 OS=Mus musculus OX=10090 GN=Nedd8 PE=1 SV=2	Nedd8	849441	673422	1.22362e+06	1.07532e+06	1.27774e+06	1.39745e+06	1.10598e+06	1.75791e+06	1.2344e+06	1.12987e+06	1.53848e+06	1.25534e+06	1.20383e+06	1.40909e+06	1.39861e+06	0.00932642	1.44823	WT-ExT up vs WT-Sed
Q6TEK5	Vitamin K epoxide reductase complex subunit 1-like protein 1 OS=Mus musculus OX=10090 GN=Vkorc1l1 PE=1 SV=1	Vkorc1l1	53358.3	58491.4	183476	51424.3	130860	184962	160885	183682	134138	161932	141951	182271	150001	123330	174906	0.00944735	2.1662	WT-ExT up vs WT-Sed
P06801	NADP-dependent malic enzyme OS=Mus musculus OX=10090 GN=Me1 PE=1 SV=2	Me1	278808	366862	792947	288168	1.28147e+06	1.17859e+06	1.77771e+06	2.1828e+06	1.39965e+06	983676	1.63192e+06	2.10114e+06	3.18064e+06	1.83587e+06	2.11755e+06	0.00949206	3.89228	WT-ExT up vs WT-Sed
A0A0G2JGI1	Nexilin OS=Mus musculus OX=10090 GN=Nexn PE=1 SV=1	Nexn	143499	169175	266405	84194.8	215932	199042	87643.8	247836	250474	279241	305993	204881	175234	245910	158478	0.00955768	1.9185	WT-ExT up vs WT-Sed
Q1XH17	Tripartite motif-containing protein 72 OS=Mus musculus OX=10090 GN=Trim72 PE=1 SV=1	Trim72	1.21664e+06	2.34362e+06	3.01654e+06	1.59781e+06	2.79433e+06	2.69591e+06	1.36965e+06	3.33174e+06	2.76062e+06	3.0715e+06	4.02935e+06	2.9476e+06	2.213e+06	2.90721e+06	2.03299e+06	0.00967405	1.76866	WT-ExT up vs WT-Sed
F8WHB5	Calcium/calmodulin-dependent protein kinase type II subunit alpha OS=Mus musculus OX=10090 GN=Camk2a PE=1 SV=1	Camk2a	74846.8	82517.4	199766	133333	203145	233165	211624	295522	220878	211709	295674	229722	211989	275369	187840	0.00974436	2.02297	WT-ExT up vs WT-Sed
F8WIS9	Calcium/calmodulin-dependent protein kinase type II subunit alpha OS=Mus musculus OX=10090 GN=Camk2a PE=1 SV=1	Camk2a	1.25208e+06	1.3804e+06	3.3418e+06	2.23048e+06	3.39833e+06	3.90052e+06	3.54018e+06	4.94367e+06	3.69498e+06	3.5416e+06	4.94621e+06	3.84293e+06	3.54628e+06	4.60653e+06	3.1423e+06	0.00974436	2.02297	WT-ExT up vs WT-Sed
P97807	Fumarate hydratase, mitochondrial OS=Mus musculus OX=10090 GN=Fh PE=1 SV=3	Fh	3.5971e+06	4.06563e+06	1.15928e+07	5.36957e+06	1.16716e+07	1.17705e+07	5.74341e+06	8.32812e+06	9.66391e+06	1.48983e+07	1.51729e+07	7.24146e+06	5.90129e+06	8.77261e+06	8.70034e+06	0.009761	2.0625	WT-ExT up vs WT-Sed
O35345	Importin subunit alpha-7 OS=Mus musculus OX=10090 GN=Kpna6 PE=1 SV=2	Kpna6	41974.4	22467.7	77430.5	54103.8	102885	61461.3	43037.4	114647	92217.5	76003.5	116754	61161	65376.7	70578.3	63677.2	0.0097643	1.91296	WT-ExT up vs WT-Sed
O08749	Dihydrolipoyl dehydrogenase, mitochondrial OS=Mus musculus OX=10090 GN=Dld PE=1 SV=2	Dld	3.58934e+06	3.86365e+06	9.43517e+06	3.68061e+06	7.40863e+06	9.28258e+06	3.98194e+06	6.18512e+06	6.3361e+06	9.48465e+06	1.15878e+07	5.41804e+06	4.65501e+06	6.20583e+06	6.22339e+06	0.00978529	1.825	WT-ExT up vs WT-Sed
Q9CQY6	Ubiquinol-cytochrome-c reductase complex assembly factor 2 OS=Mus musculus OX=10090 GN=Uqcc2 PE=1 SV=1	Uqcc2	12181.7	17012.8	87317.2	51426.6	74673.2	82115	7231.79	15041.4	96252.3	130614	111762	53187.1	39447	48332	57680.8	0.00983591	3.98259	WT-ExT up vs WT-Sed
Q9ES46	Beta-parvin OS=Mus musculus OX=10090 GN=Parvb PE=1 SV=1	Parvb	88612.9	94076.8	286930	48910.3	220650	289273	242299	289263	269881	231639	245547	277816	207929	247901	260886	0.00987794	2.45024	WT-ExT up vs WT-Sed
A2AUC9	Kelch-like protein 41 OS=Mus musculus OX=10090 GN=Klhl41 PE=1 SV=1	Klhl41	2.31496e+06	1.2271e+06	2.19918e+07	3.6967e+06	1.63021e+07	1.99721e+07	1.29923e+07	1.78495e+07	1.77073e+07	1.53456e+07	1.98018e+07	1.53962e+07	1.03101e+07	11770179	1.16829e+07	0.00993822	4.01069	WT-ExT up vs WT-Sed
P00397	Cytochrome c oxidase subunit 1 OS=Mus musculus OX=10090 GN=Mtco1 PE=1 SV=2	Mtco1	1.06059e+06	1.61273e+06	4.1163e+06	4.70023e+06	7.48873e+06	7.86473e+06	2.93538e+06	5.82891e+06	6.12623e+06	5.24511e+06	7.20861e+06	4.95473e+06	4.96473e+06	4.58428e+06	6.97284e+06	0.0101754	2.52528	WT-ExT up vs WT-Sed
P08556	GTPase NRas OS=Mus musculus OX=10090 GN=Nras PE=1 SV=1	Nras	182685	150011	573241	262143	626498	696301	584134	718491	682752	562370	683895	445079	624398	748532	562578	0.0101775	2.34332	WT-ExT up vs WT-Sed
Q99MN9	Propionyl-CoA carboxylase beta chain, mitochondrial OS=Mus musculus OX=10090 GN=Pccb PE=1 SV=2	Pccb	259761	288815	832103	469031	830062	989477	308721	600106	829362	840975	1.21987e+06	479361	472205	593071	591998	0.0102415	2.03968	WT-ExT up vs WT-Sed
Q60936	Atypical kinase COQ8A, mitochondrial OS=Mus musculus OX=10090 GN=Coq8a PE=1 SV=2	Coq8a	715774	626940	2.27521e+06	303653	1.47149e+06	1.59943e+06	593383	1.04183e+06	1.48611e+06	2.66834e+06	2.90399e+06	1.24754e+06	776738	1.10154e+06	1.2746e+06	0.0102612	2.77691	WT-ExT up vs WT-Sed
P43024	Cytochrome c oxidase subunit 6A1, mitochondrial OS=Mus musculus OX=10090 GN=Cox6a1 PE=1 SV=2	Cox6a1	56023	35095.3	197353	93132.5	399759	550101	285284	463506	515653	261377	195380	319630	461914	311517	609498	0.0102736	3.94884	WT-ExT up vs WT-Sed
Q3UHB1	5'-nucleotidase domain-containing protein 3 OS=Mus musculus OX=10090 GN=Nt5dc3 PE=1 SV=1	Nt5dc3	73384.2	73755.7	94551.5	17181.4	169755	163441	75026.4	200985	222209	119966	99566.1	185493	148524	176205	175873	0.010313	2.86528	WT-ExT up vs WT-Sed
Q99KC8	von Willebrand factor A domain-containing protein 5A OS=Mus musculus OX=10090 GN=Vwa5a PE=1 SV=2	Vwa5a	16330.3	15563.3	56658.7	20716.6	61248.4	84976.1	60108.5	23510	60478	89434.1	130893	71147.6	44545.9	67848.5	46355.1	0.0104374	2.94725	WT-ExT up vs WT-Sed
Q9D6U8	Protein FAM162A OS=Mus musculus OX=10090 GN=Fam162a PE=1 SV=1	Fam162a	163203	291359	730317	50505.1	778284	958710	445537	611228	628532	1.0149e+06	1.07401e+06	553438	507002	572495	680054	0.0105386	3.87817	WT-ExT up vs WT-Sed
P12970	60S ribosomal protein L7a OS=Mus musculus OX=10090 GN=Rpl7a PE=1 SV=2	Rpl7a	460795	378646	492454	371820	609985	511564	194490	476845	614665	449228	470496	491263	167118	385298	405479	0.0105402	1.69288	WT-ExT up vs WT-Sed
Q9JKB1	Ubiquitin carboxyl-terminal hydrolase isozyme L3 OS=Mus musculus OX=10090 GN=Uchl3 PE=1 SV=2	Uchl3	196831	195004	293066	118852	557341	633923	549800	1.11919e+06	631519	371894	577913	521082	653457	699200	665391	0.010542	2.54396	WT-ExT up vs WT-Sed
Q8BWM0	Prostaglandin E synthase 2 OS=Mus musculus OX=10090 GN=Ptges2 PE=1 SV=3	Ptges2	48016.1	62185.8	212604	67776.4	128208	145620	62742.9	48760.8	119999	239168	237602	102655	92797	85302.9	126568	0.0105662	2.24834	WT-ExT up vs WT-Sed
Q9Z2Y3	Homer protein homolog 1 OS=Mus musculus OX=10090 GN=Homer1 PE=1 SV=2	Homer1	24640.9	44043.6	74058.5	45744.4	53192.8	55961.8	38019.8	70190.1	74990	87533.7	109698	73601.5	45021.9	72794.8	55878.2	0.0105892	1.91881	WT-ExT up vs WT-Sed
P47802	Metaxin-1 OS=Mus musculus OX=10090 GN=Mtx1 PE=1 SV=1	Mtx1	76932.5	62399.6	178489	112655	249747	198900	150621	220670	182668	278905	224628	150832	143089	164449	185851	0.0106985	1.95721	WT-ExT up vs WT-Sed
Q9DBJ1	Phosphoglycerate mutase 1 OS=Mus musculus OX=10090 GN=Pgam1 PE=1 SV=3	Pgam1	352418	403025	920495	185634	1.27306e+06	1.56714e+06	1.33388e+06	1.45743e+06	1.38978e+06	1.05719e+06	1.57928e+06	977330	1.60153e+06	1.54185e+06	1.48916e+06	0.0108893	3.11282	WT-ExT up vs WT-Sed
Q9R0Y5	Adenylate kinase isoenzyme 1 OS=Mus musculus OX=10090 GN=Ak1 PE=1 SV=1	Ak1	2.35826e+07	3.84639e+07	1.29083e+08	3.72154e+07	1.78094e+08	2.06147e+08	1.56368e+08	2.12752e+08	1.77195e+08	1.29988e+08	2.86048e+08	9.61064e+07	1.8353e+08	1.81154e+08	1.66265e+08	0.0109267	3.43015	WT-ExT up vs WT-Sed
P06745	Glucose-6-phosphate isomerase OS=Mus musculus OX=10090 GN=Gpi PE=1 SV=4	Gpi	5.96375e+06	7.35054e+06	3.64622e+07	1.04657e+07	4.37418e+07	5.18804e+07	5.91679e+07	5.80447e+07	4.95546e+07	3.44282e+07	5.93783e+07	5.67741e+07	5.8825e+07	6.17613e+07	5.00805e+07	0.0109426	4.0959	WT-ExT up vs WT-Sed
Q9JHK4	Geranylgeranyl transferase type-2 subunit alpha OS=Mus musculus OX=10090 GN=Rabggta PE=1 SV=1	Rabggta	17274.7	18953.8	31699.6	49244.1	51351.8	56932.4	23044.2	57039.1	57025.6	30012.7	79652.1	16962.7	37669.4	57415	34020.6	0.0109538	1.94514	WT-ExT up vs WT-Sed
Q9EPL8	Importin-7 OS=Mus musculus OX=10090 GN=Ipo7 PE=1 SV=2	Ipo7	95775.2	124441	402722	233366	370374	468659	372582	556451	457885	434510	537823	419460	393751	349432	376830	0.0109636	2.31104	WT-ExT up vs WT-Sed
F8VQF3	Polycystic kidney disease and receptor for egg jelly-related protein OS=Mus musculus OX=10090 GN=Pkdrej PE=4 SV=1	Pkdrej	393380	431722	903514	692262	915817	666804	679436	848338	982263	891256	738644	750628	780211	809847	793942	0.0113532	1.49086	WT-ExT up vs WT-Sed
P05064	Fructose-bisphosphate aldolase A OS=Mus musculus OX=10090 GN=Aldoa PE=1 SV=2	Aldoa	3.26279e+08	3.25634e+08	5.7929e+08	3.36652e+08	5.34681e+08	5.01063e+08	3.35798e+08	5.20908e+08	5.60419e+08	599267095	7.75732e+08	4.61412e+08	398738028	5.73722e+08	3.90186e+08	0.0113833	1.56238	WT-ExT up vs WT-Sed
Q60866	Phosphotriesterase-related protein OS=Mus musculus OX=10090 GN=Pter PE=1 SV=1	Pter	131022	127979	423005	95443.8	387971	490340	516698	761217	551808	352432	449856	574396	519281	437036	519409	0.0114186	2.76969	WT-ExT up vs WT-Sed
Q9CQ54	NADH dehydrogenase [ubiquinone] 1 subunit C2 OS=Mus musculus OX=10090 GN=Ndufc2 PE=1 SV=1	Ndufc2	820048	842411	1.83354e+06	1.34413e+06	2.01638e+06	1.72648e+06	666042	1.49353e+06	1.62466e+06	1.96552e+06	1.85393e+06	1.60819e+06	1.06543e+06	1.35039e+06	1.43217e+06	0.011439	1.708	WT-ExT up vs WT-Sed
Q64152	Transcription factor BTF3 OS=Mus musculus OX=10090 GN=Btf3 PE=1 SV=3	Btf3	108865	31291	581598	281671	300299	354183	75329.4	532984	598935	483790	442972	440238	183365	613066	249048	0.0116069	4.03229	WT-ExT up vs WT-Sed
Q9WUB3	Glycogen phosphorylase, muscle form OS=Mus musculus OX=10090 GN=Pygm PE=1 SV=3	Pygm	4.00348e+07	4.46285e+07	164925889	8.28316e+07	1.19032e+08	1.18072e+08	6.96281e+07	9.96801e+07	7.1282e+07	1.33038e+08	1.32918e+08	8.18422e+07	8.49412e+07	8.39204e+07	110110348	0.0116739	1.80288	WT-ExT up vs WT-Sed
Q61207	Prosaposin OS=Mus musculus OX=10090 GN=Psap PE=1 SV=2	Psap	187624	138797	404316	83249	265507	348537	501896	656219	723479	688388	831658	428448	561525	668754	330796	0.0116757	3.07713	WT-ExT up vs WT-Sed
P58389	Serine/threonine-protein phosphatase 2A activator OS=Mus musculus OX=10090 GN=Ptpa PE=1 SV=1	Ptpa	73093.1	90924.1	303958	168524	322813	293994	223000	345059	294889	265855	482952	224318	289426	456040	213160	0.011689	2.42882	WT-ExT up vs WT-Sed
Q8K4F5	Protein ABHD11 OS=Mus musculus OX=10090 GN=Abhd11 PE=1 SV=1	Abhd11	193350	175858	453924	101693	388851	409639	329350	483972	444467	384935	578188	302312	304562	371614	410785	0.0117522	2.08178	WT-ExT up vs WT-Sed
Q7M729	Sodium channel subunit beta-4 OS=Mus musculus OX=10090 GN=Scn4b PE=1 SV=1	Scn4b	28353.5	57972.2	174584	134870	194687	183641	125876	45252.9	238445	185910	338591	221282	159275	211193	166270	0.0118627	2.84342	WT-ExT up vs WT-Sed
Q8CIB5	Fermitin family homolog 2 OS=Mus musculus OX=10090 GN=Fermt2 PE=1 SV=1	Fermt2	67938.2	72483.9	307539	38644.6	134180	190891	109286	140877	190219	318887	257536	223978	76746.6	160613	160549	0.0119533	2.69579	WT-ExT up vs WT-Sed
Q3TC45	EF-hand domain-containing protein OS=Mus musculus OX=10090 GN=S100a10 PE=1 SV=1	S100a10	37863.2	109190	430669	202776	311402	238153	99719.9	577194	404194	487422	381363	244731	265655	572167	150705	0.0120407	3.32992	WT-ExT up vs WT-Sed
Q8WUR0	Protein C19orf12 homolog OS=Mus musculus OX=10090 PE=1 SV=1	CS012	62125.5	128867	104698	55363.1	105455	50188.6	47303.6	122982	77612.7	80204.6	111444	66432.8	56557.9	79404.6	49823.1	0.0120447	1.94601	WT-ExT up vs WT-Sed
P14733	Lamin-B1 OS=Mus musculus OX=10090 GN=Lmnb1 PE=1 SV=3	Lmnb1	149346	117579	363983	172124	496274	432671	427419	712896	488229	292144	372008	407650	528705	529224	530710	0.0121504	2.28325	WT-ExT up vs WT-Sed
Q6PEB6	MOB-like protein phocein OS=Mus musculus OX=10090 GN=Mob4 PE=1 SV=1	Mob4	17502.3	14552.2	42275	44402.1	60607.9	37290.9	24609.2	102278	64760.7	57671.8	47096	45693.9	46908.2	71411.1	32894.1	0.0122246	2.12908	WT-ExT up vs WT-Sed
P00158	Cytochrome b OS=Mus musculus OX=10090 GN=Mt-Cyb PE=1 SV=1	Mt-Cyb	281303	381370	1.68883e+06	974577	2.24946e+06	2.06624e+06	1.72231e+06	1.99704e+06	2.38079e+06	2.06768e+06	1.5849e+06	1.85048e+06	2.0075e+06	1.77237e+06	2.99361e+06	0.012257	3.07492	WT-ExT up vs WT-Sed
O35343	Importin subunit alpha-3 OS=Mus musculus OX=10090 GN=Kpna4 PE=1 SV=1	Kpna4	195475	219249	351444	72587.8	278178	373766	215600	418553	333562	276644	503932	355824	295102	395036	305908	0.0123316	2.16099	WT-ExT up vs WT-Sed
P01654	Ig kappa chain V-III region PC 2880/PC 1229 OS=Mus musculus OX=10090 PE=1 SV=1	KV3A1	191385	174163	131634	84228.6	95739.2	122965	102679	149314	109146	290380	372034	233202	333640	693483	185986	0.0123487	2.45977	WT-ExT up vs WT-Sed
P70670	Nascent polypeptide-associated complex subunit alpha, muscle-specific form OS=Mus musculus OX=10090 GN=Naca PE=1 SV=2	Naca	2.31928e+06	2.8111e+06	1.86782e+06	967465	1.56779e+06	1.39661e+06	931763	1.23872e+06	1.36988e+06	1.91065e+06	1.75254e+06	1.35363e+06	1.00045e+06	1.59254e+06	1.0016e+06	0.012349	2.37147	WT-ExT up vs WT-Sed
P07934	Phosphorylase b kinase gamma catalytic chain, skeletal muscle/heart isoform OS=Mus musculus OX=10090 GN=Phkg1 PE=1 SV=3	Phkg1	681717	732510	1.7858e+06	1.09576e+06	1.85982e+06	1.81641e+06	1.48043e+06	1.9682e+06	1.81332e+06	1.76053e+06	2.87086e+06	1.48984e+06	1.59657e+06	2.12685e+06	1.35584e+06	0.0124096	1.90338	WT-ExT up vs WT-Sed
Q5M8N4	Epimerase family protein SDR39U1 OS=Mus musculus OX=10090 GN=Sdr39u1 PE=1 SV=2	Sdr39u1	92378.1	52503.3	496992	92280.2	791994	1.25855e+06	1.00911e+06	1.25024e+06	1.16346e+06	567653	603717	970573	1.01255e+06	812950	1.82219e+06	0.0124199	6.10899	WT-ExT up vs WT-Sed
Q91W90	Thioredoxin domain-containing protein 5 OS=Mus musculus OX=10090 GN=Txndc5 PE=1 SV=2	Txndc5	36220.6	18683.1	104139	30370.7	102813	151124	121897	133201	113344	81457.7	125558	95883	148980	153516	122327	0.012457	2.97399	WT-ExT up vs WT-Sed
Q9ET01	Glycogen phosphorylase, liver form OS=Mus musculus OX=10090 GN=Pygl PE=1 SV=4	Pygl	173944	130329	1.30848e+06	154825	1.38492e+06	1.80389e+06	1.15082e+06	883655	896760	796762	805893	1.04747e+06	1.29662e+06	770017	2.10976e+06	0.0127944	4.20379	WT-ExT up vs WT-Sed
Q91VD9	NADH-ubiquinone oxidoreductase 75 kDa subunit, mitochondrial OS=Mus musculus OX=10090 GN=Ndufs1 PE=1 SV=2	Ndufs1	4.95204e+06	2.73921e+06	1.07429e+07	3.27609e+06	9.57524e+06	9.74579e+06	5.0386e+06	6.72819e+06	7.31514e+06	9.26526e+06	1.01774e+07	4.71573e+06	5.59466e+06	7.1801e+06	7.29413e+06	0.0128382	1.84064	WT-ExT up vs WT-Sed
Q9CQ91	NADH dehydrogenase [ubiquinone] 1 alpha subcomplex subunit 3 OS=Mus musculus OX=10090 GN=Ndufa3 PE=1 SV=1	Ndufa3	1.04482e+06	1.0176e+06	1.84099e+06	956859	3.39322e+06	3.48382e+06	1.96012e+06	2.48281e+06	2.9847e+06	2.30107e+06	3.53249e+06	1.37482e+06	2.07665e+06	2.53339e+06	2.42992e+06	0.012859	1.92404	WT-ExT up vs WT-Sed
Q921I1	Serotransferrin OS=Mus musculus OX=10090 GN=Tf PE=1 SV=1	Tf	1.65285e+06	1.85635e+06	3.18283e+06	1.83618e+06	2.90529e+06	3.63428e+06	5.96398e+06	5.95736e+06	5.09482e+06	6.46606e+06	6.38132e+06	5.2419e+06	6.91063e+06	1.37892e+07	4.08766e+06	0.0128602	2.75006	WT-ExT up vs WT-Sed
P83940	Elongin-C OS=Mus musculus OX=10090 GN=Eloc PE=1 SV=1	Eloc	48982	134444	528782	338771	377461	477749	102579	479816	368606	532510	742128	400322	310356	397171	235796	0.0129151	3.31548	WT-ExT up vs WT-Sed
Q8BZ52	Fibronectin type III and SPRY domain-containing protein 2 OS=Mus musculus OX=10090 GN=Fsd2 PE=1 SV=3	Fsd2	67095.8	62229.4	133925	119996	109490	133958	59879	105202	167970	117422	160042	119619	115701	135939	93992.3	0.0129525	1.65061	WT-ExT up vs WT-Sed
P04186	Complement factor B OS=Mus musculus OX=10090 GN=Cfb PE=1 SV=2	Cfb	1001.63	5741.88	24831.7	10084	35415.2	35762	33958.6	80571.1	64183.6	31851.4	47495.8	34868.5	127136	207236	39803	0.01313	9.266	WT-ExT up vs WT-Sed
A2ABU4	Myomesin-3 OS=Mus musculus OX=10090 GN=Myom3 PE=1 SV=1	Myom3	686145	948521	2.15003e+06	523007	2.45067e+06	2.62042e+06	2.71932e+06	3.67997e+06	2.53909e+06	1.75165e+06	2.43145e+06	3.07353e+06	2.5064e+06	3.57002e+06	2.83176e+06	0.0132067	2.68234	WT-ExT up vs WT-Sed
Q91VA7	Isocitrate dehydrogenase [NAD] subunit, mitochondrial OS=Mus musculus OX=10090 GN=Idh3b PE=1 SV=1	Idh3b	1.19296e+06	1.36647e+06	5.79263e+06	2.35051e+06	4.00904e+06	4.5874e+06	1.24315e+06	3.44166e+06	4.4164e+06	6.98385e+06	7.84504e+06	2.88929e+06	2.14348e+06	3.37146e+06	2.70206e+06	0.0132902	2.5835	WT-ExT up vs WT-Sed
Q6P549	Phosphatidylinositol 3,4,5-trisphosphate 5-phosphatase 2 OS=Mus musculus OX=10090 GN=Inppl1 PE=1 SV=1	Inppl1	1556.36	2025.47	7886.96	529.985	13994.7	24837.7	6278.42	17239.8	15276.3	7693.08	19250	2686.13	11708.2	13520.8	16832.1	0.0133027	5.61084	WT-ExT up vs WT-Sed
Q8CFX1	GDH/6PGL endoplasmic bifunctional protein OS=Mus musculus OX=10090 GN=H6pd PE=1 SV=2	H6pd	27179.6	33480.5	39502.6	24062.2	31366	20237	30914.4	28092.9	22462.5	51289.9	65193.5	44946.1	41058.7	58955	29462.1	0.0134386	1.63702	WT-ExT up vs WT-Sed
Q8R1G2	Carboxymethylenebutenolidase homolog OS=Mus musculus OX=10090 GN=Cmbl PE=1 SV=1	Cmbl	1.84044e+06	1.51691e+06	3.6387e+06	871266	4.26378e+06	3.79182e+06	5.1047e+06	6.92038e+06	4.64692e+06	4.12688e+06	6.11918e+06	4.38494e+06	5.33157e+06	5.82225e+06	4.06188e+06	0.0138209	2.61411	WT-ExT up vs WT-Sed
Q924D0	Reticulon-4-interacting protein 1, mitochondrial OS=Mus musculus OX=10090 GN=Rtn4ip1 PE=1 SV=2	Rtn4ip1	112894	140355	438480	63445.9	664738	1.03894e+06	356810	328725	491447	803115	916145	385209	454964	393111	858766	0.0139055	2.49811	WT-ExT up vs WT-Sed
A0A0R4J083	Long-chain-specific acyl-CoA dehydrogenase, mitochondrial OS=Mus musculus OX=10090 GN=Acadl PE=1 SV=1	Acadl	2.54729e+06	2.44373e+06	1.01709e+07	7.30043e+06	1.19064e+07	1.13866e+07	3.52976e+06	6.88055e+06	1.01896e+07	1.38774e+07	1.61529e+07	6.39708e+06	5.63491e+06	7.06384e+06	9.37608e+06	0.0140925	2.53187	WT-ExT up vs WT-Sed
O35855	Branched-chain-amino-acid aminotransferase, mitochondrial OS=Mus musculus OX=10090 GN=Bcat2 PE=1 SV=2	Bcat2	430781	455491	1.12027e+06	744489	1.07712e+06	778721	332463	668554	774953	1.58747e+06	1.45744e+06	803138	627825	915836	768316	0.014196	2.06124	WT-ExT up vs WT-Sed
P32261	Antithrombin-III OS=Mus musculus OX=10090 GN=Serpinc1 PE=1 SV=1	Serpinc1	78273.1	63965.2	248819	112379	211472	273674	268150	370475	227457	285051	255569	247488	219565	500393	230128	0.0142587	2.50313	WT-ExT up vs WT-Sed
Q99JX4	Eukaryotic translation initiation factor 3 subunit M OS=Mus musculus OX=10090 GN=Eif3m PE=1 SV=1	Eif3m	40972.8	31598.8	95474.8	58163.5	85564.6	101085	59239.3	114315	88337.4	89800.9	105034	103561	62321.7	72731.9	58149.1	0.0142966	1.73552	WT-ExT up vs WT-Sed
P52480	Pyruvate kinase PKM OS=Mus musculus OX=10090 GN=Pkm PE=1 SV=4	Pkm	6.94029e+07	7.44444e+07	1.33984e+08	7.39255e+07	1.10147e+08	1.2282e+08	5.458e+07	1.51312e+08	1.15682e+08	1.15498e+08	1.84422e+08	1.26865e+08	9.38025e+07	1.53523e+08	7.21575e+07	0.0144899	1.75781	WT-ExT up vs WT-Sed
O35864	COP9 signalosome complex subunit 5 OS=Mus musculus OX=10090 GN=Cops5 PE=1 SV=3	Cops5	15987.1	23047.6	61040	41343.8	71766.6	69918.7	57211.2	69387.9	58751.8	66602.2	66113.7	56342.9	63375.7	80652.3	53990.8	0.0145052	2.09334	WT-ExT up vs WT-Sed
P16125	L-lactate dehydrogenase B chain OS=Mus musculus OX=10090 GN=Ldhb PE=1 SV=2	Ldhb	1.49774e+07	1.45884e+07	3.15547e+07	2.01635e+07	3.16892e+07	2.54023e+07	1.34509e+07	3.06901e+07	3.08567e+07	3.80398e+07	3.63672e+07	2.43556e+07	1.72989e+07	2.90839e+07	2.11356e+07	0.0147139	1.70811	WT-ExT up vs WT-Sed
P07901	Heat shock protein HSP 90-alpha OS=Mus musculus OX=10090 GN=Hsp90aa1 PE=1 SV=4	Hsp90aa1	364060	360991	1.41468e+06	663367	1.09031e+06	1.6899e+06	455146	837100	1.05329e+06	1.39351e+06	1.50591e+06	672433	728747	570182	1.06952e+06	0.0147143	2.0729	WT-ExT up vs WT-Sed
P46638	Ras-related protein Rab-11B OS=Mus musculus OX=10090 GN=Rab11b PE=1 SV=3	Rab11b	288602	290518	1.04909e+06	882950	868731	732645	574969	903037	713235	910110	1.01167e+06	633886	534844	748953	551362	0.0147707	1.73182	WT-ExT up vs WT-Sed
Q9DAK9	14 kDa phosphohistidine phosphatase OS=Mus musculus OX=10090 GN=Phpt1 PE=1 SV=1	Phpt1	585745	753988	2.71053e+06	1.27138e+06	2.68495e+06	4.25569e+06	4.33962e+06	3.63805e+06	3.63302e+06	3.60968e+06	5.11718e+06	3.04413e+06	3.73319e+06	4.15901e+06	3.67847e+06	0.0147857	3.07433	WT-ExT up vs WT-Sed
P62259	14-3-3 protein epsilon OS=Mus musculus OX=10090 GN=Ywhae PE=1 SV=1	Ywhae	2.76814e+06	3.28742e+06	1.19277e+07	1.85902e+06	1.19928e+07	1.59364e+07	1.8486e+07	1.61655e+07	1.55975e+07	1.5966e+07	2.27578e+07	1.30756e+07	1.42244e+07	1.47404e+07	1.25585e+07	0.0148	3.62314	WT-ExT up vs WT-Sed
P40630	Transcription factor A, mitochondrial OS=Mus musculus OX=10090 GN=Tfam PE=1 SV=2	Tfam	38960.2	34000.6	243806	112434	307569	202530	40947.6	206795	214874	401713	417303	159495	77887.6	156223	102614	0.0148483	3.61088	WT-ExT up vs WT-Sed
P60605	Ubiquitin-conjugating enzyme E2 G2 OS=Mus musculus OX=10090 GN=Ube2g2 PE=1 SV=1	Ube2g2	6833.08	21386.1	48276	28033.4	39095.9	31919.2	15570.2	33065.6	56507	58803.8	69414.1	42165.1	55003.8	68793.3	18025.5	0.0148544	2.9998	WT-ExT up vs WT-Sed
A0A075B5P3	Immunoglobulin heavy constant gamma 2B (Fragment) OS=Mus musculus OX=10090 GN=Ighg2b PE=1 SV=1	Ighg2b	95083.5	58621.1	219822	216059	90316.1	182838	258126	9913.72	81916.9	458651	669343	315131	319805	637032	213132	0.0148666	3.02514	WT-ExT up vs WT-Sed
Q8K353	Cysteine-rich and transmembrane domain-containing protein 1 OS=Mus musculus OX=10090 GN=Cystm1 PE=1 SV=1	Cystm1	16433.3	25638.6	69265.9	34650.8	53503	32131	25725.6	87774.2	50274.4	75100.7	79204.9	33324.9	45479.9	85517.4	33328.6	0.0149955	2.19432	WT-ExT up vs WT-Sed
Q9CWF2	Tubulin beta-2B chain OS=Mus musculus OX=10090 GN=Tubb2b PE=1 SV=1	Tubb2b	72078.2	95569.4	168121	104405	130565	125542	159557	214192	160105	192040	279635	143328	174930	172560	146608	0.0150706	1.73956	WT-ExT up vs WT-Sed
Q8BML9	Glutamine--tRNA ligase OS=Mus musculus OX=10090 GN=Qars1 PE=1 SV=1	Qars1	95706.6	94900.1	127693	64317.3	164052	185816	95060.4	147233	153914	149887	220281	109850	112994	146485	118782	0.0153741	1.60715	WT-ExT up vs WT-Sed
P40124	Adenylyl cyclase-associated protein 1 OS=Mus musculus OX=10090 GN=Cap1 PE=1 SV=4	Cap1	49634	35066.4	111131	19893.7	149626	117806	132667	181792	164627	125150	154891	98214.3	144119	108654	135123	0.0154644	2.72469	WT-ExT up vs WT-Sed
P03888	NADH-ubiquinone oxidoreductase chain 1 OS=Mus musculus OX=10090 GN=Mtnd1 PE=1 SV=3	Mtnd1	190172	192689	985625	481564	836110	888000	597552	706637	829226	1.1022e+06	1.19682e+06	572829	574394	697612	707617	0.015719	2.41397	WT-ExT up vs WT-Sed
Q08857	Platelet glycoprotein 4 OS=Mus musculus OX=10090 GN=Cd36 PE=1 SV=2	Cd36	140203	127648	578736	332093	477751	430928	236294	354533	411926	650385	613275	327548	325048	371256	309584	0.0158246	2.12755	WT-ExT up vs WT-Sed
P32921	Tryptophan--tRNA ligase, cytoplasmic OS=Mus musculus OX=10090 GN=Wars1 PE=1 SV=2	Wars1	88435.2	84287.1	172873	133177	191073	147616	59240.1	198206	164912	169376	215756	141333	118508	201637	114994	0.0160427	1.77685	WT-ExT up vs WT-Sed
P34914	Bifunctional epoxide hydrolase 2 OS=Mus musculus OX=10090 GN=Ephx2 PE=1 SV=2	Ephx2	111623	114749	278533	130004	256261	287681	74286.6	102764	174756	427326	419899	220495	126072	195891	181260	0.0161055	2.24705	WT-ExT up vs WT-Sed
Q3TWI5	Glutathione reductase (Fragment) OS=Mus musculus OX=10090 GN=Gsr PE=2 SV=1	Gsr	290597	305954	437531	144009	332632	458351	594529	431107	374759	781449	1.0149e+06	556219	614616	665648	472552	0.0162285	2.24613	WT-ExT up vs WT-Sed
O70251	Elongation factor 1-beta OS=Mus musculus OX=10090 GN=Eef1b PE=1 SV=5	Eef1b	386245	498404	1.28747e+06	561087	922867	1.14362e+06	487758	798489	700399	1.16216e+06	923993	1.16113e+06	624403	753165	526216	0.016234	1.71581	WT-ExT up vs WT-Sed
O70250	Phosphoglycerate mutase 2 OS=Mus musculus OX=10090 GN=Pgam2 PE=1 SV=3	Pgam2	5.50416e+07	5.91095e+07	1.26653e+08	4.93314e+07	1.50772e+08	2.02055e+08	1.74535e+08	1.92241e+08	1.82007e+08	1.31926e+08	2.28739e+08	1.34938e+08	1.61609e+08	1.66628e+08	1.39737e+08	0.0163292	2.16629	WT-ExT up vs WT-Sed
Q6P3C3	Calsequestrin OS=Mus musculus OX=10090 GN=Casq1 PE=2 SV=2	Casq1	1.69089e+07	1.91185e+07	6.1837e+07	2.89584e+07	6.31305e+07	6.70924e+07	7.69027e+07	7.63738e+07	9.41314e+07	6.79591e+07	5.90558e+07	7.95168e+07	6.22921e+07	7.41677e+07	6.35979e+07	0.0164954	2.31396	WT-ExT up vs WT-Sed
E9Q489	Calsequestrin (Fragment) OS=Mus musculus OX=10090 GN=Casq1 PE=1 SV=1	Casq1	101664367	1.0439e+08	2.48854e+08	168371394	2.58163e+08	2.61172e+08	2.07106e+08	4.25377e+08	3.10305e+08	2.16531e+08	3.31662e+08	2.31613e+08	250451088	2.98593e+08	2.05303e+08	0.0164954	2.31396	WT-ExT up vs WT-Sed
Q60676	Serine/threonine-protein phosphatase 5 OS=Mus musculus OX=10090 GN=Ppp5c PE=1 SV=3	Ppp5c	114055	118385	215868	142547	208834	209113	93139.4	153203	166606	220834	236826	169688	131974	163793	146267	0.0166107	1.5065	WT-ExT up vs WT-Sed
Q9ERK4	Exportin-2 OS=Mus musculus OX=10090 GN=Cse1l PE=1 SV=1	Cse1l	97564.4	95925.6	580896	40689.1	525221	455273	626877	564930	536765	390624	629818	381825	689685	555528	531114	0.0166614	4.15999	WT-ExT up vs WT-Sed
O35206	Collagen alpha-1(XV) chain OS=Mus musculus OX=10090 GN=Col15a1 PE=1 SV=2	Col15a1	59692.1	106520	113996	68919.6	183552	312178	155982	251107	193980	156878	272994	115595	207969	325773	178743	0.0167346	2.17575	WT-ExT up vs WT-Sed
P70404	Isocitrate dehydrogenase [NAD] subunit gamma 1, mitochondrial OS=Mus musculus OX=10090 GN=Idh3g PE=1 SV=1	Idh3g	1.29739e+06	2.15218e+06	9.28078e+06	6.25819e+06	9.23704e+06	7.13932e+06	2.09736e+06	5.30479e+06	6.83759e+06	1.17575e+07	1.27472e+07	5.90441e+06	4.01473e+06	5.86856e+06	5.92112e+06	0.0167661	2.86791	WT-ExT up vs WT-Sed
P29758	Ornithine aminotransferase, mitochondrial OS=Mus musculus OX=10090 GN=Oat PE=1 SV=1	Oat	145518	319677	530404	216966	739975	791566	773814	897728	902861	622464	783678	628442	844483	651860	770558	0.0168264	2.39431	WT-ExT up vs WT-Sed
A0A1W2P7G5	Coenzyme Q10A OS=Mus musculus OX=10090 GN=Coq10a PE=1 SV=1	Coq10a	64825.3	59293.1	130083	75845.7	145402	164286	26402.9	104229	143788	207368	347116	97851.6	73456.1	128750	141799	0.0168847	2.7603	WT-ExT up vs WT-Sed
E0CX43	Phosphorylase b kinase regulatory subunit (Fragment) OS=Mus musculus OX=10090 GN=Phkb PE=1 SV=1	Phkb	46345.5	72914	241757	34965.3	167288	212092	176394	148610	197265	273448	423051	214457	134082	152032	135129	0.0169443	2.99255	WT-ExT up vs WT-Sed
Q64010	Adapter molecule crk OS=Mus musculus OX=10090 GN=Crk PE=1 SV=1	Crk	13761.6	11910.6	77870	37330.6	60946	74186.4	44928.8	59377.7	61668.3	72874.3	65546.6	56216.1	47610.7	51761.2	40288.8	0.0169858	2.38698	WT-ExT up vs WT-Sed
P63321	Ras-related protein Ral-A OS=Mus musculus OX=10090 GN=Rala PE=1 SV=1	Rala	17774	11538.5	59246.5	49660.7	67838.2	60581.6	8990.73	63653.5	60893	73680	97678.7	47985.9	30794.2	43118.9	27430.8	0.0170696	1.94236	WT-ExT up vs WT-Sed
P49817	Caveolin-1 OS=Mus musculus OX=10090 GN=Cav1 PE=1 SV=1	Cav1	1.16392e+06	1.31225e+06	3.61365e+06	803530	2.42433e+06	3.47567e+06	3.33065e+06	3.95544e+06	3.95434e+06	3.16939e+06	4.45149e+06	1.84044e+06	4.11349e+06	5.3828e+06	3.43647e+06	0.0173123	2.49127	WT-ExT up vs WT-Sed
Q80UG5	Septin-9 OS=Mus musculus OX=10090 GN=Septin9 PE=1 SV=1	Septin9	13468	10302.3	34211.4	8097.41	21595	20575.3	9796.15	25191.4	26548.2	32307.2	28429.6	27102.5	10742.2	18972.9	14954.3	0.0174127	2.0088	WT-ExT up vs WT-Sed
P61971	Nuclear transport factor 2 OS=Mus musculus OX=10090 GN=Nutf2 PE=1 SV=1	Nutf2	223425	246256	1.45257e+06	188413	2.12048e+06	2.21441e+06	2.77574e+06	4.14239e+06	1.93935e+06	1.21722e+06	1.59062e+06	1.74004e+06	3.02218e+06	2.78202e+06	2.67933e+06	0.0174174	4.99591	WT-ExT up vs WT-Sed
A3KFU5	Polyadenylate-binding protein OS=Mus musculus OX=10090 GN=Pabpc4 PE=1 SV=1	Pabpc4	357942	267581	538529	226051	512997	640502	307991	380662	679834	579289	597331	428797	346619	488335	326365	0.0174488	1.57134	WT-ExT up vs WT-Sed
P18826	Phosphorylase b kinase regulatory subunit alpha, skeletal muscle isoform OS=Mus musculus OX=10090 GN=Phka1 PE=1 SV=3	Phka1	312509	352959	894995	134557	587837	758904	971329	709402	853257	813245	1.39467e+06	907399	836134	899218	905221	0.0175801	2.71967	WT-ExT up vs WT-Sed
A2AI91	Phosphorylase b kinase regulatory subunit OS=Mus musculus OX=10090 GN=Phka1 PE=1 SV=1	Phka1	622797	703411	1.78363e+06	268158	1.1715e+06	1.51242e+06	1.93576e+06	1.41377e+06	1.70045e+06	1.62071e+06	2.77944e+06	1.80835e+06	1.66633e+06	1.79205e+06	1.80401e+06	0.0175801	2.71967	WT-ExT up vs WT-Sed
Q8BXZ1	Protein disulfide-isomerase TMX3 OS=Mus musculus OX=10090 GN=Tmx3 PE=1 SV=2	Tmx3	11703	13587.4	48270.9	23567.4	51995.7	28076.3	24569.3	43847.7	39421.1	40787.5	55094.4	26354.9	25696.6	34445.7	25967.7	0.0176932	1.91112	WT-ExT up vs WT-Sed
P54071	Isocitrate dehydrogenase [NADP], mitochondrial OS=Mus musculus OX=10090 GN=Idh2 PE=1 SV=3	Idh2	1.29867e+06	1.37799e+06	3.89036e+06	2.73809e+06	4.07691e+06	4.62666e+06	575926	2.3571e+06	3.32508e+06	5.13833e+06	6.05463e+06	2.80438e+06	1.70572e+06	3.96269e+06	3.60153e+06	0.0177627	2.7662	WT-ExT up vs WT-Sed
P27612	Phospholipase A-2-activating protein OS=Mus musculus OX=10090 GN=Plaa PE=1 SV=4	Plaa	132615	81742.8	301495	133809	263294	222077	170950	236039	191300	297321	310718	234656	170864	155634	200500	0.0178046	1.7588	WT-ExT up vs WT-Sed
Q9DBL1	Short/branched chain specific acyl-CoA dehydrogenase, mitochondrial OS=Mus musculus OX=10090 GN=Acadsb PE=1 SV=1	Acadsb	313228	386256	709568	114413	631903	716235	566004	650358	744026	820961	1.07615e+06	448770	664874	907658	734985	0.0178379	2.51586	WT-ExT up vs WT-Sed
Q9CQ65	S-methyl-5'-thioadenosine phosphorylase OS=Mus musculus OX=10090 GN=Mtap PE=1 SV=1	Mtap	157704	227221	285069	105516	204131	294455	308960	248993	376676	805277	352920	523688	283377	396586	300810	0.0179486	2.23908	WT-ExT up vs WT-Sed
P10518	Delta-aminolevulinic acid dehydratase OS=Mus musculus OX=10090 GN=Alad PE=1 SV=1	Alad	61012.5	58472	250052	64098.6	228812	225993	215221	293668	141050	269612	402918	204627	150629	154434	180743	0.0180606	2.54339	WT-ExT up vs WT-Sed
P63094	Guanine nucleotide-binding protein G(s) subunit alpha isoforms short OS=Mus musculus OX=10090 GN=Gnas PE=1 SV=1	Gnas	167467	119715	357830	196926	395128	483658	336221	479919	338722	320094	480282	269628	345984	414092	297600	0.018075	1.82167	WT-ExT up vs WT-Sed
Q9R059	Four and a half LIM domains protein 3 OS=Mus musculus OX=10090 GN=Fhl3 PE=1 SV=2	Fhl3	1.63555e+06	1.46054e+06	2.77824e+06	768153	1.9461e+06	2.57535e+06	2.6343e+06	3.5884e+06	3.10178e+06	2.57112e+06	3.96493e+06	2.09208e+06	2.95316e+06	3.14628e+06	3.11815e+06	0.0180978	1.96825	WT-ExT up vs WT-Sed
Q9JLR1	Protein transport protein Sec61 subunit alpha isoform 2 OS=Mus musculus OX=10090 GN=Sec61a2 PE=2 SV=3	Sec61a2	22023.3	34579.8	66428.1	27314.2	51849.7	60681.5	26634	62017.5	45960.7	76999.7	82913.7	45734.7	35553.9	50867.1	32666.2	0.0181654	1.86315	WT-ExT up vs WT-Sed
P37040	NADPH--cytochrome P450 reductase OS=Mus musculus OX=10090 GN=Por PE=1 SV=2	Por	4472.09	9669.18	41429.9	21630.8	40166.6	30829.6	23231.3	45481.8	33643	62546.9	37424.7	20854.6	38490.7	40234.8	26200.3	0.0183174	2.91884	WT-ExT up vs WT-Sed
Q9R0M4	Podocalyxin OS=Mus musculus OX=10090 GN=Podxl PE=1 SV=2	Podxl	1810.78	3054.79	81021.3	34205.5	43572.5	37026.9	3978.42	39490.2	60961.6	129215	83472	22850.2	14986.7	30784.6	24075.8	0.0183412	7.14053	WT-ExT up vs WT-Sed
Q9JIF0	Protein arginine N-methyltransferase 1 OS=Mus musculus OX=10090 GN=Prmt1 PE=1 SV=1	Prmt1	108114	37369.4	196105	96269.6	191027	153389	75127.5	204162	158667	130656	192407	139214	115730	122606	129660	0.0183678	1.85514	WT-ExT up vs WT-Sed
Q8R086	Sulfite oxidase, mitochondrial OS=Mus musculus OX=10090 GN=Suox PE=1 SV=2	Suox	101538	158299	351994	281440	335511	326533	143275	225968	284675	421490	509658	283449	247603	295608	226262	0.0184328	1.98467	WT-ExT up vs WT-Sed
P52196	Thiosulfate sulfurtransferase OS=Mus musculus OX=10090 GN=Tst PE=1 SV=3	Tst	45635.6	39953.7	117850	85632.3	86881.8	71028.9	31771.8	87821.5	86520.7	124533	95589.5	72263.6	81756.8	95571.5	63439.6	0.0187769	1.83831	WT-ExT up vs WT-Sed
Q6PA06	Atlastin-2 OS=Mus musculus OX=10090 GN=Atl2 PE=1 SV=1	Atl2	378437	448601	664304	242985	925865	1.07635e+06	993932	1.7168e+06	1.16321e+06	707968	1.13808e+06	695342	1.30695e+06	1.25233e+06	1.12635e+06	0.0188966	2.2343	WT-ExT up vs WT-Sed
P11531	Dystrophin OS=Mus musculus OX=10090 GN=Dmd PE=1 SV=3	Dmd	570586	435084	1.96018e+06	1.03002e+06	1.50103e+06	1.62721e+06	1.18585e+06	2.2541e+06	1.92292e+06	1.32914e+06	1.33833e+06	3.08564e+06	1.24043e+06	1.90337e+06	1.29129e+06	0.0190339	2.15522	WT-ExT up vs WT-Sed
Q9CZ04	COP9 signalosome complex subunit 7a OS=Mus musculus OX=10090 GN=Cops7a PE=1 SV=2	Cops7a	161140	200133	403005	249137	321134	325722	221486	387278	339155	306089	427555	249443	266996	350838	249430	0.0190485	1.4717	WT-ExT up vs WT-Sed
O89104	Synaptophysin-like protein 2 OS=Mus musculus OX=10090 GN=Sypl2 PE=1 SV=1	Sypl2	4.31725e+06	4.81423e+06	1.13886e+07	6.98005e+06	1.56585e+07	1.77559e+07	1.80908e+07	2.12128e+07	2.03473e+07	1.30395e+07	1.17407e+07	1.73743e+07	2.07731e+07	1.9381e+07	1.79547e+07	0.0190731	2.28678	WT-ExT up vs WT-Sed
Q9WVC3	Caveolin-2 OS=Mus musculus OX=10090 GN=Cav2 PE=1 SV=1	Cav2	125329	147443	634244	423113	472350	371781	176309	421195	503788	506349	449964	278613	413386	516904	311248	0.0191174	2.08641	WT-ExT up vs WT-Sed
O08539	Myc box-dependent-interacting protein 1 OS=Mus musculus OX=10090 GN=Bin1 PE=1 SV=1	Bin1	7.56914e+06	8.18935e+06	1.04357e+07	4.48414e+06	8.80132e+06	8.97738e+06	4.27191e+06	1.31315e+07	9.77478e+06	9.47723e+06	1.24309e+07	9.65791e+06	9.62259e+06	1.24678e+07	6.74639e+06	0.0191406	1.6803	WT-ExT up vs WT-Sed
Q91V16	Electron transfer flavoprotein regulatory factor 1 OS=Mus musculus OX=10090 GN=Etfrf1 PE=1 SV=1	Etfrf1	9179.94	11645.1	55401.4	52212.9	78755.7	77675.3	4758.7	55921.4	53854.6	40603.4	58477.2	33930.6	33777.4	58695.4	42862.2	0.019151	3.41334	WT-ExT up vs WT-Sed
Q9D6R2	Isocitrate dehydrogenase [NAD] subunit alpha, mitochondrial OS=Mus musculus OX=10090 GN=Idh3a PE=1 SV=1	Idh3a	6.92561e+06	9.06704e+06	2.36391e+07	4.15705e+06	1.94594e+07	1.78392e+07	9.88688e+06	1.15679e+07	1.64518e+07	3.23224e+07	2.92737e+07	1.202e+07	1.02292e+07	1.41959e+07	1.32682e+07	0.0191962	2.34698	WT-ExT up vs WT-Sed
P70170	ATP-binding cassette sub-family C member 9 OS=Mus musculus OX=10090 GN=Abcc9 PE=1 SV=2	Abcc9	37464	29115.4	140588	22020.3	127390	95891.3	110885	124690	115340	70219.5	112934	90321.4	92194.3	127739	96268.1	0.0193053	2.39096	WT-ExT up vs WT-Sed
Q8BZJ7	DCN1-like protein 2 OS=Mus musculus OX=10090 GN=Dcun1d2 PE=1 SV=3	Dcun1d2	94574.7	99332.8	277069	56045.4	188944	265997	206809	277878	259723	405373	373494	340801	126727	251763	176739	0.0194839	2.51996	WT-ExT up vs WT-Sed
Q60854	Serpin B6 OS=Mus musculus OX=10090 GN=Serpinb6 PE=1 SV=1	Serpinb6	1.9346e+06	2.63497e+06	4.34838e+06	3.84811e+06	5.42281e+06	4.61199e+06	5.23596e+06	7.7085e+06	5.78667e+06	4.91186e+06	6.0857e+06	5.20443e+06	5.50586e+06	5.27545e+06	5.00887e+06	0.0195874	1.67067	WT-ExT up vs WT-Sed
P50544	Very long-chain specific acyl-CoA dehydrogenase, mitochondrial OS=Mus musculus OX=10090 GN=Acadvl PE=1 SV=3	Acadvl	2.79945e+06	3.00604e+06	9.06277e+06	4.37392e+06	8.06656e+06	7.34387e+06	2.76338e+06	4.81729e+06	5.42037e+06	9.84877e+06	1.07413e+07	5.15439e+06	3.71916e+06	5.44954e+06	5.07622e+06	0.0196018	1.94827	WT-ExT up vs WT-Sed
P12787	Cytochrome c oxidase subunit 5A, mitochondrial OS=Mus musculus OX=10090 GN=Cox5a PE=1 SV=2	Cox5a	4.83366e+06	8.62104e+06	1.39176e+07	4.4704e+06	9.59544e+06	1.03339e+07	3.85019e+06	8.70831e+06	1.04917e+07	2.46639e+07	2.70648e+07	9.4583e+06	7.42825e+06	1.18376e+07	8.58238e+06	0.0196509	2.50663	WT-ExT up vs WT-Sed
Q9WVA2	Mitochondrial import inner membrane translocase subunit Tim8 A OS=Mus musculus OX=10090 GN=Timm8a1 PE=1 SV=1	Timm8a1	65332.9	64802.7	276477	14642.8	131335	169683	93706.6	78701.4	133330	353955	207854	165614	99114.5	126024	109664	0.0197168	3.25622	WT-ExT up vs WT-Sed
P61087	Ubiquitin-conjugating enzyme E2 K OS=Mus musculus OX=10090 GN=Ube2k PE=1 SV=3	Ube2k	119876	154151	348151	224090	399554	353070	247108	362622	301978	360441	500187	218988	303104	389037	247281	0.019782	1.81007	WT-ExT up vs WT-Sed
Q91X72	Hemopexin OS=Mus musculus OX=10090 GN=Hpx PE=1 SV=2	Hpx	2.65486e+06	2.40187e+06	2.30876e+06	1.76901e+06	2.22409e+06	2.24152e+06	4.05088e+06	3.63925e+06	2.6005e+06	4.69509e+06	6.267e+06	4.20603e+06	5.72953e+06	1.07154e+07	3.18922e+06	0.0198667	2.06901	WT-ExT up vs WT-Sed
D3Z6H8	S-adenosylmethionine decarboxylase proenzyme 2 OS=Mus musculus OX=10090 GN=Amd2 PE=1 SV=1	Amd2	64042.5	70137.2	130056	39886.7	216354	436983	227094	332539	265730	120532	192470	298782	204072	223049	295749	0.0199769	2.6666	WT-ExT up vs WT-Sed
P62874	Guanine nucleotide-binding protein G(I)/G(S)/G(T) subunit beta-1 OS=Mus musculus OX=10090 GN=Gnb1 PE=1 SV=3	Gnb1	32152	58636.6	241638	26936	236308	224840	313646	320817	291721	239865	305694	130080	358977	304894	248978	0.0199819	3.99886	WT-ExT up vs WT-Sed
P09528	Ferritin heavy chain OS=Mus musculus OX=10090 GN=Fth1 PE=1 SV=2	Fth1	363571	494918	1.11102e+06	693430	1.12963e+06	933050	829167	1.22572e+06	1.04509e+06	1.00185e+06	1.51939e+06	930742	800018	1.10134e+06	760061	0.0200881	1.74785	WT-ExT up vs WT-Sed
Q62186	Translocon-associated protein subunit delta OS=Mus musculus OX=10090 GN=Ssr4 PE=1 SV=1	Ssr4	124210	88961.1	311851	100560	235620	345627	204049	225483	196876	315119	338128	250443	159480	212138	163906	0.0204435	1.87421	WT-ExT up vs WT-Sed
Q6P9Q4	FH1/FH2 domain-containing protein 1 OS=Mus musculus OX=10090 GN=Fhod1 PE=1 SV=3	Fhod1	55613.6	59996.6	182688	69405.4	141678	177709	198911	174256	164860	148896	215673	143458	184448	189278	147204	0.0204829	2.05688	WT-ExT up vs WT-Sed
P26350	Prothymosin alpha OS=Mus musculus OX=10090 GN=Ptma PE=1 SV=2	Ptma	2.27734e+06	1.6589e+06	886420	807696	624312	703098	771960	301518	571061	866117	795897	389739	447247	619454	426055	0.0205338	-2.202	WT-ExT down vs WT-Sed
Q8K2C6	NAD-dependent protein deacylase sirtuin-5, mitochondrial OS=Mus musculus OX=10090 GN=Sirt5 PE=1 SV=1	Sirt5	49924.3	46759.5	84437	37623.5	148431	126243	130816	125623	149770	134557	215671	83709.9	102714	174345	116049	0.020554	2.24966	WT-ExT up vs WT-Sed
Q8K4Z3	NAD(P)H-hydrate epimerase OS=Mus musculus OX=10090 GN=Naxe PE=1 SV=1	Naxe	559804	353548	1.31594e+06	290366	2.04951e+06	1.6065e+06	2.02798e+06	2.19343e+06	1.82627e+06	1.12537e+06	2.02849e+06	1.25401e+06	2.07924e+06	2.36826e+06	1.9178e+06	0.0207441	2.96502	WT-ExT up vs WT-Sed
P61089	Ubiquitin-conjugating enzyme E2 N OS=Mus musculus OX=10090 GN=Ube2n PE=1 SV=1	Ube2n	762477	748578	2.80846e+06	1.83942e+06	2.68244e+06	2.73879e+06	2.63609e+06	3.38031e+06	2.56795e+06	2.25219e+06	3.5125e+06	2.76658e+06	2.6777e+06	3.18123e+06	2.3847e+06	0.0207893	2.1419	WT-ExT up vs WT-Sed
Q9JLR9	HIG1 domain family member 1A, mitochondrial OS=Mus musculus OX=10090 GN=Higd1a PE=1 SV=1	Higd1a	283931	236533	654325	410027	693512	886595	578009	734711	920113	979238	700746	668293	619936	397704	1.02146e+06	0.0209174	1.96469	WT-ExT up vs WT-Sed
Q9DCD0	6-phosphogluconate dehydrogenase, decarboxylating OS=Mus musculus OX=10090 GN=Pgd PE=1 SV=3	Pgd	288256	283867	412067	173554	543485	575005	609975	711966	419718	461772	807155	475297	638747	687946	563738	0.0212268	1.94674	WT-ExT up vs WT-Sed
A0A0A6YX73	cAMP-dependent protein kinase type II-alpha regulatory subunit OS=Mus musculus OX=10090 GN=Prkar2a PE=1 SV=1	Prkar2a	666632	858638	1.93275e+06	827099	2.49056e+06	2.35764e+06	3.57903e+06	4.18273e+06	2.80476e+06	2.19314e+06	3.22184e+06	2.27781e+06	3.03872e+06	4.09113e+06	2.97324e+06	0.0212845	2.54187	WT-ExT up vs WT-Sed
P53395	Lipoamide acyltransferase component of branched-chain alpha-keto acid dehydrogenase complex, mitochondrial OS=Mus musculus OX=10090 GN=Dbt PE=1 SV=2	Dbt	179887	223064	607640	347336	534680	441921	130291	364081	478940	513601	810494	385279	275141	449656	311954	0.0213443	2.07574	WT-ExT up vs WT-Sed
Q3TL33	Uncharacterized protein OS=Mus musculus OX=10090 GN=Calu PE=2 SV=1	Calu	357500	496181	1.51769e+06	743011	1.38857e+06	1.86857e+06	1.7022e+06	1.91142e+06	1.58629e+06	1.26758e+06	2.05053e+06	1.36764e+06	1.39118e+06	2.02141e+06	1.43475e+06	0.0216155	2.26486	WT-ExT up vs WT-Sed
O35887	Calumenin OS=Mus musculus OX=10090 GN=Calu PE=1 SV=1	Calu	23022.5	31953.4	97737.2	47848.9	89422	120333	109619	123093	102155	81630.5	132051	88074.4	89589.9	130176	92396.3	0.0216155	2.26486	WT-ExT up vs WT-Sed
Q8BY89	Choline transporter-like protein 2 OS=Mus musculus OX=10090 GN=Slc44a2 PE=1 SV=2	Slc44a2	118771	198877	315560	135149	293030	370329	299517	335982	327116	359916	555401	248569	286270	430362	252924	0.0218515	1.93424	WT-ExT up vs WT-Sed
Q9Z2I9	Succinate--CoA ligase [ADP-forming] subunit beta, mitochondrial OS=Mus musculus OX=10090 GN=Sucla2 PE=1 SV=2	Sucla2	3.14826e+06	3.17488e+06	1.24561e+07	6.13846e+06	8.65927e+06	7.56246e+06	2.94827e+06	5.55246e+06	8.06431e+06	1.34503e+07	1.29827e+07	6.25472e+06	4.566e+06	6.69348e+06	6.30158e+06	0.0218857	2.10281	WT-ExT up vs WT-Sed
Q9QYA2	Mitochondrial import receptor subunit TOM40 homolog OS=Mus musculus OX=10090 GN=Tomm40 PE=1 SV=3	Tomm40	50657.5	57272.7	147121	112682	142476	117775	96493	153466	97262.3	160267	129537	138281	114792	91007.8	132202	0.0219048	1.67868	WT-ExT up vs WT-Sed
Q9CZB0	Succinate dehydrogenase cytochrome b560 subunit, mitochondrial OS=Mus musculus OX=10090 GN=Sdhc PE=1 SV=1	Sdhc	197176	226163	1.39502e+06	1.05002e+06	1.46875e+06	1.29089e+06	398074	1.1035e+06	1.22813e+06	1.52297e+06	1.75216e+06	833177	596364	1.08593e+06	858279	0.0221252	2.80359	WT-ExT up vs WT-Sed
E9Q1G1	Alpha-aminoadipic semialdehyde dehydrogenase (Fragment) OS=Mus musculus OX=10090 GN=Aldh7a1 PE=1 SV=2	Aldh7a1	61428	118092	154500	13361.5	219809	245261	155426	250621	239431	194542	390136	150203	223562	241042	245772	0.0221634	3.70394	WT-ExT up vs WT-Sed
A0A1D5RLF1	Receptor expression-enhancing protein OS=Mus musculus OX=10090 GN=Reep1 PE=1 SV=1	Reep1	102903	117603	33637.1	0	31705.9	87560.9	23788.1	63470.5	48916.5	25256.3	56943.1	37013.9	58201.4	68597.5	77358.2	0.0221819	2.87176	WT-ExT up vs WT-Sed
P56695	Wolframin OS=Mus musculus OX=10090 GN=Wfs1 PE=1 SV=1	Wfs1	176723	132508	396346	140537	373169	377453	153126	321290	310498	440235	530666	236648	182904	263747	198624	0.022387	1.89852	WT-ExT up vs WT-Sed
Q61598	Rab GDP dissociation inhibitor beta OS=Mus musculus OX=10090 GN=Gdi2 PE=1 SV=1	Gdi2	673262	778556	2.89523e+06	739418	3.11762e+06	3.14111e+06	3.4591e+06	4.14445e+06	3.38506e+06	2.50885e+06	3.43937e+06	2.01798e+06	2.80786e+06	3.47887e+06	2.3421e+06	0.0224825	2.52087	WT-ExT up vs WT-Sed
O35566	CD151 antigen OS=Mus musculus OX=10090 GN=Cd151 PE=1 SV=2	Cd151	7580.22	2194.77	78860.3	69633.7	66995.1	54668.3	7466.1	68053	57420.8	69824.5	103051	41791.5	34229.9	82546	33867	0.0225025	5.74018	WT-ExT up vs WT-Sed
P62077	Mitochondrial import inner membrane translocase subunit Tim8 B OS=Mus musculus OX=10090 GN=Timm8b PE=1 SV=1	Timm8b	8103.03	15655	50569.1	60760.3	52975.8	51272.9	6327.61	61693.4	61266.6	88912.2	63771	50864.5	42176.1	30381.9	51166.8	0.0225213	3.47327	WT-ExT up vs WT-Sed
Q9CPU4	Microsomal glutathione S-transferase 3 OS=Mus musculus OX=10090 GN=Mgst3 PE=1 SV=1	Mgst3	782905	812732	2.90128e+06	1.30783e+06	7.17468e+06	9.09132e+06	6.70137e+06	1.29777e+07	9.90789e+06	3.64495e+06	2.55239e+06	1.01664e+07	9.7139e+06	7.08604e+06	1.56667e+07	0.0226166	4.44807	WT-ExT up vs WT-Sed
O09117	Synaptophysin-like protein 1 OS=Mus musculus OX=10090 GN=Sypl1 PE=1 SV=2	Sypl1	95578.1	171189	396505	205329	537836	501151	453559	361120	445433	389654	543695	341918	434696	676886	358794	0.022747	2.24658	WT-ExT up vs WT-Sed
P42125	Enoyl-CoA delta isomerase 1, mitochondrial OS=Mus musculus OX=10090 GN=Eci1 PE=1 SV=2	Eci1	3.11409e+06	3.80952e+06	6.04535e+06	2.15129e+06	5.21554e+06	5.74532e+06	2.10059e+06	3.89731e+06	4.65113e+06	7.4701e+06	7.07271e+06	4.06765e+06	3.15493e+06	4.06896e+06	4.7414e+06	0.0227937	1.79389	WT-ExT up vs WT-Sed
P49312	Heterogeneous nuclear ribonucleoprotein A1 OS=Mus musculus OX=10090 GN=Hnrnpa1 PE=1 SV=2	Hnrnpa1	46995.9	49721	210167	123927	149035	111849	38825	174067	143992	192330	200446	131915	82824.6	158965	78383.1	0.0228268	2.27659	WT-ExT up vs WT-Sed
P99024	Tubulin beta-5 chain OS=Mus musculus OX=10090 GN=Tubb5 PE=1 SV=1	Tubb5	301493	306725	759000	397548	475665	486375	568777	993274	735960	808894	1.32299e+06	531628	637654	814961	456630	0.0229661	1.88351	WT-ExT up vs WT-Sed
Q9WTL7	Acyl-protein thioesterase 2 OS=Mus musculus OX=10090 GN=Lypla2 PE=1 SV=1	Lypla2	141310	143575	289018	30718.3	384805	591217	504151	748465	455652	372033	653431	447889	551794	530941	429343	0.023087	3.6739	WT-ExT up vs WT-Sed
Q9CQF9	Prenylcysteine oxidase OS=Mus musculus OX=10090 GN=Pcyox1 PE=1 SV=1	Pcyox1	91376	71830.3	208319	119989	202824	240990	215428	218369	226807	202507	307539	160461	222061	236000	173798	0.0232353	1.85835	WT-ExT up vs WT-Sed
Q9CQX2	Cytochrome b5 type B OS=Mus musculus OX=10090 GN=Cyb5b PE=1 SV=1	Cyb5b	660420	753060	1.34412e+06	1.0038e+06	1.19364e+06	1.02267e+06	852010	906856	1.23381e+06	1.8711e+06	2.06077e+06	1.05715e+06	1.06235e+06	1.03161e+06	1.17054e+06	0.0232589	1.63137	WT-ExT up vs WT-Sed
H3BKP8	RIKEN cDNA 9930021J03 gene OS=Mus musculus OX=10090 GN=9930021J03Rik PE=1 SV=1	9930021J03Rik	2.80443e+06	1.66677e+06	2.62061e+06	2.28344e+06	1.23135e+06	287075	2.00703e+06	1.38668e+06	1.58197e+06	711238	1.17074e+06	1.2627e+06	1.43472e+06	1.96678e+06	1.36268e+06	0.0232705	-1.70452	WT-ExT down vs WT-Sed
Q9JHU4	Cytoplasmic dynein 1 heavy chain 1 OS=Mus musculus OX=10090 GN=Dync1h1 PE=1 SV=2	Dync1h1	90896.2	93986.7	302164	60994.8	191008	207512	212923	246171	243727	273322	413965	154965	176743	184399	212974	0.0234185	2.16904	WT-ExT up vs WT-Sed
Q14BI5	Myomesin 2 OS=Mus musculus OX=10090 GN=Myom2 PE=1 SV=1	Myom2	1.08062e+07	1.09799e+07	2.83795e+07	7.98995e+06	2.20084e+07	2.55482e+07	2.47247e+07	2.41299e+07	2.63256e+07	2.17036e+07	3.0541e+07	2.19334e+07	1.80144e+07	2.61411e+07	1.94203e+07	0.0234392	1.82586	WT-ExT up vs WT-Sed
P04247	Myoglobin OS=Mus musculus OX=10090 GN=Mb PE=1 SV=3	Mb	8.41206e+07	1.00453e+08	3.6435e+08	1.55119e+08	2.88325e+08	3.50539e+08	3.53692e+08	3.32652e+08	2.91081e+08	3.45591e+08	337227149	269479635	251590371	2.9989e+08	342229324	0.0234451	2.08109	WT-ExT up vs WT-Sed
Q9QZ88	Vacuolar protein sorting-associated protein 29 OS=Mus musculus OX=10090 GN=Vps29 PE=1 SV=1	Vps29	25170.1	33335.2	106871	93847.7	119337	115487	53983	132355	117485	131236	130245	76915.8	66293.9	122974	82779.6	0.0234717	2.15885	WT-ExT up vs WT-Sed
B1AT82	Phosphoribosyl pyrophosphate synthase-associated protein 1 OS=Mus musculus OX=10090 GN=Prpsap1 PE=1 SV=1	Prpsap1	31518	25940.4	50179.1	26890.7	44714.2	38141	41408.4	79086.8	43638.4	53885.2	77315.4	52559.4	49427.3	63277.1	29118.7	0.0235005	1.68586	WT-ExT up vs WT-Sed
P59266	Fat storage-inducing transmembrane protein 2 OS=Mus musculus OX=10090 GN=Fitm2 PE=1 SV=1	Fitm2	49352.1	38736.6	173510	130197	197149	164989	72146.7	193115	160379	178203	219042	116024	87965.4	125620	130942	0.0235496	2.10142	WT-ExT up vs WT-Sed
Q2TPA8	Hydroxysteroid dehydrogenase-like protein 2 OS=Mus musculus OX=10090 GN=Hsdl2 PE=1 SV=1	Hsdl2	104377	135364	140616	82531.6	176213	194209	135362	176139	143129	239757	328420	144689	144607	173197	167648	0.0237264	1.69982	WT-ExT up vs WT-Sed
P20444	Protein kinase C alpha type OS=Mus musculus OX=10090 GN=Prkca PE=1 SV=3	Prkca	43216.4	73511.2	63160.4	37530.5	57896.9	84883.7	36961.1	125697	63944.7	75062.4	58807.5	79890.7	58581.1	99546.2	69179.1	0.0239205	1.57695	WT-ExT up vs WT-Sed
Q91V92	ATP-citrate synthase OS=Mus musculus OX=10090 GN=Acly PE=1 SV=1	Acly	14732.1	10542.2	56928.1	29492.5	57710.2	56299.6	26671.6	28190	28699	59412.5	58252.6	21034.3	136484	54500.1	37053.9	0.0240185	2.78826	WT-ExT up vs WT-Sed
Q3TC72	Fumarylacetoacetate hydrolase domain-containing protein 2A OS=Mus musculus OX=10090 GN=Fahd2 PE=1 SV=1	Fahd2	26737	45854.8	101956	135598	134195	120564	112345	187120	160718	161201	184944	118589	139803	180733	168664	0.024142	2.39063	WT-ExT up vs WT-Sed
O35459	Delta(3,5)-Delta(2,4)-dienoyl-CoA isomerase, mitochondrial OS=Mus musculus OX=10090 GN=Ech1 PE=1 SV=1	Ech1	45707.2	37814.2	173317	102916	220816	133413	18072.7	135135	94601.9	379111	228266	109743	77100.3	77432.3	128665	0.0241455	3.2889	WT-ExT up vs WT-Sed
P60603	Reactive oxygen species modulator 1 OS=Mus musculus OX=10090 GN=Romo1 PE=2 SV=1	Romo1	0	3836.21	27359.4	40161.5	19833.2	32394.1	5042.11	11396.7	34883.7	91318.7	65788.2	21543.4	11285.4	31684.5	17428.2	0.0242279	3.20863	WT-ExT up vs WT-Sed
Q9R0P9	Ubiquitin carboxyl-terminal hydrolase isozyme L1 OS=Mus musculus OX=10090 GN=Uchl1 PE=1 SV=1	Uchl1	1.7621e+06	1.93029e+06	1.23489e+06	1.56609e+06	2.19146e+06	1.4752e+06	1.47726e+06	2.06155e+06	1.07829e+06	1.54276e+06	1.30862e+06	1.03486e+06	758961	1.0434e+06	575819	0.0243008	-1.68846	WT-ExT down vs WT-Sed
Q8CGY6	Protein unc-45 homolog B OS=Mus musculus OX=10090 GN=Unc45b PE=1 SV=1	Unc45b	484369	199634	743329	160707	730779	729913	413938	530563	593476	795092	1.06675e+06	496812	427895	458342	663877	0.0243067	2.17663	WT-ExT up vs WT-Sed
P35486	Pyruvate dehydrogenase E1 component subunit alpha, somatic form, mitochondrial OS=Mus musculus OX=10090 GN=Pdha1 PE=1 SV=1	Pdha1	4.59402e+06	5.70435e+06	1.43105e+07	7.08291e+06	1.42982e+07	1.2324e+07	5.2023e+06	8.92806e+06	1.21974e+07	1.72874e+07	1.52268e+07	8.1622e+06	6.38411e+06	8.36716e+06	8.83162e+06	0.0246089	1.79794	WT-ExT up vs WT-Sed
Q9D0K2	Succinyl-CoA:3-ketoacid coenzyme A transferase 1, mitochondrial OS=Mus musculus OX=10090 GN=Oxct1 PE=1 SV=1	Oxct1	1.68518e+06	1.80417e+06	3.93345e+06	948381	3.16797e+06	4.20554e+06	975493	1.82833e+06	2.97957e+06	4.41454e+06	4.57845e+06	2.32951e+06	1.53162e+06	2.46475e+06	2.0153e+06	0.0247018	2.05781	WT-ExT up vs WT-Sed
O08547	Vesicle-trafficking protein SEC22b OS=Mus musculus OX=10090 GN=Sec22b PE=1 SV=3	Sec22b	90422.4	65023.6	151622	101495	145470	116628	97142.2	232667	126046	150481	186551	120336	107061	159337	95994.8	0.0247121	1.52409	WT-ExT up vs WT-Sed
Q9CPU0	Lactoylglutathione lyase OS=Mus musculus OX=10090 GN=Glo1 PE=1 SV=3	Glo1	894359	770974	1.28697e+06	633530	1.21801e+06	1.55958e+06	2.14977e+06	2.68426e+06	1.68906e+06	1.55335e+06	1.93543e+06	1.65605e+06	2.11827e+06	2.43806e+06	1.63028e+06	0.0247394	1.89332	WT-ExT up vs WT-Sed
P62900	60S ribosomal protein L31 OS=Mus musculus OX=10090 GN=Rpl31 PE=1 SV=1	Rpl31	172292	112093	325056	75797.6	180949	188720	22175.5	10966.6	102161	327971	224629	102448	30862.4	56506.9	57569	0.0247633	3.859	WT-ExT up vs WT-Sed
Q9DCL8	Protein phosphatase inhibitor 2 OS=Mus musculus OX=10090 GN=Ppp1r2 PE=1 SV=3	Ppp1r2	8731.04	7222.59	32759.9	18674.1	36130.6	55014.1	6780.55	13817.5	28916.3	64234.6	55689.4	28815	13387.4	13836.7	22751.9	0.0250447	2.91129	WT-ExT up vs WT-Sed
Q9D0G0	28S ribosomal protein S30, mitochondrial OS=Mus musculus OX=10090 GN=Mrps30 PE=1 SV=1	Mrps30	2708.59	16286	36330.5	7186.16	34590.5	11118.1	5672.99	21254.5	29642	9476.98	31315.5	13649.1	14947.4	23590.4	23343.7	0.0250803	2.75497	WT-ExT up vs WT-Sed
Q9D8W7	OCIA domain-containing protein 2 OS=Mus musculus OX=10090 GN=Ociad2 PE=1 SV=1	Ociad2	330489	288183	365013	175081	580912	681938	655206	1.51638e+06	939488	359971	581126	1.33245e+06	1.08294e+06	778203	1.29605e+06	0.0253057	2.53692	WT-ExT up vs WT-Sed
Q9D8Y1	Transmembrane protein 126A OS=Mus musculus OX=10090 GN=Tmem126a PE=1 SV=1	Tmem126a	45299.2	19595.9	122342	51364	91175.2	103018	70418.8	127058	105613	155941	154648	105471	62830.8	56633.2	100735	0.0254362	2.32626	WT-ExT up vs WT-Sed
Q9R1P3	Proteasome subunit beta type-2 OS=Mus musculus OX=10090 GN=Psmb2 PE=1 SV=1	Psmb2	213770	180768	494918	299016	467632	533915	404477	376638	361490	483250	648683	365967	396457	482539	325566	0.0256593	1.6785	WT-ExT up vs WT-Sed
P61982	14-3-3 protein gamma OS=Mus musculus OX=10090 GN=Ywhag PE=1 SV=2	Ywhag	4.3153e+06	5.04729e+06	2.36712e+07	4.50211e+06	2.84531e+07	2.91553e+07	4.29604e+07	3.96472e+07	3.05426e+07	1.88719e+07	3.19315e+07	2.33147e+07	3.65498e+07	3.39902e+07	2.96885e+07	0.0257159	3.51785	WT-ExT up vs WT-Sed
Q9ERP3	Tripartite motif-containing protein 54 OS=Mus musculus OX=10090 GN=Trim54 PE=1 SV=1	Trim54	64858.9	131665	288072	102733	234724	283447	258344	327539	200050	208271	370592	212747	243872	231543	229705	0.025815	1.99169	WT-ExT up vs WT-Sed
Q9JK92	Heat shock protein beta-8 OS=Mus musculus OX=10090 GN=Hspb8 PE=1 SV=1	Hspb8	290680	210748	459713	218965	683170	816899	724581	994177	541928	409879	530776	648195	951132	839040	871012	0.0258274	2.1626	WT-ExT up vs WT-Sed
Q3U2G2	Heat shock 70 kDa protein 4 OS=Mus musculus OX=10090 GN=Hspa4 PE=1 SV=1	Hspa4	360659	405863	943564	529302	994125	1.07677e+06	827085	1.08615e+06	982431	910904	1.20804e+06	694928	713758	879964	686848	0.0258724	1.65213	WT-ExT up vs WT-Sed
Q8K1R7	Serine/threonine-protein kinase Nek9 OS=Mus musculus OX=10090 GN=Nek9 PE=1 SV=2	Nek9	23555.2	4725.22	54382.5	15058.7	31980.5	21904.5	5104.04	37466	24107.2	45018.9	20364.6	30096.5	20165.8	37167	16842.7	0.026239	2.75809	WT-ExT up vs WT-Sed
Q8R146	Acylamino-acid-releasing enzyme OS=Mus musculus OX=10090 GN=Apeh PE=1 SV=3	Apeh	183271	163207	308910	143835	476110	469689	584512	526660	444309	338055	652295	367464	577192	564870	535568	0.0265178	2.19617	WT-ExT up vs WT-Sed
P36552	Oxygen-dependent coproporphyrinogen-III oxidase, mitochondrial OS=Mus musculus OX=10090 GN=Cpox PE=1 SV=2	Cpox	162405	189185	277960	126333	153496	206500	78482.6	202427	212433	309632	289153	356580	222530	140112	219529	0.0265838	1.85768	WT-ExT up vs WT-Sed
P60766	Cell division control protein 42 homolog OS=Mus musculus OX=10090 GN=Cdc42 PE=1 SV=2	Cdc42	289797	453524	1.02464e+06	253236	1.03212e+06	1.3791e+06	1.28245e+06	1.04095e+06	993583	1.14886e+06	1.59755e+06	785001	973556	1.30065e+06	880933	0.026619	2.3811	WT-ExT up vs WT-Sed
Q9CQW2	ADP-ribosylation factor-like protein 8B OS=Mus musculus OX=10090 GN=Arl8b PE=1 SV=1	Arl8b	155742	186915	297651	229032	300067	306428	245763	353372	321627	330161	422634	227069	272147	379926	240512	0.026706	1.51054	WT-ExT up vs WT-Sed
P21619	Lamin-B2 OS=Mus musculus OX=10090 GN=Lmnb2 PE=1 SV=2	Lmnb2	7069.4	8313.38	15907.2	2493.07	9945.52	29020.9	10643.2	13153	20383.3	24360.7	27972	12978.1	15267.7	7476.29	17944.6	0.0267556	2.57886	WT-ExT up vs WT-Sed
Q99KB8	Hydroxyacylglutathione hydrolase, mitochondrial OS=Mus musculus OX=10090 GN=Hagh PE=1 SV=2	Hagh	94273.2	91612.2	337947	195062	314135	345909	258182	316331	316274	416044	486436	191611	266349	361303	223346	0.0269327	2.12424	WT-ExT up vs WT-Sed
Q9CWU6	Ubiquinol-cytochrome-c reductase complex assembly factor 1 OS=Mus musculus OX=10090 GN=Uqcc1 PE=1 SV=1	Uqcc1	17592.8	19710.7	150200	128063	130434	109767	32389.4	100796	112999	152519	198160	111395	58796.8	88875.8	91574.9	0.0269446	3.12647	WT-ExT up vs WT-Sed
Q99KU0	Vacuole membrane protein 1 OS=Mus musculus OX=10090 GN=Vmp1 PE=1 SV=2	Vmp1	111863	104747	538658	58175.9	984023	1.02502e+06	1.26882e+06	1.39672e+06	900743	377793	735688	742811	1.51706e+06	1.62753e+06	923883	0.0269803	5.14343	WT-ExT up vs WT-Sed
Q8BW75	Amine oxidase [flavin-containing] B OS=Mus musculus OX=10090 GN=Maob PE=1 SV=4	Maob	30980.6	74505.5	321461	159206	251175	139773	81871.1	135601	214634	352851	239475	118013	155890	119572	302725	0.0269825	2.64314	WT-ExT up vs WT-Sed
Q9D6F8	Glutaredoxin domain-containing protein OS=Mus musculus OX=10090 PE=2 SV=1	Q9D6F8	13633.7	12848.7	19528	14883.5	22869.7	20620.5	13949.2	22657.6	17945.4	17833.4	25460.9	14921.6	16424.5	18288.7	16533.5	0.0270635	1.30111	WT-ExT up vs WT-Sed
Q61171	Peroxiredoxin-2 OS=Mus musculus OX=10090 GN=Prdx2 PE=1 SV=3	Prdx2	2.2444e+06	2.24252e+06	4.20751e+06	1.3191e+06	3.32999e+06	3.78576e+06	3.89467e+06	4.01725e+06	3.26351e+06	4.1362e+06	5.93609e+06	3.42383e+06	3.49141e+06	5.34127e+06	3.02338e+06	0.0273191	1.81752	WT-ExT up vs WT-Sed
O08759	Ubiquitin-protein ligase E3A OS=Mus musculus OX=10090 GN=Ube3a PE=1 SV=2	Ube3a	17364.6	10773.2	62323.5	33283.2	44364.7	38558.5	19206	51637.3	22166.3	56203.4	60954.3	26495.5	35463.1	40476.2	23836.6	0.0275143	2.05404	WT-ExT up vs WT-Sed
Q99KI3	ER membrane protein complex subunit 3 OS=Mus musculus OX=10090 GN=Emc3 PE=1 SV=3	Emc3	40395.8	35376	128721	89947.6	109328	123256	28856.8	89777.3	110730	129132	201232	67015.7	76487.3	92795	67919.3	0.0277049	2.21317	WT-ExT up vs WT-Sed
P35700	Peroxiredoxin-1 OS=Mus musculus OX=10090 GN=Prdx1 PE=1 SV=1	Prdx1	2.70709e+06	3.36518e+06	6.17851e+06	4.77182e+06	5.67568e+06	4.30204e+06	2.1239e+06	5.99366e+06	5.28805e+06	6.40109e+06	6.68213e+06	4.59591e+06	3.95702e+06	6.66534e+06	3.79596e+06	0.0277184	1.67626	WT-ExT up vs WT-Sed
P13707	Glycerol-3-phosphate dehydrogenase [NAD(+)], cytoplasmic OS=Mus musculus OX=10090 GN=Gpd1 PE=1 SV=3	Gpd1	3.84027e+06	4.00639e+06	1.08191e+07	8.23476e+06	9.87666e+06	9.64842e+06	4.45891e+06	1.3426e+07	9.38997e+06	9.57951e+06	1.41244e+07	9.59227e+06	6.81805e+06	8.49884e+06	5.60821e+06	0.0280641	1.77629	WT-ExT up vs WT-Sed
Q924M7	Mannose-6-phosphate isomerase OS=Mus musculus OX=10090 GN=Mpi PE=1 SV=1	Mpi	398579	512387	877760	339704	1.32701e+06	1.54498e+06	1.76389e+06	1.62242e+06	1.37779e+06	1.09447e+06	1.83907e+06	1.11432e+06	1.50278e+06	1.31828e+06	1.44766e+06	0.0280802	2.30574	WT-ExT up vs WT-Sed
A2A9K7	Connector enhancer of kinase suppressor of Ras 1 OS=Mus musculus OX=10090 GN=Cnksr1 PE=1 SV=1	Cnksr1	34444.1	60171.7	197833	16098.7	90523.5	100748	111403	111011	134188	239664	121120	101407	93606.6	113453	91748.4	0.0281279	2.71468	WT-ExT up vs WT-Sed
Q561M1	Acp1 protein OS=Mus musculus OX=10090 GN=Acp1 PE=1 SV=1	Acp1	538349	726450	1.05467e+06	913233	1.19952e+06	819837	846603	1.21359e+06	905546	1.01885e+06	1.09254e+06	919022	881191	1.05137e+06	910823	0.0283239	1.3159	WT-ExT up vs WT-Sed
P14148	60S ribosomal protein L7 OS=Mus musculus OX=10090 GN=Rpl7 PE=1 SV=2	Rpl7	370255	402964	814837	405507	828941	986762	353147	873592	990360	720912	907839	707334	370417	587523	729638	0.0286708	2.09419	WT-ExT up vs WT-Sed
A1L0X5	Krt78 protein (Fragment) OS=Mus musculus OX=10090 GN=Krt78 PE=2 SV=1	Krt78	742210	712569	43467.5	186169	222773	191816	220434	279285	148981	112734	285275	101929	99732.9	189640	159105	0.0286904	-2.62093	WT-ExT down vs WT-Sed
Q9CRB8	Mitochondrial fission process protein 1 OS=Mus musculus OX=10090 GN=Mtfp1 PE=1 SV=1	Mtfp1	84242.6	145218	463622	203142	269073	305195	85076.9	189300	261367	515711	291312	217016	144378	196005	293059	0.02873	2.10881	WT-ExT up vs WT-Sed
P62331	ADP-ribosylation factor 6 OS=Mus musculus OX=10090 GN=Arf6 PE=1 SV=2	Arf6	20732.7	21932.9	84308.7	55360.6	62701.3	44727	32056.9	73591.9	70146	63308.6	71109.9	40161.9	47693	75004.8	41940.1	0.0288102	1.82885	WT-ExT up vs WT-Sed
Q8BK08	Transmembrane protein 11, mitochondrial OS=Mus musculus OX=10090 GN=Tmem11 PE=1 SV=1	Tmem11	9427.06	5757.08	76262.7	50580.9	99538.5	29873.3	8655.95	54949.2	52226.5	72365.5	75633.8	34383	20536.4	34913	39373.9	0.0289133	3.36446	WT-ExT up vs WT-Sed
Q61735	Leukocyte surface antigen CD47 OS=Mus musculus OX=10090 GN=Cd47 PE=1 SV=2	Cd47	32919.5	52424.1	152230	38146.8	123880	183263	181445	121956	132980	154256	236837	131091	136444	199580	88404.3	0.0291321	2.55665	WT-ExT up vs WT-Sed
P62754	40S ribosomal protein S6 OS=Mus musculus OX=10090 GN=Rps6 PE=1 SV=1	Rps6	239477	276778	455947	202922	228002	203985	198371	63510.5	173944	455820	132375	290279	72021.5	115088	101780	0.0291328	2.25016	WT-ExT up vs WT-Sed
Q9JJV2	Profilin-2 OS=Mus musculus OX=10090 GN=Pfn2 PE=1 SV=3	Pfn2	570876	613856	1.47557e+06	1.35283e+06	1.42167e+06	1.4424e+06	945719	760788	1.3598e+06	1.70289e+06	2.09033e+06	1.30216e+06	1.15843e+06	1.5116e+06	1.01704e+06	0.0291533	1.73733	WT-ExT up vs WT-Sed
Q9ERD7	Tubulin beta-3 chain OS=Mus musculus OX=10090 GN=Tubb3 PE=1 SV=1	Tubb3	30992.3	32356.7	65798	25233.5	35790.6	38346.4	54855	75072.3	55558.1	77704.3	114984	49664.4	57881.1	85234.5	36968.1	0.0295908	1.91609	WT-ExT up vs WT-Sed
P14131	40S ribosomal protein S16 OS=Mus musculus OX=10090 GN=Rps16 PE=1 SV=4	Rps16	166641	155929	529849	214239	242354	203296	90453	227919	243909	423993	217947	366131	71311.8	240193	112054	0.0297353	2.32027	WT-ExT up vs WT-Sed
B0QZL1	Alpha-enolase (Fragment) OS=Mus musculus OX=10090 GN=Eno1 PE=1 SV=1	Eno1	3.42799e+06	3.89825e+06	3.91102e+06	4.12009e+06	4.75685e+06	4.00517e+06	3.14285e+06	4.51837e+06	4.04343e+06	3.39928e+06	4.53178e+06	2.63031e+06	3.2418e+06	4.91293e+06	2.81045e+06	0.0297948	1.56737	WT-ExT up vs WT-Sed
P15501	Prostatic spermine-binding protein OS=Mus musculus OX=10090 GN=Sbp PE=2 SV=1	Sbp	5256.16	5039.23	7165.52	1841.49	1080.98	7748.3	37485.3	7179.1	15993	15081.2	45218.4	168354	76060	803046	18872.9	0.0298055	10.917	WT-ExT up vs WT-Sed
Q9D8N0	Elongation factor 1-gamma OS=Mus musculus OX=10090 GN=Eef1g PE=1 SV=3	Eef1g	1.57655e+06	1.85912e+06	4.2804e+06	1.31747e+06	2.24124e+06	2.91041e+06	1.57831e+06	2.98029e+06	2.77176e+06	4.1371e+06	2.95361e+06	3.43328e+06	1.71e+06	2.46267e+06	1.7535e+06	0.0299049	1.65555	WT-ExT up vs WT-Sed
P26041	Moesin OS=Mus musculus OX=10090 GN=Msn PE=1 SV=3	Msn	155082	142535	474853	98494.6	198957	191626	166973	249091	227102	423362	265896	293713	142639	258840	176389	0.0299551	1.77302	WT-ExT up vs WT-Sed
Q9JI75	Ribosyldihydronicotinamide dehydrogenase [quinone] OS=Mus musculus OX=10090 GN=Nqo2 PE=1 SV=3	Nqo2	189184	196934	670675	274331	703799	741178	796226	835227	693030	570063	680328	523592	689007	718678	553165	0.0300316	2.05705	WT-ExT up vs WT-Sed
Q91VR5	ATP-dependent RNA helicase DDX1 OS=Mus musculus OX=10090 GN=Ddx1 PE=1 SV=1	Ddx1	73905.9	161067	220401	34220.1	140519	191630	116404	167151	167736	186607	234636	217538	113864	213295	158029	0.030109	2.19538	WT-ExT up vs WT-Sed
Q9Z2U1	Proteasome subunit alpha type-5 OS=Mus musculus OX=10090 GN=Psma5 PE=1 SV=1	Psma5	329399	361348	767085	389593	765299	728352	789529	1.01844e+06	797622	618625	979547	587471	785825	1.04398e+06	606036	0.0301754	1.71298	WT-ExT up vs WT-Sed
P46460	Vesicle-fusing ATPase OS=Mus musculus OX=10090 GN=Nsf PE=1 SV=2	Nsf	59795.5	46380.2	142154	39500.6	107541	97736.2	144932	104964	150839	97013.1	132527	97635.7	145333	130555	126610	0.0302548	1.90416	WT-ExT up vs WT-Sed
B2RVY9	Transmembrane protein 182 OS=Mus musculus OX=10090 GN=Tmem182 PE=1 SV=1	Tmem182	9015.13	17978	416960	257971	260772	240484	53007.8	257693	223687	353095	247660	163061	117223	228694	138392	0.0303725	5.02157	WT-ExT up vs WT-Sed
P41216	Long-chain-fatty-acid--CoA ligase 1 OS=Mus musculus OX=10090 GN=Acsl1 PE=1 SV=2	Acsl1	1.03185e+06	1.09562e+06	3.06979e+06	2.21853e+06	4.01936e+06	3.62997e+06	2.4137e+06	3.56439e+06	3.27831e+06	3.63957e+06	3.9173e+06	3.32598e+06	1.95279e+06	1.96162e+06	4.13247e+06	0.0307912	1.92191	WT-ExT up vs WT-Sed
P62827	GTP-binding nuclear protein Ran OS=Mus musculus OX=10090 GN=Ran PE=1 SV=3	Ran	327097	318625	846888	457675	868969	844107	304321	742106	752058	838357	997692	519327	636653	855713	748847	0.0307954	2.77228	WT-ExT up vs WT-Sed
A0A1L1SUI3	Solute carrier family 37 (glucose-6-phosphate transporter), member 4 OS=Mus musculus OX=10090 GN=Slc37a4 PE=1 SV=1	Slc37a4	146859	161587	316827	171483	316568	351838	256095	283676	299073	270093	398935	266821	225457	337432	197839	0.0309222	1.53068	WT-ExT up vs WT-Sed
Q9D1G3	Protein-cysteine N-palmitoyltransferase HHAT-like protein OS=Mus musculus OX=10090 GN=Hhatl PE=1 SV=2	Hhatl	1.08298e+06	1.23751e+06	1.89105e+06	1350914	3.73633e+06	3.83663e+06	5.42015e+06	6.80705e+06	4.25673e+06	2.321e+06	3.43293e+06	5.08239e+06	6.55617e+06	5.23639e+06	6.39527e+06	0.0309837	2.57162	WT-ExT up vs WT-Sed
P32020	Non-specific lipid-transfer protein OS=Mus musculus OX=10090 GN=Scp2 PE=1 SV=3	Scp2	28350.3	55721	103427	34941.9	95363.6	75116.8	58820.3	104404	89826	149213	121405	39882	72542.3	102462	81228	0.0311614	2.05156	WT-ExT up vs WT-Sed
Q6DVA0	LEM domain-containing protein 2 OS=Mus musculus OX=10090 GN=Lemd2 PE=1 SV=1	Lemd2	18739.7	31902.5	151944	128241	147618	117482	23249.9	151532	110017	123675	174675	117329	69496.8	115449	59507.7	0.0311934	2.8252	WT-ExT up vs WT-Sed
P59017	Bcl-2-like protein 13 OS=Mus musculus OX=10090 GN=Bcl2l13 PE=1 SV=2	Bcl2l13	126937	225895	460387	56716.5	439715	486380	508579	460041	462410	636743	696908	281307	444585	550281	425603	0.031212	2.85926	WT-ExT up vs WT-Sed
Q9CR16	Peptidyl-prolyl cis-trans isomerase D OS=Mus musculus OX=10090 GN=Ppid PE=1 SV=3	Ppid	128031	131390	330427	236888	391459	404480	153548	319714	292874	271104	476320	197073	203620	276488	236096	0.0314511	1.67832	WT-ExT up vs WT-Sed
Q99JI1	Musculoskeletal embryonic nuclear protein 1 OS=Mus musculus OX=10090 GN=Mustn1 PE=1 SV=1	Mustn1	2.17219e+06	1.85111e+06	260667	142865	121082	158093	124152	431489	182032	136851	81224.1	58685.6	97490.9	144764	89947	0.0315145	-5.33281	WT-ExT down vs WT-Sed
P31938	Dual specificity mitogen-activated protein kinase kinase 1 OS=Mus musculus OX=10090 GN=Map2k1 PE=1 SV=2	Map2k1	234251	221090	299126	70336.2	293173	284291	195934	525086	421361	229939	284755	328379	301650	414209	320320	0.0319027	1.88687	WT-ExT up vs WT-Sed
P34884	Macrophage migration inhibitory factor OS=Mus musculus OX=10090 GN=Mif PE=1 SV=2	Mif	2.80038e+06	3.94605e+06	5.55366e+06	1.14048e+06	6.14103e+06	5.95022e+06	5.05382e+06	7.7296e+06	5.79692e+06	5.56912e+06	9.07664e+06	4.60773e+06	5.25296e+06	5.97311e+06	5.68263e+06	0.031965	2.08307	WT-ExT up vs WT-Sed
Q8BFZ9	Erlin-2 OS=Mus musculus OX=10090 GN=Erlin2 PE=1 SV=1	Erlin2	131462	121575	146257	118116	198195	131495	172042	119592	143999	168966	226435	150193	160333	181088	165166	0.0321936	1.29462	WT-ExT up vs WT-Sed
D3Z1U7	Transmembrane protein 233 OS=Mus musculus OX=10090 GN=Tmem233 PE=3 SV=2	Tmem233	495089	557853	2.18602e+06	2.00599e+06	2.35539e+06	2.08239e+06	1.30619e+06	2.6051e+06	2.31205e+06	1.8817e+06	2.77237e+06	1.97331e+06	1.71038e+06	2.15993e+06	1.44355e+06	0.0323031	2.11369	WT-ExT up vs WT-Sed
Q8C1A5	Thimet oligopeptidase OS=Mus musculus OX=10090 GN=Thop1 PE=1 SV=1	Thop1	117054	145869	303074	120289	296148	353040	424101	290441	374463	273564	391843	289343	363777	478804	293360	0.0323034	1.98755	WT-ExT up vs WT-Sed
Q9D8W5	26S proteasome non-ATPase regulatory subunit 12 OS=Mus musculus OX=10090 GN=Psmd12 PE=1 SV=4	Psmd12	171873	166877	375489	175014	331052	370062	380951	381735	389293	339627	471906	291823	338053	397499	260551	0.0323743	1.64177	WT-ExT up vs WT-Sed
Q9WVJ2	26S proteasome non-ATPase regulatory subunit 13 OS=Mus musculus OX=10090 GN=Psmd13 PE=1 SV=1	Psmd13	222542	203641	341343	168097	273617	287517	298755	289325	322029	359773	407844	278159	279142	330174	240861	0.0324366	1.4242	WT-ExT up vs WT-Sed
Q3TCH7	Cullin-4A OS=Mus musculus OX=10090 GN=Cul4a PE=1 SV=1	Cul4a	87195.2	70329.6	555184	201784	163349	314614	381809	412389	390293	365221	327793	687763	252149	429183	289648	0.0328441	2.5121	WT-ExT up vs WT-Sed
Q8R429	Sarcoplasmic/endoplasmic reticulum calcium ATPase 1 OS=Mus musculus OX=10090 GN=Atp2a1 PE=1 SV=1	Atp2a1	2.62038e+08	3.2895e+08	9.87993e+08	246059299	7.28247e+08	1111311498	9.83688e+08	7.62218e+08	7.39674e+08	9.51631e+08	1304343949	6.72733e+08	6.70681e+08	903570853	5.83631e+08	0.0330145	2.1472	WT-ExT up vs WT-Sed
Q6P1F6	Serine/threonine-protein phosphatase 2A 55 kDa regulatory subunit B alpha isoform OS=Mus musculus OX=10090 GN=Ppp2r2a PE=1 SV=1	Ppp2r2a	65476.8	71734.5	177691	131864	153892	121702	36869.1	189647	190853	180619	181968	129870	85951.5	167844	101530	0.0331709	1.96345	WT-ExT up vs WT-Sed
Q63844	Mitogen-activated protein kinase 3 OS=Mus musculus OX=10090 GN=Mapk3 PE=1 SV=5	Mapk3	1764.82	2836.87	6248.61	2710.92	7414.42	13578.6	9441.65	13636.9	12008.5	5472.29	4514.82	11864.7	9237.78	11166.5	11810.8	0.0332162	2.50348	WT-ExT up vs WT-Sed
Q9DBB8	Trans-1,2-dihydrobenzene-1,2-diol dehydrogenase OS=Mus musculus OX=10090 GN=Dhdh PE=1 SV=1	Dhdh	696652	682678	1.45757e+06	430941	1.67775e+06	1.78158e+06	2.95099e+06	3.43962e+06	2.3515e+06	1.32608e+06	2.18932e+06	2.06939e+06	3.2811e+06	2.46106e+06	2.61635e+06	0.0337244	2.54208	WT-ExT up vs WT-Sed
A0A3B2W864	Predicted gene, 49804 OS=Mus musculus OX=10090 GN=Gm49804 PE=4 SV=1	Gm49804	116853	120859	370696	91592.5	215096	216862	93270.8	198310	236117	291074	247616	355650	97067	234756	127834	0.0338336	1.95798	WT-ExT up vs WT-Sed
Q8BVG4	Dipeptidyl peptidase 9 OS=Mus musculus OX=10090 GN=Dpp9 PE=1 SV=2	Dpp9	58471.2	40503.3	123789	15170.7	96876.1	142860	57498.4	67936.6	76388.6	146070	148979	93866.5	50036.5	77417.3	64911.2	0.033882	2.36048	WT-ExT up vs WT-Sed
Q9D880	Mitochondrial import inner membrane translocase subunit TIM50 OS=Mus musculus OX=10090 GN=Timm50 PE=1 SV=1	Timm50	58006.1	23602.2	167827	62881.2	129668	120008	53150	80839.5	93897.9	173239	167211	85087.7	52854.4	91014.9	77408.9	0.0341114	2.13148	WT-ExT up vs WT-Sed
P09671	Superoxide dismutase [Mn], mitochondrial OS=Mus musculus OX=10090 GN=Sod2 PE=1 SV=3	Sod2	3.07953e+06	2.68675e+06	6.57824e+06	2.9766e+06	5.70958e+06	6.10239e+06	2.13798e+06	3.88467e+06	4.70719e+06	7.56944e+06	7.34934e+06	4.0366e+06	2.71476e+06	3.91333e+06	4.21786e+06	0.0341435	1.72487	WT-ExT up vs WT-Sed
Q8BWA5	Kelch-like protein 31 OS=Mus musculus OX=10090 GN=Klhl31 PE=1 SV=1	Klhl31	51076	64449.6	143134	56141	95979.1	103380	32276.4	72035.3	82791.1	148108	121918	128385	52867.6	90025.6	59182.3	0.0342561	1.88474	WT-ExT up vs WT-Sed
Q60714	Long-chain fatty acid transport protein 1 OS=Mus musculus OX=10090 GN=Slc27a1 PE=1 SV=1	Slc27a1	84260.3	147794	164532	92656.4	198266	174445	100002	210386	140876	281984	290522	135200	129939	259162	122433	0.0342661	1.82414	WT-ExT up vs WT-Sed
P68254	14-3-3 protein theta OS=Mus musculus OX=10090 GN=Ywhaq PE=1 SV=1	Ywhaq	237983	369868	881263	64138.2	858927	946115	1.22057e+06	858288	967106	1.03677e+06	1.23347e+06	617399	1.23332e+06	1.31633e+06	952508	0.0343618	3.58823	WT-ExT up vs WT-Sed
P62746	Rho-related GTP-binding protein RhoB OS=Mus musculus OX=10090 GN=Rhob PE=1 SV=1	Rhob	1528.81	1111.84	8111.88	4483.61	6182.48	4175.18	3887.03	229.443	1646.39	8776.35	3202.4	3395.6	4219.65	5595.65	4172	0.0344809	5.21377	WT-ExT up vs WT-Sed
Q9Z2W0	Aspartyl aminopeptidase OS=Mus musculus OX=10090 GN=Dnpep PE=1 SV=2	Dnpep	248243	226011	804320	246737	464045	518631	526840	615770	625919	683335	894823	390092	391774	577594	415605	0.034543	1.81726	WT-ExT up vs WT-Sed
P57787	Monocarboxylate transporter 4 OS=Mus musculus OX=10090 GN=Slc16a3 PE=1 SV=1	Slc16a3	326468	367867	1.24711e+06	832032	1.0905e+06	789167	519376	1.17033e+06	903716	1.05429e+06	1.27214e+06	902485	682519	1.14742e+06	507378	0.0347087	1.85451	WT-ExT up vs WT-Sed
Q9CZR8	Elongation factor Ts, mitochondrial OS=Mus musculus OX=10090 GN=Tsfm PE=1 SV=1	Tsfm	18546.3	3366.6	136083	109788	147779	134292	13308.9	117000	112681	235206	162993	94890.5	37137.7	72238.5	65910.8	0.0347553	5.34597	WT-ExT up vs WT-Sed
Q99JI4	26S proteasome non-ATPase regulatory subunit 6 OS=Mus musculus OX=10090 GN=Psmd6 PE=1 SV=1	Psmd6	186726	155361	322596	68157	267303	373597	300148	304029	284177	348106	408454	229941	309825	342540	248498	0.0348112	1.97662	WT-ExT up vs WT-Sed
Q3UM45	Protein phosphatase 1 regulatory subunit 7 OS=Mus musculus OX=10090 GN=Ppp1r7 PE=1 SV=2	Ppp1r7	260646	283600	378786	329368	584460	492687	732086	702518	692646	517515	849925	486587	655101	830154	598490	0.0349173	1.75556	WT-ExT up vs WT-Sed
Q9CX13	Protein cornichon homolog 4 OS=Mus musculus OX=10090 GN=Cnih4 PE=2 SV=1	Cnih4	17630.9	27790.7	182487	109587	159340	79406.3	39310	122927	114676	219690	205636	139387	60477.4	77566.9	66636.2	0.0349338	2.93703	WT-ExT up vs WT-Sed
Q9D051	Pyruvate dehydrogenase E1 component subunit beta, mitochondrial OS=Mus musculus OX=10090 GN=Pdhb PE=1 SV=1	Pdhb	6.14969e+06	6.50792e+06	1.31068e+07	8.75844e+06	1.13306e+07	1.511e+07	6.68543e+06	9.12931e+06	1.01587e+07	1.52895e+07	1.57301e+07	9.63717e+06	7.52449e+06	8.95346e+06	9.24153e+06	0.0351404	1.52786	WT-ExT up vs WT-Sed
Q6P5E4	UDP-glucose:glycoprotein glucosyltransferase 1 OS=Mus musculus OX=10090 GN=Uggt1 PE=1 SV=4	Uggt1	170673	191799	605805	132988	728462	933410	1.64033e+06	1.50058e+06	997885	593838	987816	979307	1.22764e+06	1.12691e+06	1.07889e+06	0.0352881	3.35295	WT-ExT up vs WT-Sed
F7CR78	Titin (Fragment) OS=Mus musculus OX=10090 GN=Ttn PE=1 SV=1	Ttn	6.98769e+06	9.71693e+06	5.29362e+06	3.27736e+06	4.47148e+06	2.70798e+06	1.55179e+06	1.98652e+06	3.43629e+06	5.24001e+06	2.1016e+06	4.46126e+06	1.7936e+06	3.72824e+06	1.59047e+06	0.0353574	2.09615	WT-ExT up vs WT-Sed
Q9CZY3	Ubiquitin-conjugating enzyme E2 variant 1 OS=Mus musculus OX=10090 GN=Ube2v1 PE=1 SV=1	Ube2v1	791997	771190	1.69308e+06	1.33068e+06	1.59162e+06	1.16069e+06	846899	1.8505e+06	1.5065e+06	1.64247e+06	1.76969e+06	1.29424e+06	1.0545e+06	1.70797e+06	1.00331e+06	0.0353626	1.51106	WT-ExT up vs WT-Sed
Q9D2M8	Ubiquitin-conjugating enzyme E2 variant 2 OS=Mus musculus OX=10090 GN=Ube2v2 PE=1 SV=4	Ube2v2	154947	150876	331235	260335	311385	227079	165688	362032	294732	321333	346222	253205	206303	334148	196288	0.0353626	1.51106	WT-ExT up vs WT-Sed
Q61738	Integrin alpha-7 OS=Mus musculus OX=10090 GN=Itga7 PE=1 SV=3	Itga7	111701	111158	606896	131892	691779	802763	1.03037e+06	668978	658826	561799	604953	433526	748183	733926	696192	0.0356143	3.0548	WT-ExT up vs WT-Sed
D3Z7P3	Glutaminase kidney isoform, mitochondrial OS=Mus musculus OX=10090 GN=Gls PE=1 SV=1	Gls	32461.6	27890	100439	15600.3	49955.7	149671	96987.7	109629	63622.9	94239.5	83436	72019	63325.9	67626.4	72686.2	0.0357029	2.18875	WT-ExT up vs WT-Sed
Q9WUU7	Cathepsin Z OS=Mus musculus OX=10090 GN=Ctsz PE=1 SV=1	Ctsz	11625.5	11438.4	37949.6	14542.8	28306.8	7424.07	1664.63	26207.7	26134.8	38767.1	33575	18948.3	25477.6	20377.4	12866.4	0.0358043	3.10838	WT-ExT up vs WT-Sed
Q8R2G4	Ecto-ADP-ribosyltransferase 3 OS=Mus musculus OX=10090 GN=Art3 PE=1 SV=2	Art3	242969	306140	762154	443040	1.13132e+06	1.11302e+06	1.33359e+06	1.48877e+06	999986	794521	1.29555e+06	723663	1.3203e+06	1.58429e+06	974779	0.0359296	2.34162	WT-ExT up vs WT-Sed
Q9CYR0	Single-stranded DNA-binding protein, mitochondrial OS=Mus musculus OX=10090 GN=Ssbp1 PE=1 SV=1	Ssbp1	36379.8	37686.8	146052	112948	144045	170112	55649.1	172891	127353	222811	227032	109103	76285.7	105296	77725.4	0.0361103	2.2683	WT-ExT up vs WT-Sed
Q8VBV7	COP9 signalosome complex subunit 8 OS=Mus musculus OX=10090 GN=Cops8 PE=1 SV=1	Cops8	239641	311106	508337	75958.8	608839	601302	551972	585242	442425	482799	751880	418883	584154	616722	579316	0.0363166	2.37966	WT-ExT up vs WT-Sed
Q8R5J9	PRA1 family protein 3 OS=Mus musculus OX=10090 GN=Arl6ip5 PE=1 SV=2	Arl6ip5	841622	876839	1.58074e+06	962336	1.75344e+06	2.06802e+06	1.69458e+06	2.04112e+06	1.74277e+06	1.747e+06	2.34065e+06	1.30502e+06	1.36242e+06	1.73832e+06	1.38502e+06	0.0363411	1.53845	WT-ExT up vs WT-Sed
Q99LX0	Protein/nucleic acid deglycase DJ-1 OS=Mus musculus OX=10090 GN=Park7 PE=1 SV=1	Park7	3.88681e+06	7.66935e+06	1.41689e+07	1.08402e+07	1.39257e+07	1.83568e+07	1.04332e+07	1.93123e+07	1.21491e+07	1.79737e+07	3.00085e+07	1.51014e+07	1.19158e+07	1.67245e+07	8.62135e+06	0.0368827	2.03723	WT-ExT up vs WT-Sed
P19157	Glutathione S-transferase P 1 OS=Mus musculus OX=10090 GN=Gstp1 PE=1 SV=2	Gstp1	2.38663e+06	3.82122e+06	9.74366e+06	9.04242e+06	1.14982e+07	9.66381e+06	7.16787e+06	1.35221e+07	1.02743e+07	1.14043e+07	1.37965e+07	9.24741e+06	8.53362e+06	1.08801e+07	6.48585e+06	0.0370066	1.98388	WT-ExT up vs WT-Sed
Q91WK5	Glycine cleavage system H protein, mitochondrial OS=Mus musculus OX=10090 GN=Gcsh PE=1 SV=2	Gcsh	132849	155629	445056	254536	603840	720850	292495	536778	398722	812643	1.07441e+06	312126	292364	277872	392609	0.0370282	2.28924	WT-ExT up vs WT-Sed
Q60930	Voltage-dependent anion-selective channel protein 2 OS=Mus musculus OX=10090 GN=Vdac2 PE=1 SV=2	Vdac2	2.22055e+06	1.92856e+06	7.8811e+06	3.95744e+06	5.1352e+06	6.2748e+06	2.83499e+06	4.76011e+06	5.10326e+06	8.61306e+06	9.37032e+06	4.73643e+06	2.9491e+06	4.57424e+06	3.59427e+06	0.0370981	1.95396	WT-ExT up vs WT-Sed
O08911	Mitogen-activated protein kinase 12 OS=Mus musculus OX=10090 GN=Mapk12 PE=1 SV=1	Mapk12	338093	296569	464477	528577	674808	543749	340921	665767	591390	568194	813305	400173	490882	647318	472921	0.0371196	1.50112	WT-ExT up vs WT-Sed
P61759	Prefoldin subunit 3 OS=Mus musculus OX=10090 GN=Vbp1 PE=1 SV=2	Vbp1	212889	196501	369983	81843.8	262534	414586	417109	429087	369934	423120	487369	288300	425313	445832	331700	0.0371951	2.02664	WT-ExT up vs WT-Sed
A2AMM0	Caveolae-associated protein 4 OS=Mus musculus OX=10090 GN=Cavin4 PE=1 SV=1	Cavin4	535166	445347	765524	377228	768562	796891	252099	842811	719325	841576	1.12507e+06	546900	506706	1.14646e+06	452412	0.0372274	1.84841	WT-ExT up vs WT-Sed
Q99P31	Hsp70-binding protein 1 OS=Mus musculus OX=10090 GN=Hspbp1 PE=1 SV=1	Hspbp1	10393.4	13094.1	21752.1	7223.93	16083.3	12820.3	5059.02	10688.6	18973.1	18795.3	12806.4	13929	14717.2	20414.7	9278.64	0.0372286	1.72825	WT-ExT up vs WT-Sed
Q3TJE3	Uncharacterized protein OS=Mus musculus OX=10090 GN=Hk1 PE=2 SV=1	Hk1	67950.4	59479.5	144870	57967.2	87180	106270	70207.9	50180.9	72989.7	112958	106011	55175.5	88105.7	99787.2	88253.4	0.0372425	1.40477	WT-ExT up vs WT-Sed
P63242	Eukaryotic translation initiation factor 5A-1 OS=Mus musculus OX=10090 GN=Eif5a PE=1 SV=2	Eif5a	784257	942198	2.23499e+06	78886.7	948668	1.4492e+06	1.06425e+06	3.12399e+06	2.39813e+06	2.20954e+06	922285	1.592e+06	2.01268e+06	3.4429e+06	2.06994e+06	0.0375976	3.80014	WT-ExT up vs WT-Sed
Q8BYH7	TBC1 domain family member 17 OS=Mus musculus OX=10090 GN=Tbc1d17 PE=1 SV=2	Tbc1d17	24188.6	32688.1	47548.6	12330.9	44940.5	61509.9	69626.7	48659.5	51920.1	50352.8	70432.4	52444.5	59454.8	106049	54400.6	0.0378082	2.2022	WT-ExT up vs WT-Sed
Q9DCT1	1,5-anhydro-D-fructose reductase OS=Mus musculus OX=10090 GN=Akr1e2 PE=1 SV=1	Akr1e2	117923	58910	151753	43033.4	191321	303569	266652	401215	304724	169836	156881	199041	321687	265876	393567	0.0379993	2.51127	WT-ExT up vs WT-Sed
P80313	T-complex protein 1 subunit eta OS=Mus musculus OX=10090 GN=Cct7 PE=1 SV=1	Cct7	281354	299360	378536	108083	380548	479913	310298	328972	390086	459218	387505	347088	343033	461826	358136	0.0382915	1.69052	WT-ExT up vs WT-Sed
D5FT67	Syne/ANC-1 family protein OS=Mus musculus OX=10090 GN=Syne2 PE=2 SV=1	Syne2	7239.98	2896.43	21371.8	24063	24255.6	26047.3	6433.42	36468.4	25860.5	27543.4	37410.3	25117.4	10368.9	20630.8	15814.6	0.0384756	2.79169	WT-ExT up vs WT-Sed
Q8BLF1	Neutral cholesterol ester hydrolase 1 OS=Mus musculus OX=10090 GN=Nceh1 PE=1 SV=1	Nceh1	135637	120539	362966	105794	304959	428038	147164	208279	253557	363537	356549	181464	141159	138640	300348	0.038514	1.80027	WT-ExT up vs WT-Sed
Q8BZA9	Fructose-2,6-bisphosphatase TIGAR OS=Mus musculus OX=10090 GN=Tigar PE=1 SV=1	Tigar	153612	137267	484022	386339	480337	293746	133990	516711	420035	425628	475888	329704	220169	460837	252679	0.0386022	1.90289	WT-ExT up vs WT-Sed
Q9DBF1	Alpha-aminoadipic semialdehyde dehydrogenase OS=Mus musculus OX=10090 GN=Aldh7a1 PE=1 SV=4	Aldh7a1	99782	103785	228740	126733	242002	232683	236789	253340	220986	168050	370948	183902	251659	323275	182097	0.0387546	1.7724	WT-ExT up vs WT-Sed
Q8BU30	Isoleucine--tRNA ligase, cytoplasmic OS=Mus musculus OX=10090 GN=Iars1 PE=1 SV=2	Iars1	63875.3	82219	219945	99748.2	132924	126348	58470.7	156360	165864	175698	201532	178130	76604	154368	79350.2	0.0388433	1.80786	WT-ExT up vs WT-Sed
Q9D710	Thioredoxin-related transmembrane protein 2 OS=Mus musculus OX=10090 GN=Tmx2 PE=1 SV=1	Tmx2	22453.9	9600.93	41284.4	44348.8	49138.9	41801.5	3825.06	22787.4	59493.7	59254.8	81430.5	19767.3	40158.7	55410.9	43980.4	0.0388603	3.31819	WT-ExT up vs WT-Sed
O88587	Catechol O-methyltransferase OS=Mus musculus OX=10090 GN=Comt PE=1 SV=2	Comt	384398	369082	634606	110471	611162	774446	826854	1.03449e+06	682340	732652	936969	680028	781429	885852	664278	0.0388784	2.2934	WT-ExT up vs WT-Sed
Q9WTX6	Cullin-1 OS=Mus musculus OX=10090 GN=Cul1 PE=1 SV=1	Cul1	22863.3	28537.3	58038.1	40818.1	57056.5	41897.7	9180.45	63667.5	56876.4	63581.8	71303	46354.8	32401.4	46746.4	32911.5	0.0389062	2.10361	WT-ExT up vs WT-Sed
Q9DCS9	NADH dehydrogenase [ubiquinone] 1 beta subcomplex subunit 10 OS=Mus musculus OX=10090 GN=Ndufb10 PE=1 SV=3	Ndufb10	2.3512e+06	2.57018e+06	4.18141e+06	2.15629e+06	4.82143e+06	4.84284e+06	1.72635e+06	3.49683e+06	3.8108e+06	4.40771e+06	6.09287e+06	2.48417e+06	2.48244e+06	3.49058e+06	3.09307e+06	0.0391274	1.59971	WT-ExT up vs WT-Sed
Q02789	Voltage-dependent L-type calcium channel subunit alpha-1S OS=Mus musculus OX=10090 GN=Cacna1s PE=1 SV=2	Cacna1s	1.17278e+06	1.1522e+06	2.93785e+06	2.61856e+06	2.91532e+06	2.40525e+06	1.39627e+06	1.81918e+06	2.72861e+06	2.54968e+06	4.12512e+06	2.44499e+06	2.00863e+06	2.58451e+06	1.81855e+06	0.0395699	1.67529	WT-ExT up vs WT-Sed
P63101	14-3-3 protein zeta/delta OS=Mus musculus OX=10090 GN=Ywhaz PE=1 SV=1	Ywhaz	1.18835e+06	1.06853e+06	3.47518e+06	1.23989e+06	4.39657e+06	4.32581e+06	6.93287e+06	5.28022e+06	3.92875e+06	3.86181e+06	5.25831e+06	3.20521e+06	5.74303e+06	4.94383e+06	4.52991e+06	0.03982	2.47908	WT-ExT up vs WT-Sed
P51637	Caveolin-3 OS=Mus musculus OX=10090 GN=Cav3 PE=1 SV=1	Cav3	485911	682067	976660	211390	1.06845e+06	1.38616e+06	1.40368e+06	1.57583e+06	1.36687e+06	988427	1.1357e+06	1.02525e+06	1.51628e+06	1.67799e+06	1.33403e+06	0.0399926	2.24102	WT-ExT up vs WT-Sed
Q7TNG5	Echinoderm microtubule-associated protein-like 2 OS=Mus musculus OX=10090 GN=Eml2 PE=1 SV=1	Eml2	84363.5	92519	157629	96304.6	144832	148736	102082	155189	145890	106570	188131	153089	107891	168604	99014	0.0401337	1.42076	WT-ExT up vs WT-Sed
Q9QUH0	Glutaredoxin-1 OS=Mus musculus OX=10090 GN=Glrx PE=1 SV=3	Glrx	313648	412758	667563	529234	722893	751127	499475	550494	572663	808952	863398	481633	569866	595306	522183	0.0403083	1.45308	WT-ExT up vs WT-Sed
Q64347	Chloride channel protein 1 OS=Mus musculus OX=10090 GN=Clcn1 PE=1 SV=3	Clcn1	30597.8	40221.7	84270.1	16028.2	109883	180124	222499	194861	174305	94126.1	184570	140073	169449	117332	168695	0.0403278	3.10008	WT-ExT up vs WT-Sed
G5E814	NADH dehydrogenase [ubiquinone] 1 alpha subcomplex subunit 11 OS=Mus musculus OX=10090 GN=Ndufa11 PE=1 SV=1	Ndufa11	736954	859876	2.61126e+06	1.05762e+06	2.21523e+06	2.10613e+06	942969	1.26688e+06	1.57858e+06	2.94777e+06	2.16366e+06	1.1424e+06	957045	1.35161e+06	1.39043e+06	0.040332	1.72212	WT-ExT up vs WT-Sed
P50518	V-type proton ATPase subunit E 1 OS=Mus musculus OX=10090 GN=Atp6v1e1 PE=1 SV=2	Atp6v1e1	90243.9	58024.6	93948.9	47721.8	98251.4	166082	129215	192958	128268	89859.9	112575	142387	147879	156647	114521	0.0403978	1.6587	WT-ExT up vs WT-Sed
P70255	Nuclear factor 1 C-type OS=Mus musculus OX=10090 GN=Nfic PE=1 SV=1	Nfic	17856.2	45142.1	105782	24708.9	89063.3	50898.2	13413.7	80975.8	48830.8	168002	64646.4	47976.4	33425.5	101340	28365.1	0.0404693	2.67031	WT-ExT up vs WT-Sed
Q9JJZ2	Tubulin alpha-8 chain OS=Mus musculus OX=10090 GN=Tuba8 PE=1 SV=1	Tuba8	642550	717915	1.29487e+06	398985	710162	696088	1.04431e+06	1.47841e+06	1.37762e+06	1.03411e+06	1.1107e+06	1.32079e+06	908696	919013	874369	0.0404735	1.53626	WT-ExT up vs WT-Sed
F7DF70	Phosphorylase b kinase regulatory subunit (Fragment) OS=Mus musculus OX=10090 GN=Phkb PE=1 SV=1	Phkb	14787.4	19388.1	28622.3	16557	21766.8	24255.9	27333.8	51929.8	49387.6	23888.3	34776.5	25998.1	44622.7	49703	20780.7	0.0407295	1.66491	WT-ExT up vs WT-Sed
P48962	ADP/ATP translocase 1 OS=Mus musculus OX=10090 GN=Slc25a4 PE=1 SV=4	Slc25a4	1.6311e+07	2.3491e+07	1.07893e+08	7.45918e+07	9.25284e+07	8.24991e+07	2.15454e+07	6.04771e+07	7.11701e+07	1.30734e+08	1.20876e+08	5.97747e+07	3.68697e+07	5.50192e+07	5.44944e+07	0.0407343	2.44966	WT-ExT up vs WT-Sed
P53986	Monocarboxylate transporter 1 OS=Mus musculus OX=10090 GN=Slc16a1 PE=1 SV=1	Slc16a1	60585.3	43975.3	237907	126476	179588	183289	110421	132164	156322	213412	224816	104228	113556	129119	133958	0.0408547	1.87373	WT-ExT up vs WT-Sed
Q9CQC6	Basic leucine zipper and W2 domain-containing protein 1 OS=Mus musculus OX=10090 GN=Bzw1 PE=1 SV=1	Bzw1	51370.2	42545.4	132082	8269.33	159903	193495	247540	258737	214530	124005	277006	119426	253597	236161	183884	0.0410286	4.10347	WT-ExT up vs WT-Sed
P61080	Ubiquitin-conjugating enzyme E2 D1 OS=Mus musculus OX=10090 GN=Ube2d1 PE=1 SV=1	Ube2d1	286278	249842	354314	88964.2	304217	489777	433652	818086	489936	363184	605650	355207	578049	581863	409032	0.0412549	2.04971	WT-ExT up vs WT-Sed
Q9CQC9	GTP-binding protein SAR1b OS=Mus musculus OX=10090 GN=Sar1b PE=1 SV=1	Sar1b	2.37083e+06	2.35291e+06	6.10597e+06	1.71936e+06	6.00387e+06	7.93901e+06	9.77971e+06	9.01223e+06	7.84066e+06	6.17065e+06	7.28882e+06	6.92132e+06	5.97186e+06	7.08273e+06	6.30449e+06	0.0415353	2.1223	WT-ExT up vs WT-Sed
Q8BVQ5	Protein phosphatase methylesterase 1 OS=Mus musculus OX=10090 GN=Ppme1 PE=1 SV=5	Ppme1	9309.03	11356.6	21510.6	14930.8	34163.3	20835	4407.01	31990.1	27115.7	25146.9	24347.4	17430.2	12705.8	19203.5	11010.1	0.0419346	1.91561	WT-ExT up vs WT-Sed
Q9D967	Magnesium-dependent phosphatase 1 OS=Mus musculus OX=10090 GN=Mdp1 PE=1 SV=1	Mdp1	278401	326605	451682	84306.3	489850	512627	457470	576669	464580	491277	546493	391009	497881	564056	538062	0.0420065	2.05984	WT-ExT up vs WT-Sed
Q9DCH4	Eukaryotic translation initiation factor 3 subunit F OS=Mus musculus OX=10090 GN=Eif3f PE=1 SV=2	Eif3f	17118.3	16859.4	219831	46954.5	56288.9	148291	55715.4	79406.6	55106.2	113890	158048	71267.2	55363.6	49180.8	39676	0.0423965	2.44041	WT-ExT up vs WT-Sed
Q7TQI3	Ubiquitin thioesterase OTUB1 OS=Mus musculus OX=10090 GN=Otub1 PE=1 SV=2	Otub1	219847	222310	485638	212843	552442	596546	898232	637860	832026	565981	897036	441072	764914	791224	591707	0.0425217	2.11215	WT-ExT up vs WT-Sed
Q6P1B1	Xaa-Pro aminopeptidase 1 OS=Mus musculus OX=10090 GN=Xpnpep1 PE=1 SV=1	Xpnpep1	13544.8	13746.9	33871.2	37518.5	40123.7	36376.1	26499.2	50863.3	36691.4	41673.2	54048.6	26127.7	36516.6	46215	28160.9	0.0425739	1.80959	WT-ExT up vs WT-Sed
Q9D819	Inorganic pyrophosphatase OS=Mus musculus OX=10090 GN=Ppa1 PE=1 SV=1	Ppa1	572085	505985	2.55585e+06	566858	2.14625e+06	2.57951e+06	1.8859e+06	2.71421e+06	1.65349e+06	1.5236e+06	4.32349e+06	923356	1.5337e+06	2.64754e+06	1.45011e+06	0.042583	2.43423	WT-ExT up vs WT-Sed
O08677	Kininogen-1 OS=Mus musculus OX=10090 GN=Kng1 PE=1 SV=1	Kng1	223213	278740	444244	377007	420530	359285	499269	689979	574893	688368	701827	504506	598329	1.18252e+06	317724	0.042596	1.87342	WT-ExT up vs WT-Sed
Q9CZD3	Glycine--tRNA ligase OS=Mus musculus OX=10090 GN=Gars1 PE=1 SV=1	Gars1	287213	224366	512937	224033	948531	1.08723e+06	857596	1.12463e+06	759731	416730	790252	466015	1.09919e+06	1.03346e+06	926237	0.0429723	2.21223	WT-ExT up vs WT-Sed
P50516	V-type proton ATPase catalytic subunit A OS=Mus musculus OX=10090 GN=Atp6v1a PE=1 SV=2	Atp6v1a	99844.8	111005	159972	45502.3	184764	202321	256150	174016	190399	212371	313018	203285	225074	187593	183886	0.0432051	2.03709	WT-ExT up vs WT-Sed
Q9D6J6	NADH dehydrogenase [ubiquinone] flavoprotein 2, mitochondrial OS=Mus musculus OX=10090 GN=Ndufv2 PE=1 SV=2	Ndufv2	2.49465e+06	2.92828e+06	4.85185e+06	2.86873e+06	4.74359e+06	4.34531e+06	2.09893e+06	3.80624e+06	3.89157e+06	5.24845e+06	5.49299e+06	2.6932e+06	2.89623e+06	4.01767e+06	3.42418e+06	0.0433145	1.48224	WT-ExT up vs WT-Sed
Q9D1D4	Transmembrane emp24 domain-containing protein 10 OS=Mus musculus OX=10090 GN=Tmed10 PE=1 SV=1	Tmed10	60327.4	147325	353050	176753	352524	366495	360524	262917	386427	547021	566521	337994	251712	386561	215061	0.0433661	2.3363	WT-ExT up vs WT-Sed
O88545	COP9 signalosome complex subunit 6 OS=Mus musculus OX=10090 GN=Cops6 PE=1 SV=1	Cops6	58660.9	60955.7	169690	168341	188122	143500	75599.3	190608	151793	146010	215750	141789	106787	186772	110190	0.0434229	1.78159	WT-ExT up vs WT-Sed
P36993	Protein phosphatase 1B OS=Mus musculus OX=10090 GN=Ppm1b PE=1 SV=1	Ppm1b	241468	249532	541338	238019	397818	373656	434144	351154	401079	511465	410344	331530	370874	436292	338581	0.0435354	1.40702	WT-ExT up vs WT-Sed
Q9EQP2	EH domain-containing protein 4 OS=Mus musculus OX=10090 GN=Ehd4 PE=1 SV=1	Ehd4	92652.8	100698	221886	138697	156937	168762	149106	147659	185627	183825	253007	139377	140990	152663	159728	0.0435948	1.42335	WT-ExT up vs WT-Sed
Q5FW60	Major urinary protein 20 OS=Mus musculus OX=10090 GN=Mup20 PE=1 SV=1	Mup20	10623.9	12286.2	10027.6	9248.52	19591.5	11122.5	14791.6	25198.3	16451.5	15576.3	38922.9	35847.8	67694	173777	12363.3	0.0438575	3.31401	WT-ExT up vs WT-Sed
P35235	Tyrosine-protein phosphatase non-receptor type 11 OS=Mus musculus OX=10090 GN=Ptpn11 PE=1 SV=3	Ptpn11	36328.8	39346.5	130751	84530	101525	84190.2	18101.5	126583	101795	118768	117617	87675.3	47996.5	95829.5	54623.8	0.043958	2.13658	WT-ExT up vs WT-Sed
Q8R0F8	Acylpyruvase FAHD1, mitochondrial OS=Mus musculus OX=10090 GN=Fahd1 PE=1 SV=2	Fahd1	81561.8	89570.3	260112	168367	229597	188183	45313.9	136022	218946	294436	304970	161402	97386.1	168242	144836	0.0442034	2.0871	WT-ExT up vs WT-Sed
Q03311	Cholinesterase OS=Mus musculus OX=10090 GN=Bche PE=1 SV=2	Bche	1.49826e+06	200250	308650	335793	76708.9	233168	338128	133071	160313	285097	170348	143179	157400	197222	153987	0.0442535	-2.3959	WT-ExT down vs WT-Sed
Q9WUR2	Enoyl-CoA delta isomerase 2, mitochondrial OS=Mus musculus OX=10090 GN=Eci2 PE=1 SV=2	Eci2	908367	981963	1.51621e+06	239485	2.29024e+06	3.16536e+06	2.95834e+06	3.01423e+06	2.50008e+06	1.83846e+06	3.03759e+06	1.88308e+06	2.81286e+06	2.60937e+06	2.69067e+06	0.0442642	2.72937	WT-ExT up vs WT-Sed
Q9DBC0	Protein adenylyltransferase SelO, mitochondrial OS=Mus musculus OX=10090 GN=Selenoo PE=1 SV=4	Selenoo	0	0	249.708	851.805	0	184.147	242.771	250.384	309.062	5239	1100.63	1619.59	3769.46	4941.88	5239.29	0.0062809	8211.19	WT-ExT up vs WT-Sed
Q07417	Short-chain specific acyl-CoA dehydrogenase, mitochondrial OS=Mus musculus OX=10090 GN=Acads PE=1 SV=2	Acads	1.42497e+06	1.52421e+06	2.43445e+06	1.38357e+06	1.62071e+06	2.14177e+06	1.17077e+06	1.59987e+06	1.6024e+06	2.6504e+06	2.4581e+06	1.6665e+06	1.45946e+06	1.51186e+06	1.91938e+06	0.0443134	1.38203	WT-ExT up vs WT-Sed
O09131	Glutathione S-transferase omega-1 OS=Mus musculus OX=10090 GN=Gsto1 PE=1 SV=2	Gsto1	126592	138376	292152	104110	552274	754533	982707	868435	638770	316888	534015	593884	874029	849639	695338	0.0444137	2.9683	WT-ExT up vs WT-Sed
Q9CR21	Acyl carrier protein, mitochondrial OS=Mus musculus OX=10090 GN=Ndufab1 PE=1 SV=1	Ndufab1	2.04456e+06	2.64981e+06	2.70356e+06	674636	3.48403e+06	4.10955e+06	1.85828e+06	2.72844e+06	3.6867e+06	4.87464e+06	5.78917e+06	1.99237e+06	2.76564e+06	2.83091e+06	3.41264e+06	0.0445538	2.09632	WT-ExT up vs WT-Sed
Q5EBQ0	Voltage-dependent anion channel 3 OS=Mus musculus OX=10090 GN=Vdac3 PE=2 SV=1	Vdac3	2.68769e+06	2.81697e+06	1.12163e+07	7.99062e+06	9.73819e+06	7.76058e+06	3.19597e+06	6.84048e+06	6.80766e+06	1.30128e+07	1.40642e+07	7.06218e+06	4.35624e+06	6.70889e+06	5.93625e+06	0.0447224	2.09024	WT-ExT up vs WT-Sed
P42669	Transcriptional activator protein Pur-alpha OS=Mus musculus OX=10090 GN=Pura PE=1 SV=1	Pura	122941	137592	412556	332028	415321	434170	400496	485644	387604	411120	374585	322313	396649	524262	373611	0.0448145	1.81836	WT-ExT up vs WT-Sed
Q9CQK7	RWD domain-containing protein 1 OS=Mus musculus OX=10090 GN=Rwdd1 PE=1 SV=1	Rwdd1	48501.1	41065.3	100412	51612	113994	134726	188745	153764	112632	105198	172825	122794	155541	144924	113574	0.0449398	2.01471	WT-ExT up vs WT-Sed
P63330	Serine/threonine-protein phosphatase 2A catalytic subunit alpha isoform OS=Mus musculus OX=10090 GN=Ppp2ca PE=1 SV=1	Ppp2ca	620786	667688	1.20712e+06	1.1188e+06	1.43355e+06	1.13512e+06	884084	1.64363e+06	1.3608e+06	1.22351e+06	1.94015e+06	993249	983251	1.23011e+06	1.02603e+06	0.0451276	1.49459	WT-ExT up vs WT-Sed
A0A2R8VK72	Methyltransferase-like 7A1 OS=Mus musculus OX=10090 GN=Mettl7a1 PE=1 SV=1	Mettl7a1	3271.27	8619.23	36328.3	3403.46	28188.2	3820.08	3169.49	6737.96	10022.5	34895.3	2165.2	26894.7	17973.4	31844.8	13674.3	0.0453356	3.79731	WT-ExT up vs WT-Sed
P08113	Endoplasmin OS=Mus musculus OX=10090 GN=Hsp90b1 PE=1 SV=2	Hsp90b1	456081	432072	892225	726084	835058	911194	654011	1.03051e+06	847898	835789	1.13288e+06	729989	733184	899991	572480	0.0454463	1.44547	WT-ExT up vs WT-Sed
P14211	Calreticulin OS=Mus musculus OX=10090 GN=Calr PE=1 SV=1	Calr	714455	922450	3.25918e+06	1.93543e+06	3.6637e+06	5.01608e+06	6.20198e+06	4.10781e+06	3.77404e+06	3.46801e+06	6.2488e+06	3.85989e+06	4.8281e+06	4.12475e+06	3.81472e+06	0.0454516	2.56621	WT-ExT up vs WT-Sed
P61202	COP9 signalosome complex subunit 2 OS=Mus musculus OX=10090 GN=Cops2 PE=1 SV=1	Cops2	146374	101315	448569	61369.1	517298	624098	813825	629947	476512	315139	525559	407004	633238	560487	621072	0.0454631	3.00558	WT-ExT up vs WT-Sed
Q9CPQ1	Cytochrome c oxidase subunit 6C OS=Mus musculus OX=10090 GN=Cox6c PE=1 SV=3	Cox6c	3.43052e+06	3.65035e+06	4.51541e+06	3.66336e+06	5.65052e+06	4.92987e+06	2.58737e+06	4.75384e+06	4.45086e+06	7.00778e+06	5.38235e+06	3.64944e+06	3.70136e+06	4.04777e+06	4.92519e+06	0.0455227	1.4099	WT-ExT up vs WT-Sed
Q63810	Calcineurin subunit B type 1 OS=Mus musculus OX=10090 GN=Ppp3r1 PE=1 SV=3	Ppp3r1	368834	384297	1.26574e+06	147220	995710	1.10678e+06	2.5607e+06	1.29312e+06	1.73759e+06	1.15127e+06	1.68118e+06	1.32178e+06	1.6565e+06	1.62133e+06	1.65539e+06	0.0456272	3.1191	WT-ExT up vs WT-Sed
Q9R0P5	Destrin OS=Mus musculus OX=10090 GN=Dstn PE=1 SV=3	Dstn	219715	169482	876526	314066	555453	796122	497672	427154	485719	881254	922232	317454	418864	565979	425198	0.0459444	1.97066	WT-ExT up vs WT-Sed
Q9WVL0	Maleylacetoacetate isomerase OS=Mus musculus OX=10090 GN=Gstz1 PE=1 SV=1	Gstz1	113197	147658	125251	103724	205917	201904	184292	244648	142656	151700	200921	166793	230818	156837	216314	0.0463316	1.38212	WT-ExT up vs WT-Sed
B1AXS8	Zinc finger MYM-type protein 3 OS=Mus musculus OX=10090 GN=Zmym3 PE=1 SV=1	Zmym3	958868	893691	19694.3	23503.5	37993.3	18307.8	59530	180826	30919.4	47968.8	7882.1	51411.5	29679.7	15132.1	35580.5	0.046361	-7.15042	WT-ExT down vs WT-Sed
A2BIN1	Major urinary protein 10 OS=Mus musculus OX=10090 GN=Mup10 PE=2 SV=1	Mup10	77839.8	80895.7	104818	84448	91151	87520.7	120850	147428	133013	135646	212097	319555	472797	1.1604e+06	87501	0.0464138	3.08182	WT-ExT up vs WT-Sed
A2AKN8	Major urinary protein 5 OS=Mus musculus OX=10090 GN=Mup8 PE=3 SV=1	Mup8	24796.2	25769.6	33390.3	26901.2	29036.5	27880.1	38497.2	46963.8	42371.7	43210.7	67564.3	101796	150611	369650	27873.8	0.0464138	3.08182	WT-ExT up vs WT-Sed
Q58A65	C-Jun-amino-terminal kinase-interacting protein 4 OS=Mus musculus OX=10090 GN=Spag9 PE=1 SV=2	Spag9	91935.6	57491.8	193613	43395.3	160411	194105	220461	262989	186250	123080	166439	158324	178335	191391	220524	0.0464245	2.01976	WT-ExT up vs WT-Sed
Q3UV70	[Pyruvate dehydrogenase [acetyl-transferring]]-phosphatase 1, mitochondrial OS=Mus musculus OX=10090 GN=Pdp1 PE=1 SV=1	Pdp1	230238	290910	502763	260346	478176	632343	292537	420799	422989	423024	682616	243867	381200	455172	361451	0.046551	1.51564	WT-ExT up vs WT-Sed
Q9DCN2	NADH-cytochrome b5 reductase 3 OS=Mus musculus OX=10090 GN=Cyb5r3 PE=1 SV=3	Cyb5r3	222526	240551	869616	713206	847107	698352	427196	1.06189e+06	711098	827341	946187	570904	535701	721745	458307	0.0465622	1.83375	WT-ExT up vs WT-Sed
Q91WM2	Haloacid dehalogenase-like hydrolase domain-containing 5 OS=Mus musculus OX=10090 GN=Hdhd5 PE=1 SV=1	Hdhd5	19007.1	16520.1	98478.2	62008.5	94895.7	79973	34541.3	34989.6	75314.5	96991.7	110370	41345.6	36207.2	60986.3	59379	0.046575	2.17278	WT-ExT up vs WT-Sed
Q9EQH3	Vacuolar protein sorting-associated protein 35 OS=Mus musculus OX=10090 GN=Vps35 PE=1 SV=1	Vps35	67593.3	56724.1	130613	49718.2	211119	261872	320212	383994	275818	123992	183396	217355	272324	248774	310164	0.0465966	2.45283	WT-ExT up vs WT-Sed
Q8BRK8	5'-AMP-activated protein kinase catalytic subunit alpha-2 OS=Mus musculus OX=10090 GN=Prkaa2 PE=1 SV=3	Prkaa2	64238.8	69393.3	258946	27471.3	149777	190793	237118	186931	163820	190240	283882	148809	184532	209607	113734	0.046854	2.46793	WT-ExT up vs WT-Sed
Q3UBX0	Transmembrane protein 109 OS=Mus musculus OX=10090 GN=Tmem109 PE=1 SV=2	Tmem109	2.14085e+06	1.42429e+06	4.08824e+06	3.31435e+06	3.77304e+06	3.71096e+06	1.54103e+06	3.31581e+06	3.32435e+06	3.61506e+06	4.59364e+06	2.70417e+06	2.45463e+06	3.77807e+06	2.50035e+06	0.0468989	1.60261	WT-ExT up vs WT-Sed
Q8K274	Ketosamine-3-kinase OS=Mus musculus OX=10090 GN=Fn3krp PE=1 SV=2	Fn3krp	1474.7	3253.06	0	1121.8	3180.58	3012.15	833.019	1526.51	0	7513.26	1017.88	6777.09	5690.97	3268.26	5116.42	0.0470976	2.8354	WT-ExT up vs WT-Sed
E9Q9K5	Triadin OS=Mus musculus OX=10090 GN=Trdn PE=1 SV=1	Trdn	387588	461537	3.51753e+06	132826	1.25866e+06	1.81073e+06	2.91494e+06	3.93316e+06	2.1797e+06	2.74839e+06	478493	2.79997e+06	5.66974e+06	3.12359e+06	3.10827e+06	0.0473851	4.72445	WT-ExT up vs WT-Sed
Q8R5H1	Ubiquitin carboxyl-terminal hydrolase 15 OS=Mus musculus OX=10090 GN=Usp15 PE=1 SV=1	Usp15	142483	103340	228939	49620.5	237639	338075	276793	322936	243307	170051	257931	205995	291553	327959	248628	0.0473905	2.05215	WT-ExT up vs WT-Sed
P50462	Cysteine and glycine-rich protein 3 OS=Mus musculus OX=10090 GN=Csrp3 PE=1 SV=1	Csrp3	8.99903e+06	7.63848e+06	9.04342e+06	3.97642e+06	4.5002e+06	3.40688e+06	2.41806e+06	6.18759e+06	5.48498e+06	3.66784e+06	3.67829e+06	2.65194e+06	1.16589e+06	928377	2.06746e+06	0.0474196	-2.44231	WT-ExT down vs WT-Sed
Q8K0Z7	Translational activator of cytochrome c oxidase 1 OS=Mus musculus OX=10090 GN=Taco1 PE=1 SV=1	Taco1	19238.1	19756.4	114205	35258.4	43128.2	38928.7	12595.9	51561.1	68953.2	132191	69259.1	37420.7	21846.2	43780.3	33682.4	0.0476629	2.32792	WT-ExT up vs WT-Sed
Q9JHR7	Insulin-degrading enzyme OS=Mus musculus OX=10090 GN=Ide PE=1 SV=1	Ide	1.32941e+06	1.34512e+06	181442	159102	194705	141543	128948	153956	176275	166033	156153	123802	98010.4	126716	120633	0.0477867	-3.36863	WT-ExT down vs WT-Sed
P60229	Eukaryotic translation initiation factor 3 subunit E OS=Mus musculus OX=10090 GN=Eif3e PE=1 SV=1	Eif3e	90914.9	94098.6	158845	31961.1	127010	189007	189068	276027	181430	221484	216839	171366	173747	151852	128725	0.0478496	2.05449	WT-ExT up vs WT-Sed
P46656	Adrenodoxin, mitochondrial OS=Mus musculus OX=10090 GN=Fdx1 PE=1 SV=1	Fdx1	126150	118540	209040	54070.2	178353	213890	152786	136107	162469	165154	204989	132498	159388	188689	160164	0.047906	1.58301	WT-ExT up vs WT-Sed
P62962	Profilin-1 OS=Mus musculus OX=10090 GN=Pfn1 PE=1 SV=2	Pfn1	976546	1.02453e+06	2.55577e+06	1.17085e+06	2.48009e+06	2.84664e+06	2.60031e+06	2.93225e+06	2.13443e+06	2.53661e+06	3.27198e+06	1.84436e+06	1.96794e+06	2.49725e+06	1.61559e+06	0.0480639	1.68467	WT-ExT up vs WT-Sed
Q9DAV9	Trimeric intracellular cation channel type B OS=Mus musculus OX=10090 GN=Tmem38b PE=1 SV=1	Tmem38b	77996.7	76956.9	244122	208169	215675	249533	41493.5	359115	177598	155273	339006	239242	142776	174622	117167	0.0483776	2.14917	WT-ExT up vs WT-Sed
A0A411ACY8	Voltage-dependent calcium channel alpha2/delta-1 transcript variant 2 OS=Mus musculus OX=10090 GN=Cacna2d1 PE=2 SV=1	Cacna2d1	157098	188598	483103	327412	744849	688541	945710	859076	796141	508373	829442	516985	803655	930395	661220	0.048494	2.22902	WT-ExT up vs WT-Sed
Q61838	Pregnancy zone protein OS=Mus musculus OX=10090 GN=Pzp PE=1 SV=3	Pzp	581963	421827	1.58553e+06	626335	958504	1.35386e+06	1.92877e+06	1.24903e+06	1.113e+06	1.42359e+06	2.19839e+06	1.38757e+06	1.37169e+06	2.07059e+06	941305	0.048531	2.03912	WT-ExT up vs WT-Sed
Q91YT0	NADH dehydrogenase [ubiquinone] flavoprotein 1, mitochondrial OS=Mus musculus OX=10090 GN=Ndufv1 PE=1 SV=1	Ndufv1	3.14103e+06	3.15619e+06	7.26858e+06	4.7277e+06	6.29549e+06	6.04174e+06	2.41134e+06	5.24523e+06	5.7891e+06	8.53811e+06	8.25138e+06	4.28269e+06	3.53899e+06	5.32397e+06	4.33907e+06	0.0485913	1.65475	WT-ExT up vs WT-Sed
P56213	FAD-linked sulfhydryl oxidase ALR OS=Mus musculus OX=10090 GN=Gfer PE=1 SV=2	Gfer	28351.1	25904.7	19652.9	25638.7	28563.9	23645.6	5871.24	53697.3	47357.5	33240	49025.3	28578.1	41977	68564.7	32293.6	0.0486042	2.21393	WT-ExT up vs WT-Sed
Q9ERG2	Striatin-3 OS=Mus musculus OX=10090 GN=Strn3 PE=1 SV=1	Strn3	24717.1	48197.2	161401	118190	149456	125214	53099.8	119175	121830	129682	114946	76260.8	85033.7	114549	86330.1	0.0486065	1.89807	WT-ExT up vs WT-Sed
G5E902	Phosphate carrier protein, mitochondrial OS=Mus musculus OX=10090 GN=Slc25a3 PE=1 SV=1	Slc25a3	2.96642e+06	3.16401e+06	1.09562e+07	7.66613e+06	1.22516e+07	1.05503e+07	2.86264e+06	9.01225e+06	8.99267e+06	1.30183e+07	1.40026e+07	5.14564e+06	4.76728e+06	7.28612e+06	6.1074e+06	0.0486172	2.0169	WT-ExT up vs WT-Sed
Q9JK42	[Pyruvate dehydrogenase (acetyl-transferring)] kinase isozyme 2, mitochondrial OS=Mus musculus OX=10090 GN=Pdk2 PE=1 SV=2	Pdk2	108257	122365	388283	233570	281731	287659	105847	169591	238565	448690	303427	231953	141471	198997	214564	0.0488129	1.78352	WT-ExT up vs WT-Sed
Q9CPN9	RIKEN cDNA 2210010C04 gene OS=Mus musculus OX=10090 GN=2210010C04Rik PE=1 SV=1	2210010C04Rik	159573959	1.42184e+08	2.40947e+06	3.82702e+06	4.31329e+06	4.53113e+06	8.29468e+06	4.99821e+06	4.62739e+06	7.78608e+06	4.76272e+06	5.28188e+06	4.61354e+06	3.74826e+06	4.0294e+06	0.0494878	-5.95923	WT-ExT down vs WT-Sed
Q2V056	CHCH domain-containing protein OS=Mus musculus OX=10090 GN=Chchd10 PE=2 SV=1	Chchd10	60058	7519.96	179186	54101.9	140406	133463	39397.5	128784	153742	259655	147791	41567.5	67360.2	205167	67982.7	0.0498646	3.41521	WT-ExT up vs WT-Sed
P00687	Alpha-amylase 1 OS=Mus musculus OX=10090 GN=Amy1 PE=1 SV=2	Amy1	14572.7	15179.9	19714.3	14231.4	50539.4	55466.9	23264.5	12328.7	24312.5	28654.6	34877.1	18755.8	17592.9	34702.4	21267.9	0.0500932	1.5189	WT-ExT up vs WT-Sed
Q3TL44	NLR family member X1 OS=Mus musculus OX=10090 GN=Nlrx1 PE=1 SV=1	Nlrx1	14721.8	1941.3	15212.9	6537.47	18249.4	32157.5	13330	9668.46	22990.4	28906.6	29715.3	9503.01	20067.2	15409.2	18341.3	0.0501495	2.68235	WT-ExT up vs WT-Sed
Q8R127	Saccharopine dehydrogenase-like oxidoreductase OS=Mus musculus OX=10090 GN=Sccpdh PE=1 SV=1	Sccpdh	228286	252154	271984	83187.4	264476	254867	262137	330113	299747	349358	438165	321752	283585	310285	263375	0.0501983	1.71748	WT-ExT up vs WT-Sed
Q3USG6	Uncharacterized protein (Fragment) OS=Mus musculus OX=10090 GN=Chd1 PE=2 SV=1	Chd1	3595.04	4253.85	130392	221306	222623	319671	4197.42	93406.2	69317.5	139274	140549	135383	86668.7	25170.9	49059.1	0.0503883	7.42464	WT-ExT up vs WT-Sed
A6ZI46	Fructose-bisphosphate aldolase OS=Mus musculus OX=10090 GN=Aldoart1 PE=1 SV=1	Aldoart1	2.35319e+07	2.86531e+07	6.6312e+07	5.93028e+07	4.0219e+07	5.54367e+07	2.94444e+07	4.31787e+07	5.92353e+07	7.81978e+07	8.94912e+07	5.41681e+07	3.89154e+07	5.73578e+07	3.94659e+07	0.0508002	1.72272	WT-ExT up vs WT-Sed
Q9D8X1	Copper homeostasis protein cutC homolog OS=Mus musculus OX=10090 GN=Cutc PE=1 SV=1	Cutc	69303.9	32014.2	124230	1345.72	65741.5	173064	81634.2	202638	97840.4	101494	115619	256219	72316.9	173147	170910	0.0508987	6.13788	WT-ExT up vs WT-Sed
Q8BX10	Serine/threonine-protein phosphatase PGAM5, mitochondrial OS=Mus musculus OX=10090 GN=Pgam5 PE=1 SV=1	Pgam5	26320.7	19004.3	69278	68163.6	64732.8	72846.7	27109.3	88915.3	54851.5	112504	73156.6	43639.5	43838.7	66452.9	46147	0.0509947	1.94617	WT-ExT up vs WT-Sed
P62342	Thioredoxin reductase-like selenoprotein T OS=Mus musculus OX=10090 GN=Selenot PE=1 SV=2	Selenot	287587	356101	1.70051e+06	654659	901895	889415	675053	985382	860733	1.53238e+06	901755	1.05355e+06	599255	939311	482857	0.0513937	1.85767	WT-ExT up vs WT-Sed
O09111	NADH dehydrogenase [ubiquinone] 1 beta subcomplex subunit 11, mitochondrial OS=Mus musculus OX=10090 GN=Ndufb11 PE=1 SV=2	Ndufb11	317666	562213	3.4845e+06	2.56499e+06	3.03536e+06	3.16101e+06	556720	1.68113e+06	2.06393e+06	4.20764e+06	4.00272e+06	1.83827e+06	1.03714e+06	1.38963e+06	1.59762e+06	0.0514193	2.86541	WT-ExT up vs WT-Sed
P56376	Acylphosphatase-1 OS=Mus musculus OX=10090 GN=Acyp1 PE=1 SV=2	Acyp1	92961.1	88550.6	251459	121762	223470	103026	70344.8	108359	170712	184006	130570	129261	119140	206554	89761.8	0.0514205	1.50428	WT-ExT up vs WT-Sed
P03953	Complement factor D OS=Mus musculus OX=10090 GN=Cfd PE=1 SV=1	Cfd	84671.3	84778.2	147993	163471	176304	176143	165560	133916	202196	197613	224423	159114	214049	378051	128094	0.0518177	1.73218	WT-ExT up vs WT-Sed
Q8BH86	D-glutamate cyclase, mitochondrial OS=Mus musculus OX=10090 GN=Dglucy PE=1 SV=1	Dglucy	88809.3	87919.9	156949	117297	182535	134125	73602.9	126709	120219	249955	258110	128403	96088.7	157169	104122	0.0518858	1.69286	WT-ExT up vs WT-Sed
P49813	Tropomodulin-1 OS=Mus musculus OX=10090 GN=Tmod1 PE=1 SV=2	Tmod1	13050.4	13990.3	4851.11	6223.72	9810.31	5763.48	57285.6	13727.2	5150.8	10061.3	3966.3	5116.04	9090.49	7246.63	3356.09	0.0522385	-2.6769	WT-ExT up vs WT-Sed
Q64518	Sarcoplasmic/endoplasmic reticulum calcium ATPase 3 OS=Mus musculus OX=10090 GN=Atp2a3 PE=1 SV=3	Atp2a3	718434	700879	1.41093e+06	1.40795e+06	2.47479e+06	2.35811e+06	1.90256e+06	1.50107e+06	1.32606e+06	1.43787e+06	1.70311e+06	2.47632e+06	1.74612e+06	1.45308e+06	2.76514e+06	0.0523704	1.73375	WT-ExT up vs WT-Sed
Q9D0E1	Heterogeneous nuclear ribonucleoprotein M OS=Mus musculus OX=10090 GN=Hnrnpm PE=1 SV=3	Hnrnpm	9553.28	8418.59	47924.9	4265.43	9549.34	19921.7	2436.55	19049.6	22070.4	40571.8	60098.3	17918.5	7006.27	11448.3	7848.29	0.0524623	3.23122	WT-ExT up vs WT-Sed
Q9DB16	Calcium-binding protein 39-like OS=Mus musculus OX=10090 GN=Cab39l PE=1 SV=3	Cab39l	4628.09	1512.82	13621.8	9143.85	10706.4	7428.28	5404.12	11730.9	9648.49	7391.5	9067.69	10876.9	6715.26	10976.3	8933.32	0.0524917	2.05171	WT-ExT up vs WT-Sed
P16858	Glyceraldehyde-3-phosphate dehydrogenase OS=Mus musculus OX=10090 GN=Gapdh PE=1 SV=2	Gapdh	198935424	2.34958e+08	4.24826e+08	3.43261e+08	4.5989e+08	3.21983e+08	2.04379e+08	476931700	3.99995e+08	4.61971e+08	4.91285e+08	3.41771e+08	2.64769e+08	3.61002e+08	257432079	0.0526395	1.47179	WT-ExT up vs WT-Sed
S4R1W1	Glyceraldehyde-3-phosphate dehydrogenase OS=Mus musculus OX=10090 GN=Gm3839 PE=1 SV=1	Gm3839	9.79368e+06	1.15671e+07	2.09144e+07	1.68989e+07	2.26406e+07	1.58514e+07	1.00617e+07	2.34796e+07	1.96919e+07	2.27431e+07	2.41862e+07	1.68256e+07	1.30347e+07	1.77723e+07	1.26735e+07	0.0526395	1.47179	WT-ExT up vs WT-Sed
P63147	Ubiquitin-conjugating enzyme E2 B OS=Mus musculus OX=10090 GN=Ube2b PE=1 SV=1	Ube2b	170189	147914	421294	336936	490779	626120	609781	622753	515181	375192	574055	432842	594113	532016	532124	0.0528089	1.86556	WT-ExT up vs WT-Sed
Q9WUF3	CASP8-associated protein 2 OS=Mus musculus OX=10090 GN=Casp8ap2 PE=1 SV=2	Casp8ap2	78823.9	87924	342766	238867	258770	313473	89881	237016	206042	451176	387656	175661	116831	207812	214099	0.0529337	2.10897	WT-ExT up vs WT-Sed
Q9CR29	Coiled-coil domain-containing protein 43 OS=Mus musculus OX=10090 GN=Ccdc43 PE=1 SV=1	Ccdc43	103100	139092	236743	172925	248202	173204	120149	265282	244385	239574	247937	196657	242655	355916	105873	0.0531466	1.65793	WT-ExT up vs WT-Sed
Q9CWJ9	Bifunctional purine biosynthesis protein PURH OS=Mus musculus OX=10090 GN=Atic PE=1 SV=2	Atic	496196	367971	597499	249515	670218	716176	756169	794513	553961	642145	874778	689007	650793	751611	535421	0.0535013	1.58496	WT-ExT up vs WT-Sed
Q8JZQ2	AFG3-like protein 2 OS=Mus musculus OX=10090 GN=Afg3l2 PE=1 SV=1	Afg3l2	21329.6	33197.5	117939	67660.9	90235.9	54321.5	23676.7	34381.3	61351.4	101967	81806.4	44862.7	42511.5	49831.7	62005.1	0.0535496	1.85456	WT-ExT up vs WT-Sed
Q8BZF8	Phosphoglucomutase-like protein 5 OS=Mus musculus OX=10090 GN=Pgm5 PE=1 SV=2	Pgm5	252875	265202	568134	418550	541864	496703	362823	520008	470674	526251	665504	377238	365485	462664	377184	0.0537192	1.42002	WT-ExT up vs WT-Sed
P26443	Glutamate dehydrogenase 1, mitochondrial OS=Mus musculus OX=10090 GN=Glud1 PE=1 SV=1	Glud1	446330	320441	1.4387e+06	765318	969698	953097	225367	757842	854690	2.07378e+06	1.63757e+06	771445	491215	847892	511195	0.0537505	2.28934	WT-ExT up vs WT-Sed
Q64514	Tripeptidyl-peptidase 2 OS=Mus musculus OX=10090 GN=Tpp2 PE=1 SV=3	Tpp2	107148	107067	196198	174451	255850	259979	123685	319532	194346	234628	339167	163821	146286	231434	134557	0.0541304	1.57474	WT-ExT up vs WT-Sed
Q80WJ7	Protein LYRIC OS=Mus musculus OX=10090 GN=Mtdh PE=1 SV=1	Mtdh	8965.95	4540.42	53191.8	19812.5	21976.5	22619.5	6231.53	27297.5	17494.3	67316.9	37025.2	59735.4	14113.4	21020.2	7478.42	0.0542408	3.12259	WT-ExT up vs WT-Sed
Q9DB73	NADH-cytochrome b5 reductase 1 OS=Mus musculus OX=10090 GN=Cyb5r1 PE=1 SV=1	Cyb5r1	426126	401534	1.16378e+06	724718	1.1832e+06	1.13823e+06	1.70279e+06	2.24209e+06	1.4616e+06	1.13345e+06	1.50875e+06	926546	1.33579e+06	1.58482e+06	1.32288e+06	0.054426	1.89107	WT-ExT up vs WT-Sed
Q8BPI2	Transmembrane emp24 domain-containing protein 2 (Fragment) OS=Mus musculus OX=10090 GN=Tmed2 PE=1 SV=1	Tmed2	66859.4	74965.3	255269	252971	493863	289418	116081	246814	232815	359466	396181	166288	170226	276229	137089	0.0545067	2.09888	WT-ExT up vs WT-Sed
Q63932	Dual specificity mitogen-activated protein kinase kinase 2 OS=Mus musculus OX=10090 GN=Map2k2 PE=1 SV=2	Map2k2	117102	73088.7	185622	113537	210654	248678	262072	310562	230755	163444	219431	188978	204919	259343	242261	0.0545376	1.66716	WT-ExT up vs WT-Sed
Q8VIB3	Type 2 lactosamine alpha-2,3-sialyltransferase OS=Mus musculus OX=10090 GN=St3gal6 PE=2 SV=3	St3gal6	6288.12	9562.34	26370.8	8267.79	36003.2	27601.7	64433.4	117881	58509	21785.2	62360.7	28400.2	52041.9	72871.9	28934.6	0.0547247	3.00648	WT-ExT up vs WT-Sed
Q62000	Mimecan OS=Mus musculus OX=10090 GN=Ogn PE=1 SV=1	Ogn	1.04445e+06	930896	3.71098e+06	506035	5.43541e+06	4.79632e+06	1.3411e+07	1.09626e+07	6.20041e+06	3.5951e+06	5.89089e+06	4.73266e+06	1.32187e+07	1.22549e+07	5.39973e+06	0.0547517	4.15867	WT-ExT up vs WT-Sed
Q9D0R2	Threonine--tRNA ligase 1, cytoplasmic OS=Mus musculus OX=10090 GN=Tars1 PE=1 SV=2	Tars1	97215.9	85762.4	105446	54659.1	109458	121502	59999.3	183700	161664	92515.3	158449	102269	86738.1	166030	85235.5	0.0547588	1.53085	WT-ExT up vs WT-Sed
Q9DB60	Prostamide/prostaglandin F synthase OS=Mus musculus OX=10090 GN=Prxl2b PE=1 SV=1	Prxl2b	375590	325625	714180	367711	828563	1.15575e+06	937149	680919	930843	664680	1.05901e+06	557562	686022	872605	754251	0.0553656	1.65409	WT-ExT up vs WT-Sed
Q99KQ4	Nicotinamide phosphoribosyltransferase OS=Mus musculus OX=10090 GN=Nampt PE=1 SV=1	Nampt	924422	1.50006e+06	949438	357861	696951	678955	480077	781150	820293	841062	1.41791e+06	679667	560483	805154	566343	0.0553968	2.05122	WT-ExT up vs WT-Sed
Q3UGR5	Haloacid dehalogenase-like hydrolase domain-containing protein 2 OS=Mus musculus OX=10090 GN=Hdhd2 PE=1 SV=2	Hdhd2	341831	365880	519844	178792	476282	660582	820995	712547	654893	572277	914705	597716	672309	798727	543603	0.0554123	1.82311	WT-ExT up vs WT-Sed
A3KG59	Peptidase M20 domain-containing protein 2 OS=Mus musculus OX=10090 GN=Pm20d2 PE=1 SV=1	Pm20d2	15359.2	43121.1	176053	56410.2	145859	57736.4	2341.83	49107.1	47966.5	195215	137457	94942.8	36283.4	37957.3	59678.7	0.0555826	4.48059	WT-ExT up vs WT-Sed
A2BIM8	Major urinary protein 18 OS=Mus musculus OX=10090 GN=Mup18 PE=3 SV=1	Mup18	346509	390430	438964	304175	421490	346910	571667	570499	554274	558455	822229	1.40067e+06	2.01193e+06	5.49921e+06	401018	0.0559574	3.04101	WT-ExT up vs WT-Sed
Q61239	Protein farnesyltransferase/geranylgeranyltransferase type-1 subunit alpha OS=Mus musculus OX=10090 GN=Fnta PE=1 SV=1	Fnta	95351.6	79090.9	270428	27977.3	306667	382599	601411	427298	358659	233980	322795	302374	447148	411014	352309	0.0560047	3.18021	WT-ExT up vs WT-Sed
P40240	CD9 antigen OS=Mus musculus OX=10090 GN=Cd9 PE=1 SV=2	Cd9	114853	187286	539851	276397	399290	356606	460233	514974	472882	658052	484960	218362	549795	1.16222e+06	422354	0.0560292	2.25473	WT-ExT up vs WT-Sed
P10833	Ras-related protein R-Ras OS=Mus musculus OX=10090 GN=Rras PE=1 SV=1	Rras	26985.9	30871.2	77873.2	70796.1	99182.2	57684.1	43382.2	29319.6	54561.2	83893.3	96666.9	40009.9	31990.4	50103.7	30424.4	0.0562874	1.84355	WT-ExT up vs WT-Sed
Q8R164	Valacyclovir hydrolase OS=Mus musculus OX=10090 GN=Bphl PE=1 SV=1	Bphl	73733.1	72638.6	267364	120719	136254	126515	43824.4	135181	147301	266597	278824	151365	70657.5	125588	105788	0.0568916	2.03023	WT-ExT up vs WT-Sed
P53994	Ras-related protein Rab-2A OS=Mus musculus OX=10090 GN=Rab2a PE=1 SV=1	Rab2a	358526	355004	563840	465713	518265	448037	421215	608808	475025	419623	715082	395415	363194	598764	327047	0.0570268	1.78192	WT-ExT up vs WT-Sed
Q8BH61	Coagulation factor XIII A chain OS=Mus musculus OX=10090 GN=F13a1 PE=1 SV=3	F13a1	6700.02	14232	38616.4	17085.4	25169.1	14512.1	12223.3	31079.5	12583.3	27057.8	26914.1	15755.6	13937.2	24894.5	14768.6	0.0570275	1.65996	WT-ExT up vs WT-Sed
O70325	Phospholipid hydroperoxide glutathione peroxidase OS=Mus musculus OX=10090 GN=Gpx4 PE=1 SV=4	Gpx4	145231	333225	685526	415070	709037	431281	145005	514448	407864	942926	872845	461793	259329	460612	329027	0.0570517	2.13618	WT-ExT up vs WT-Sed
P14142	Solute carrier family 2, facilitated glucose transporter member 4 OS=Mus musculus OX=10090 GN=Slc2a4 PE=1 SV=3	Slc2a4	83352	26720.9	306349	196781	184773	213465	17218.5	201875	155754	298457	597758	204523	104983	80514	142932	0.0571445	3.58599	WT-ExT up vs WT-Sed
Q5XKN4	Protein jagunal homolog 1 OS=Mus musculus OX=10090 GN=Jagn1 PE=1 SV=2	Jagn1	193650	146045	274698	178760	292378	415166	348022	347856	364819	239197	292211	316500	372804	261988	510595	0.0571973	1.56952	WT-ExT up vs WT-Sed
P10107	Annexin A1 OS=Mus musculus OX=10090 GN=Anxa1 PE=1 SV=2	Anxa1	77799	100288	270916	60040.6	138996	171753	103868	351152	117393	132520	175628	114760	148632	291814	78005.4	0.0574328	1.72801	WT-ExT up vs WT-Sed
Q61187	Tumor susceptibility gene 101 protein OS=Mus musculus OX=10090 GN=Tsg101 PE=1 SV=2	Tsg101	71000.4	59375.8	150727	84000.2	111544	107256	47408.6	118598	108143	171262	151556	120766	62463.4	105112	69911.7	0.0579634	1.6599	WT-ExT up vs WT-Sed
P51125	Calpastatin OS=Mus musculus OX=10090 GN=Cast PE=1 SV=2	Cast	226793	191273	460809	58775.7	256952	289714	224566	287548	414213	338417	587913	275730	238483	209294	331345	0.0583655	2.01141	WT-ExT up vs WT-Sed
Q62425	Cytochrome c oxidase subunit NDUFA4 OS=Mus musculus OX=10090 GN=Ndufa4 PE=1 SV=2	Ndufa4	3.31448e+06	3.36861e+06	1.71573e+07	8.68616e+06	1.04461e+07	1.00772e+07	3.50352e+06	7.08219e+06	7.80312e+06	1.67953e+07	1.67755e+07	7.59545e+06	4.45628e+06	6.28745e+06	8.29431e+06	0.058484	2.0732	WT-ExT up vs WT-Sed
Q7TNE3	Sperm-associated antigen 7 OS=Mus musculus OX=10090 GN=Spag7 PE=1 SV=1	Spag7	25140.9	39487	51168	40121.4	71104	47081.8	16639.7	74720.6	56576.3	46380.4	78895.7	37168.5	34214.7	59472	41257.9	0.0588162	1.66313	WT-ExT up vs WT-Sed
Q9CPQ8	ATP synthase subunit g, mitochondrial OS=Mus musculus OX=10090 GN=Atp5mg PE=1 SV=1	Atp5mg	2.51043e+06	2.41667e+06	7.61582e+06	4.97934e+06	7.04994e+06	4.76083e+06	1.68532e+06	4.62131e+06	4.5646e+06	7.87132e+06	7.49475e+06	4.62869e+06	2.8302e+06	3.85316e+06	4.30622e+06	0.0588167	1.81117	WT-ExT up vs WT-Sed
Q61234	Alpha-1-syntrophin OS=Mus musculus OX=10090 GN=Snta1 PE=1 SV=1	Snta1	396620	448098	1.25476e+06	796317	1.21999e+06	1.39516e+06	1.1339e+06	1.40438e+06	914095	777414	1.27142e+06	873047	1.07874e+06	1.22384e+06	1.00468e+06	0.0589697	1.61593	WT-ExT up vs WT-Sed
Q71LX4	Talin-2 OS=Mus musculus OX=10090 GN=Tln2 PE=1 SV=3	Tln2	64126.2	42952.3	147934	22068.2	192083	245027	251499	227250	164508	121278	160308	137337	183930	143444	215253	0.0591127	2.51606	WT-ExT up vs WT-Sed
Q9WUZ7	SH3 domain-binding glutamic acid-rich protein OS=Mus musculus OX=10090 GN=Sh3bgr PE=1 SV=1	Sh3bgr	1.83598e+06	616960	4.85395e+06	5.29861e+06	6.65382e+06	1.04185e+07	6.88892e+06	7.88279e+06	7.70969e+06	4.72249e+06	6.47041e+06	6.053e+06	9.24985e+06	7.60159e+06	7.95396e+06	0.0591254	2.70192	WT-ExT up vs WT-Sed
Q61233	Plastin-2 OS=Mus musculus OX=10090 GN=Lcp1 PE=1 SV=4	Lcp1	55782.2	35624.1	210924	38772.3	144136	188994	228848	255353	165526	111977	220278	113634	151737	200549	119426	0.0593287	2.27209	WT-ExT up vs WT-Sed
P47809	Dual specificity mitogen-activated protein kinase kinase 4 OS=Mus musculus OX=10090 GN=Map2k4 PE=1 SV=2	Map2k4	196071	215825	221245	114391	208508	183780	104808	244570	244663	229260	283608	214386	174250	245150	185131	0.0594506	1.45903	WT-ExT up vs WT-Sed
P56380	Bis(5'-nucleosyl)-tetraphosphatase [asymmetrical] OS=Mus musculus OX=10090 GN=Nudt2 PE=1 SV=3	Nudt2	212332	90362.5	235023	103123	131575	196121	256113	260476	309056	199518	221424	218546	317885	395298	235661	0.0600003	1.7107	WT-ExT up vs WT-Sed
P10639	Thioredoxin OS=Mus musculus OX=10090 GN=Txn PE=1 SV=3	Txn	2.98036e+06	2.56979e+06	2.50197e+06	2.4726e+06	2.57322e+06	2.32394e+06	2.21946e+06	2.3263e+06	2.22218e+06	3.55074e+06	4.86589e+06	2.75985e+06	2.96003e+06	3.60337e+06	2.702e+06	0.0600823	1.30954	WT-ExT up vs WT-Sed
P47199	Quinone oxidoreductase OS=Mus musculus OX=10090 GN=Cryz PE=1 SV=1	Cryz	237474	238043	680473	349776	518025	368050	151784	338017	517273	998124	858646	627868	263162	270386	334739	0.0602007	2.06685	WT-ExT up vs WT-Sed
Q60631	Growth factor receptor-bound protein 2 OS=Mus musculus OX=10090 GN=Grb2 PE=1 SV=1	Grb2	209031	142035	379980	100388	428077	651876	728129	435364	352233	381580	550315	416718	503098	468749	471550	0.0602287	2.14077	WT-ExT up vs WT-Sed
P61211	ADP-ribosylation factor-like protein 1 OS=Mus musculus OX=10090 GN=Arl1 PE=1 SV=1	Arl1	13174.5	13690.9	44745.7	34198.3	46979.4	25258.5	16818.9	43963.3	34886	37000.4	47837	27658.1	20071.4	33244.3	23298.3	0.0605181	1.68362	WT-ExT up vs WT-Sed
P20918	Plasminogen OS=Mus musculus OX=10090 GN=Plg PE=1 SV=3	Plg	12626.5	47547.4	58594.8	35772.6	36418	42793	23517.4	58658	54842.2	52881.8	82732.7	41989.2	60939.2	163332	28698.4	0.0607905	2.2952	WT-ExT up vs WT-Sed
Q61206	Platelet-activating factor acetylhydrolase IB subunit beta OS=Mus musculus OX=10090 GN=Pafah1b2 PE=1 SV=2	Pafah1b2	283181	143937	120385	159922	190153	133224	84685.9	118225	100888	58306.8	12472.5	46935.6	79403.5	167988	56546.6	0.0608982	-2.8208	WT-ExT up vs WT-Sed
Q8BGM7	5'-AMP-activated protein kinase subunit gamma-3 OS=Mus musculus OX=10090 GN=Prkag3 PE=1 SV=1	Prkag3	4493	2049.9	21865.1	9826.24	9422.67	5438.11	1578.45	28867.1	31720.4	8391.75	22680.9	21160.9	3668.04	15126.6	5446.14	0.0610328	2.9888	WT-ExT up vs WT-Sed
Q4VBD2	Transmembrane anterior posterior transformation protein 1 OS=Mus musculus OX=10090 GN=Tapt1 PE=1 SV=2	Tapt1	130471	105710	153626	27548.3	253152	338894	277159	428030	317351	142391	225509	233713	326446	299561	322075	0.0613921	2.45462	WT-ExT up vs WT-Sed
P56375	Acylphosphatase-2 OS=Mus musculus OX=10090 GN=Acyp2 PE=1 SV=2	Acyp2	1.11683e+06	986450	2.44331e+06	2.54293e+06	2.85857e+06	2.63877e+06	2.54912e+06	2.77241e+06	2.3329e+06	2.97828e+06	4.13536e+06	1.86241e+06	2.59401e+06	3.09776e+06	2.49646e+06	0.0615115	1.69969	WT-ExT up vs WT-Sed
O54983	Ketimine reductase mu-crystallin OS=Mus musculus OX=10090 GN=Crym PE=1 SV=1	Crym	63758.7	44852.9	111963	20445.6	119482	124427	188903	84894	100450	106129	192686	78533.7	184719	150700	165304	0.0615464	2.42093	WT-ExT up vs WT-Sed
Q9D023	Mitochondrial pyruvate carrier 2 OS=Mus musculus OX=10090 GN=Mpc2 PE=1 SV=1	Mpc2	424074	496464	526104	179575	680570	992457	416024	763526	947864	693517	327697	844722	707754	507391	1.0185e+06	0.0618043	1.8137	WT-ExT up vs WT-Sed
P23953	Carboxylesterase 1C OS=Mus musculus OX=10090 GN=Ces1c PE=1 SV=4	Ces1c	482677	516132	815856	223078	1.10023e+06	1.09606e+06	1.59326e+06	1.38118e+06	1.17033e+06	896219	1.20965e+06	1.04954e+06	1.29503e+06	1.97598e+06	899753	0.0621777	2.15238	WT-ExT up vs WT-Sed
Q6ZWV3	60S ribosomal protein L10 OS=Mus musculus OX=10090 GN=Rpl10 PE=1 SV=3	Rpl10	87174	123584	229308	222198	262186	272670	34944.4	71815	177218	236228	324157	195574	16170	120701	43479.8	0.0624118	1.55959	WT-ExT up vs WT-Sed
Q3ULD5	Methylcrotonoyl-CoA carboxylase beta chain, mitochondrial OS=Mus musculus OX=10090 GN=Mccc2 PE=1 SV=1	Mccc2	163001	138019	370694	249464	242606	324507	86225	328991	250303	437028	500242	215917	183097	185028	261154	0.0624764	1.84334	WT-ExT up vs WT-Sed
Q9QZ06	Toll-interacting protein OS=Mus musculus OX=10090 GN=Tollip PE=1 SV=1	Tollip	119235	27187.3	155168	3408.64	122941	204727	125867	269331	140493	144672	254367	152713	145759	143110	103560	0.062482	4.41457	WT-ExT up vs WT-Sed
P68372	Tubulin beta-4B chain OS=Mus musculus OX=10090 GN=Tubb4b PE=1 SV=1	Tubb4b	5.13472e+06	5.1361e+06	7.43357e+06	3.95732e+06	4.38542e+06	4.64325e+06	6.85828e+06	1.30817e+07	9.49167e+06	8.32382e+06	1.74293e+07	6.97863e+06	6.91437e+06	1.02949e+07	5.257e+06	0.0625923	1.64458	WT-ExT up vs WT-Sed
P15105	Glutamine synthetase OS=Mus musculus OX=10090 GN=Glul PE=1 SV=6	Glul	148518	121939	254133	270382	286508	311232	126361	250564	250503	260296	407521	177183	309127	304656	168170	0.0628092	1.63836	WT-ExT up vs WT-Sed
Q8QZT1	Acetyl-CoA acetyltransferase, mitochondrial OS=Mus musculus OX=10090 GN=Acat1 PE=1 SV=1	Acat1	3.99804e+06	4.74043e+06	8.34409e+06	2.99262e+06	6.90562e+06	5.61824e+06	2.11169e+06	4.07193e+06	5.45265e+06	10696139	9.00422e+06	4.39915e+06	3.70315e+06	5.52973e+06	4.39713e+06	0.0630042	1.75386	WT-ExT up vs WT-Sed
Q62086	Serum paraoxonase/arylesterase 2 OS=Mus musculus OX=10090 GN=Pon2 PE=1 SV=2	Pon2	43947.4	40280.7	127402	32799	82335.2	111111	145258	144031	136070	106470	130110	82846.8	90697.9	102146	85194.9	0.0634014	1.8253	WT-ExT up vs WT-Sed
H7BWY4	Disks large homolog 1 OS=Mus musculus OX=10090 GN=Dlg1 PE=1 SV=1	Dlg1	24306.7	17601.9	65037	36508.5	46212.5	29939.5	5806.07	58026.3	49900.5	51616.6	60576.4	28106.8	25471	38622.3	31996.6	0.0636053	2.15903	WT-ExT up vs WT-Sed
Q8R1S0	Ubiquinone biosynthesis monooxygenase COQ6, mitochondrial OS=Mus musculus OX=10090 GN=Coq6 PE=1 SV=3	Coq6	12840.7	10295.8	75033.3	50502	57728.9	42835.4	9596.69	36181	42631.4	104638	101605	40991.7	17636.4	34880.1	28392.6	0.063691	2.7877	WT-ExT up vs WT-Sed
Q9CR64	Protein kish-A OS=Mus musculus OX=10090 GN=Tmem167a PE=1 SV=1	Tmem167a	41400.3	21560.9	170704	116195	149906	199815	154340	277038	171453	133319	184733	122627	137041	201867	106100	0.0638773	2.27436	WT-ExT up vs WT-Sed
P22599	Alpha-1-antitrypsin 1-2 OS=Mus musculus OX=10090 GN=Serpina1b PE=1 SV=2	Serpina1b	661059	501328	1.17988e+06	877778	1.1566e+06	857238	1.14528e+06	1.124e+06	974585	1.25334e+06	1.52997e+06	1.04941e+06	1.14169e+06	2.07644e+06	746399	0.0638799	1.62652	WT-ExT up vs WT-Sed
Q8R123	FAD synthase OS=Mus musculus OX=10090 GN=Flad1 PE=1 SV=1	Flad1	710.282	917.907	12018.9	8403.01	7710.85	5595.72	2789.13	4640.58	6767.47	7136.67	9339.15	3729.45	3741.27	6210.28	5281.81	0.0643662	2.82722	WT-ExT up vs WT-Sed
O54962	Barrier-to-autointegration factor OS=Mus musculus OX=10090 GN=Banf1 PE=1 SV=1	Banf1	197726	233089	353018	246170	394997	516018	679126	1.17237e+06	462797	500616	461950	480680	620585	550018	378286	0.0644539	1.66392	WT-ExT up vs WT-Sed
Q8K1Z0	Ubiquinone biosynthesis protein COQ9, mitochondrial OS=Mus musculus OX=10090 GN=Coq9 PE=1 SV=1	Coq9	1.78856e+06	1.85229e+06	4.6634e+06	3.60461e+06	5.14587e+06	5.15144e+06	1.22971e+06	3.11826e+06	3.69438e+06	6.82865e+06	6.73945e+06	3.06723e+06	2.22512e+06	3.06091e+06	2.80771e+06	0.0645271	1.90615	WT-ExT up vs WT-Sed
Q00898	Alpha-1-antitrypsin 1-5 OS=Mus musculus OX=10090 GN=Serpina1e PE=1 SV=1	Serpina1e	2.48598e+06	2.68426e+06	4.74295e+06	2.18578e+06	5.33073e+06	5.30685e+06	7.50867e+06	5.76093e+06	4.16355e+06	5.01899e+06	7.89026e+06	4.39859e+06	6.24506e+06	1.04074e+07	4.16991e+06	0.0646065	1.85837	WT-ExT up vs WT-Sed
A0PJN6	2310061I04Rik protein (Fragment) OS=Mus musculus OX=10090 GN=2310061I04Rik PE=2 SV=1	2310061I04Rik	1037.53	98.3045	18096.4	0	9736.39	5489.46	4962.63	8781.05	19489.6	32647.4	19228.3	17787.4	9672.81	8595.47	9672.04	0.0652154	961.174	WT-ExT up vs WT-Sed
P80314	T-complex protein 1 subunit beta OS=Mus musculus OX=10090 GN=Cct2 PE=1 SV=4	Cct2	625046	244917	667657	227767	713634	696878	521660	705514	737492	633145	827573	472424	562797	687753	491215	0.0656417	1.63618	WT-ExT up vs WT-Sed
Q9D783	Kelch-like protein 40 OS=Mus musculus OX=10090 GN=Klhl40 PE=1 SV=1	Klhl40	506402	478857	1.51618e+06	727712	1.20349e+06	1.06406e+06	967477	1.42945e+06	1.30172e+06	1.02339e+06	1.1377e+06	740098	721242	895318	974976	0.0662403	1.40495	WT-ExT up vs WT-Sed
E9PZF0	Nucleoside diphosphate kinase OS=Mus musculus OX=10090 GN=Gm20390 PE=3 SV=1	Gm20390	1.01508e+07	1.08217e+07	1.81354e+07	1.20396e+07	1.84999e+07	1.68861e+07	1.087e+07	1.76376e+07	1.35096e+07	1.71561e+07	2.07344e+07	1.38863e+07	1.11871e+07	1.36536e+07	1.13154e+07	0.0669753	1.30561	WT-ExT up vs WT-Sed
Q8BFP9	[Pyruvate dehydrogenase (acetyl-transferring)] kinase isozyme 1, mitochondrial OS=Mus musculus OX=10090 GN=Pdk1 PE=1 SV=2	Pdk1	39816.7	39861.9	36705.4	9665.63	49004.5	60035.4	37584.4	56852.6	96819.2	32429.2	41984.3	93863.1	62109.2	52029.3	112220	0.067096	2.17495	WT-ExT up vs WT-Sed
Q9D2G2	Dihydrolipoyllysine-residue succinyltransferase component of 2-oxoglutarate dehydrogenase complex, mitochondrial OS=Mus musculus OX=10090 GN=Dlst PE=1 SV=1	Dlst	2.63692e+06	1.70681e+06	6.89074e+06	3.88161e+06	7.61955e+06	6.12325e+06	1.57737e+06	4.44482e+06	4.76128e+06	8.38227e+06	9.52232e+06	3.35465e+06	2.54551e+06	3.99248e+06	3.22269e+06	0.0673399	1.98202	WT-ExT up vs WT-Sed
P46471	26S proteasome regulatory subunit 7 OS=Mus musculus OX=10090 GN=Psmc2 PE=1 SV=5	Psmc2	452086	422950	647544	172402	626533	682753	609710	750163	618714	711117	898649	503927	525646	678132	545515	0.0674203	1.67363	WT-ExT up vs WT-Sed
Q91V79	Fat storage-inducing transmembrane protein 1 OS=Mus musculus OX=10090 GN=Fitm1 PE=1 SV=1	Fitm1	872747	973121	1.44993e+06	387673	2.20727e+06	2.53439e+06	4.01185e+06	5.55718e+06	3.51123e+06	1.6322e+06	1.68929e+06	2.74157e+06	3.43769e+06	3.94999e+06	3.49266e+06	0.067642	2.48618	WT-ExT up vs WT-Sed
P16546	Spectrin alpha chain, non-erythrocytic 1 OS=Mus musculus OX=10090 GN=Sptan1 PE=1 SV=4	Sptan1	292794	224638	525304	97163.8	443700	600100	595230	409906	437257	518702	583916	313761	570844	475055	510535	0.0677421	1.95644	WT-ExT up vs WT-Sed
A6H630	Damage-control phosphatase ARMT1 OS=Mus musculus OX=10090 GN=Armt1 PE=1 SV=1	Armt1	57847.1	53297.3	132630	144770	143861	137919	87885.7	157697	117170	165544	203988	114526	98258	152374	91740.5	0.0678231	1.66909	WT-ExT up vs WT-Sed
Q8BGQ7	Alanine--tRNA ligase, cytoplasmic OS=Mus musculus OX=10090 GN=Aars1 PE=1 SV=1	Aars1	210735	252350	354873	103359	488782	568954	436953	442958	405899	229985	550484	310242	554661	621462	428674	0.0678817	1.91494	WT-ExT up vs WT-Sed
Q9DCF9	Translocon-associated protein subunit gamma OS=Mus musculus OX=10090 GN=Ssr3 PE=1 SV=1	Ssr3	133567	118407	148641	72568.8	163601	93145.7	43572.3	259228	178643	114350	210231	114214	114977	253998	135096	0.0681033	1.76887	WT-ExT up vs WT-Sed
P97355	Spermine synthase OS=Mus musculus OX=10090 GN=Sms PE=1 SV=1	Sms	942043	770731	2.33174e+06	555957	2.22474e+06	2.94967e+06	6.41992e+06	3.46595e+06	2.87662e+06	1.94368e+06	3.46877e+06	3.5733e+06	4.69735e+06	3.79475e+06	3.30071e+06	0.0681256	2.64159	WT-ExT up vs WT-Sed
P17563	Methanethiol oxidase OS=Mus musculus OX=10090 GN=Selenbp1 PE=1 SV=2	Selenbp1	594493	1.07934e+06	847443	515796	1.825e+06	2.59317e+06	2.32495e+06	2.88916e+06	2.09653e+06	1.13245e+06	1.28773e+06	2.93099e+06	3.65319e+06	1.56637e+06	3.16243e+06	0.0681315	2.2039	WT-ExT up vs WT-Sed
A0A0R4J0I1	Serine protease inhibitor A3K OS=Mus musculus OX=10090 GN=Serpina3k PE=1 SV=1	Serpina3k	6.68736e+06	6.18742e+06	9.43606e+06	7.75631e+06	9.67806e+06	8.87457e+06	9.19206e+06	1.01215e+07	8.5872e+06	1.07919e+07	1.57947e+07	8.98507e+06	9.87543e+06	1.98917e+07	7.11843e+06	0.0684768	1.54051	WT-ExT up vs WT-Sed
Q64521	Glycerol-3-phosphate dehydrogenase, mitochondrial OS=Mus musculus OX=10090 GN=Gpd2 PE=1 SV=2	Gpd2	2.6958e+06	2.27874e+06	4.37344e+06	1.0371e+06	4.28455e+06	5.56247e+06	6.50944e+06	5.78209e+06	5.33758e+06	4.40729e+06	6.4094e+06	4.42399e+06	5.31372e+06	5.61403e+06	3.73865e+06	0.0691623	1.93313	WT-ExT up vs WT-Sed
O08788	Dynactin subunit 1 OS=Mus musculus OX=10090 GN=Dctn1 PE=1 SV=3	Dctn1	6.24884e+07	6.89639e+07	2.23544e+06	1.68641e+06	2.16171e+06	1.86042e+06	5.61624e+06	2.83983e+06	2.26006e+06	4.96072e+06	2.34609e+06	4.87101e+06	2.63356e+06	1.87376e+06	2.16489e+06	0.0691668	-4.88661	WT-ExT up vs WT-Sed
P49722	Proteasome subunit alpha type-2 OS=Mus musculus OX=10090 GN=Psma2 PE=1 SV=3	Psma2	444860	611646	757879	397033	717040	889522	916665	653341	743913	1.11468e+06	1.07885e+06	696151	694582	842860	677312	0.0697566	1.48334	WT-ExT up vs WT-Sed
Q9CZ13	Cytochrome b-c1 complex subunit 1, mitochondrial OS=Mus musculus OX=10090 GN=Uqcrc1 PE=1 SV=2	Uqcrc1	1.22559e+06	1.88268e+06	5.01584e+06	3.41143e+06	5.1288e+06	3.31038e+06	1.78646e+06	3.40951e+06	4.13166e+06	8.62415e+06	7.29929e+06	2.8728e+06	2.11078e+06	3.3463e+06	2.78876e+06	0.0699682	2.01809	WT-ExT up vs WT-Sed
Q6PDN3	Myosin light chain kinase, smooth muscle OS=Mus musculus OX=10090 GN=Mylk PE=1 SV=3	Mylk	612.98	1593.89	19306.4	14302.9	17115.9	18432.9	2051.86	2921.19	12728.9	22070.8	16702	4321.78	3694.4	8523.89	8807.01	0.0701063	3.77144	WT-ExT up vs WT-Sed
Q91V77	Protein S100 OS=Mus musculus OX=10090 GN=S100a1 PE=1 SV=1	S100a1	80894.2	80727.8	327703	64844.7	128463	166981	66496.2	188228	251802	454536	516465	78043.9	81740.7	145216	138959	0.0701106	2.42276	WT-ExT up vs WT-Sed
Q64727	Vinculin OS=Mus musculus OX=10090 GN=Vcl PE=1 SV=4	Vcl	830200	895008	2.20124e+06	984187	1.60741e+06	1.92374e+06	1.63144e+06	1.97149e+06	1.47636e+06	1.71767e+06	2.26236e+06	1.30761e+06	1.30329e+06	1.55698e+06	1.12928e+06	0.0702332	1.44052	WT-ExT up vs WT-Sed
A0A5F8MPY2	Uncharacterized protein OS=Mus musculus OX=10090 PE=3 SV=1	A0A5F8MPY	2.31496e+06	3.29223e+06	935979	745540	1.02123e+06	768514	1.22054e+06	1.02687e+06	998118	1.04871e+06	928192	1.00047e+06	880942	907864	853742	0.0702837	-1.737	WT-ExT up vs WT-Sed
O55101	Synaptogyrin-2 OS=Mus musculus OX=10090 GN=Syngr2 PE=2 SV=1	Syngr2	147243	172491	425383	344897	431285	277373	349547	502703	332937	436106	414340	399001	308440	493245	246317	0.0711275	1.58651	WT-ExT up vs WT-Sed
P97371	Proteasome activator complex subunit 1 OS=Mus musculus OX=10090 GN=Psme1 PE=1 SV=2	Psme1	102126	91588.9	235779	102249	328989	301469	357124	339289	318512	157688	299855	178359	332392	317168	319308	0.0723566	1.8858	WT-ExT up vs WT-Sed
P48771	Cytochrome c oxidase subunit 7A2, mitochondrial OS=Mus musculus OX=10090 GN=Cox7a2 PE=1 SV=2	Cox7a2	1.01161e+06	1.05261e+06	3.05025e+06	2.0997e+06	2.83912e+06	2.34135e+06	1.33912e+06	2.25774e+06	2.30462e+06	3.4733e+06	3.66869e+06	1.65446e+06	1.31356e+06	1.82461e+06	2.25148e+06	0.0724824	1.67341	WT-ExT up vs WT-Sed
P50247	Adenosylhomocysteinase OS=Mus musculus OX=10090 GN=Ahcy PE=1 SV=3	Ahcy	563414	642035	1.73509e+06	583518	1.83419e+06	2.12261e+06	2.99741e+06	2.19251e+06	1.69484e+06	1.60788e+06	2.39348e+06	1.49951e+06	1.8874e+06	2.25905e+06	1.38277e+06	0.0727052	2.01836	WT-ExT up vs WT-Sed
Q76MZ3	Serine/threonine-protein phosphatase 2A 65 kDa regulatory subunit A alpha isoform OS=Mus musculus OX=10090 GN=Ppp2r1a PE=1 SV=3	Ppp2r1a	1.3525e+06	1.42092e+06	2.18233e+06	772591	2.32006e+06	2.36302e+06	2.82153e+06	2.44463e+06	2.14688e+06	2.19179e+06	3.08319e+06	1.96591e+06	2.0455e+06	2.69339e+06	2.01426e+06	0.0729295	1.60655	WT-ExT up vs WT-Sed
Q99KK7	Dipeptidyl peptidase 3 OS=Mus musculus OX=10090 GN=Dpp3 PE=1 SV=2	Dpp3	187426	121421	411161	60764	510619	612314	1.14312e+06	724474	565222	348688	579075	580486	753131	691854	591590	0.0732456	2.88357	WT-ExT up vs WT-Sed
Q9DB25	Dolichyl-phosphate beta-glucosyltransferase OS=Mus musculus OX=10090 GN=Alg5 PE=1 SV=1	Alg5	23159	29604.3	50956.9	20400.1	45339.6	38316.6	27137.4	49925.7	34832.8	49310.3	45436.9	35779.4	29818.5	37117.4	21206.2	0.0737932	1.41557	WT-ExT up vs WT-Sed
Q61743	ATP-sensitive inward rectifier potassium channel 11 OS=Mus musculus OX=10090 GN=Kcnj11 PE=1 SV=1	Kcnj11	0	0	0	1917.99	19209.1	3527.18	0	43583.7	1288.02	0	1554.94	8084.02	6549.61	440.46	3334.28	0.0742887	22892.8	WT-ExT up vs WT-Sed
Q91YP0	L-2-hydroxyglutarate dehydrogenase, mitochondrial OS=Mus musculus OX=10090 GN=L2hgdh PE=1 SV=1	L2hgdh	118598	172518	177748	131889	179523	160462	115455	178693	149762	187761	191370	159516	143664	177503	134683	0.074477	1.23682	WT-ExT up vs WT-Sed
V9GXA7	Predicted gene 15294 OS=Mus musculus OX=10090 GN=Gm15294 PE=1 SV=1	Gm15294	6.19239e+06	7.54814e+06	930912	732978	977420	684760	428637	855550	452126	784704	603183	636832	528892	393823	636318	0.0748003	-3.34811	WT-ExT up vs WT-Sed
P28665	Murinoglobulin-1 OS=Mus musculus OX=10090 GN=Mug1 PE=1 SV=3	Mug1	169365	184072	315376	112999	407393	303381	645778	369395	358552	333015	462561	321304	599059	974365	355237	0.0749021	2.13452	WT-ExT up vs WT-Sed
Q9D7X3	Dual specificity protein phosphatase 3 OS=Mus musculus OX=10090 GN=Dusp3 PE=1 SV=1	Dusp3	206498	195831	485504	461790	790865	886058	979651	1.24038e+06	621898	491918	765936	542816	888215	1.23704e+06	774043	0.0750008	2.03153	WT-ExT up vs WT-Sed
P52760	2-iminobutanoate/2-iminopropanoate deaminase OS=Mus musculus OX=10090 GN=Rida PE=1 SV=3	Rida	27368.8	136437	0	60018.2	95358.4	27142.8	32573.4	87844	42093	0	17441.5	2850.9	67405.5	77617.5	31211.8	0.0752715	1.96918	WT-ExT up vs WT-Sed
Q9DBZ5	Eukaryotic translation initiation factor 3 subunit K OS=Mus musculus OX=10090 GN=Eif3k PE=1 SV=1	Eif3k	118539	78331.4	348467	56462.5	298475	438955	723973	664271	444782	232874	344021	298164	543976	448721	438075	0.0754503	2.64885	WT-ExT up vs WT-Sed
O08579	Emerin OS=Mus musculus OX=10090 GN=Emd PE=1 SV=1	Emd	39847.6	28513.4	51815.6	11793.2	87404.9	66756.6	118370	90685.4	107800	64658.6	93009.6	63064.3	89583.5	67116.2	110704	0.0756102	2.24016	WT-ExT up vs WT-Sed
Q8CC21	Tetratricopeptide repeat protein 19, mitochondrial OS=Mus musculus OX=10090 GN=Ttc19 PE=1 SV=1	Ttc19	5420.71	7788.12	20060.3	18066.5	16843.7	8778.01	7001.52	7630.75	16688.1	18735.8	22643.8	7674.56	11730.8	21055.2	18295.4	0.0756492	1.83117	WT-ExT up vs WT-Sed
P99029	Peroxiredoxin-5, mitochondrial OS=Mus musculus OX=10090 GN=Prdx5 PE=1 SV=2	Prdx5	3.02184e+06	2.95869e+06	5.40508e+06	3.04121e+06	5.53092e+06	4.80347e+06	3.4464e+06	5.66925e+06	4.19197e+06	6.09393e+06	6.98348e+06	3.99016e+06	3.13287e+06	3.42604e+06	3.85367e+06	0.0760943	1.40653	WT-ExT up vs WT-Sed
D3YU50	Myosin-binding protein C, slow-type OS=Mus musculus OX=10090 GN=Mybpc1 PE=1 SV=1	Mybpc1	1.37067e+06	1.07133e+06	2.32803e+06	2.44572e+06	2.54088e+06	2.41969e+06	879200	2.87201e+06	1.63075e+06	2.90354e+06	4.13153e+06	2.81134e+06	1.43008e+06	2.03e+06	1.57327e+06	0.0762622	1.73686	WT-ExT up vs WT-Sed
Q9JHW2	Omega-amidase NIT2 OS=Mus musculus OX=10090 GN=Nit2 PE=1 SV=1	Nit2	128111	146315	300835	314524	345137	329675	218586	319412	262742	317095	406312	263961	227109	278545	232468	0.0768019	1.48699	WT-ExT up vs WT-Sed
Q00519	Xanthine dehydrogenase/oxidase OS=Mus musculus OX=10090 GN=Xdh PE=1 SV=5	Xdh	25523.2	48354.6	118968	1957.98	49783.1	74281.6	27866.5	49589	52071	93471.3	105617	52127.2	30827.1	36325.7	53817.9	0.0790825	3.47957	WT-ExT up vs WT-Sed
Q99K51	Plastin-3 OS=Mus musculus OX=10090 GN=Pls3 PE=1 SV=3	Pls3	41436.6	19371.5	80549.4	88301.6	83242.9	68892	49950.1	59159.8	71610.3	74372.9	93568.9	54775.1	76972.9	75394.5	71706.2	0.0791567	1.69615	WT-ExT up vs WT-Sed
P17047	Lysosome-associated membrane glycoprotein 2 OS=Mus musculus OX=10090 GN=Lamp2 PE=1 SV=2	Lamp2	12052.1	11497	53926.5	33468.3	48118.4	27646.7	55664.1	49231.6	48306.5	43796.8	49291.4	36937.8	41883	57812.7	33551.9	0.0794534	1.91549	WT-ExT up vs WT-Sed
Q9WVA4	Transgelin-2 OS=Mus musculus OX=10090 GN=Tagln2 PE=1 SV=4	Tagln2	370680	455554	789171	104422	774781	980224	967644	789159	768303	809800	926242	518658	762422	1.12137e+06	714583	0.0803209	2.17763	WT-ExT up vs WT-Sed
Q8C129	Leucyl-cystinyl aminopeptidase OS=Mus musculus OX=10090 GN=Lnpep PE=1 SV=1	Lnpep	9154.35	5866.71	46337.3	39854.8	41002.1	53310.9	28407.9	50575.1	33782.1	48422.8	53583.2	26353.5	26040.5	30909.5	30348.2	0.0807959	2.19354	WT-ExT up vs WT-Sed
Q80X95	Ras-related GTP-binding protein A OS=Mus musculus OX=10090 GN=Rraga PE=1 SV=1	Rraga	5177.87	4869.18	32310.8	7245.26	10794.5	19568.6	4922.61	22744.9	26410.2	31858.9	30518.2	17209.7	17970	24542.1	26218.6	0.081243	1.4417	WT-ExT up vs WT-Sed
A2A6J0	Troponin T, fast skeletal muscle OS=Mus musculus OX=10090 GN=Tnnt3 PE=1 SV=1	Tnnt3	3.26894e+06	3.02462e+06	1.00526e+06	743899	792236	708992	287821	512667	653657	899238	755974	577623	169223	383650	202243	0.0814018	4.74715	WT-ExT up vs WT-Sed
P63011	Ras-related protein Rab-3A OS=Mus musculus OX=10090 GN=Rab3a PE=1 SV=1	Rab3a	91504	73343.9	118510	105903	107506	103277	65077.9	112755	86693.7	145694	180076	99335.1	98105.7	99642.9	71254.8	0.0817523	1.62556	WT-ExT up vs WT-Sed
Q91VS7	Microsomal glutathione S-transferase 1 OS=Mus musculus OX=10090 GN=Mgst1 PE=1 SV=3	Mgst1	478716	641445	1.02925e+06	883946	1.26307e+06	778445	306942	897100	989038	910096	981639	784143	600138	690544	932292	0.0822849	1.49701	WT-ExT up vs WT-Sed
P48678	Prelamin-A/C OS=Mus musculus OX=10090 GN=Lmna PE=1 SV=2	Lmna	395920	460750	995914	633614	764808	663053	247734	874297	724447	915703	731257	604260	406488	793207	502492	0.0823076	1.54365	WT-ExT up vs WT-Sed
Q8VDP6	CDP-diacylglycerol--inositol 3-phosphatidyltransferase OS=Mus musculus OX=10090 GN=Cdipt PE=1 SV=1	Cdipt	4929.01	3194.76	29988.5	48254.2	64098.8	46946.9	23375.8	125745	76848	25409.3	10307.1	48755.6	83198.3	62866.1	100558	0.0823496	3.7625	WT-ExT up vs WT-Sed
P01642	Ig kappa chain V-V region L7 (Fragment) OS=Mus musculus OX=10090 GN=Gm10881 PE=1 SV=1	Gm10881	62085.8	38288	23795.2	18266.8	20302	16697.2	16446.6	25099.4	19104.6	80616.3	75275.6	49972	40684.5	105038	29355.7	0.0828759	1.99494	WT-ExT up vs WT-Sed
Q08642	Protein-arginine deiminase type-2 OS=Mus musculus OX=10090 GN=Padi2 PE=1 SV=2	Padi2	701224	769697	1.54129e+06	408165	1.46978e+06	1.93275e+06	1.78585e+06	2.40395e+06	1.35915e+06	1.50878e+06	1.68625e+06	1.18962e+06	1.09404e+06	1.34255e+06	1.16101e+06	0.0829566	1.65989	WT-ExT up vs WT-Sed
O08997	Copper transport protein ATOX1 OS=Mus musculus OX=10090 GN=Atox1 PE=1 SV=1	Atox1	507303	482226	191158	209267	231475	167545	174120	282701	152042	110786	239558	132298	185645	301057	120105	0.0833764	-1.81465	WT-ExT up vs WT-Sed
P46412	Glutathione peroxidase 3 OS=Mus musculus OX=10090 GN=Gpx3 PE=1 SV=2	Gpx3	187270	187656	327714	232184	315295	266979	206654	362012	243294	367846	516325	260574	223641	390368	180240	0.0838377	1.49683	WT-ExT up vs WT-Sed
Q6IFZ6	Keratin, type II cytoskeletal 1b OS=Mus musculus OX=10090 GN=Krt77 PE=1 SV=1	Krt77	1.7854e+06	2.59812e+06	456430	394980	434486	454513	653334	668202	406912	823788	526249	531844	229257	522950	380972	0.0843594	-2.23417	WT-ExT up vs WT-Sed
Q9D0M5	Dynein light chain 2, cytoplasmic OS=Mus musculus OX=10090 GN=Dynll2 PE=1 SV=1	Dynll2	485953	702425	1.27669e+06	955172	1.04472e+06	1.04139e+06	660401	1.4536e+06	980402	1.29384e+06	1.56496e+06	861157	828925	976922	679167	0.0846683	1.4578	WT-ExT up vs WT-Sed
P56501	Mitochondrial uncoupling protein 3 OS=Mus musculus OX=10090 GN=Ucp3 PE=1 SV=1	Ucp3	3866.44	2819.75	34974.6	13147.1	13155.9	24040.6	1923.93	18628.8	16234.8	30021.6	41648.9	20719.2	4613.05	6828.91	5542.64	0.0848693	3.15581	WT-ExT up vs WT-Sed
P29699	Alpha-2-HS-glycoprotein OS=Mus musculus OX=10090 GN=Ahsg PE=1 SV=1	Ahsg	1.94418e+06	1.2774e+06	3.68751e+06	334041	4.10386e+06	5.05537e+06	1.1458e+07	8.63154e+06	5.80396e+06	3.2016e+06	5.43632e+06	4.30469e+06	8.85768e+06	1.26009e+07	5.77906e+06	0.085369	3.4372	WT-ExT up vs WT-Sed
P26516	26S proteasome non-ATPase regulatory subunit 7 OS=Mus musculus OX=10090 GN=Psmd7 PE=1 SV=2	Psmd7	242321	277660	300455	239585	613315	864999	718229	1.60056e+06	939543	240016	782648	532999	1.00746e+06	928301	735915	0.0854317	1.95197	WT-ExT up vs WT-Sed
Q9WVK4	EH domain-containing protein 1 OS=Mus musculus OX=10090 GN=Ehd1 PE=1 SV=1	Ehd1	128841	139388	269662	137628	245576	224101	126841	174872	217389	320764	309770	158859	149145	160173	142883	0.0857777	1.46052	WT-ExT up vs WT-Sed
P50396	Rab GDP dissociation inhibitor alpha OS=Mus musculus OX=10090 GN=Gdi1 PE=1 SV=3	Gdi1	227458	294028	528480	392784	518254	588390	432146	554448	435349	600540	814454	431726	367865	472247	347415	0.0857872	1.48065	WT-ExT up vs WT-Sed
P01592	Immunoglobulin J chain OS=Mus musculus OX=10090 GN=Jchain PE=1 SV=4	Jchain	0	0	0	2979.17	0	0	0	2.03239	0	19588.6	4584.24	12599.1	17.777	9915.68	0	0.0857908	22289.9	WT-ExT up vs WT-Sed
P31428	Dipeptidase 1 OS=Mus musculus OX=10090 GN=Dpep1 PE=1 SV=2	Dpep1	70954.2	105573	92123.5	76333.6	161633	111932	194066	209737	190488	114279	185796	126255	168394	228327	155056	0.0859678	1.54634	WT-ExT up vs WT-Sed
Q9Z0N1	Eukaryotic translation initiation factor 2 subunit 3, X-linked OS=Mus musculus OX=10090 GN=Eif2s3x PE=1 SV=2	Eif2s3x	34289.9	21770.8	121778	689.707	64539.2	69084.3	45840.9	117072	64073.6	49143	57437.5	85050	45768.6	93906	38092.6	0.0863425	4.70434	WT-ExT up vs WT-Sed
P28656	Nucleosome assembly protein 1-like 1 OS=Mus musculus OX=10090 GN=Nap1l1 PE=1 SV=2	Nap1l1	33029.4	30329.3	282324	11709	217092	447126	72566.2	356669	419357	271889	403782	360767	316382	419320	331562	0.0863595	1.42327	WT-ExT up vs WT-Sed
Q9CY64	Biliverdin reductase A OS=Mus musculus OX=10090 GN=Blvra PE=1 SV=1	Blvra	110706	123403	233875	189908	225715	174171	96636.5	233947	188488	226018	308780	162636	143886	189185	131219	0.0868819	1.47295	WT-ExT up vs WT-Sed
Q9CR20	Immediate early response 3-interacting protein 1 OS=Mus musculus OX=10090 GN=Ier3ip1 PE=3 SV=1	Ier3ip1	61434.2	84760.9	269924	231666	357509	271044	232764	468838	241633	252517	486900	196743	220401	269278	161568	0.0870024	1.91486	WT-ExT up vs WT-Sed
Q9D6J5	NADH dehydrogenase [ubiquinone] 1 beta subcomplex subunit 8, mitochondrial OS=Mus musculus OX=10090 GN=Ndufb8 PE=1 SV=1	Ndufb8	1.10279e+06	1.10474e+06	2.70007e+06	2.86951e+06	3.14957e+06	3.34038e+06	664937	2.77378e+06	2.44283e+06	3.69789e+06	3.60759e+06	1.93304e+06	1.44931e+06	2.29843e+06	1.64197e+06	0.0870434	1.84775	WT-ExT up vs WT-Sed
Q9CPQ3	Mitochondrial import receptor subunit TOM22 homolog OS=Mus musculus OX=10090 GN=Tomm22 PE=1 SV=3	Tomm22	18791.1	4636.43	235159	207589	106837	390720	12003.4	56073.6	119956	385388	417223	39285	69003.9	45709.2	85398.7	0.087337	5.06185	WT-ExT up vs WT-Sed
P60060	Protein transport protein Sec61 subunit gamma OS=Mus musculus OX=10090 GN=Sec61g PE=3 SV=1	Sec61g	54852.8	44405.6	114320	72764.1	151096	174881	74466.2	87148.7	56707.5	124718	270771	96652.7	66735.1	66040.8	92459.9	0.0873506	1.73987	WT-ExT up vs WT-Sed
Q8R5A0	N-lysine methyltransferase SMYD2 OS=Mus musculus OX=10090 GN=Smyd2 PE=1 SV=1	Smyd2	103678	142550	168856	150676	212541	145722	77899.7	217576	144130	207728	232733	163275	137001	242826	102035	0.0876719	1.50729	WT-ExT up vs WT-Sed
P60335	Poly(rC)-binding protein 1 OS=Mus musculus OX=10090 GN=Pcbp1 PE=1 SV=1	Pcbp1	219715	254713	449668	342215	433905	311289	187559	407741	346518	443732	361245	314393	251844	348297	268792	0.0877194	1.32937	WT-ExT up vs WT-Sed
Q9Z2I0	Mitochondrial proton/calcium exchanger protein OS=Mus musculus OX=10090 GN=Letm1 PE=1 SV=1	Letm1	760817	771253	1.58223e+06	239607	1.10019e+06	1.43077e+06	553118	591940	1.02099e+06	2.16087e+06	1.72092e+06	754628	571496	794423	908817	0.0883801	1.94049	WT-ExT up vs WT-Sed
Q9ERR7	Selenoprotein F OS=Mus musculus OX=10090 GN=Selenof PE=1 SV=3	Selenof	71152.5	78750.9	149655	125868	194707	168003	192120	225710	238360	259670	389495	73549.1	279797	287269	161357	0.0886868	1.98497	WT-ExT up vs WT-Sed
Q8BGT5	Alanine aminotransferase 2 OS=Mus musculus OX=10090 GN=Gpt2 PE=1 SV=1	Gpt2	67179.4	348297	45638.6	58423.9	66473	40530.7	23562.2	37992.6	36526.5	55528.6	39104.1	20346.9	22298.3	26861	24863.9	0.0889316	-2.55445	WT-ExT up vs WT-Sed
P23506	Protein-L-isoaspartate(D-aspartate) O-methyltransferase OS=Mus musculus OX=10090 GN=Pcmt1 PE=1 SV=3	Pcmt1	655118	1.01671e+06	1.26953e+06	598701	1.11585e+06	1.0754e+06	705867	1.1847e+06	934030	1.41597e+06	1.4934e+06	869907	780532	1.02357e+06	774118	0.0891583	1.40273	WT-ExT up vs WT-Sed
P11438	Lysosome-associated membrane glycoprotein 1 OS=Mus musculus OX=10090 GN=Lamp1 PE=1 SV=2	Lamp1	31894.9	23131.9	187462	165355	161962	185385	116335	98422.3	92352.2	135168	155039	107455	117806	193464	105972	0.0892272	2.16057	WT-ExT up vs WT-Sed
Q9R0Q7	Prostaglandin E synthase 3 OS=Mus musculus OX=10090 GN=Ptges3 PE=1 SV=1	Ptges3	109928	176629	180872	228644	325225	250400	183025	339448	268761	212888	327665	195517	218764	307249	186178	0.0894298	1.39498	WT-ExT up vs WT-Sed
Q9CVB6	Actin-related protein 2/3 complex subunit 2 OS=Mus musculus OX=10090 GN=Arpc2 PE=1 SV=3	Arpc2	64718	49878	150881	48552.4	123361	86554.4	37884.9	77461.1	107267	117657	162325	63028.4	47898.3	124656	50967.7	0.089656	1.7136	WT-ExT up vs WT-Sed
O09061	Proteasome subunit beta type-1 OS=Mus musculus OX=10090 GN=Psmb1 PE=1 SV=1	Psmb1	362769	364439	725352	647863	712524	539081	387863	706284	536246	761084	780786	544960	492054	753993	403201	0.0897295	1.41422	WT-ExT up vs WT-Sed
Q9CR09	Ubiquitin-fold modifier-conjugating enzyme 1 OS=Mus musculus OX=10090 GN=Ufc1 PE=1 SV=1	Ufc1	136318	138777	214973	103067	197947	173113	213062	288377	195313	165536	334405	169332	199079	253520	161551	0.0898383	1.44295	WT-ExT up vs WT-Sed
Q78IK2	ATP synthase membrane subunit DAPIT, mitochondrial OS=Mus musculus OX=10090 GN=Atp5md PE=1 SV=1	Atp5md	2.20571e+06	1.91982e+06	4.72919e+06	3.63491e+06	4.17247e+06	4.42988e+06	2.14318e+06	3.65618e+06	3.4025e+06	5.15949e+06	4.39561e+06	3.34629e+06	2.2688e+06	2.66683e+06	3.86936e+06	0.0899079	1.45216	WT-ExT up vs WT-Sed
Q99JX3	Golgi reassembly-stacking protein 2 OS=Mus musculus OX=10090 GN=Gorasp2 PE=1 SV=3	Gorasp2	2123.65	32098.1	43499.3	19110.4	71836	53239.6	15658.1	62680.6	53361.2	72688.6	112279	27335.5	20665.2	28762.2	21018	0.0899321	3.13905	WT-ExT up vs WT-Sed
O35639	Annexin A3 OS=Mus musculus OX=10090 GN=Anxa3 PE=1 SV=4	Anxa3	220560	105154	85470.1	84296.8	90410.1	79833.1	107798	198455	81215.8	49398	49238.8	50854.2	84968.1	165178	57566.9	0.0900167	-1.76871	WT-ExT up vs WT-Sed
P70296	Phosphatidylethanolamine-binding protein 1 OS=Mus musculus OX=10090 GN=Pebp1 PE=1 SV=3	Pebp1	1.47346e+07	1.59346e+07	1.81804e+07	7.77302e+06	1.94841e+07	2.59442e+07	2.31669e+07	2.31411e+07	1.89795e+07	2.01161e+07	2.78733e+07	2.02492e+07	1.98281e+07	2.29005e+07	1.67989e+07	0.0904831	1.46686	WT-ExT up vs WT-Sed
P23927	Alpha-crystallin B chain OS=Mus musculus OX=10090 GN=Cryab PE=1 SV=2	Cryab	7.59661e+06	1.07299e+07	3.64563e+07	8.51464e+06	2.00481e+07	3.29343e+07	3.82936e+07	2.82468e+07	3.64646e+07	3.55099e+07	3.93868e+07	1.81687e+07	1.93157e+07	1.80315e+07	2.60836e+07	0.0905229	1.93982	WT-ExT up vs WT-Sed
Q9CZR3	Mitochondrial import receptor subunit TOM40B OS=Mus musculus OX=10090 GN=Tomm40l PE=1 SV=1	Tomm40l	2896.67	4398.78	3480.03	2362.17	5603.13	6248.83	2362.4	0	4312.93	7201.24	4355.77	7585.13	3063.83	2590.35	9482.26	0.0905681	1.76139	WT-ExT up vs WT-Sed
Q8CI12	Smoothelin-like protein 2 OS=Mus musculus OX=10090 GN=Smtnl2 PE=1 SV=1	Smtnl2	829209	1.31231e+06	1.23842e+06	746321	1.38569e+06	1.07813e+06	888294	2.34297e+06	1.65077e+06	1.19476e+06	1.39472e+06	1.10612e+06	1.11838e+06	1.81166e+06	941020	0.0908558	1.33791	WT-ExT up vs WT-Sed
P61027	Ras-related protein Rab-10 OS=Mus musculus OX=10090 GN=Rab10 PE=1 SV=1	Rab10	873329	825696	1.7904e+06	676043	1.38245e+06	1.81775e+06	1.40434e+06	1.84623e+06	1.42802e+06	1.54741e+06	2.42125e+06	1.53681e+06	1.23051e+06	1.74674e+06	1.23482e+06	0.0909479	2.15085	WT-ExT up vs WT-Sed
P56812	Programmed cell death protein 5 OS=Mus musculus OX=10090 GN=Pdcd5 PE=1 SV=3	Pdcd5	490526	550676	311337	270260	302148	300781	314873	292472	287589	311232	360213	232262	242532	329848	251245	0.0909882	-1.37162	WT-ExT up vs WT-Sed
Q9DBC7	cAMP-dependent protein kinase type I-alpha regulatory subunit OS=Mus musculus OX=10090 GN=Prkar1a PE=1 SV=3	Prkar1a	352552	484301	541041	587639	764470	542033	346088	547685	549853	514237	888489	512833	465602	689602	543069	0.0911585	1.35952	WT-ExT up vs WT-Sed
Q91YE8	Synaptopodin-2 OS=Mus musculus OX=10090 GN=Synpo2 PE=1 SV=2	Synpo2	2.64878e+06	1.12966e+06	2.86682e+06	676638	3.02356e+06	3.66507e+06	1.11062e+06	2.6182e+06	2.41846e+06	3.74116e+06	3.96628e+06	2.22147e+06	1.29282e+06	2.7679e+06	1.34311e+06	0.0916487	1.89959	WT-ExT up vs WT-Sed
Q8CG76	Aflatoxin B1 aldehyde reductase member 2 OS=Mus musculus OX=10090 GN=Akr7a2 PE=1 SV=3	Akr7a2	100444	130877	209331	216221	291300	218184	92324.9	218804	196824	268640	349868	160699	138769	237968	143598	0.0918068	1.60112	WT-ExT up vs WT-Sed
Q8VEA4	Mitochondrial intermembrane space import and assembly protein 40 OS=Mus musculus OX=10090 GN=Chchd4 PE=1 SV=1	Chchd4	189834	172667	437852	216168	297274	182376	68113.6	214420	366643	656291	749130	219675	176928	237549	198529	0.0920461	2.09684	WT-ExT up vs WT-Sed
Q9ESB3	Histidine-rich glycoprotein OS=Mus musculus OX=10090 GN=Hrg PE=1 SV=2	Hrg	6287.02	12415.8	76281.4	11808.1	20981.3	24251.5	35845.1	22596.2	32762.5	132130	16629	16784.4	40879.1	102239	21270.4	0.0920541	2.85882	WT-ExT up vs WT-Sed
D3YVS1	Smoothelin OS=Mus musculus OX=10090 GN=Smtn PE=1 SV=1	Smtn	242277	376730	587999	25362.2	704414	1.00673e+06	1.44824e+06	1.23807e+06	987475	569639	878945	590930	1.22203e+06	1.20018e+06	1.23485e+06	0.0920943	3.74539	WT-ExT up vs WT-Sed
P24547	Inosine-5'-monophosphate dehydrogenase 2 OS=Mus musculus OX=10090 GN=Impdh2 PE=1 SV=2	Impdh2	46344.2	56306.3	99766.4	56446.9	65410.3	84929.3	26267.6	70572.1	57517	62590.8	110176	57476.2	47365	72917.9	58487.4	0.0926584	1.48026	WT-ExT up vs WT-Sed
Q9DCS2	Methyltransferase-like 26 OS=Mus musculus OX=10090 GN=Mettl26 PE=1 SV=1	Mettl26	133052	136129	156676	89868.7	195137	198303	243375	206622	165150	166310	277624	171652	201129	231661	186902	0.0940258	1.43559	WT-ExT up vs WT-Sed
Q9JLV1	BAG family molecular chaperone regulator 3 OS=Mus musculus OX=10090 GN=Bag3 PE=1 SV=2	Bag3	958222	1.20572e+06	1.35114e+06	617076	1.16723e+06	1.10766e+06	991201	1.46549e+06	1.30097e+06	1.38662e+06	1.58699e+06	962537	1.09613e+06	1.26477e+06	1.06526e+06	0.0955002	1.319	WT-ExT up vs WT-Sed
Q9DB27	Malignant T-cell-amplified sequence 1 OS=Mus musculus OX=10090 GN=Mcts1 PE=1 SV=1	Mcts1	46563.2	35876.2	116553	46743.4	50288.9	41093	20398.3	93188.7	80778.7	124805	52651.6	97109.5	34880.4	71327.6	38484.7	0.0962624	1.76657	WT-ExT up vs WT-Sed
P06683	Complement component C9 OS=Mus musculus OX=10090 GN=C9 PE=1 SV=2	C9	32319.4	18519.9	54712.8	4769.61	43954.4	49277.8	63418.8	69099.5	42607.2	42958.2	71540	29246.1	63540.1	78600.8	38243.1	0.096263	2.46224	WT-ExT up vs WT-Sed
P50171	Estradiol 17-beta-dehydrogenase 8 OS=Mus musculus OX=10090 GN=Hsd17b8 PE=1 SV=2	Hsd17b8	117999	131757	216998	152230	193018	155614	54613.7	171229	204678	326518	261370	173876	108484	167123	128640	0.0962669	1.69304	WT-ExT up vs WT-Sed
O35643	AP-1 complex subunit beta-1 OS=Mus musculus OX=10090 GN=Ap1b1 PE=1 SV=2	Ap1b1	92647.6	145151	189032	125743	172559	175585	115927	159937	158134	176064	236335	116738	134757	201527	127897	0.0973707	1.35346	WT-ExT up vs WT-Sed
Q91WK1	SPRY domain-containing protein 4 OS=Mus musculus OX=10090 GN=Spryd4 PE=1 SV=1	Spryd4	33680.4	55604.3	188243	101622	92023	77900.4	24445.4	18570.6	86159.8	184321	75849.1	57613.6	60771.3	97758.3	83455.5	0.097467	1.84775	WT-ExT up vs WT-Sed
P08226	Apolipoprotein E OS=Mus musculus OX=10090 GN=Apoe PE=1 SV=2	Apoe	85072.4	82032.4	182964	46342.5	240750	345015	531162	246831	225435	166661	318139	193028	501689	536585	207431	0.0974712	2.51628	WT-ExT up vs WT-Sed
A0A087WS16	Collagen, type VI, alpha 3 OS=Mus musculus OX=10090 GN=Col6a3 PE=1 SV=1	Col6a3	54801.4	69835.6	208247	146106	85690.4	96888.1	173314	105415	48690.4	66682.5	63834	49179.7	90273.3	64535.2	43963.9	0.0976014	-1.61576	WT-ExT up vs WT-Sed
Q91XE8	Transmembrane protein 205 OS=Mus musculus OX=10090 GN=Tmem205 PE=1 SV=1	Tmem205	29648.1	45179.6	59290.6	67395.2	104070	80807.5	62578.7	148208	68018.5	52746.7	102944	59352.4	76838.3	94353.6	57611.3	0.098193	1.46841	WT-ExT up vs WT-Sed
P08074	Carbonyl reductase [NADPH] 2 OS=Mus musculus OX=10090 GN=Cbr2 PE=1 SV=1	Cbr2	210556	259246	335109	293574	466974	481790	748592	1.20396e+06	813164	268097	658353	613461	854433	823471	551571	0.0985556	1.78163	WT-ExT up vs WT-Sed
Q9D6K5	Synaptojanin-2-binding protein OS=Mus musculus OX=10090 GN=Synj2bp PE=1 SV=1	Synj2bp	19031.7	30863.5	150494	95557.4	127378	76442.1	31330.2	70127.9	84067.7	141904	141083	64998.2	38512.3	70847.4	49169	0.0990648	2.05294	WT-ExT up vs WT-Sed
Q6PJA7	Igh protein OS=Mus musculus OX=10090 GN=Igh PE=1 SV=1	Igh	1108.95	2736.27	11296.6	2155.54	8303.05	9580.57	1645.59	180.725	13093.1	22918.6	4853.82	440.243	25245.2	56208.2	10821.1	0.099303	5.26481	WT-ExT up vs WT-Sed
Q9DBG1	Sterol 26-hydroxylase, mitochondrial OS=Mus musculus OX=10090 GN=Cyp27a1 PE=1 SV=1	Cyp27a1	207741	246035	229562	39152.9	372174	506767	413498	607973	571420	213922	398592	340637	443011	493602	475161	0.099697	2.24136	WT-ExT up vs WT-Sed
P07356	Annexin A2 OS=Mus musculus OX=10090 GN=Anxa2 PE=1 SV=2	Anxa2	603369	581119	2.35173e+06	793939	1.10982e+06	1.89285e+06	490115	2.96473e+06	628670	1.08406e+06	1.1538e+06	1.27606e+06	929567	2.85204e+06	426737	0.100106	1.81569	WT-ExT up vs WT-Sed
O35857	Mitochondrial import inner membrane translocase subunit TIM44 OS=Mus musculus OX=10090 GN=Timm44 PE=1 SV=2	Timm44	86945.7	69098.2	236532	197149	214892	185998	53961.2	151113	183196	286442	270510	128437	95778.3	138516	132550	0.10029	1.8021	WT-ExT up vs WT-Sed
Q9D8H7	Metalloendopeptidase OMA1, mitochondrial OS=Mus musculus OX=10090 GN=Oma1 PE=1 SV=1	Oma1	1223.01	5097.78	24194.6	0	54333.4	45221	20493.4	127717	74288.3	24081.7	13332.8	64284.8	52102.4	61983.3	110898	0.100367	738.226	WT-ExT up vs WT-Sed
Q9CRD0	OCIA domain-containing protein 1 OS=Mus musculus OX=10090 GN=Ociad1 PE=1 SV=1	Ociad1	90485.8	43334.8	348432	234740	301453	182371	84661	249075	192552	210127	250555	196958	103669	234376	114224	0.101137	1.86319	WT-ExT up vs WT-Sed
Q6ZQ38	Cullin-associated NEDD8-dissociated protein 1 OS=Mus musculus OX=10090 GN=Cand1 PE=1 SV=2	Cand1	51215	53821.9	81282.8	41703.4	98494.2	79039.2	101441	79502.5	80949.9	84194.3	85419.8	62995.1	75906.3	100389	76927.7	0.101708	1.37198	WT-ExT up vs WT-Sed
P62082	40S ribosomal protein S7 OS=Mus musculus OX=10090 GN=Rps7 PE=2 SV=1	Rps7	634935	706618	1.00854e+06	0	542970	695832	607017	872433	1.03571e+06	990914	630615	1.18542e+06	409698	1.2188e+06	516052	0.101866	713.456	WT-ExT up vs WT-Sed
O70548	Telethonin OS=Mus musculus OX=10090 GN=Tcap PE=1 SV=1	Tcap	1.75169e+06	1.73102e+06	960207	1.08294e+06	1.19221e+06	966598	1.25826e+06	1.68393e+06	1.16118e+06	1.1281e+06	1.29513e+06	790200	1.0816e+06	1.4537e+06	872992	0.102802	-1.32041	WT-ExT up vs WT-Sed
Q05816	Fatty acid-binding protein 5 OS=Mus musculus OX=10090 GN=Fabp5 PE=1 SV=3	Fabp5	58257.3	68091.9	236704	163442	184480	158919	98520.2	114487	121528	203683	257987	89383.9	146342	142514	104485	0.103318	1.64822	WT-ExT up vs WT-Sed
P40936	Indolethylamine N-methyltransferase OS=Mus musculus OX=10090 GN=Inmt PE=1 SV=1	Inmt	124366	93568.4	215842	198570	353400	381795	560972	457354	347396	249269	522038	295186	448968	668629	253443	0.103725	1.99275	WT-ExT up vs WT-Sed
Q9WTX5	S-phase kinase-associated protein 1 OS=Mus musculus OX=10090 GN=Skp1 PE=1 SV=3	Skp1	492281	510977	774568	565512	714156	604964	535003	667965	675218	881817	983448	564405	556398	717998	505271	0.104077	1.29451	WT-ExT up vs WT-Sed
Q9QYB1	Chloride intracellular channel protein 4 OS=Mus musculus OX=10090 GN=Clic4 PE=1 SV=3	Clic4	57571.7	64022	98565.4	189004	98267.8	143645	60038.4	81662.9	88412.7	177797	247452	138082	104645	129093	85981.3	0.104232	1.72215	WT-ExT up vs WT-Sed
E9PUR6	Glucocorticoid receptor OS=Mus musculus OX=10090 GN=Nr3c1 PE=1 SV=1	Nr3c1	531912	852511	1.24472e+06	1.03838e+06	1.84517e+06	997041	2.211e+06	3.22923e+06	2.57163e+06	1.22162e+06	1.1978e+06	2.38498e+06	2.52478e+06	2.81026e+06	1.31305e+06	0.104471	1.76863	WT-ExT up vs WT-Sed
P61164	Alpha-centractin OS=Mus musculus OX=10090 GN=Actr1a PE=1 SV=1	Actr1a	61495.9	64722.4	108647	51048.5	94533.2	73344.9	114281	155094	96624.4	96359.3	131980	54030.5	117542	135709	118100	0.104825	1.5039	WT-ExT up vs WT-Sed
A0A0R4J1A8	Troponin T, fast skeletal muscle OS=Mus musculus OX=10090 GN=Tnnt3 PE=1 SV=1	Tnnt3	150798	157443	4.48682e+06	7.19823e+06	6.08525e+06	6.99705e+06	2.19445e+06	2.72468e+06	4.32432e+06	4.02848e+06	2.996e+06	6.33353e+06	2.63678e+06	3.68236e+06	3.54141e+06	0.104915	-2.9021	WT-ExT up vs WT-Sed
P62192	26S proteasome regulatory subunit 4 OS=Mus musculus OX=10090 GN=Psmc1 PE=1 SV=1	Psmc1	209346	221774	265113	235844	433684	365888	305303	400015	407589	224024	564491	253889	346876	447397	307436	0.105266	1.41201	WT-ExT up vs WT-Sed
O70492	Sorting nexin-3 OS=Mus musculus OX=10090 GN=Snx3 PE=1 SV=3	Snx3	37623.4	29348.7	142825	173379	172474	165024	105723	216402	164166	126168	251071	70256.3	134864	176507	131473	0.105424	2.06031	WT-ExT up vs WT-Sed
O70622	Reticulon-2 OS=Mus musculus OX=10090 GN=Rtn2 PE=1 SV=1	Rtn2	1.76776e+07	1.99663e+07	2.61139e+07	2.0872e+07	2.99814e+07	2.76989e+07	1.9575e+07	2.59903e+07	1.99379e+07	2.3295e+07	3.42267e+07	1.5357e+07	2.13336e+07	2.80403e+07	1.69788e+07	0.106081	1.77472	WT-ExT up vs WT-Sed
Q9Z2L6	Multiple inositol polyphosphate phosphatase 1 OS=Mus musculus OX=10090 GN=Minpp1 PE=1 SV=3	Minpp1	64940.8	15406.2	69404.5	15144.1	159190	124352	217871	142906	161138	62685.7	66114.9	155477	144618	158394	191768	0.106671	2.79028	WT-ExT up vs WT-Sed
O70252	Heme oxygenase 2 OS=Mus musculus OX=10090 GN=Hmox2 PE=1 SV=1	Hmox2	12152.4	32891.5	25608.8	27632.1	48099.1	32185.4	15170.8	42301	35305.2	51378.4	85489.5	31851.6	27888.2	25902.2	22289.8	0.106678	1.78953	WT-ExT up vs WT-Sed
P45376	Aldo-keto reductase family 1 member B1 OS=Mus musculus OX=10090 GN=Akr1b1 PE=1 SV=3	Akr1b1	7.35688e+06	7.05826e+06	9.67067e+06	4.28032e+06	1.46194e+07	1.72076e+07	2.77075e+07	2.17969e+07	1.64859e+07	9.61734e+06	1.58528e+07	1.6472e+07	2.06496e+07	2.11699e+07	2.00979e+07	0.106729	1.89052	WT-ExT up vs WT-Sed
Q925I1	ATPase family AAA domain-containing protein 3 OS=Mus musculus OX=10090 GN=Atad3 PE=1 SV=1	Atad3	34366.8	48902.8	58057.1	27047.2	76242.3	77531.9	16136.3	49285	75749.2	49434.9	87275.4	32826.8	31737.9	42278.1	63558	0.107468	1.63677	WT-ExT up vs WT-Sed
Q8BGC4	Prostaglandin reductase-3 OS=Mus musculus OX=10090 GN=Zadh2 PE=1 SV=1	Zadh2	20248.3	14283.8	40178.1	4111.91	37909.5	59696.4	55868.1	31125.9	46091.4	57906.7	46213.6	26450.9	31328.9	35080.4	29743.6	0.107835	2.26524	WT-ExT up vs WT-Sed
O08553	Dihydropyrimidinase-related protein 2 OS=Mus musculus OX=10090 GN=Dpysl2 PE=1 SV=2	Dpysl2	1.49083e+07	1.57579e+07	1.67192e+06	1.0119e+06	1.59829e+06	1.50442e+06	1.70862e+06	2.26327e+06	1.41936e+06	1.89938e+06	2.21419e+06	1.13797e+06	1.44291e+06	1.7954e+06	1.17155e+06	0.108048	-2.87403	WT-ExT up vs WT-Sed
P50285	Dimethylaniline monooxygenase [N-oxide-forming] 1 OS=Mus musculus OX=10090 GN=Fmo1 PE=1 SV=1	Fmo1	40930.8	22279.4	53185.7	3927.83	91551.2	151749	90036.1	100369	94012.8	38106.4	126670	31518.8	129017	73340.6	93531.3	0.108689	3.00424	WT-ExT up vs WT-Sed
Q9D5T0	ATPase family AAA domain-containing protein 1 OS=Mus musculus OX=10090 GN=Atad1 PE=1 SV=1	Atad1	171272	108772	201473	77098.9	265690	254358	122615	213637	177832	202236	226603	90405.3	141167	220072	209924	0.108741	1.50371	WT-ExT up vs WT-Sed
Q3TAF9	Biglycan OS=Mus musculus OX=10090 GN=Bgn PE=2 SV=1	Bgn	70567.2	56523	260263	2543.29	247183	261238	479595	308407	241118	234431	528225	109360	302700	349506	138906	0.108954	5.14485	WT-ExT up vs WT-Sed
P28653	Biglycan OS=Mus musculus OX=10090 GN=Bgn PE=1 SV=1	Bgn	239428	191777	883048	8629.13	838670	886355	1.62722e+06	1.0464e+06	818090	795402	1.79222e+06	371050	1.02703e+06	1.18584e+06	471295	0.108954	5.14485	WT-ExT up vs WT-Sed
Q8CHP8	Glycerol-3-phosphate phosphatase OS=Mus musculus OX=10090 GN=Pgp PE=1 SV=1	Pgp	1.10503e+06	1.00358e+06	1.57966e+06	396294	1.50557e+06	2.22438e+06	2.60072e+06	1.75915e+06	1.93674e+06	1.53836e+06	2.07115e+06	1.59844e+06	1.89181e+06	1.81646e+06	2.00262e+06	0.109048	1.74959	WT-ExT up vs WT-Sed
Q9D358	Low molecular weight phosphotyrosine protein phosphatase OS=Mus musculus OX=10090 GN=Acp1 PE=1 SV=3	Acp1	214983	257637	374777	283412	365245	272359	179124	422594	320391	362561	382277	226950	243206	421986	254695	0.109872	1.32918	WT-ExT up vs WT-Sed
P14824	Annexin A6 OS=Mus musculus OX=10090 GN=Anxa6 PE=1 SV=3	Anxa6	696563	1.05437e+06	2.1552e+06	1.20628e+06	2.7523e+06	2.70952e+06	5.55416e+06	1.02927e+07	1.76613e+06	2.64799e+06	3.72405e+06	2.13096e+06	8.76803e+06	1.11039e+07	1.66653e+06	0.110481	2.60482	WT-ExT up vs WT-Sed
O35593	26S proteasome non-ATPase regulatory subunit 14 OS=Mus musculus OX=10090 GN=Psmd14 PE=1 SV=2	Psmd14	199493	252157	409232	212677	400834	402707	468521	500353	353919	345705	567685	274385	392125	515019	316101	0.110949	1.46003	WT-ExT up vs WT-Sed
O88844	Isocitrate dehydrogenase [NADP] cytoplasmic OS=Mus musculus OX=10090 GN=Idh1 PE=1 SV=2	Idh1	255046	271693	511290	402875	732536	918943	1.24726e+06	826175	772237	606836	989854	493159	944934	990380	781949	0.111064	1.79423	WT-ExT up vs WT-Sed
Q7TMF3	NADH dehydrogenase [ubiquinone] 1 alpha subcomplex subunit 12 OS=Mus musculus OX=10090 GN=Ndufa12 PE=1 SV=2	Ndufa12	788448	756374	3.5868e+06	2.9733e+06	2.78963e+06	3.28167e+06	683310	1.72435e+06	2.21209e+06	3.95764e+06	3.69512e+06	1.62143e+06	1.14884e+06	1.6061e+06	1.72516e+06	0.111565	1.95943	WT-ExT up vs WT-Sed
O70578	Voltage-dependent calcium channel gamma-1 subunit OS=Mus musculus OX=10090 GN=Cacng1 PE=1 SV=1	Cacng1	83466.1	147600	425273	416773	624817	500633	488102	1.01645e+06	650667	343785	568095	352494	531910	683602	285744	0.111872	1.96183	WT-ExT up vs WT-Sed
P27773	Protein disulfide-isomerase A3 OS=Mus musculus OX=10090 GN=Pdia3 PE=1 SV=2	Pdia3	1.09495e+06	1.11414e+06	1.31552e+06	645952	1.07186e+06	1.17876e+06	811773	1.29013e+06	1.22341e+06	1.29121e+06	1.37986e+06	913705	1.05744e+06	1.25497e+06	987081	0.112025	1.26859	WT-ExT up vs WT-Sed
E9Q4Z2	Acetyl-CoA carboxylase 2 OS=Mus musculus OX=10090 GN=Acacb PE=1 SV=1	Acacb	39067.4	48587.9	82577	27129.8	39425.2	57509	33653.9	54439.6	47410.6	87242.5	108561	66690.9	32330.5	47493.3	38392.9	0.112848	1.59265	WT-ExT up vs WT-Sed
A2RT28	Methionine-tRNA synthetase 2 (Mitochondrial) OS=Mus musculus OX=10090 GN=Mars2 PE=1 SV=1	Mars2	1291.41	7555.37	7442.38	0	7525.28	12266.6	725.188	11144.2	15212.7	20528.5	18008.8	8205.81	5731.6	7281.47	13759.1	0.114237	378.209	WT-ExT up vs WT-Sed
P51881	ADP/ATP translocase 2 OS=Mus musculus OX=10090 GN=Slc25a5 PE=1 SV=3	Slc25a5	377207	290944	1.02015e+06	798636	883542	823970	236781	484468	648861	1.0773e+06	932242	586628	418775	510283	493952	0.114248	1.65836	WT-ExT up vs WT-Sed
Q9R1P4	Proteasome subunit alpha type-1 OS=Mus musculus OX=10090 GN=Psma1 PE=1 SV=1	Psma1	443696	472205	768500	476080	566520	679590	584735	876857	537378	693884	818289	552853	583818	813681	418408	0.114567	1.28152	WT-ExT up vs WT-Sed
P26883	Peptidyl-prolyl cis-trans isomerase FKBP1A OS=Mus musculus OX=10090 GN=Fkbp1a PE=1 SV=2	Fkbp1a	5.07556e+06	5.35013e+06	5.54598e+06	3.10003e+06	5.74007e+06	6.7399e+06	5.97028e+06	7.82448e+06	5.41297e+06	5.76335e+06	6.92139e+06	5.4187e+06	5.99228e+06	7.42725e+06	5.01745e+06	0.115669	1.27441	WT-ExT up vs WT-Sed
Q9CPW4	Actin-related protein 2/3 complex subunit 5 OS=Mus musculus OX=10090 GN=Arpc5 PE=1 SV=3	Arpc5	360980	282945	96329.3	68058	67453.3	62794.5	41678.3	59400.4	63258.3	101687	72141.4	51515.3	46190.3	62286.1	35374.5	0.115782	-2.24556	WT-ExT up vs WT-Sed
Q9D2R6	Cytochrome c oxidase assembly factor 3 homolog, mitochondrial OS=Mus musculus OX=10090 GN=Coa3 PE=1 SV=1	Coa3	130853	54149	138192	130466	155789	134461	54027.5	110274	116178	192205	275034	84758.7	100339	141723	129277	0.115881	1.69046	WT-ExT up vs WT-Sed
Q8BG32	26S proteasome non-ATPase regulatory subunit 11 OS=Mus musculus OX=10090 GN=Psmd11 PE=1 SV=3	Psmd11	384904	493086	524896	314284	499248	646681	666583	796081	577976	494380	828696	424387	777753	1.01744e+06	557737	0.116552	1.45983	WT-ExT up vs WT-Sed
Q61704	Inter-alpha-trypsin inhibitor heavy chain H3 OS=Mus musculus OX=10090 GN=Itih3 PE=1 SV=3	Itih3	38781.2	17459.3	53329.5	29749.4	49194.5	65879.3	82183.5	53943.4	44607.3	69317.2	67660.4	35444	71976.3	95452	49067.7	0.116595	1.72459	WT-ExT up vs WT-Sed
P49443	Protein phosphatase 1A OS=Mus musculus OX=10090 GN=Ppm1a PE=1 SV=1	Ppm1a	1574.39	4038	12791	11477.6	15318.8	9810.53	6171.43	18314.5	11108.3	10953.6	6235.13	14387.9	6235.7	11612.7	7193.24	0.116642	1.94153	WT-ExT up vs WT-Sed
Q61147	Ceruloplasmin OS=Mus musculus OX=10090 GN=Cp PE=1 SV=2	Cp	181514	273420	253423	52497.6	231353	255099	485520	347330	273262	340754	297222	357397	456295	863280	287557	0.116803	2.12134	WT-ExT up vs WT-Sed
Q8BWY3	Eukaryotic peptide chain release factor subunit 1 OS=Mus musculus OX=10090 GN=Etf1 PE=1 SV=4	Etf1	16320.4	3019.9	41881.9	29022.4	37944.3	26033.5	7003.33	31516.7	37734.9	38948.4	44623	22199.5	10926.5	23612.5	15413.8	0.116841	2.31276	WT-ExT up vs WT-Sed
Q6NVE9	Protein phosphatase PTC7 homolog OS=Mus musculus OX=10090 GN=Pptc7 PE=1 SV=1	Pptc7	11332.1	14230.7	50955.6	39901	42088	33244.8	15161.8	31487.2	28334.5	115796	53696.7	29562.8	16602.3	35586.3	22438.2	0.116906	2.07564	WT-ExT up vs WT-Sed
P35283	Ras-related protein Rab-12 OS=Mus musculus OX=10090 GN=Rab12 PE=1 SV=3	Rab12	60172.3	44084.5	161678	49842.1	166971	237673	528983	287614	211951	161614	213769	118420	223488	215172	184573	0.11735	1.56476	WT-ExT up vs WT-Sed
P67778	Prohibitin OS=Mus musculus OX=10090 GN=Phb PE=1 SV=1	Phb	1.1575e+06	1.22488e+06	2.20582e+06	3.35689e+06	3.6592e+06	3.27716e+06	1.09267e+06	2.73901e+06	2.71868e+06	2.63957e+06	5.34917e+06	1.77289e+06	1.97858e+06	2.88748e+06	1.90699e+06	0.117479	1.68634	WT-ExT up vs WT-Sed
Q9QZZ6	Dermatopontin OS=Mus musculus OX=10090 GN=Dpt PE=1 SV=1	Dpt	34272.3	41082	165266	265656	304796	350511	691518	600848	433074	367329	454035	192184	450088	395903	405282	0.117491	2.86795	WT-ExT up vs WT-Sed
Q8BTY1	Kynurenine--oxoglutarate transaminase 1 OS=Mus musculus OX=10090 GN=Kyat1 PE=1 SV=1	Kyat1	235699	188301	371668	260614	278857	277600	330014	296784	268559	323866	302256	253318	296131	411363	286325	0.118269	1.24183	WT-ExT up vs WT-Sed
Q8K3J1	NADH dehydrogenase [ubiquinone] iron-sulfur protein 8, mitochondrial OS=Mus musculus OX=10090 GN=Ndufs8 PE=1 SV=1	Ndufs8	964806	1.20962e+06	2.77459e+06	1.96751e+06	2.60333e+06	2.4151e+06	889626	1.83759e+06	2.06377e+06	3.38597e+06	2.83938e+06	1.40491e+06	1.21342e+06	1.8494e+06	1.41031e+06	0.118569	1.5641	WT-ExT up vs WT-Sed
Q8R5C5	Beta-centractin OS=Mus musculus OX=10090 GN=Actr1b PE=1 SV=1	Actr1b	173203	141615	253810	53103.5	168222	255985	391785	362229	336122	224426	367576	186668	349760	314426	272117	0.11862	1.84911	WT-ExT up vs WT-Sed
Q91Z53	Glyoxylate reductase/hydroxypyruvate reductase OS=Mus musculus OX=10090 GN=Grhpr PE=1 SV=1	Grhpr	907810	837308	1.33915e+06	691241	1.12463e+06	1.46797e+06	1.3894e+06	1.23738e+06	1.20292e+06	1.19494e+06	1.92471e+06	1.05966e+06	1.08135e+06	1.42896e+06	999115	0.11904	1.34921	WT-ExT up vs WT-Sed
P47738	Aldehyde dehydrogenase, mitochondrial OS=Mus musculus OX=10090 GN=Aldh2 PE=1 SV=1	Aldh2	956132	1.10101e+06	1.97321e+06	2.05512e+06	2.4137e+06	1.93888e+06	881023	1.2922e+06	1.42354e+06	2.50457e+06	3.1632e+06	1.30637e+06	1.25482e+06	1.63577e+06	1.57003e+06	0.119167	1.52694	WT-ExT up vs WT-Sed
Q8BGR9	Ubiquitin-like domain-containing CTD phosphatase 1 OS=Mus musculus OX=10090 GN=Ublcp1 PE=1 SV=1	Ublcp1	2270.84	2318.06	11175.6	0	8384.12	17717.2	18567.2	32637.8	21342.1	26986.1	21484.3	31995.8	19848.7	31417.9	22097.5	0.119952	450.561	WT-ExT up vs WT-Sed
O70571	[Pyruvate dehydrogenase (acetyl-transferring)] kinase isozyme 4, mitochondrial OS=Mus musculus OX=10090 GN=Pdk4 PE=1 SV=1	Pdk4	193063	56005.1	144533	31240.6	160680	173943	75942.5	99353.8	138287	192363	180905	96258.4	81796.6	111892	166526	0.120871	1.84383	WT-ExT up vs WT-Sed
Q8BP67	60S ribosomal protein L24 OS=Mus musculus OX=10090 GN=Rpl24 PE=1 SV=2	Rpl24	101489	122224	245936	119778	142472	132168	26761	40432.3	71479.5	243131	195520	110286	28398.9	38276	44086.6	0.12153	-2.19351	WT-ExT up vs WT-Sed
Q9EQK5	Major vault protein OS=Mus musculus OX=10090 GN=Mvp PE=1 SV=4	Mvp	76078.7	67392.8	114759	91422.4	187542	133522	293703	276885	145126	119326	130983	162301	261725	282211	283594	0.121569	1.79001	WT-ExT up vs WT-Sed
Q6NSR8	Probable aminopeptidase NPEPL1 OS=Mus musculus OX=10090 GN=Npepl1 PE=1 SV=1	Npepl1	80281	63486.2	120366	26488.8	85122.1	143244	199414	145304	113345	99783.5	142799	126540	126219	120450	177921	0.121925	1.80787	WT-ExT up vs WT-Sed
Q9CQA3	Succinate dehydrogenase [ubiquinone] iron-sulfur subunit, mitochondrial OS=Mus musculus OX=10090 GN=Sdhb PE=1 SV=1	Sdhb	3.5733e+06	3.88747e+06	8.46755e+06	5.09314e+06	6.82406e+06	8.20247e+06	2.82914e+06	5.42994e+06	6.50512e+06	9.32214e+06	1.05249e+07	4.09562e+06	3.51808e+06	5.54634e+06	4.696e+06	0.122132	1.53346	WT-ExT up vs WT-Sed
Q9CZ42	ATP-dependent (S)-NAD(P)H-hydrate dehydratase OS=Mus musculus OX=10090 GN=Naxd PE=1 SV=1	Naxd	37402.9	54998.9	87087.6	80803.5	93379.3	73952.2	36622.4	69831.3	69123.7	120148	95610.5	53143.2	52091.8	85430.7	60080.3	0.122458	1.48829	WT-ExT up vs WT-Sed
Q9DBP5	UMP-CMP kinase OS=Mus musculus OX=10090 GN=Cmpk1 PE=1 SV=1	Cmpk1	264312	38964.8	157287	36258.4	152739	230694	164191	177194	184372	167194	232768	167323	174317	191619	148268	0.122535	2.0162	WT-ExT up vs WT-Sed
P27546	Microtubule-associated protein 4 OS=Mus musculus OX=10090 GN=Map4 PE=1 SV=3	Map4	463926	720110	1.17315e+06	201910	483408	682025	544842	700991	559309	1.24545e+06	1.25026e+06	698421	575390	671917	416480	0.122746	1.70831	WT-ExT up vs WT-Sed
P97315	Cysteine and glycine-rich protein 1 OS=Mus musculus OX=10090 GN=Csrp1 PE=1 SV=3	Csrp1	102251	127653	416105	194974	252779	216060	61787.1	171718	152124	497320	226741	169706	107501	174758	156730	0.123193	1.74851	WT-ExT up vs WT-Sed
O54734	Dolichyl-diphosphooligosaccharide--protein glycosyltransferase 48 kDa subunit OS=Mus musculus OX=10090 GN=Ddost PE=1 SV=2	Ddost	152923	87480	279298	226335	269714	209894	130186	274627	214686	225311	327196	182132	150471	259433	149474	0.12374	1.46807	WT-ExT up vs WT-Sed
Q8JZN5	Complex I assembly factor ACAD9, mitochondrial OS=Mus musculus OX=10090 GN=Acad9 PE=1 SV=2	Acad9	280873	615854	436743	188929	568432	492289	381984	466948	560871	505975	686478	342183	453029	596249	475167	0.124225	1.48989	WT-ExT up vs WT-Sed
Q9CPR4	60S ribosomal protein L17 OS=Mus musculus OX=10090 GN=Rpl17 PE=1 SV=3	Rpl17	209759	246553	392000	242118	281912	181384	34430.2	26294.5	118806	405125	281842	282709	14216.6	29148.5	41195	0.124534	-2.4882	WT-ExT up vs WT-Sed
Q91WC3	Long-chain-fatty-acid--CoA ligase 6 OS=Mus musculus OX=10090 GN=Acsl6 PE=1 SV=1	Acsl6	78197.9	51403.4	136706	28684.3	149402	140710	169165	180272	143113	96081.9	85521.5	142095	111806	106895	171293	0.124548	1.73997	WT-ExT up vs WT-Sed
Q91VJ2	Caveolae-associated protein 3 OS=Mus musculus OX=10090 GN=Cavin3 PE=1 SV=1	Cavin3	21468	51198.7	125664	96180.8	105433	99175	74790.2	101022	90799.1	120210	203495	77147.6	72559.4	113779	53874.9	0.124942	1.8316	WT-ExT up vs WT-Sed
P48453	Serine/threonine-protein phosphatase 2B catalytic subunit beta isoform OS=Mus musculus OX=10090 GN=Ppp3cb PE=1 SV=2	Ppp3cb	128491	134153	245461	178677	213354	160495	134298	221980	198036	226308	225110	155535	155238	251267	128265	0.125108	1.29482	WT-ExT up vs WT-Sed
P05201	Aspartate aminotransferase, cytoplasmic OS=Mus musculus OX=10090 GN=Got1 PE=1 SV=3	Got1	1.09376e+07	9.47543e+06	2.62362e+07	1.31861e+07	2.24239e+07	1.91843e+07	7.25018e+06	1.29841e+07	1.83253e+07	2.59783e+07	2.78989e+07	1.21098e+07	8.66409e+06	1.29836e+07	1.369e+07	0.125507	1.54696	WT-ExT up vs WT-Sed
Q8R550	SH3 domain-containing kinase-binding protein 1 OS=Mus musculus OX=10090 GN=Sh3kbp1 PE=1 SV=1	Sh3kbp1	26161.1	23988.8	72227.9	46033.3	52605.3	55354.3	17185.3	40566	75718.4	151943	105927	29867.8	26872.2	37797.2	42616.7	0.125533	1.97575	WT-ExT up vs WT-Sed
Q8BVI4	Dihydropteridine reductase OS=Mus musculus OX=10090 GN=Qdpr PE=1 SV=2	Qdpr	326480	383729	823637	678142	698868	645244	360876	857180	593702	878510	1.04137e+06	638677	449952	605223	377008	0.126115	1.49522	WT-ExT up vs WT-Sed
Q924X2	Carnitine O-palmitoyltransferase 1, muscle isoform OS=Mus musculus OX=10090 GN=Cpt1b PE=1 SV=1	Cpt1b	1.53109e+06	1.59709e+06	3.67769e+06	2.48629e+06	3.15212e+06	2.26337e+06	749487	2.20743e+06	2.95134e+06	4.95252e+06	4.20928e+06	2.55319e+06	1.34293e+06	1.93427e+06	1.91716e+06	0.126169	1.73472	WT-ExT up vs WT-Sed
P60843	Eukaryotic initiation factor 4A-I OS=Mus musculus OX=10090 GN=Eif4a1 PE=1 SV=1	Eif4a1	73134.9	92846	228072	139932	155556	163119	109396	170596	143978	206745	237367	112313	113523	165055	95321.2	0.126352	1.44987	WT-ExT up vs WT-Sed
P42208	Septin-2 OS=Mus musculus OX=10090 GN=Septin2 PE=1 SV=2	Septin2	37174.6	48200.1	96413	58413.4	54829.9	50465.9	17080	46184.9	57358.1	72291.4	70699	67720.3	42177.4	55607.1	39414.8	0.126582	1.5409	WT-ExT up vs WT-Sed
Q8C436	Protein-lysine methyltransferase METTL21D OS=Mus musculus OX=10090 GN=Vcpkmt PE=2 SV=2	Vcpkmt	8715.01	12560.9	68578.3	56782.6	82106.4	73203.3	30441	39918.6	64286.6	117616	87598.7	59056.7	30735.1	23970.1	25343.4	0.126821	2.27332	WT-ExT up vs WT-Sed
Q9JMC3	DnaJ homolog subfamily A member 4 OS=Mus musculus OX=10090 GN=Dnaja4 PE=1 SV=1	Dnaja4	390100	387782	777657	323094	481026	539009	140053	802525	532500	720978	660639	532954	255586	375253	396025	0.126943	1.60391	WT-ExT up vs WT-Sed
Q99M87	DnaJ homolog subfamily A member 3, mitochondrial OS=Mus musculus OX=10090 GN=Dnaja3 PE=1 SV=1	Dnaja3	178170	134964	216390	49053.8	165516	203319	81675	167666	196272	281242	174624	124390	116784	121585	209380	0.12701	1.63647	WT-ExT up vs WT-Sed
P04117	Fatty acid-binding protein, adipocyte OS=Mus musculus OX=10090 GN=Fabp4 PE=1 SV=3	Fabp4	2.89997e+06	3.62849e+06	9.47357e+06	7.42562e+06	8.90783e+06	6.59138e+06	5.11236e+06	6.1308e+06	6.33094e+06	9.34977e+06	9.84835e+06	4.71724e+06	6.22695e+06	7.12443e+06	4.52452e+06	0.127124	1.4895	WT-ExT up vs WT-Sed
P19785	Estrogen receptor OS=Mus musculus OX=10090 GN=Esr1 PE=1 SV=1	Esr1	28264	28748.5	96410.7	0	148090	180376	125764	321204	256116	169736	234206	353076	260827	241813	397485	0.127594	835.696	WT-ExT up vs WT-Sed
Q91W50	Cold shock domain-containing protein E1 OS=Mus musculus OX=10090 GN=Csde1 PE=1 SV=1	Csde1	52002.4	57937.1	137137	82162	107898	80799.1	14661.1	126554	88480.3	113494	157959	76493.4	46691.5	79091.7	60468.8	0.127602	1.88099	WT-ExT up vs WT-Sed
Q3TTY5	Keratin, type II cytoskeletal 2 epidermal OS=Mus musculus OX=10090 GN=Krt2 PE=1 SV=1	Krt2	191992	274767	36290.3	39102.2	59122.7	26082.5	35989.4	48084.9	47299	55744.9	23327.4	23646.5	31011.4	74443.3	59928	0.12771	-2.30597	WT-ExT up vs WT-Sed
Q02013	Aquaporin-1 OS=Mus musculus OX=10090 GN=Aqp1 PE=1 SV=3	Aqp1	1.43432e+06	868937	1.95681e+06	1337354	2.37392e+06	2.79558e+06	2.8088e+06	2.80538e+06	1.96255e+06	1.76427e+06	1.8558e+06	2.40749e+06	2.17137e+06	1.813e+06	3.16654e+06	0.128428	1.46037	WT-ExT up vs WT-Sed
Q03958	Prefoldin subunit 6 OS=Mus musculus OX=10090 GN=Pfdn6 PE=1 SV=1	Pfdn6	101982	114027	149463	99399.6	133416	149003	135316	111068	127019	143785	171691	118604	109956	153367	116720	0.128569	1.19732	WT-ExT up vs WT-Sed
A0A5F8MQ58	Periaxin (Fragment) OS=Mus musculus OX=10090 GN=Prx PE=1 SV=1	Prx	265788	234598	986076	262019	490675	491988	29388.2	130452	242453	1.16226e+06	476972	251570	116814	488789	481496	0.128754	2.67261	WT-ExT up vs WT-Sed
O88569	Heterogeneous nuclear ribonucleoproteins A2/B1 OS=Mus musculus OX=10090 GN=Hnrnpa2b1 PE=1 SV=2	Hnrnpa2b1	510737	428619	1.26458e+06	1.0305e+06	1.08328e+06	900873	459082	1.03334e+06	1.005e+06	1.10143e+06	1.19368e+06	633631	605079	847786	705047	0.12883	1.44333	WT-ExT up vs WT-Sed
P19096	Fatty acid synthase OS=Mus musculus OX=10090 GN=Fasn PE=1 SV=2	Fasn	32590.3	48482.8	79754.8	17957.8	103873	83764.9	247014	124519	65484.4	97021	166649	55713.8	665652	160770	101704	0.129382	2.84331	WT-ExT up vs WT-Sed
Q9Z0P5	Twinfilin-2 OS=Mus musculus OX=10090 GN=Twf2 PE=1 SV=1	Twf2	39880.4	49721.1	185910	123242	119300	101603	16315.2	37515.1	114070	129877	170511	89237.8	39727.8	87711.5	77296.9	0.129801	2.01463	WT-ExT up vs WT-Sed
Q9D6Y7	Mitochondrial peptide methionine sulfoxide reductase OS=Mus musculus OX=10090 GN=Msra PE=1 SV=1	Msra	24053.6	78931.5	117740	73863	160050	94756.1	25302.7	95785.4	113026	82468.8	92760.6	66524.9	53168.3	88679	52026.3	0.130282	1.62886	WT-ExT up vs WT-Sed
Q922D8	C-1-tetrahydrofolate synthase, cytoplasmic OS=Mus musculus OX=10090 GN=Mthfd1 PE=1 SV=4	Mthfd1	195061	164804	375474	259946	311845	240969	103641	306767	310123	357534	366796	242203	166276	297231	172746	0.130719	1.48304	WT-ExT up vs WT-Sed
P09470	Angiotensin-converting enzyme OS=Mus musculus OX=10090 GN=Ace PE=1 SV=3	Ace	37.5968	2897.64	13277.3	9203.62	3807.81	15210.1	28381.4	25335.5	16326.5	8357.97	15289.6	18834.7	11068.8	29191.7	27342.4	0.130866	7.20656	WT-ExT up vs WT-Sed
Q60770	Syntaxin-binding protein 3 OS=Mus musculus OX=10090 GN=Stxbp3 PE=1 SV=1	Stxbp3	19670.9	19744.8	15299.8	5067.38	23248.5	28502.3	5061.06	40687	23738.3	33626.1	33494.9	16475.8	12413.8	31669.5	9560.06	0.130874	2.03084	WT-ExT up vs WT-Sed
Q8CGA0	Protein phosphatase 1F OS=Mus musculus OX=10090 GN=Ppm1f PE=1 SV=1	Ppm1f	144822	191972	224765	24794.3	273707	312236	455635	383150	349731	272725	239211	261292	392794	306223	405606	0.130886	2.30354	WT-ExT up vs WT-Sed
Q3UPH1	Protein PRRC1 OS=Mus musculus OX=10090 GN=Prrc1 PE=1 SV=1	Prrc1	73580.5	76015.9	99243.8	22911.7	109559	215674	264924	252199	176524	111848	260522	118779	187913	157408	142818	0.130988	2.04857	WT-ExT up vs WT-Sed
P63328	Serine/threonine-protein phosphatase 2B catalytic subunit alpha isoform OS=Mus musculus OX=10090 GN=Ppp3ca PE=1 SV=1	Ppp3ca	432032	467004	771157	420048	636654	634592	627460	718224	706261	818060	980212	511757	530483	745960	442133	0.131007	1.34252	WT-ExT up vs WT-Sed
Q80UU9	Membrane-associated progesterone receptor component 2 OS=Mus musculus OX=10090 GN=Pgrmc2 PE=1 SV=2	Pgrmc2	96850.9	63185.1	151093	141262	150537	131030	95598.6	185250	134801	177392	196714	134269	104079	139614	86923	0.131042	1.41058	WT-ExT up vs WT-Sed
Q91XD7	Protein disulfide isomerase Creld1 OS=Mus musculus OX=10090 GN=Creld1 PE=1 SV=1	Creld1	39232.8	47509.4	56157	7407.35	67515.2	74676.4	139331	145434	87336.4	53315.1	59982.6	92337.8	128045	160484	88551.8	0.131186	2.42106	WT-ExT up vs WT-Sed
A0A140LHQ9	Synemin OS=Mus musculus OX=10090 GN=Synm PE=1 SV=1	Synm	394530	331066	702523	74058.2	463413	551624	740794	549026	395579	642375	556260	502559	540687	584970	475936	0.131238	2.22378	WT-ExT up vs WT-Sed
Q9D0S9	Histidine triad nucleotide-binding protein 2, mitochondrial OS=Mus musculus OX=10090 GN=Hint2 PE=1 SV=1	Hint2	148308	135488	233233	210230	245110	233877	130576	233778	181696	249600	417868	158839	161259	217263	178293	0.131253	1.41386	WT-ExT up vs WT-Sed
Q3TJL8	Uncharacterized protein OS=Mus musculus OX=10090 GN=Pdia6 PE=2 SV=1	Pdia6	813478	678880	1.11618e+06	325760	1.38632e+06	1.29937e+06	2.48194e+06	2.60524e+06	1.74083e+06	801652	1.70351e+06	1.52616e+06	2.16041e+06	2.01115e+06	1.48175e+06	0.131524	1.88578	WT-ExT up vs WT-Sed
Q8BHE8	m-AAA protease-interacting protein 1, mitochondrial OS=Mus musculus OX=10090 GN=Maip1 PE=1 SV=1	Maip1	4489.9	10327.6	72135.2	0	33393.5	42945.9	17104.7	32051	40733.6	102497	79466.4	23402.7	19103.4	46698.6	35809.2	0.132161	452.818	WT-ExT up vs WT-Sed
Q62319	Titin (Fragment) OS=Mus musculus OX=10090 PE=4 SV=1	Q62319	1.09612e+06	1.15523e+06	2.72537e+06	891649	1.55521e+06	2.2254e+06	2.18252e+06	2.00311e+06	1.53368e+06	2.01535e+06	1.87863e+06	2.00479e+06	1.42656e+06	1.93564e+06	1.2144e+06	0.132433	1.36889	WT-ExT up vs WT-Sed
Q80UY1	Carnosine N-methyltransferase OS=Mus musculus OX=10090 GN=Carnmt1 PE=1 SV=1	Carnmt1	171326	321952	156555	172498	362656	385773	238510	314562	439594	215216	472541	210546	334229	428764	290172	0.133175	1.42109	WT-ExT up vs WT-Sed
A2A4P3	Predicted gene, 27029 OS=Mus musculus OX=10090 GN=Gm27029 PE=4 SV=1	Gm27029	97730.4	80478.8	129622	54553.3	249963	342858	357196	493191	407365	90566.3	330722	124466	382730	401128	327316	0.134238	2.14986	WT-ExT up vs WT-Sed
Q9CQM5	Thioredoxin domain-containing protein 17 OS=Mus musculus OX=10090 GN=Txndc17 PE=1 SV=1	Txndc17	193550	179881	273738	101163	246663	310646	364784	323025	303515	292563	461116	204761	316624	388988	199694	0.134351	1.56607	WT-ExT up vs WT-Sed
Q9CQR4	Acyl-coenzyme A thioesterase 13 OS=Mus musculus OX=10090 GN=Acot13 PE=1 SV=1	Acot13	486972	524510	2.16941e+06	1.47017e+06	1.60766e+06	1.1536e+06	324173	901536	1.08143e+06	2.47655e+06	1.7476e+06	925199	551094	858528	950554	0.13478	1.86737	WT-ExT up vs WT-Sed
Q9CYZ2	Tumor protein D54 OS=Mus musculus OX=10090 GN=Tpd52l2 PE=1 SV=1	Tpd52l2	78515.2	112453	167285	156230	148181	135173	113383	199530	118221	195343	254427	160539	126236	159571	95182.1	0.135041	1.4089	WT-ExT up vs WT-Sed
O88456	Calpain small subunit 1 OS=Mus musculus OX=10090 GN=Capns1 PE=1 SV=1	Capns1	767774	875296	953441	226070	903147	1.33116e+06	1.19824e+06	1.98274e+06	971413	906339	1.16233e+06	935546	1.17563e+06	1.38857e+06	968519	0.135892	1.6484	WT-ExT up vs WT-Sed
P53810	Phosphatidylinositol transfer protein alpha isoform OS=Mus musculus OX=10090 GN=Pitpna PE=1 SV=2	Pitpna	434698	437587	508111	286142	599391	726462	709159	887059	547617	521888	830710	564491	556755	643719	493893	0.135988	1.33701	WT-ExT up vs WT-Sed
Q3U2P1	Protein transport protein Sec24A OS=Mus musculus OX=10090 GN=Sec24a PE=1 SV=1	Sec24a	2162.28	2766.03	15606.6	0	10508.8	21946.7	9526.75	11088.1	11279.3	19539.8	27615.6	15471.6	8307.98	15207.6	11994.4	0.136211	312.436	WT-ExT up vs WT-Sed
O88544	COP9 signalosome complex subunit 4 OS=Mus musculus OX=10090 GN=Cops4 PE=1 SV=1	Cops4	367218	416457	488291	274615	550928	449628	504049	573627	471123	491656	622511	382905	438521	499169	440608	0.136982	1.24196	WT-ExT up vs WT-Sed
P62821	Ras-related protein Rab-1A OS=Mus musculus OX=10090 GN=Rab1A PE=1 SV=3	Rab1A	33521.1	30198.4	90458.7	52887.1	83004.1	106726	90581.1	39120.2	46145.1	62557.8	119218	35352.2	62226.4	55507.5	41157.7	0.137032	1.548	WT-ExT up vs WT-Sed
G5E8K5	Ankyrin-3 OS=Mus musculus OX=10090 GN=Ank3 PE=1 SV=1	Ank3	112765	74839.6	209240	54783.4	180896	226088	205729	299007	214418	83846.4	175239	142357	202537	177074	207121	0.137033	1.59956	WT-ExT up vs WT-Sed
P21460	Cystatin-C OS=Mus musculus OX=10090 GN=Cst3 PE=1 SV=2	Cst3	518609	693175	916436	521424	719177	530101	396140	1.21919e+06	788031	673073	899019	619336	629598	840296	460792	0.137308	1.28562	WT-ExT up vs WT-Sed
Q921G7	Electron transfer flavoprotein-ubiquinone oxidoreductase, mitochondrial OS=Mus musculus OX=10090 GN=Etfdh PE=1 SV=1	Etfdh	1.01611e+06	1.12916e+06	1.68603e+06	1.27627e+06	1.80351e+06	1.59831e+06	575957	1.18711e+06	1.57477e+06	2.87953e+06	2.09927e+06	1.02731e+06	932979	1.48181e+06	1.21179e+06	0.137698	1.54178	WT-ExT up vs WT-Sed
P17156	Heat shock-related 70 kDa protein 2 OS=Mus musculus OX=10090 GN=Hspa2 PE=1 SV=2	Hspa2	10710.4	13114.8	29209.3	21710.2	27251.6	23669.8	9245.81	25261.8	19956.9	28215.1	38547.4	20113.4	13533.5	19588.6	11775.7	0.137935	1.56021	WT-ExT up vs WT-Sed
Q06890	Clusterin OS=Mus musculus OX=10090 GN=Clu PE=1 SV=1	Clu	117349	132816	133815	113235	124229	123474	152324	210766	142533	154707	171626	119549	214116	341832	136080	0.138723	1.38871	WT-ExT up vs WT-Sed
Q8BVF2	Phosducin-like protein 3 OS=Mus musculus OX=10090 GN=Pdcl3 PE=1 SV=1	Pdcl3	55375	61781.9	67854.4	42411.3	64449.8	66593.2	75655	97129.9	75265.4	68247.3	65602	82810.3	66739.8	68768.4	61916.3	0.138787	1.19395	WT-ExT up vs WT-Sed
Q9R0Q6	Actin-related protein 2/3 complex subunit 1A OS=Mus musculus OX=10090 GN=Arpc1a PE=1 SV=1	Arpc1a	16383	17091.3	60620.5	49085	48516	36352	7316.55	28957.1	47737.3	64213.1	48370.6	33184.3	16343.1	38034.2	24580.3	0.139402	1.91543	WT-ExT up vs WT-Sed
O55234	Proteasome subunit beta type-5 OS=Mus musculus OX=10090 GN=Psmb5 PE=1 SV=3	Psmb5	104941	91763.7	178052	205562	243058	184526	128667	231375	189077	190824	257838	120945	169132	220081	135025	0.139416	1.39463	WT-ExT up vs WT-Sed
Q99JI6	Ras-related protein Rap-1b OS=Mus musculus OX=10090 GN=Rap1b PE=1 SV=2	Rap1b	251357	266918	453010	316581	708823	732682	543713	660570	608998	500060	850280	240866	521939	598101	465598	0.139636	1.51297	WT-ExT up vs WT-Sed
I6L967	Rap1gds1 protein OS=Mus musculus OX=10090 GN=Rap1gds1 PE=2 SV=1	Rap1gds1	40421.5	24420.9	79982.8	0	53360.6	96970.1	68196.9	57747.7	48598.5	59238.5	73432	34896	55052.4	50990.2	62901.6	0.139636	1.51297	WT-ExT up vs WT-Sed
P35279	Ras-related protein Rab-6A OS=Mus musculus OX=10090 GN=Rab6a PE=1 SV=4	Rab6a	37684.7	91517.1	110929	105906	160048	105515	46933.6	152069	90971.9	92921.2	153990	82994.4	65340.2	117745	63685.1	0.141607	1.53931	WT-ExT up vs WT-Sed
P10630	Eukaryotic initiation factor 4A-II OS=Mus musculus OX=10090 GN=Eif4a2 PE=1 SV=2	Eif4a2	202759	165741	1.59739e+06	0	2.02707e+06	2.44639e+06	2.5032e+06	3.24912e+06	2.37465e+06	1.87194e+06	2.52925e+06	1.89198e+06	2.61095e+06	2.2727e+06	2.62726e+06	0.141696	1337.46	WT-ExT up vs WT-Sed
Q60766	Immunity-related GTPase family M protein 1 OS=Mus musculus OX=10090 GN=Irgm1 PE=1 SV=1	Irgm1	56352.3	34983.5	53459	4786.38	64562.4	71354.6	50245.2	83483.3	51506.5	63992.6	89006.5	39605.1	46827.4	54632.7	59568.8	0.142456	2.17308	WT-ExT up vs WT-Sed
Q920E5	Farnesyl pyrophosphate synthase OS=Mus musculus OX=10090 GN=Fdps PE=1 SV=1	Fdps	98594.6	86193.9	127370	47185.6	115928	138852	169680	133700	106670	107751	180879	124747	129142	137446	118644	0.142586	1.44551	WT-ExT up vs WT-Sed
Q70IV5	Synemin OS=Mus musculus OX=10090 GN=Synm PE=1 SV=2	Synm	118841	107785	294207	17466.5	169179	206840	300423	202795	146817	261754	188426	188017	198007	199381	182034	0.142854	1.88291	WT-ExT up vs WT-Sed
P03987	Ig gamma-3 chain C region OS=Mus musculus OX=10090 PE=1 SV=2	IGHG3	10997.6	12507.8	26293	10596.4	19158.1	14712	4314.84	17183.6	12707	32276.6	32713.6	21140.9	7652.26	22199.9	6802.89	0.143037	1.93024	WT-ExT up vs WT-Sed
Q8BFR5	Elongation factor Tu, mitochondrial OS=Mus musculus OX=10090 GN=Tufm PE=1 SV=1	Tufm	828944	1.06417e+06	2.2783e+06	1.12507e+06	1.41084e+06	1.13648e+06	472350	1.61834e+06	1.308e+06	3.12936e+06	2.67266e+06	1.20286e+06	726508	1.16109e+06	982083	0.143401	1.72081	WT-ExT up vs WT-Sed
P14152	Malate dehydrogenase, cytoplasmic OS=Mus musculus OX=10090 GN=Mdh1 PE=1 SV=3	Mdh1	1.36062e+07	1.24652e+07	2.28523e+07	1.689e+07	2.50134e+07	2.02649e+07	1.54798e+07	2.02218e+07	2.06889e+07	2.56751e+07	2.73372e+07	1.37513e+07	1.43676e+07	2.13766e+07	1.55032e+07	0.143606	1.30422	WT-ExT up vs WT-Sed
B1AXP6	Mitochondrial import receptor subunit TOM5 homolog OS=Mus musculus OX=10090 GN=Tomm5 PE=3 SV=1	Tomm5	6898.64	16942.6	46564.8	0	109139	256829	210250	194649	205118	102012	24276.7	270606	160284	135099	298597	0.14395	573.476	WT-ExT up vs WT-Sed
Q9CZ30	Obg-like ATPase 1 OS=Mus musculus OX=10090 GN=Ola1 PE=1 SV=1	Ola1	250435	294006	570963	173692	472637	479778	49355.1	302080	474062	626333	762654	589362	112715	310529	203482	0.1442	2.24034	WT-ExT up vs WT-Sed
Q9CRA7	ATP synthase subunit s, mitochondrial OS=Mus musculus OX=10090 GN=Dmac2l PE=1 SV=1	Dmac2l	7608.71	22317.1	51388.3	28646.3	38698.7	33188.6	51939.9	21441.4	38759.6	45862.2	54938.1	27984.7	30642.1	52858.8	33240.5	0.145141	1.76169	WT-ExT up vs WT-Sed
Q9QY80	Very-long-chain (3R)-3-hydroxyacyl-CoA dehydratase 1 OS=Mus musculus OX=10090 GN=Hacd1 PE=2 SV=1	Hacd1	13490.4	183481	47144.5	125300	57438.8	13413.1	92407.3	70439.6	30391.9	51529.4	27804.3	30852.1	43634.8	38921.5	7975.94	0.145364	-2.52024	WT-ExT up vs WT-Sed
Q8BGY7	Protein FAM210A OS=Mus musculus OX=10090 GN=Fam210a PE=1 SV=1	Fam210a	55812.1	44717.6	829491	0	220010	255744	119898	166564	230745	661741	211322	311642	162224	233738	259374	0.1456	660.195	WT-ExT up vs WT-Sed
Q5U458	DnaJ homolog subfamily C member 11 OS=Mus musculus OX=10090 GN=Dnajc11 PE=1 SV=2	Dnajc11	20848.3	46176.7	122431	92665.7	132502	103353	29696.9	93266.1	111315	97025.7	113364	71933.5	43887.5	53875.9	50636.4	0.145943	1.67353	WT-ExT up vs WT-Sed
P19123	Troponin C, slow skeletal and cardiac muscles OS=Mus musculus OX=10090 GN=Tnnc1 PE=1 SV=1	Tnnc1	702372	746881	123313	118130	109313	94263.9	262711	9922.2	167029	121066	184288	373022	126956	81471.1	295196	0.146054	-2.08326	WT-ExT up vs WT-Sed
A0A338P6I9	Uncharacterized protein OS=Mus musculus OX=10090 PE=4 SV=1	A0A338P6I9	103555	98207.9	283847	134463	228129	251833	65850.7	401297	214020	394946	756293	84258.2	86268.3	182433	172208	0.147433	2.07502	WT-ExT up vs WT-Sed
Q62188	Dihydropyrimidinase-related protein 3 OS=Mus musculus OX=10090 GN=Dpysl3 PE=1 SV=1	Dpysl3	19119	12969.6	76209.3	55542.7	59143	45722.1	4421.19	52311	37447.6	59489.2	50972.1	21902.3	23738.5	32948.7	25445.4	0.147513	2.10889	WT-ExT up vs WT-Sed
Q61941	NAD(P) transhydrogenase, mitochondrial OS=Mus musculus OX=10090 GN=Nnt PE=1 SV=2	Nnt	1.49703e+06	1.7942e+06	8.59837e+06	1.16307e+06	1.27902e+06	1.29256e+06	455724	372442	1.41885e+06	9.24904e+06	2.24935e+06	3.53004e+06	912153	1.89336e+06	1.34511e+06	0.14768	2.15599	WT-ExT up vs WT-Sed
Q9D0F9	Phosphoglucomutase-1 OS=Mus musculus OX=10090 GN=Pgm1 PE=1 SV=4	Pgm1	1.55523e+07	1.65831e+07	3.02883e+07	2.77467e+07	3.06116e+07	2.95437e+07	2.03484e+07	3.40058e+07	2.83976e+07	2.76687e+07	4.16e+07	2.56893e+07	2.07669e+07	2.84117e+07	1.79829e+07	0.147858	1.33442	WT-ExT up vs WT-Sed
A2CEK3	Phosphoglucomutase-1 OS=Mus musculus OX=10090 GN=Pgm1 PE=1 SV=1	Pgm1	466063	496952	907663	831499	917351	885350	609791	1.01907e+06	851003	829160	1.24665e+06	769843	622331	851425	538901	0.147858	1.33442	WT-ExT up vs WT-Sed
Q3U6X6	Uncharacterized protein OS=Mus musculus OX=10090 GN=Pgm1 PE=2 SV=1	Pgm1	19909.3	21228.8	38773.6	35520	39187.4	37820.4	26049	43532.5	36353.1	35420.1	53254.2	32886.2	26584.7	36371.2	23020.8	0.147858	1.33442	WT-ExT up vs WT-Sed
Q99KF1	Transmembrane emp24 domain-containing protein 9 OS=Mus musculus OX=10090 GN=Tmed9 PE=1 SV=2	Tmed9	166005	70933	240844	200984	204296	190187	107448	228365	186373	280185	327091	193776	125658	209768	122436	0.148484	1.55492	WT-ExT up vs WT-Sed
A1E2B8	Inducible heat shock protein 70 OS=Mus musculus OX=10090 PE=3 SV=1	A1E2B8	921961	1.04934e+06	1.13578e+06	1.21889e+06	1.87134e+06	2.34115e+06	1.5871e+06	1.81966e+06	1.7463e+06	1.20881e+06	2.59603e+06	1.05396e+06	1.64381e+06	2.05816e+06	1.46902e+06	0.148607	1.3633	WT-ExT up vs WT-Sed
Q3TDQ1	Dolichyl-diphosphooligosaccharide--protein glycosyltransferase subunit STT3B OS=Mus musculus OX=10090 GN=Stt3b PE=1 SV=2	Stt3b	58518.9	21482.3	189337	66004.4	76639.9	59438.3	11294.1	92032.3	97752.9	151694	112323	123666	22095.8	86214.8	33210.8	0.148714	2.29717	WT-ExT up vs WT-Sed
Q9CR51	V-type proton ATPase subunit G 1 OS=Mus musculus OX=10090 GN=Atp6v1g1 PE=1 SV=3	Atp6v1g1	28682.4	16737.7	49548.3	69707	80282.5	86160.8	14582.4	67923.4	63684.4	81990.3	80537.1	16335.2	59514.4	49872	55562.2	0.148987	1.93309	WT-ExT up vs WT-Sed
Q5SRX1	TOM1-like protein 2 OS=Mus musculus OX=10090 GN=Tom1l2 PE=1 SV=1	Tom1l2	181590	202128	365897	73158.9	186330	337481	453012	320976	277979	386108	369424	205937	312266	369144	268760	0.149133	1.66687	WT-ExT up vs WT-Sed
P24369	Peptidyl-prolyl cis-trans isomerase B OS=Mus musculus OX=10090 GN=Ppib PE=1 SV=2	Ppib	118092	107998	151031	117924	103628	80050.9	169019	274491	147354	193598	138420	110350	184258	226646	145051	0.149781	1.28106	WT-ExT up vs WT-Sed
Q8BH59	Calcium-binding mitochondrial carrier protein Aralar1 OS=Mus musculus OX=10090 GN=Slc25a12 PE=1 SV=1	Slc25a12	1.73684e+06	1.22033e+06	1.16087e+07	0	1.4821e+07	1.502e+07	7.29131e+06	1.1779e+07	1.05282e+07	1.36651e+07	1.45353e+07	8.66386e+06	9.86486e+06	1.24924e+07	1.33402e+07	0.150134	1896.77	WT-ExT up vs WT-Sed
Q9QUM9	Proteasome subunit alpha type-6 OS=Mus musculus OX=10090 GN=Psma6 PE=1 SV=1	Psma6	279371	123269	682124	503858	541450	377619	274838	425829	398195	551960	625192	368871	326145	542661	244079	0.150979	1.59872	WT-ExT up vs WT-Sed
J3JS86	Centrosomal protein of 112 kDa OS=Mus musculus OX=10090 GN=Cep112 PE=1 SV=2	Cep112	213449	214328	521932	462321	442181	435555	261488	651660	484425	317527	629443	414868	317840	508137	257647	0.151061	1.42545	WT-ExT up vs WT-Sed
Q9D1E6	Tubulin-folding cofactor B OS=Mus musculus OX=10090 GN=Tbcb PE=1 SV=2	Tbcb	273058	209476	145535	158540	163515	120011	99497	147919	131870	143549	161330	118097	93315.2	147269	104384	0.151099	-1.38004	WT-ExT up vs WT-Sed
Q9CQ86	Migration and invasion enhancer 1 OS=Mus musculus OX=10090 GN=Mien1 PE=1 SV=1	Mien1	22997.4	41758.4	102636	70957.6	87614.6	100373	38675.8	76341.3	61280.3	97586.7	136867	56748.3	41250	48958.6	48981.4	0.151836	1.61166	WT-ExT up vs WT-Sed
P58252	Elongation factor 2 OS=Mus musculus OX=10090 GN=Eef2 PE=1 SV=2	Eef2	1.21357e+06	1.37218e+06	6.30891e+06	0	7.38673e+06	9.27e+06	3.94238e+06	1.28316e+07	1.12907e+07	5.87934e+06	8.90623e+06	9.35824e+06	7.66673e+06	1.03051e+07	8.83452e+06	0.15206	1652.1	WT-ExT up vs WT-Sed
Q06770	Corticosteroid-binding globulin OS=Mus musculus OX=10090 GN=Serpina6 PE=1 SV=1	Serpina6	36993.6	18044.3	96145.8	0	118695	217925	485306	211103	148648	131439	290004	165174	457286	541246	227160	0.152201	626.917	WT-ExT up vs WT-Sed
Q3TW96	UDP-N-acetylhexosamine pyrophosphorylase-like protein 1 OS=Mus musculus OX=10090 GN=Uap1l1 PE=1 SV=1	Uap1l1	10196	12081.2	25578	13029.3	28895.2	28859.6	51147.6	28980.3	28633.2	22877.2	33962.9	17287.4	37447.8	48746.6	26590.8	0.152308	1.73968	WT-ExT up vs WT-Sed
H7BWY8	Pre-rRNA-processing protein TSR2 homolog OS=Mus musculus OX=10090 GN=Tsr2 PE=1 SV=1	Tsr2	5216.69	35.2204	5351.11	9896.98	15633.8	7218.93	770.631	7980.77	7624.74	8348.98	2266.96	8165.04	5749.11	9009.25	3936.62	0.152356	5.16543	WT-ExT up vs WT-Sed
Q9JKS4	LIM domain-binding protein 3 OS=Mus musculus OX=10090 GN=Ldb3 PE=1 SV=1	Ldb3	1.33778e+06	1.53277e+06	2.19056e+06	1.53989e+06	2.06631e+06	1.93299e+06	2.14621e+06	2.48311e+06	1.80574e+06	2.12686e+06	3.32507e+06	2.08644e+06	1.64243e+06	2.131e+06	1.54585e+06	0.152546	1.2861	WT-ExT up vs WT-Sed
Q8VE47	Ubiquitin-like modifier-activating enzyme 5 OS=Mus musculus OX=10090 GN=Uba5 PE=1 SV=2	Uba5	8828.07	25343.7	27869.6	23993.5	22979.1	22934.7	16086.8	11798.7	20233.5	16957.6	40632.2	20501.2	25855.1	34813.9	22462	0.153117	1.49699	WT-ExT up vs WT-Sed
Q8R1I1	Cytochrome b-c1 complex subunit 9 OS=Mus musculus OX=10090 GN=Uqcr10 PE=1 SV=1	Uqcr10	2.4051e+06	2.59711e+06	9.59848e+06	6.84471e+06	8.09487e+06	5.37274e+06	2.11265e+06	4.14334e+06	5.19822e+06	9.02641e+06	7.87546e+06	3.63474e+06	2.95715e+06	5.00829e+06	4.18156e+06	0.153407	1.62833	WT-ExT up vs WT-Sed
O08532	Voltage-dependent calcium channel subunit alpha-2/delta-1 OS=Mus musculus OX=10090 GN=Cacna2d1 PE=1 SV=1	Cacna2d1	1.06495e+06	1.15906e+06	1.95454e+06	1.62682e+06	2.30395e+06	2.3696e+06	3.28986e+06	2.50392e+06	2.29402e+06	1.76816e+06	3.0589e+06	1.85579e+06	2.57643e+06	2.94294e+06	2.08059e+06	0.153425	1.45082	WT-ExT up vs WT-Sed
P47968	Ribose-5-phosphate isomerase OS=Mus musculus OX=10090 GN=Rpia PE=1 SV=2	Rpia	64456.4	35445.8	100651	78258.5	89628.6	65790.8	32583.3	69124.9	91442.3	81320.4	95278.8	68543.8	64160.5	101264	58642.9	0.153743	324.981	WT-ExT up vs WT-Sed
Q9CPX5	Phospholipase A and acyltransferase 5 OS=Mus musculus OX=10090 GN=Plaat5 PE=1 SV=2	Plaat5	7147.05	4200.84	36845.3	32372.2	44759.9	30274.2	17823.6	44139.2	41026.6	14262.8	44792.3	23147.1	18318.9	28039.4	15935.9	0.154072	1.93865	WT-ExT up vs WT-Sed
O88543	COP9 signalosome complex subunit 3 OS=Mus musculus OX=10090 GN=Cops3 PE=1 SV=3	Cops3	43168.5	66435.6	51412.6	31044.3	88673.6	124821	157582	184181	128536	48598.3	93972	114526	162526	115612	156141	0.154189	1.75481	WT-ExT up vs WT-Sed
Q3UCL5	Ferritin OS=Mus musculus OX=10090 PE=2 SV=1	Q3UCL5_	335274	335301	546249	378355	484106	341033	307113	416241	403532	610846	727756	383107	357147	482731	284802	0.154396	1.33264	WT-ExT up vs WT-Sed
P03893	NADH-ubiquinone oxidoreductase chain 2 OS=Mus musculus OX=10090 GN=Mtnd2 PE=1 SV=2	Mtnd2	288784	171353	870277	0	2.85026e+06	3.20443e+06	3.10785e+06	4.36859e+06	4.26933e+06	1.32778e+06	519363	3.45503e+06	3.97263e+06	1.82905e+06	7.39862e+06	0.155163	1133.76	WT-ExT up vs WT-Sed
Q00915	Retinol-binding protein 1 OS=Mus musculus OX=10090 GN=Rbp1 PE=1 SV=2	Rbp1	116613	14638.8	299700	283077	248437	223790	124253	133547	208120	255958	218501	108984	196284	234938	215483	0.155688	1060.17	WT-ExT up vs WT-Sed
Q9QZD9	Eukaryotic translation initiation factor 3 subunit I OS=Mus musculus OX=10090 GN=Eif3i PE=1 SV=1	Eif3i	1571.45	13797.3	34801.4	15106.7	29365.4	22923.7	8811.42	42019.2	22109.6	23470.9	27528.9	26087.8	8213.84	14688.3	8581.06	0.155849	2.19731	WT-ExT up vs WT-Sed
Q9JI90	E3 ubiquitin-protein ligase RNF14 OS=Mus musculus OX=10090 GN=Rnf14 PE=1 SV=2	Rnf14	107745	58862	130223	0	143872	251471	427053	229543	227344	108596	145721	178730	295938	212780	254384	0.155898	1.6452	WT-ExT up vs WT-Sed
Q9DCJ5	NADH dehydrogenase [ubiquinone] 1 alpha subcomplex subunit 8 OS=Mus musculus OX=10090 GN=Ndufa8 PE=1 SV=3	Ndufa8	1.60664e+06	1.67053e+06	2.99851e+06	2.36455e+06	2.93434e+06	2.25452e+06	745279	2.34143e+06	2.74437e+06	3.89726e+06	3.71702e+06	1.94047e+06	1.43667e+06	2.42415e+06	1.59264e+06	0.156045	1.57316	WT-ExT up vs WT-Sed
P03921	NADH-ubiquinone oxidoreductase chain 5 OS=Mus musculus OX=10090 GN=Mtnd5 PE=1 SV=3	Mtnd5	409086	469973	2.34833e+06	0	2.34587e+06	3.35419e+06	1.235e+06	2.35433e+06	2.63849e+06	3.41862e+06	3.01451e+06	2.19713e+06	1.59778e+06	2.31356e+06	2.12757e+06	0.156434	1074.51	WT-ExT up vs WT-Sed
P47955	60S acidic ribosomal protein P1 OS=Mus musculus OX=10090 GN=Rplp1 PE=1 SV=1	Rplp1	1.35888e+06	630909	1.11266e+06	344017	1.04933e+06	1.17209e+06	1.15738e+06	1.28341e+06	1.01505e+06	1.14466e+06	1.6295e+06	846606	1.09609e+06	1.48053e+06	909376	0.156654	1.32834	WT-ExT up vs WT-Sed
Q99J56	Derlin-1 OS=Mus musculus OX=10090 GN=Derl1 PE=1 SV=1	Derl1	21409.9	13062.3	83371.5	0	65835.3	123310	88818	89269.1	76639.4	90101.9	154118	85740.1	79373.1	89329.5	82842.7	0.156694	422.019	WT-ExT up vs WT-Sed
P55264	Adenosine kinase OS=Mus musculus OX=10090 GN=Adk PE=1 SV=2	Adk	138237	90393.3	413196	0	738198	1.10366e+06	681353	1.38507e+06	814512	514642	838645	633873	799019	773672	897474	0.157357	760.333	WT-ExT up vs WT-Sed
Q9R112	Sulfide:quinone oxidoreductase, mitochondrial OS=Mus musculus OX=10090 GN=Sqor PE=1 SV=3	Sqor	23349	25306.9	35693.3	27011.4	33845	24447.5	5853.25	57057.9	48610.3	43054.9	61487.5	27912.7	22606.6	27071.7	19076.2	0.157595	1.7648	WT-ExT up vs WT-Sed
Q8C0E2	Vacuolar protein sorting-associated protein 26B OS=Mus musculus OX=10090 GN=Vps26b PE=1 SV=1	Vps26b	5010.47	7133.06	28494.8	23138.1	13797.9	18020.8	1134.35	12428.2	27343.2	51515.4	18280.9	11632.2	5906.59	22001.2	7608	0.157907	2.68772	WT-ExT up vs WT-Sed
Q8JZL3	Thiamine-triphosphatase OS=Mus musculus OX=10090 GN=Thtpa PE=1 SV=3	Thtpa	33582.5	29061	8757.26	15674.1	22196.5	27230.9	37322.4	45447.7	18885.1	7397.19	16050	4425.74	20859.5	34259.6	22612.3	0.157928	-1.9245	WT-ExT up vs WT-Sed
Q9CY27	Very-long-chain enoyl-CoA reductase OS=Mus musculus OX=10090 GN=Tecr PE=1 SV=1	Tecr	307445	361799	856035	632847	765322	516321	165488	662971	568033	807403	964949	592726	304453	634114	307658	0.158057	1.67157	WT-ExT up vs WT-Sed
Q149B8	PGC-1 and ERR-induced regulator in muscle protein 1 OS=Mus musculus OX=10090 GN=Perm1 PE=1 SV=2	Perm1	301843	250426	291678	16750.4	243018	375559	171084	221294	337230	367029	405934	207368	198701	247758	366374	0.15907	2.36456	WT-ExT up vs WT-Sed
E9PWZ3	Ribosomal protein L3-like OS=Mus musculus OX=10090 GN=Rpl3l PE=1 SV=1	Rpl3l	87767.2	80219.3	344480	182315	229249	172906	24397.2	56548.5	135933	299067	240507	200940	32485.7	76254.6	73607.6	0.159114	2.07869	WT-ExT up vs WT-Sed
P62878	E3 ubiquitin-protein ligase RBX1 OS=Mus musculus OX=10090 GN=Rbx1 PE=1 SV=1	Rbx1	163497	138846	327905	279747	422448	276383	123942	386495	324124	291444	217627	65006.8	166162	325403	167494	0.15927	2.25125	WT-ExT up vs WT-Sed
Q3THB4	L-lactate dehydrogenase OS=Mus musculus OX=10090 GN=Ldha PE=2 SV=1	Ldha	5.10561e+06	5.01815e+06	4.38182e+07	0	3.5204e+07	5.42209e+07	4.65215e+07	4.63992e+07	4.26596e+07	4.36798e+07	5.67184e+07	4.1466e+07	4.57625e+07	5.06699e+07	3.84188e+07	0.15954	2461.44	WT-ExT up vs WT-Sed
P06151	L-lactate dehydrogenase A chain OS=Mus musculus OX=10090 GN=Ldha PE=1 SV=3	Ldha	5.6746e+06	5.5774e+06	4.87015e+07	0	3.91273e+07	6.02635e+07	5.17061e+07	5.15701e+07	4.74137e+07	4.85476e+07	6.30394e+07	4.60872e+07	5.08624e+07	5.63168e+07	4.27004e+07	0.159815	2527.32	WT-ExT up vs WT-Sed
Q9DCZ1	GMP reductase 1 OS=Mus musculus OX=10090 GN=Gmpr PE=1 SV=1	Gmpr	138002	177201	960628	0	799967	1.12169e+06	325872	727019	858846	917077	1.18825e+06	564560	477020	646135	491349	0.159825	712.628	WT-ExT up vs WT-Sed
P35282	Ras-related protein Rab-21 OS=Mus musculus OX=10090 GN=Rab21 PE=1 SV=4	Rab21	43921.1	55855.1	133391	89254.8	113805	85201	39838.3	100658	103167	187928	134775	79331.1	62548.4	97150.8	67550.7	0.160091	1.59748	WT-ExT up vs WT-Sed
Q8VHX6	Filamin-C OS=Mus musculus OX=10090 GN=Flnc PE=1 SV=3	Flnc	1.51671e+06	1.72937e+06	3.70775e+06	802070	2.38793e+06	3.13639e+06	4.21542e+06	5.16044e+06	3.44851e+06	3.09651e+06	3.56175e+06	2.18062e+06	2.70809e+06	2.19422e+06	2.66729e+06	0.160163	1.56037	WT-ExT up vs WT-Sed
Q9D7S9	Charged multivesicular body protein 5 OS=Mus musculus OX=10090 GN=Chmp5 PE=1 SV=1	Chmp5	83662.4	44561.7	303041	0	262208	471622	211223	256118	303283	204669	331476	406359	247746	344275	296596	0.160167	562.156	WT-ExT up vs WT-Sed
P60670	Nuclear protein localization protein 4 homolog OS=Mus musculus OX=10090 GN=Nploc4 PE=1 SV=3	Nploc4	37386.1	14704.2	179948	0	88545.6	115560	119753	180219	149321	70266.7	141951	167125	109703	162905	133502	0.160201	441.895	WT-ExT up vs WT-Sed
Q61584	Fragile X mental retardation syndrome-related protein 1 OS=Mus musculus OX=10090 GN=Fxr1 PE=1 SV=2	Fxr1	74154.2	57917.2	333673	17753.9	57337.9	72738.3	103551	89610.4	78954.7	233378	64262.4	177033	83768.8	62798.2	75829.6	0.160394	1.90462	WT-ExT up vs WT-Sed
E9Q0Y6	Ubiquitin recognition factor in ER-associated degradation protein 1 OS=Mus musculus OX=10090 GN=Ufd1 PE=1 SV=1	Ufd1	1128.43	1339.76	9743.37	23036.4	7959.42	0	0	37834.3	7093.13	11098.1	33219.9	29026.2	3043.87	5195.73	4702.75	0.161029	222.842	WT-ExT up vs WT-Sed
Q9CQD1	Ras-related protein Rab-5A OS=Mus musculus OX=10090 GN=Rab5a PE=1 SV=1	Rab5a	99583.5	109134	344155	268501	304531	222157	214242	292492	267327	388522	323650	210854	187183	273993	152923	0.161033	1.33928	WT-ExT up vs WT-Sed
Q921M7	Protein FAM49B OS=Mus musculus OX=10090 GN=Fam49b PE=1 SV=1	Fam49b	171819	118740	151133	182633	205345	203035	165253	315313	121129	146214	310856	207418	185025	287344	156163	0.161246	1.31296	WT-ExT up vs WT-Sed
P17427	AP-2 complex subunit alpha-2 OS=Mus musculus OX=10090 GN=Ap2a2 PE=1 SV=2	Ap2a2	43662	19665.4	154743	77538.5	56866.7	50938.7	14822.6	60688.2	68051.8	101924	74414.4	65577.2	28738.3	48636.5	45017.5	0.161282	1.78109	WT-ExT up vs WT-Sed
Q9DBG7	Signal recognition particle receptor subunit alpha OS=Mus musculus OX=10090 GN=Srpra PE=1 SV=1	Srpra	30048.5	3139.98	134463	0	4984.42	21962.6	33972.3	58212.5	59764.6	47362.8	53714	32383.8	51305.7	55902.2	28124.8	0.161299	324.057	WT-ExT up vs WT-Sed
Q99JY8	Phospholipid phosphatase 3 OS=Mus musculus OX=10090 GN=Plpp3 PE=1 SV=1	Plpp3	9493.68	18025.4	23282.3	20143	37694	18782.1	16855.3	33294.7	16854.9	21141.1	23173.1	15316.6	23741.6	59587.1	17363.1	0.161593	1.53656	WT-ExT up vs WT-Sed
Q3UZA1	CapZ-interacting protein OS=Mus musculus OX=10090 GN=Rcsd1 PE=1 SV=1	Rcsd1	173110	277688	172485	107095	150465	118270	31953.3	207305	161097	206086	229209	127196	71304	127365	71670	0.161597	-1.72097	WT-ExT up vs WT-Sed
Q9JII6	Aldo-keto reductase family 1 member A1 OS=Mus musculus OX=10090 GN=Akr1a1 PE=1 SV=3	Akr1a1	245730	202951	538211	365006	452493	399093	485404	601255	473082	445988	668605	388549	359882	500104	288576	0.161785	1.39104	WT-ExT up vs WT-Sed
Q8R2Q4	Ribosome-releasing factor 2, mitochondrial OS=Mus musculus OX=10090 GN=Gfm2 PE=1 SV=2	Gfm2	21246.6	17205.6	83376.6	42944.5	29275.7	34605.2	14708.2	13264.1	27544.8	78458.3	73770.7	29988.2	20286.7	30896	24979.8	0.162394	1.70414	WT-ExT up vs WT-Sed
Q8CHS7	Dehydrogenase/reductase SDR family member 7C OS=Mus musculus OX=10090 GN=Dhrs7c PE=1 SV=3	Dhrs7c	682748	630447	3.5159e+06	0	2.90918e+06	3.83169e+06	1.62312e+06	3.01333e+06	2.91989e+06	3.54235e+06	4.85798e+06	2.65446e+06	2.42024e+06	3.06283e+06	2.50327e+06	0.162662	1064.07	WT-ExT up vs WT-Sed
A0A0R4J1Y3	Probable tRNA N6-adenosine threonylcarbamoyltransferase OS=Mus musculus OX=10090 GN=Osgep PE=1 SV=1	Osgep	43591.3	10983.4	350534	0	135221	137313	138075	60376.8	98101.4	123526	146161	94765.1	122185	114783	135113	0.162729	426.655	WT-ExT up vs WT-Sed
Q9DC69	NADH dehydrogenase [ubiquinone] 1 alpha subcomplex subunit 9, mitochondrial OS=Mus musculus OX=10090 GN=Ndufa9 PE=1 SV=2	Ndufa9	1.22e+06	1.39164e+06	6.14767e+06	0	6.49935e+06	9.79469e+06	3.86995e+06	6.81184e+06	7.95528e+06	7.22834e+06	6.61843e+06	6.71413e+06	5.18343e+06	5.90768e+06	9.56502e+06	0.162824	1332.04	WT-ExT up vs WT-Sed
P97384	Annexin A11 OS=Mus musculus OX=10090 GN=Anxa11 PE=1 SV=2	Anxa11	163033	195062	240589	125502	236395	170484	153613	1.94435e+06	145728	311462	560905	142137	536112	1.57947e+06	93521.3	0.162838	2.24939	WT-ExT up vs WT-Sed
P85094	Isochorismatase domain-containing protein 2A OS=Mus musculus OX=10090 GN=Isoc2a PE=1 SV=1	Isoc2a	155875	134284	641479	0	562623	771114	527213	447704	586875	1.04322e+06	1.05632e+06	517447	584433	573563	724414	0.162845	701.768	WT-ExT up vs WT-Sed
Q8BGS7	Choline/ethanolaminephosphotransferase 1 OS=Mus musculus OX=10090 GN=Cept1 PE=1 SV=1	Cept1	65490.9	77586.2	62369	73588.7	86598.6	35770.8	22365	143926	62769.9	65939.9	68631.3	119390	77352	162105	60220.7	0.163661	1.60148	WT-ExT up vs WT-Sed
Q9Z0X1	Apoptosis-inducing factor 1, mitochondrial OS=Mus musculus OX=10090 GN=Aifm1 PE=1 SV=1	Aifm1	457447	492641	1.20778e+06	802283	1.06241e+06	872709	238250	450189	784054	1.23434e+06	1.10378e+06	605874	405901	642167	601660	0.163953	1.56121	WT-ExT up vs WT-Sed
Q9CXR1	Dehydrogenase/reductase SDR family member 7 OS=Mus musculus OX=10090 GN=Dhrs7 PE=1 SV=2	Dhrs7	26427.3	43307.9	117579	70507.7	106037	88437.5	98639.3	95297	86107.1	102029	130733	43194.9	74622.9	87111.8	91648.7	0.164208	1.57535	WT-ExT up vs WT-Sed
P43023	Cytochrome c oxidase subunit 6A2, mitochondrial OS=Mus musculus OX=10090 GN=Cox6a2 PE=1 SV=2	Cox6a2	1.97426e+06	2.21763e+06	4.6601e+06	4.63482e+06	6.62828e+06	3.98746e+06	635693	3.11187e+06	4.45977e+06	5.80491e+06	6.06623e+06	2.86252e+06	2.00482e+06	3.43793e+06	2.55983e+06	0.164248	1.83667	WT-ExT up vs WT-Sed
Q91XH5	Sepiapterin reductase OS=Mus musculus OX=10090 GN=Spr PE=1 SV=1	Spr	319216	367236	569711	473628	610592	418198	170387	361397	378764	558465	706149	428600	315126	366757	386672	0.164512	1.42031	WT-ExT up vs WT-Sed
P03899	NADH-ubiquinone oxidoreductase chain 3 OS=Mus musculus OX=10090 GN=Mtnd3 PE=1 SV=3	Mtnd3	2.08208e+06	2.48505e+06	5.16086e+06	4.5273e+06	5.45118e+06	4.6374e+06	1.17404e+06	3.75116e+06	4.52596e+06	6.4736e+06	5.69844e+06	2.69657e+06	2.25345e+06	3.62079e+06	2.98887e+06	0.164789	1.60069	WT-ExT up vs WT-Sed
Q5SW19	Clustered mitochondria protein homolog OS=Mus musculus OX=10090 GN=Cluh PE=1 SV=2	Cluh	7066.47	16175.5	49447.4	4665.1	18028.1	25196.2	3284.66	25048.6	26035.1	3698.92	38992.3	26454.4	9261.01	20146.2	11097	0.16479	2.18147	WT-ExT up vs WT-Sed
Q9JIF7	Coatomer subunit beta OS=Mus musculus OX=10090 GN=Copb1 PE=1 SV=1	Copb1	86412.8	44804.8	58905.9	41607.4	73560.6	51414.6	53123.6	67735.2	60029.5	54331.5	20860.1	12248.7	42159	45601.4	46813.4	0.164983	-1.64806	WT-ExT up vs WT-Sed
Q3URD3	Sarcolemmal membrane-associated protein OS=Mus musculus OX=10090 GN=Slmap PE=1 SV=2	Slmap	275980	218947	367537	277492	297879	364026	297964	326294	257988	411346	537654	403652	236503	243990	332327	0.165392	1.30094	WT-ExT up vs WT-Sed
Q02357	Ankyrin-1 OS=Mus musculus OX=10090 GN=Ank1 PE=1 SV=2	Ank1	715508	608715	992482	977502	991418	840131	406498	739048	658562	773526	913102	534774	463825	970481	496647	0.165476	1.49922	WT-ExT up vs WT-Sed
F8VPN4	Amylo-1,6-glucosidase, 4-alpha-glucanotransferase OS=Mus musculus OX=10090 GN=Agl PE=1 SV=1	Agl	1.67133e+06	1.6594e+06	8.02851e+06	0	1.08175e+07	1.56231e+07	1.44718e+07	2.15064e+07	1.3778e+07	6.66012e+06	1.37241e+07	1.12864e+07	1.46233e+07	1.58835e+07	1.38354e+07	0.166037	1534.15	WT-ExT up vs WT-Sed
Q9CYT6	Adenylyl cyclase-associated protein 2 OS=Mus musculus OX=10090 GN=Cap2 PE=1 SV=1	Cap2	196405	190229	291148	295759	261276	282350	180505	307252	268647	390457	327855	221868	216500	255653	227848	0.166646	1.26102	WT-ExT up vs WT-Sed
Q6IWE1	Succinate dehydrogenase subunit A (Fragment) OS=Mus musculus OX=10090 GN=Sdha PE=2 SV=1	Sdha	117314	216702	1.34054e+06	0	339106	699845	187532	245302	496658	2.01773e+06	663130	646826	209353	243014	391570	0.166998	611.677	WT-ExT up vs WT-Sed
P82348	Gamma-sarcoglycan OS=Mus musculus OX=10090 GN=Sgcg PE=1 SV=2	Sgcg	414391	389080	502051	309630	516219	487705	271147	577944	414749	443814	615312	320387	367502	594129	357003	0.167074	1.2767	WT-ExT up vs WT-Sed
Q8R4N0	Citramalyl-CoA lyase, mitochondrial OS=Mus musculus OX=10090 GN=Clybl PE=1 SV=2	Clybl	381009	371588	814782	361408	522839	480770	146913	394244	513418	1.01038e+06	876718	493499	216882	420756	374423	0.167234	1.68537	WT-ExT up vs WT-Sed
Q80UY2	E3 ubiquitin-protein ligase KCMF1 OS=Mus musculus OX=10090 GN=Kcmf1 PE=1 SV=1	Kcmf1	9222.2	9404.02	56365.4	0	31392.3	51519.1	49896.7	37783.3	32360.6	49734.5	55180.2	42227.9	38630	48387.1	29513.9	0.167239	298.698	WT-ExT up vs WT-Sed
Q922D4	Serine/threonine-protein phosphatase 6 regulatory subunit 3 OS=Mus musculus OX=10090 GN=Ppp6r3 PE=1 SV=1	Ppp6r3	5399.79	1465.18	17708.9	12209.3	18054.1	16481.8	39053.6	18361.8	15587.8	14341.3	22675.3	20615	19812.2	14655.4	18623.1	0.167273	2.32129	WT-ExT up vs WT-Sed
P08553	Neurofilament medium polypeptide OS=Mus musculus OX=10090 GN=Nefm PE=1 SV=4	Nefm	78455.6	78360.4	213566	136178	143217	116047	35117.6	87697.6	68456.3	263043	159477	95391.2	65748.7	112313	106711	0.167628	1.64452	WT-ExT up vs WT-Sed
O55026	Ectonucleoside triphosphate diphosphohydrolase 2 OS=Mus musculus OX=10090 GN=Entpd2 PE=1 SV=2	Entpd2	99788.6	97232.1	100127	32479	136892	106793	191860	203463	170098	104327	142617	126610	139767	185894	158340	0.167639	1.59531	WT-ExT up vs WT-Sed
P63028	Translationally-controlled tumor protein OS=Mus musculus OX=10090 GN=Tpt1 PE=1 SV=1	Tpt1	4.85918e+06	2.78009e+06	6.32638e+06	3.69628e+06	5.94663e+06	5.81864e+06	5.15329e+06	6.47908e+06	5.40961e+06	5.13859e+06	7.48804e+06	4.09334e+06	4.88946e+06	5.77783e+06	4.06093e+06	0.167906	1.27901	WT-ExT up vs WT-Sed
Q7TMY8	E3 ubiquitin-protein ligase HUWE1 OS=Mus musculus OX=10090 GN=Huwe1 PE=1 SV=5	Huwe1	18748.9	18735.3	66820	0	74022.9	103198	90952.2	123960	95917.8	57865.6	100972	83426	85123.4	85199	110352	0.167983	359.545	WT-ExT up vs WT-Sed
P56480	ATP synthase subunit beta, mitochondrial OS=Mus musculus OX=10090 GN=Atp5f1b PE=1 SV=2	Atp5f1b	1.03378e+07	1.23509e+07	6.28934e+07	0	6.41324e+07	9.45753e+07	4.95797e+07	5.86546e+07	7.74456e+07	8.53466e+07	1.00169e+08	4.8778e+07	5.75321e+07	5.48473e+07	7.35573e+07	0.168161	2402.23	WT-ExT up vs WT-Sed
Q9QZH6	Evolutionarily conserved signaling intermediate in Toll pathway, mitochondrial OS=Mus musculus OX=10090 GN=Ecsit PE=1 SV=2	Ecsit	59726.1	32235.7	144216	0	290673	211609	113106	207820	208456	142939	220234	88450.4	160692	175306	247943	0.168907	426.89	WT-ExT up vs WT-Sed
Q59J78	NADH dehydrogenase [ubiquinone] 1 alpha subcomplex assembly factor 2 OS=Mus musculus OX=10090 GN=Ndufaf2 PE=1 SV=1	Ndufaf2	27628.5	41947.5	165467	0	118938	201654	154782	89442.9	154536	121739	166561	118462	163794	174887	183784	0.16937	417.072	WT-ExT up vs WT-Sed
P47758	Signal recognition particle receptor subunit beta OS=Mus musculus OX=10090 GN=Srprb PE=1 SV=1	Srprb	241679	330612	136590	135478	183443	92316.3	74065.3	217902	155747	91202.2	119127	87514.1	109220	170737	91652.5	0.169525	-1.55191	WT-ExT up vs WT-Sed
Q7TSQ8	Pyruvate dehydrogenase phosphatase regulatory subunit, mitochondrial OS=Mus musculus OX=10090 GN=Pdpr PE=1 SV=1	Pdpr	158098	89012.9	416341	0	661078	959554	1.09072e+06	856225	846610	455141	661928	718376	879699	766964	1.04182e+06	0.169764	656.415	WT-ExT up vs WT-Sed
Q8BRK9	Alpha-mannosidase 2x OS=Mus musculus OX=10090 GN=Man2a2 PE=1 SV=2	Man2a2	36721.8	19586.7	19529.6	31738.3	59543.4	10526.4	8987.47	94538.2	47905.6	15499.2	66587.7	48595.3	38047.3	47548	27340.4	0.170667	1.72875	WT-ExT up vs WT-Sed
Q9JJU8	SH3 domain-binding glutamic acid-rich-like protein OS=Mus musculus OX=10090 GN=Sh3bgrl PE=1 SV=1	Sh3bgrl	16060.4	14031.4	53202	79023.3	77848.3	59204.5	72896.4	77904.6	59153.4	82777.2	76466.4	40558.8	65073.7	77388.9	43537.6	0.171008	1.83403	WT-ExT up vs WT-Sed
P62830	60S ribosomal protein L23 OS=Mus musculus OX=10090 GN=Rpl23 PE=1 SV=1	Rpl23	60090.3	100578	293273	173617	231596	160904	88962	146354	156896	237525	326222	260981	52436.7	117634	64572	0.171407	2.05439	WT-ExT up vs WT-Sed
O09110	Dual specificity mitogen-activated protein kinase kinase 3 OS=Mus musculus OX=10090 GN=Map2k3 PE=1 SV=2	Map2k3	60444	69797.5	531166	0	232481	306200	221222	303723	290856	387544	341961	260276	187654	241689	201199	0.171617	471.871	WT-ExT up vs WT-Sed
P68040	Receptor of activated protein C kinase 1 OS=Mus musculus OX=10090 GN=Rack1 PE=1 SV=3	Rack1	341727	359548	824522	407783	493645	407010	308691	787409	469333	829449	480833	552067	361752	676295	238928	0.171895	1.3682	WT-ExT up vs WT-Sed
P16015	Carbonic anhydrase 3 OS=Mus musculus OX=10090 GN=Ca3 PE=1 SV=3	Ca3	1.791e+08	1.97252e+08	2.3895e+08	142721874	2.52341e+08	2.59535e+08	5.55567e+08	7.62229e+08	4.0189e+08	1.86149e+08	4.47283e+08	3.93627e+08	6.03479e+08	6.87959e+08	2.54486e+08	0.171936	1.6907	WT-ExT up vs WT-Sed
Q61249	Immunoglobulin-binding protein 1 OS=Mus musculus OX=10090 GN=Igbp1 PE=1 SV=1	Igbp1	55642.5	65949.4	107048	75885.8	113004	75589.2	34003	114687	102274	94035	133453	63846.7	48898.6	93174.3	63645.6	0.172045	1.41345	WT-ExT up vs WT-Sed
P54823	Probable ATP-dependent RNA helicase DDX6 OS=Mus musculus OX=10090 GN=Ddx6 PE=1 SV=1	Ddx6	2843.48	40421.7	86105.9	0	46154.7	89583.5	104627	96333.6	108861	47322.9	34267.9	74441.7	59760	64796.9	105621	0.172069	325.252	WT-ExT up vs WT-Sed
Q9JKV1	Proteasomal ubiquitin receptor ADRM1 OS=Mus musculus OX=10090 GN=Adrm1 PE=1 SV=2	Adrm1	145172	104004	148186	20528.8	100071	116701	100155	109844	107402	217807	189018	137855	106785	111265	86571.5	0.172139	1.79769	WT-ExT up vs WT-Sed
P00848	ATP synthase subunit a OS=Mus musculus OX=10090 GN=Mtatp6 PE=1 SV=1	Mtatp6	413292	502932	1.38321e+06	0	1.88157e+06	2.6806e+06	1.37006e+06	2.55247e+06	2.62197e+06	1.73368e+06	1.24419e+06	2.03838e+06	1.96634e+06	1.77994e+06	2.95358e+06	0.172358	817.773	WT-ExT up vs WT-Sed
P28650	Adenylosuccinate synthetase isozyme 1 OS=Mus musculus OX=10090 GN=Adss1 PE=1 SV=2	Adss1	3.60267e+06	4.52656e+06	1.65507e+07	0	1.37245e+07	1.68963e+07	9.56213e+06	1.70136e+07	1.57829e+07	1.78566e+07	2.05206e+07	1.62684e+07	1.29801e+07	2.13946e+07	1.42573e+07	0.172392	1515.62	WT-ExT up vs WT-Sed
Q8BK30	NADH dehydrogenase [ubiquinone] flavoprotein 3, mitochondrial OS=Mus musculus OX=10090 GN=Ndufv3 PE=1 SV=1	Ndufv3	57494.5	45191	17151.4	8252.42	16211.2	94152.5	36477.7	34340.3	65677	67695.7	98843.4	35710.5	42565.4	42569.5	55628.2	0.17256	1.80705	WT-ExT up vs WT-Sed
P16332	Methylmalonyl-CoA mutase, mitochondrial OS=Mus musculus OX=10090 GN=Mmut PE=1 SV=2	Mmut	130740	129556	190951	149518	178935	119384	44148.1	120133	140352	242024	276533	146764	102209	143255	121828	0.172923	1.56727	WT-ExT up vs WT-Sed
Q61699	Heat shock protein 105 kDa OS=Mus musculus OX=10090 GN=Hsph1 PE=1 SV=2	Hsph1	91525.6	115150	182832	150775	159228	128983	64765.3	87273	130711	202185	222265	126740	91449	126244	118514	0.173067	1.39796	WT-ExT up vs WT-Sed
Q9DBG5	Perilipin-3 OS=Mus musculus OX=10090 GN=Plin3 PE=1 SV=1	Plin3	57826	65379.7	174676	0	214382	303560	182716	210973	237534	263337	288455	216125	153476	216386	246849	0.173677	441.567	WT-ExT up vs WT-Sed
Q9Z0Y1	Dynactin subunit 3 OS=Mus musculus OX=10090 GN=Dctn3 PE=1 SV=2	Dctn3	4664.15	1976.56	0	0	384.498	0	12579.1	15038.1	16239	3942.55	25537.7	3630.24	16464.8	28891.8	13694.4	0.173767	198.021	WT-ExT up vs WT-Sed
P56382	ATP synthase subunit epsilon, mitochondrial OS=Mus musculus OX=10090 GN=Atp5f1e PE=1 SV=2	Atp5f1e	446894	502055	1.23285e+06	1.22336e+06	1.35807e+06	1.14156e+06	423978	407067	869489	1.25899e+06	940486	477216	847564	721067	1.46346e+06	0.17392	1.52806	WT-ExT up vs WT-Sed
Q01405	Protein transport protein Sec23A OS=Mus musculus OX=10090 GN=Sec23a PE=1 SV=2	Sec23a	63214.4	59224.2	176736	0	178764	229015	103132	196888	202034	240410	270909	145005	137560	174237	165801	0.174034	412.781	WT-ExT up vs WT-Sed
P97290	Plasma protease C1 inhibitor OS=Mus musculus OX=10090 GN=Serping1 PE=1 SV=3	Serping1	42066.3	30961.5	297862	0	161705	207915	362370	218841	151176	167318	244789	164960	209045	428054	118610	0.174047	437.306	WT-ExT up vs WT-Sed
P23198	Chromobox protein homolog 3 OS=Mus musculus OX=10090 GN=Cbx3 PE=1 SV=2	Cbx3	155920	108478	227571	270119	245223	223531	22962.6	392933	267833	277311	252046	127865	165807	274072	151036	0.174514	1.96224	WT-ExT up vs WT-Sed
P62245	40S ribosomal protein S15a OS=Mus musculus OX=10090 GN=Rps15a PE=1 SV=2	Rps15a	42881.4	60203.7	320734	137521	174038	108440	33404.5	180028	167548	225093	119309	164734	85704.5	189093	88885.9	0.174675	424.019	WT-ExT up vs WT-Sed
Q9WUA5	Laforin OS=Mus musculus OX=10090 GN=Epm2a PE=1 SV=2	Epm2a	123525	182588	164839	173423	176506	143017	106439	147244	132627	130102	180494	88151.2	85690.2	111658	74867.5	0.174924	-1.33766	WT-ExT up vs WT-Sed
Q9WV32	Actin-related protein 2/3 complex subunit 1B OS=Mus musculus OX=10090 GN=Arpc1b PE=1 SV=4	Arpc1b	8950.3	9275.82	62243.2	45805.5	43135.9	46582.4	1561.19	27408.3	45622.6	91273.8	86183.7	25217.7	7207.12	33044.8	9451.09	0.175415	3.14954	WT-ExT up vs WT-Sed
P22315	Ferrochelatase, mitochondrial OS=Mus musculus OX=10090 GN=Fech PE=1 SV=2	Fech	341526	389514	1.82495e+06	1.21425e+06	1.02112e+06	938458	159219	450951	879987	2.65641e+06	1.51116e+06	1.08504e+06	339175	582551	477567	0.175587	2.15317	WT-ExT up vs WT-Sed
Q9JM14	5'(3')-deoxyribonucleotidase, cytosolic type OS=Mus musculus OX=10090 GN=Nt5c PE=1 SV=1	Nt5c	63933.1	40177.1	197797	0	271865	243497	685529	389759	341314	162397	233922	300946	480403	436522	410817	0.175899	486.93	WT-ExT up vs WT-Sed
Q91XL9	Oxysterol-binding protein-related protein 1 OS=Mus musculus OX=10090 GN=Osbpl1a PE=1 SV=2	Osbpl1a	12530.5	19309.3	50653	0	65560.2	69300	43130	74872.9	57074.8	32175.5	122829	26016.9	56911.5	60263.5	52071.3	0.176096	285.777	WT-ExT up vs WT-Sed
P56399	Ubiquitin carboxyl-terminal hydrolase 5 OS=Mus musculus OX=10090 GN=Usp5 PE=1 SV=1	Usp5	349027	226235	781848	0	940555	1.58006e+06	2.06803e+06	1.98309e+06	1.57404e+06	909408	1.55142e+06	1.01547e+06	2.10014e+06	1.89075e+06	1.88937e+06	0.176125	739.007	WT-ExT up vs WT-Sed
Q9R062	Glycogenin-1 OS=Mus musculus OX=10090 GN=Gyg1 PE=1 SV=3	Gyg1	879042	1.27853e+06	2.75858e+06	0	6.42628e+06	9.14596e+06	1.36251e+07	1.39096e+07	1.44008e+07	3.09288e+06	3.50955e+06	1.10459e+07	1.12743e+07	8.96181e+06	1.2859e+07	0.176402	1172.61	WT-ExT up vs WT-Sed
Q6ZQ73	Cullin-associated NEDD8-dissociated protein 2 OS=Mus musculus OX=10090 GN=Cand2 PE=1 SV=2	Cand2	251543	231388	1.10724e+06	0	1.08656e+06	1.45861e+06	2.26692e+06	1.91845e+06	1.55719e+06	795843	1.36171e+06	1.31113e+06	1.76567e+06	1.59004e+06	1.69897e+06	0.176496	721.793	WT-ExT up vs WT-Sed
P63037	DnaJ homolog subfamily A member 1 OS=Mus musculus OX=10090 GN=Dnaja1 PE=1 SV=1	Dnaja1	16312.7	56992.9	100559	0	45994.9	74569.1	16605.3	63367.1	78127.9	70612.8	55078.1	76613.6	40626.6	56644.7	54496.3	0.176616	291.699	WT-ExT up vs WT-Sed
P21614	Vitamin D-binding protein OS=Mus musculus OX=10090 GN=Gc PE=1 SV=2	Gc	277469	181494	593580	128450	702565	731130	2.57515e+06	650474	693799	767795	863992	536812	1.10273e+06	1.09088e+06	682056	0.17665	2.26745	WT-ExT up vs WT-Sed
O70435	Proteasome subunit alpha type-3 OS=Mus musculus OX=10090 GN=Psma3 PE=1 SV=3	Psma3	319924	240054	600152	500376	547531	472276	368871	514360	450614	538887	695769	411415	376516	567517	299277	0.176733	1.34214	WT-ExT up vs WT-Sed
Q99KV1	DnaJ homolog subfamily B member 11 OS=Mus musculus OX=10090 GN=Dnajb11 PE=1 SV=1	Dnajb11	105405	104944	139065	93070.9	127520	119392	49199	154682	117221	103107	174869	114380	93581.9	136832	81417.8	0.177103	1.34667	WT-ExT up vs WT-Sed
Q8CHT0	Delta-1-pyrroline-5-carboxylate dehydrogenase, mitochondrial OS=Mus musculus OX=10090 GN=Aldh4a1 PE=1 SV=3	Aldh4a1	805715	557472	1.76897e+06	0	1.358e+06	2.21863e+06	726514	1.48031e+06	1.86705e+06	2.01157e+06	2.80248e+06	1.45409e+06	1.38905e+06	1.86341e+06	1.62811e+06	0.177304	755.065	WT-ExT up vs WT-Sed
Q6IRU2	Tropomyosin alpha-4 chain OS=Mus musculus OX=10090 GN=Tpm4 PE=1 SV=3	Tpm4	28406.3	32771.9	105978	65723.8	67674.1	48113.1	56458.6	62938.5	61381.3	95540	117647	49162.8	42571.8	60798.2	47516.8	0.177498	1.48178	WT-ExT up vs WT-Sed
Q9CQM2	ER lumen protein-retaining receptor 2 OS=Mus musculus OX=10090 GN=Kdelr2 PE=1 SV=1	Kdelr2	4200.16	4511.09	27634.9	0	33917.5	90928.1	127789	264081	62134	14402.5	2423.58	118178	68988.2	61933.5	124107	0.177628	288.832	WT-ExT up vs WT-Sed
Q64314	Hematopoietic progenitor cell antigen CD34 OS=Mus musculus OX=10090 GN=Cd34 PE=1 SV=1	Cd34	82444.3	120560	155316	144615	184846	107208	145754	159468	166466	121196	234083	105086	155423	228405	162692	0.178605	1.33567	WT-ExT up vs WT-Sed
Q8VDK1	Deaminated glutathione amidase OS=Mus musculus OX=10090 GN=Nit1 PE=1 SV=2	Nit1	75733.9	73163.5	212469	0	209593	314872	272232	288580	224501	248792	344871	238944	245365	272618	302457	0.17908	438.2	WT-ExT up vs WT-Sed
Q61595	Kinectin OS=Mus musculus OX=10090 GN=Ktn1 PE=1 SV=1	Ktn1	20328.5	18047.7	65620.6	0	48922.5	72419.9	27351.1	42487.3	47000.5	64929.9	60368	41035.8	44839.6	37923.5	42315.8	0.1791	267.222	WT-ExT up vs WT-Sed
Q62433	Protein NDRG1 OS=Mus musculus OX=10090 GN=Ndrg1 PE=1 SV=1	Ndrg1	86238.9	69762.7	76116.7	3857.63	73977.6	135376	78151.9	133973	93751	67316.6	96818.6	75312.4	95426	108873	97340.4	0.179339	2.4247	WT-ExT up vs WT-Sed
Q6PCP5	Mitochondrial fission factor OS=Mus musculus OX=10090 GN=Mff PE=1 SV=1	Mff	31862.4	47371.5	59532.8	31341.1	52893	38186.6	8931.8	18883.6	56061.2	65332.2	54421.3	30274.1	29323.7	36729	43659.3	0.179539	1.62523	WT-ExT up vs WT-Sed
Q9CQJ8	NADH dehydrogenase [ubiquinone] 1 beta subcomplex subunit 9 OS=Mus musculus OX=10090 GN=Ndufb9 PE=1 SV=3	Ndufb9	1.89451e+06	2.26596e+06	5.47409e+06	5.15993e+06	5.70507e+06	4.75324e+06	1.4188e+06	4.01538e+06	4.23043e+06	6.4887e+06	6.99313e+06	2.71178e+06	2.39678e+06	3.70658e+06	2.78557e+06	0.179565	1.60794	WT-ExT up vs WT-Sed
P70452	Syntaxin-4 OS=Mus musculus OX=10090 GN=Stx4 PE=1 SV=1	Stx4	17958.7	21473.7	69878.7	77468.3	123512	55893.2	10759.1	95529.8	45999.4	78991.2	79681.9	49395.5	18424.4	61342.4	27486.6	0.180104	1.93812	WT-ExT up vs WT-Sed
P23116	Eukaryotic translation initiation factor 3 subunit A OS=Mus musculus OX=10090 GN=Eif3a PE=1 SV=5	Eif3a	92128.4	63520.3	283279	0	353319	423412	159064	253176	271332	196643	381374	365524	179342	184412	148900	0.180342	410.045	WT-ExT up vs WT-Sed
Q5BKP2	Ubiquitin carboxyl-terminal hydrolase 13 OS=Mus musculus OX=10090 GN=Usp13 PE=1 SV=1	Usp13	56892.8	35210.4	126650	0	113631	134595	399933	318074	264343	78953.5	154361	251049	370941	294654	343385	0.181036	414.396	WT-ExT up vs WT-Sed
Q8BH64	EH domain-containing protein 2 OS=Mus musculus OX=10090 GN=Ehd2 PE=1 SV=1	Ehd2	379145	486763	1.5113e+06	0	953216	1.94811e+06	1.07527e+06	1.3719e+06	1.20268e+06	2.11707e+06	2.30708e+06	1.06497e+06	1.27272e+06	1.24422e+06	1.04934e+06	0.18114	678.74	WT-ExT up vs WT-Sed
P84089	Enhancer of rudimentary homolog OS=Mus musculus OX=10090 GN=Erh PE=1 SV=1	Erh	241873	186574	251797	146951	31880.2	163107	191991	122045	48529.7	227830	228173	92591.1	33304	150049	34946.8	0.181437	-1.94443	WT-ExT up vs WT-Sed
P62835	Ras-related protein Rap-1A OS=Mus musculus OX=10090 GN=Rap1a PE=1 SV=1	Rap1a	179056	190141	322706	225519	504936	521932	387318	470562	433825	356222	605704	171583	371808	426062	331672	0.181626	2.07462	WT-ExT up vs WT-Sed
Q7TQ48	Sarcalumenin OS=Mus musculus OX=10090 GN=Srl PE=1 SV=1	Srl	1.0637e+07	1.53034e+07	5.20735e+07	0	5.05452e+07	6.56892e+07	5.68453e+07	5.50646e+07	6.20865e+07	5.71567e+07	8.069e+07	5.17736e+07	4.78769e+07	6.71358e+07	5.37289e+07	0.181822	1895.13	WT-ExT up vs WT-Sed
P21278	Guanine nucleotide-binding protein subunit alpha-11 OS=Mus musculus OX=10090 GN=Gna11 PE=1 SV=1	Gna11	127666	87389.2	201278	348.954	241429	222044	380075	279840	213032	146928	239735	230701	224116	217870	243639	0.181989	6.14245	WT-ExT up vs WT-Sed
P08249	Malate dehydrogenase, mitochondrial OS=Mus musculus OX=10090 GN=Mdh2 PE=1 SV=3	Mdh2	3.391e+07	3.92438e+07	62421478	4.94139e+07	6.22833e+07	4.21124e+07	1.78235e+07	4.83745e+07	4.93273e+07	6.79578e+07	6.79184e+07	4.09757e+07	3.12593e+07	4.58233e+07	3.75082e+07	0.182021	1.41446	WT-ExT up vs WT-Sed
Q99020	Heterogeneous nuclear ribonucleoprotein A/B OS=Mus musculus OX=10090 GN=Hnrnpab PE=1 SV=1	Hnrnpab	10905.3	22326.9	50145.8	40548.5	55206.6	47450.7	12717.9	31459.8	50711.5	46502.3	41734	32827	18583.1	34458.4	17460	0.182036	1.58755	WT-ExT up vs WT-Sed
Q9DB77	Cytochrome b-c1 complex subunit 2, mitochondrial OS=Mus musculus OX=10090 GN=Uqcrc2 PE=1 SV=1	Uqcrc2	7.23463e+06	7.22551e+06	1.66398e+07	1.20882e+07	1.5857e+07	1.23032e+07	4.20043e+06	1.54243e+07	1.04998e+07	1.85746e+07	2.31366e+07	1.33631e+07	5.5036e+06	9.57547e+06	7.79664e+06	0.182222	1.60752	WT-ExT up vs WT-Sed
P62196	26S proteasome regulatory subunit 8 OS=Mus musculus OX=10090 GN=Psmc5 PE=1 SV=1	Psmc5	209023	291277	495956	358336	409066	408206	252029	417735	398265	430063	600078	294975	277278	416631	250020	0.182472	1.32424	WT-ExT up vs WT-Sed
P99027	60S acidic ribosomal protein P2 OS=Mus musculus OX=10090 GN=Rplp2 PE=1 SV=3	Rplp2	1.96809e+06	2.01877e+06	2.58053e+06	2.33393e+06	2.77833e+06	2.06638e+06	1.98832e+06	2.21111e+06	1.99858e+06	2.23705e+06	2.58573e+06	1.67403e+06	1.8002e+06	2.11139e+06	1.67138e+06	0.182656	1.50638	WT-ExT up vs WT-Sed
P07724	Serum albumin OS=Mus musculus OX=10090 GN=Alb PE=1 SV=3	Alb	1.12513e+07	1.63148e+07	3.07478e+07	0	5.85103e+07	7.28164e+07	2.57006e+08	2.08196e+08	1.72538e+08	4.44474e+07	6.4921e+07	5.53999e+07	2.85568e+08	336374563	9.98919e+07	0.182708	2304.28	WT-ExT up vs WT-Sed
Q61247	Alpha-2-antiplasmin OS=Mus musculus OX=10090 GN=Serpinf2 PE=1 SV=1	Serpinf2	38376.3	26192.8	26773.6	26083.5	94706.8	87163.4	298644	167831	118863	39999.3	51755.3	225572	182449	191074	410375	0.182771	2.59435	WT-ExT up vs WT-Sed
Q8C7E7	Starch-binding domain-containing protein 1 OS=Mus musculus OX=10090 GN=Stbd1 PE=1 SV=1	Stbd1	452949	462049	390266	332450	382576	301516	171396	366607	263080	308274	291146	180710	203775	315998	124067	0.182948	-1.46902	WT-ExT up vs WT-Sed
Q8C0C7	Phenylalanine--tRNA ligase alpha subunit OS=Mus musculus OX=10090 GN=Farsa PE=1 SV=1	Farsa	81406.9	27615.3	148930	0	71504.2	204471	47444.2	74484.9	85384.6	156861	175036	151818	56109	65366.6	77257.3	0.183382	319.927	WT-ExT up vs WT-Sed
Q9D855	Cytochrome b-c1 complex subunit 7 OS=Mus musculus OX=10090 GN=Uqcrb PE=1 SV=3	Uqcrb	1.71764e+06	2.10204e+06	3.92801e+06	3.47079e+06	4.34138e+06	3.74901e+06	1.73997e+06	3.16771e+06	3.14566e+06	4.10106e+06	4.47845e+06	1.99079e+06	2.19094e+06	3.12264e+06	2.61193e+06	0.183382	1.3632	WT-ExT up vs WT-Sed
P62869	Elongin-B OS=Mus musculus OX=10090 GN=Elob PE=1 SV=1	Elob	644318	635675	1.24448e+06	1.17373e+06	1.28348e+06	928779	685513	1.20841e+06	1.1014e+06	1.11461e+06	1.29542e+06	788819	857185	1.15798e+06	721803	0.183785	1.27586	WT-ExT up vs WT-Sed
Q8C1B7	Septin-11 OS=Mus musculus OX=10090 GN=Septin11 PE=1 SV=4	Septin11	10428.5	7111.67	35485.2	9846.66	20137.5	18719.3	3921.11	18541	15237.6	37929.1	28502.7	9950.03	6687.53	12320.2	6584.04	0.18388	1.83423	WT-ExT up vs WT-Sed
P26039	Talin-1 OS=Mus musculus OX=10090 GN=Tln1 PE=1 SV=2	Tln1	118553	109950	509861	0	349582	835352	566804	536195	355038	491851	424113	648999	366674	329274	451924	0.18398	476.001	WT-ExT up vs WT-Sed
Q9D154	Leukocyte elastase inhibitor A OS=Mus musculus OX=10090 GN=Serpinb1a PE=1 SV=1	Serpinb1a	0	3500.26	39226.4	49789.6	45820.4	35073.5	42.4022	76323.4	16514.1	26549.8	36075.4	14239	256.364	6763.78	1621.97	0.184499	198.069	WT-ExT up vs WT-Sed
Q9WTP7	GTP:AMP phosphotransferase AK3, mitochondrial OS=Mus musculus OX=10090 GN=Ak3 PE=1 SV=3	Ak3	124573	203588	340717	123603	306816	368557	160075	180728	216921	426325	320878	178002	117411	186094	192137	0.18464	1.44476	WT-ExT up vs WT-Sed
P09542	Myosin light chain 3 OS=Mus musculus OX=10090 GN=Myl3 PE=1 SV=4	Myl3	1.83094e+06	2.23442e+06	1.18082e+06	2.69914e+06	3.02317e+06	2.52901e+06	1.73992e+06	4.72439e+06	3.1575e+06	1.58005e+06	3.705e+06	3.21402e+06	3.12257e+06	3.796e+06	2.0822e+06	0.184679	1.32917	WT-ExT up vs WT-Sed
E9QQ96	Obscurin OS=Mus musculus OX=10090 GN=Obscn PE=1 SV=2	Obscn	174327	113276	702261	0	393461	620936	574780	456442	445004	763895	727821	424001	398332	394870	442770	0.184881	488.427	WT-ExT up vs WT-Sed
Q8K1M6	Dynamin-1-like protein OS=Mus musculus OX=10090 GN=Dnm1l PE=1 SV=2	Dnm1l	264282	282268	958022	0	961241	1.32685e+06	752845	821857	884280	991897	1.26476e+06	681423	705791	767387	882326	0.185408	559.555	WT-ExT up vs WT-Sed
P62254	Ubiquitin-conjugating enzyme E2 G1 OS=Mus musculus OX=10090 GN=Ube2g1 PE=1 SV=3	Ube2g1	61425	84454.9	83843.5	24924.2	74255.5	98088.4	45359.8	97084	68999.2	100690	128248	65855.5	53234.5	76519	47558.6	0.185411	1.50454	WT-ExT up vs WT-Sed
P56392	Cytochrome c oxidase subunit 7A1, mitochondrial OS=Mus musculus OX=10090 GN=Cox7a1 PE=1 SV=1	Cox7a1	1.9226e+06	1.71851e+06	5.2551e+06	3.69086e+06	5.26465e+06	3.31017e+06	875615	2.41498e+06	3.40093e+06	5.34862e+06	4.94491e+06	2.26294e+06	1.54991e+06	2.77975e+06	2.50418e+06	0.186643	1.62638	WT-ExT up vs WT-Sed
Q7M6Y3	Phosphatidylinositol-binding clathrin assembly protein OS=Mus musculus OX=10090 GN=Picalm PE=1 SV=1	Picalm	107493	105164	535621	0	308721	446884	465247	385688	400196	305306	492939	315471	384647	425504	344522	0.187092	437.568	WT-ExT up vs WT-Sed
Q9DAS9	Guanine nucleotide-binding protein G(I)/G(S)/G(O) subunit gamma-12 OS=Mus musculus OX=10090 GN=Gng12 PE=1 SV=3	Gng12	234217	39812.6	328565	0	376682	584260	556534	540766	378820	327381	585434	423981	387423	307918	302792	0.187131	445.818	WT-ExT up vs WT-Sed
Q8R010	Aminoacyl tRNA synthase complex-interacting multifunctional protein 2 OS=Mus musculus OX=10090 GN=Aimp2 PE=1 SV=2	Aimp2	136768	100166	352135	0	252291	393970	336029	235848	280469	319169	395699	333284	319263	426507	331460	0.187382	427.248	WT-ExT up vs WT-Sed
Q8BKC5	Importin-5 OS=Mus musculus OX=10090 GN=Ipo5 PE=1 SV=3	Ipo5	127463	160507	371592	0	449409	550737	515393	434914	535392	457066	672290	325241	485575	477612	462132	0.187521	463.325	WT-ExT up vs WT-Sed
P63085	Mitogen-activated protein kinase 1 OS=Mus musculus OX=10090 GN=Mapk1 PE=1 SV=3	Mapk1	118678	159724	290565	0	353600	747539	515616	746421	666640	297509	332055	614604	505106	502652	602971	0.187522	461.168	WT-ExT up vs WT-Sed
Q78PY7	Staphylococcal nuclease domain-containing protein 1 OS=Mus musculus OX=10090 GN=Snd1 PE=1 SV=1	Snd1	33260.7	16489.1	50092.8	25363.5	38412.7	46519.6	26271.5	51356.1	52515.3	43767.1	21073.6	49133.4	34816.2	21047.6	53600.7	0.187657	1.41589	WT-ExT up vs WT-Sed
Q6PDI5	Proteasome adapter and scaffold protein ECM29 OS=Mus musculus OX=10090 GN=Ecpas PE=1 SV=3	Ecpas	89601.1	51489.2	205268	0	216953	280495	272378	336226	220734	129725	318758	235367	238540	231132	244556	0.18784	378.621	WT-ExT up vs WT-Sed
P61804	Dolichyl-diphosphooligosaccharide--protein glycosyltransferase subunit DAD1 OS=Mus musculus OX=10090 GN=Dad1 PE=1 SV=3	Dad1	118334	156275	252522	210301	245377	162577	89627.1	237783	202238	215534	284680	148307	137577	198033	151607	0.188012	1.33948	WT-ExT up vs WT-Sed
O70133	ATP-dependent RNA helicase A OS=Mus musculus OX=10090 GN=Dhx9 PE=1 SV=2	Dhx9	42531	20962.6	179179	0	115452	100669	67612.4	84795.4	89027.4	83686.6	75016.2	81014.5	63481.7	76654.9	90353.4	0.188212	279.602	WT-ExT up vs WT-Sed
Q9CQV8	14-3-3 protein beta/alpha OS=Mus musculus OX=10090 GN=Ywhab PE=1 SV=3	Ywhab	427771	509436	1.56366e+06	0	1.36029e+06	2.04147e+06	2.88177e+06	2.03431e+06	1.7509e+06	1.62079e+06	2.49728e+06	1.45839e+06	2.47493e+06	1.81856e+06	1.75988e+06	0.188799	674.243	WT-ExT up vs WT-Sed
Q6NSQ9	Glucose-6-phosphatase 3 OS=Mus musculus OX=10090 GN=G6pc3 PE=1 SV=1	G6pc3	79159.4	47114.6	148548	0	151216	214613	297747	265271	241755	175849	178708	215243	228176	192119	308419	0.189107	367.696	WT-ExT up vs WT-Sed
A0A0J9YKD4	Creatine kinase M-type OS=Mus musculus OX=10090 GN=Ckm PE=1 SV=1	Ckm	1.1131e+07	1.24141e+07	1.49931e+07	1.45338e+07	1.4359e+07	1.35952e+07	7.91092e+06	1.53319e+07	1.28231e+07	1.30997e+07	1.984e+07	1.44303e+07	1.15762e+07	1.6874e+07	1.05909e+07	0.189152	1.25324	WT-ExT up vs WT-Sed
P07310	Creatine kinase M-type OS=Mus musculus OX=10090 GN=Ckm PE=1 SV=1	Ckm	1446770035	1613539194	1948752413	1889055194	1866331946	1767064928	1028235810	1992788452	1666699193	1702659276	2578742353	1875601511	1504634633	2193233428	1376569438	0.189152	1.25324	WT-ExT up vs WT-Sed
Q60996	Serine/threonine-protein phosphatase 2A 56 kDa regulatory subunit gamma isoform OS=Mus musculus OX=10090 GN=Ppp2r5c PE=1 SV=2	Ppp2r5c	11330.9	4198.89	20811.9	0	19022.5	28697.3	44368.2	25086.3	34096.7	16863.6	23752.4	18968.6	31213.1	32446.5	30162.9	0.189277	205.665	WT-ExT up vs WT-Sed
Q80YV4	4'-phosphopantetheine phosphatase OS=Mus musculus OX=10090 GN=Pank4 PE=1 SV=2	Pank4	67511.7	47517.1	314523	0	472059	579246	1.32097e+06	523363	393594	234375	367623	201385	731059	394604	384780	0.189332	437.184	WT-ExT up vs WT-Sed
Q8VI36	Paxillin OS=Mus musculus OX=10090 GN=Pxn PE=1 SV=1	Pxn	24950.4	15297.7	91892.4	0	87090.2	52232.1	110186	153971	95088.1	46098.7	78473.2	48070.7	85420.5	88472.7	81021	0.189396	270.345	WT-ExT up vs WT-Sed
A0A2R8W6P6	GDP-L-fucose synthase OS=Mus musculus OX=10090 GN=Tsta3 PE=1 SV=1	Tsta3	3297.76	2801.88	3034.69	2891.79	3607.25	527.748	4742.22	40370.3	7552.46	27793	21505.1	9207.74	2388.46	4318.09	2707.23	0.18987	2.18134	WT-ExT up vs WT-Sed
P62897	Cytochrome c, somatic OS=Mus musculus OX=10090 GN=Cycs PE=1 SV=2	Cycs	5.38227e+06	7.73492e+06	6.58424e+06	530808	1.48361e+06	2.17878e+06	2.19458e+06	1.20846e+07	1.05404e+07	1.3222e+07	2.59589e+06	2.99482e+06	5.5285e+06	1.07405e+07	8.25807e+06	0.190324	2.30312	WT-ExT up vs WT-Sed
O88746	Target of Myb protein 1 OS=Mus musculus OX=10090 GN=Tom1 PE=1 SV=1	Tom1	154146	159409	399788	0	350730	605894	727716	452676	424508	465805	719891	443959	531609	590538	515007	0.190737	464.668	WT-ExT up vs WT-Sed
Q9JJW5	Myozenin-2 OS=Mus musculus OX=10090 GN=Myoz2 PE=1 SV=1	Myoz2	514210	406014	1.18862e+06	0	924799	1.35476e+06	630538	1.02054e+06	1.12495e+06	1.52744e+06	1.6817e+06	1.10747e+06	598493	721391	1.15708e+06	0.19075	556.662	WT-ExT up vs WT-Sed
Q91V41	Ras-related protein Rab-14 OS=Mus musculus OX=10090 GN=Rab14 PE=1 SV=3	Rab14	215465	352989	177130	181650	231111	191486	114574	218548	183751	148762	272661	82852.5	130471	184671	120380	0.190871	1.98989	WT-ExT up vs WT-Sed
Q60865	Caprin-1 OS=Mus musculus OX=10090 GN=Caprin1 PE=1 SV=2	Caprin1	96586.6	81560.4	128668	16630.4	70014.9	97451.1	93025.9	68597.1	59938.7	160776	136295	80559.6	83717.6	91404.9	75702.6	0.191123	1.6988	WT-ExT up vs WT-Sed
Q9CRY7	Lysophospholipase D GDPD1 OS=Mus musculus OX=10090 GN=Gdpd1 PE=1 SV=1	Gdpd1	36848.5	31225.2	73530.9	0	51956.7	94828.1	33351.4	50741.9	55538	86398.3	104548	47063.4	47378.2	61932.1	53907.3	0.191246	256.211	WT-ExT up vs WT-Sed
P47934	Carnitine O-acetyltransferase OS=Mus musculus OX=10090 GN=Crat PE=1 SV=3	Crat	627298	791822	1.62519e+06	412235	609979	647764	155980	587029	786367	2.39018e+06	1.2157e+06	854802	293115	688830	581067	0.191498	1.92607	WT-ExT up vs WT-Sed
O89023	Tripeptidyl-peptidase 1 OS=Mus musculus OX=10090 GN=Tpp1 PE=1 SV=2	Tpp1	66486.7	53906.2	67841.4	0	111676	215877	275774	448412	347444	84895.4	244733	79484.2	387259	380235	257765	0.191926	355.46	WT-ExT up vs WT-Sed
G5E895	Aldo-keto reductase family 1, member B10 (aldose reductase) OS=Mus musculus OX=10090 GN=Akr1b10 PE=1 SV=1	Akr1b10	349469	240279	542272	0	946909	1.28754e+06	1.37303e+06	833676	885904	821644	890138	876056	976485	1.11011e+06	1.40414e+06	0.192338	540.424	WT-ExT up vs WT-Sed
Q99LP6	GrpE protein homolog 1, mitochondrial OS=Mus musculus OX=10090 GN=Grpel1 PE=1 SV=1	Grpel1	96422.8	122651	350017	0	470729	286703	270425	241099	340033	379260	375155	166301	249891	406861	239849	0.192417	383.682	WT-ExT up vs WT-Sed
P56395	Cytochrome b5 OS=Mus musculus OX=10090 GN=Cyb5a PE=1 SV=2	Cyb5a	254723	336255	417064	441814	625657	397222	258241	450826	393437	540798	704477	347651	412859	532029	229510	0.19276	1.38016	WT-ExT up vs WT-Sed
O35969	Guanidinoacetate N-methyltransferase OS=Mus musculus OX=10090 GN=Gamt PE=1 SV=1	Gamt	84954.9	60057.3	86041.9	27015.8	152106	225766	456870	286617	214917	104988	217006	173652	246032	213580	164917	0.192808	2.0233	WT-ExT up vs WT-Sed
P08551	Neurofilament light polypeptide OS=Mus musculus OX=10090 GN=Nefl PE=1 SV=5	Nefl	43550.1	54960	104868	34175.4	106649	70450.6	76575.3	46507.9	53522.4	175374	58459.7	31190.1	73379.6	104123	110022	0.19324	1.60582	WT-ExT up vs WT-Sed
Q8BJY1	26S proteasome non-ATPase regulatory subunit 5 OS=Mus musculus OX=10090 GN=Psmd5 PE=1 SV=4	Psmd5	53204	34913.5	79554.6	0	114347	159677	150791	214415	126561	93275.1	132160	116512	145024	147808	115147	0.193305	301.84	WT-ExT up vs WT-Sed
G0YZM8	MyBP-C slow (Fragment) OS=Mus musculus OX=10090 GN=Mybpc1 PE=2 SV=1	Mybpc1	46916.5	33727.7	41872.1	92857.5	120425	94688.2	3715.54	98887.3	37173.6	96574.5	94463.9	72194.7	20839.1	123739	54850.7	0.193837	2.47692	WT-ExT up vs WT-Sed
Q9CQZ6	NADH dehydrogenase [ubiquinone] 1 beta subcomplex subunit 3 OS=Mus musculus OX=10090 GN=Ndufb3 PE=1 SV=1	Ndufb3	545341	736660	1.58022e+06	1.1175e+06	1.17011e+06	1.00515e+06	238426	965320	1.24583e+06	1.70962e+06	1.31535e+06	787242	583142	969413	617348	0.194044	1.61346	WT-ExT up vs WT-Sed
Q99J39	Malonyl-CoA decarboxylase, mitochondrial OS=Mus musculus OX=10090 GN=Mlycd PE=1 SV=1	Mlycd	42476.8	66466.3	74390.7	60461.7	100788	103355	51547.9	43760	76164.7	95092.1	195508	36593.9	61638.8	85647.3	86417.8	0.194376	1.51079	WT-ExT up vs WT-Sed
P14576	Signal recognition particle 54 kDa protein OS=Mus musculus OX=10090 GN=Srp54 PE=1 SV=2	Srp54	34295.3	41012.4	39041.6	0	62198.7	82428.3	46399.2	72570.6	58718.4	96234.1	98503.6	66306.4	52575.5	55131	80305.8	0.194954	255.395	WT-ExT up vs WT-Sed
Q9CXW3	Calcyclin-binding protein OS=Mus musculus OX=10090 GN=Cacybp PE=1 SV=1	Cacybp	124007	145688	194886	105714	110256	124101	68550.4	102873	127176	179531	153411	253640	76935.9	153948	135572	0.194992	1.39871	WT-ExT up vs WT-Sed
O55143	Sarcoplasmic/endoplasmic reticulum calcium ATPase 2 OS=Mus musculus OX=10090 GN=Atp2a2 PE=1 SV=2	Atp2a2	1.77392e+06	1.7458e+06	4.27856e+06	2.94259e+06	3.01307e+06	3.77196e+06	3.52876e+06	2.9981e+06	3.18481e+06	3.98237e+06	4.06519e+06	2.50206e+06	2.55138e+06	3.53494e+06	2.45045e+06	0.195028	1.30367	WT-ExT up vs WT-Sed
Q5XPI3	E3 ubiquitin-protein ligase RNF123 OS=Mus musculus OX=10090 GN=Rnf123 PE=1 SV=1	Rnf123	148761	146519	118803	55144.7	243222	198432	225702	326500	241696	112103	153711	264880	241321	221318	363459	0.195758	1.53011	WT-ExT up vs WT-Sed
Q8K358	Phosphatidylinositol glycan anchor biosynthesis class U protein OS=Mus musculus OX=10090 GN=Pigu PE=1 SV=4	Pigu	25670	34073.1	55242.4	0	86387.2	76968	66531	88318.1	70916.4	55791	76626.1	44913.2	82403.8	93022.5	75163.3	0.195773	250.858	WT-ExT up vs WT-Sed
P97457	Myosin regulatory light chain 2, skeletal muscle isoform OS=Mus musculus OX=10090 GN=Mylpf PE=1 SV=3	Mylpf	5.49772e+08	5.74851e+08	4.70651e+08	684515902	7.21382e+08	6.47221e+08	1.74251e+08	1159411359	790516575	6.49596e+08	8.25893e+08	5.81521e+08	5.73614e+08	9.02804e+08	4.70447e+08	0.196597	1.47707	WT-ExT up vs WT-Sed
Q60759	Glutaryl-CoA dehydrogenase, mitochondrial OS=Mus musculus OX=10090 GN=Gcdh PE=1 SV=2	Gcdh	38126.6	32413.4	222732	121698	94213.1	123483	32097.6	29844.5	55054.1	161237	133065	49375.8	54741	74182.9	53023.1	0.196638	1.66761	WT-ExT up vs WT-Sed
P07758	Alpha-1-antitrypsin 1-1 OS=Mus musculus OX=10090 GN=Serpina1a PE=1 SV=4	Serpina1a	50590.4	21489.1	55365.4	0	152263	207088	764422	470647	220466	56529.2	32376.6	351853	417258	364624	493724	0.196751	355.518	WT-ExT up vs WT-Sed
Q545G5	Uncharacterized protein OS=Mus musculus OX=10090 GN=Myl1 PE=2 SV=1	Myl1	4.05906e+08	4.65712e+08	2.61596e+08	5.45861e+08	6.10744e+08	5.16754e+08	5.63913e+08	905121832	6.41661e+08	4.26025e+08	7.4314e+08	484680130	8.8813e+08	9.81077e+08	5.1149e+08	0.196812	1.30203	WT-ExT up vs WT-Sed
Q62465	Synaptic vesicle membrane protein VAT-1 homolog OS=Mus musculus OX=10090 GN=Vat1 PE=1 SV=3	Vat1	61256.9	57251.2	82629.5	63640.2	95557.9	69974.4	50864.9	101808	67104.6	69273.3	86993.3	45054.9	69203.7	87878.7	69174.1	0.197011	1.20001	WT-ExT up vs WT-Sed
Q9QZF2	Glypican-1 OS=Mus musculus OX=10090 GN=Gpc1 PE=1 SV=1	Gpc1	119946	121305	190390	72488.9	229979	185795	338436	408285	281078	116824	201891	192492	270459	251093	293547	0.197015	1.54156	WT-ExT up vs WT-Sed
Q11136	Xaa-Pro dipeptidase OS=Mus musculus OX=10090 GN=Pepd PE=1 SV=3	Pepd	42814.8	12892.5	45689.4	35477.5	99299.2	82557.1	100211	162378	99240.5	52190.3	42704	43895.2	86664.7	89987.7	90751.5	0.197069	1.71209	WT-ExT up vs WT-Sed
P54775	26S proteasome regulatory subunit 6B OS=Mus musculus OX=10090 GN=Psmc4 PE=1 SV=2	Psmc4	327832	249249	776782	0	910878	1.00552e+06	1.01143e+06	1.0446e+06	826288	656226	1.06536e+06	593674	960873	863401	844300	0.197683	480.035	WT-ExT up vs WT-Sed
Q99JB2	Stomatin-like protein 2, mitochondrial OS=Mus musculus OX=10090 GN=Stoml2 PE=1 SV=1	Stoml2	72616.9	70677.5	96229.9	1079.34	147209	126543	118425	117969	103879	86102.7	109351	55922.1	108991	139523	111196	0.198311	3.44636	WT-ExT up vs WT-Sed
Q8BVJ7	PDZ and LIM domain protein 7 OS=Mus musculus OX=10090 GN=Pdlim7 PE=1 SV=1	Pdlim7	8.10114e+06	8.22594e+06	9.06238e+06	7.38783e+06	8.13604e+06	8.10357e+06	1.05558e+07	1.2894e+07	7.49184e+06	8.1775e+06	1.52708e+07	1.06043e+07	9.97359e+06	1.36703e+07	7.55603e+06	0.198557	1.24036	WT-ExT up vs WT-Sed
Q6P3A8	2-oxoisovalerate dehydrogenase subunit beta, mitochondrial OS=Mus musculus OX=10090 GN=Bckdhb PE=1 SV=2	Bckdhb	38236.1	58636.3	103598	0	85659.4	83214.4	88202.7	51402.6	62873	135678	211163	90052.5	64478.5	81969.8	78967.8	0.198946	269.977	WT-ExT up vs WT-Sed
A2AAJ9	Obscurin OS=Mus musculus OX=10090 GN=Obscn PE=1 SV=3	Obscn	207718	155272	662144	0	395475	585147	649602	433666	414328	743506	689707	428048	397291	391355	438371	0.199445	412.595	WT-ExT up vs WT-Sed
O35083	1-acyl-sn-glycerol-3-phosphate acyltransferase alpha OS=Mus musculus OX=10090 GN=Agpat1 PE=1 SV=1	Agpat1	136702	116431	271213	0	199613	293833	240500	350408	277983	341866	355624	233239	253414	220596	268580	0.199628	348.7	WT-ExT up vs WT-Sed
P38060	Hydroxymethylglutaryl-CoA lyase, mitochondrial OS=Mus musculus OX=10090 GN=Hmgcl PE=1 SV=2	Hmgcl	121277	127585	112130	34749.3	172229	158251	142543	142227	145257	147658	223721	85971.7	130572	151957	154943	0.200071	1.53365	WT-ExT up vs WT-Sed
Q9ER72	Cysteine--tRNA ligase, cytoplasmic OS=Mus musculus OX=10090 GN=Cars1 PE=1 SV=2	Cars1	76001.3	87948.7	136916	19727.2	58196.6	56448.3	42402.4	100803	106299	112387	68587.7	138678	41911.1	97884.5	57658.5	0.200875	1.63532	WT-ExT up vs WT-Sed
Q6P5F9	Exportin-1 OS=Mus musculus OX=10090 GN=Xpo1 PE=1 SV=1	Xpo1	61669.1	52428.2	81929.6	0	93410.1	113553	78249.5	123272	118083	77927.7	103386	84016.5	119575	137428	127473	0.201096	265.765	WT-ExT up vs WT-Sed
Q922B1	ADP-ribose glycohydrolase MACROD1 OS=Mus musculus OX=10090 GN=Macrod1 PE=1 SV=2	Macrod1	1.33349e+06	1.38199e+06	2.48459e+06	791643	1.29834e+06	1.15106e+06	827501	1.8507e+06	1.76028e+06	2.57554e+06	1.40044e+06	1.40305e+06	846075	1.4408e+06	1.30732e+06	0.201906	1.35099	WT-ExT up vs WT-Sed
Q8VDI7	Ubiquitin-associated domain-containing protein 1 OS=Mus musculus OX=10090 GN=Ubac1 PE=1 SV=2	Ubac1	236537	223580	471736	0	529666	618539	799689	631466	601850	503756	790355	487090	676976	621367	603735	0.202025	422.189	WT-ExT up vs WT-Sed
Q64737	Trifunctional purine biosynthetic protein adenosine-3 OS=Mus musculus OX=10090 GN=Gart PE=1 SV=3	Gart	410589	315929	826517	0	687079	874367	860070	687620	679382	796641	1.09752e+06	749270	768408	897463	758053	0.202253	457.672	WT-ExT up vs WT-Sed
P15327	Bisphosphoglycerate mutase OS=Mus musculus OX=10090 GN=Bpgm PE=1 SV=2	Bpgm	690426	512292	718040	183731	716683	972796	1.47849e+06	1.01009e+06	875030	585042	933973	911921	1.04933e+06	1.22392e+06	963781	0.202546	1.65715	WT-ExT up vs WT-Sed
Q8R016	Bleomycin hydrolase OS=Mus musculus OX=10090 GN=Blmh PE=1 SV=1	Blmh	309471	340862	756403	0	881812	1.36701e+06	1.77638e+06	1.17782e+06	1.05538e+06	619466	1.10687e+06	922685	1.14406e+06	1.2742e+06	1.12019e+06	0.202658	483.253	WT-ExT up vs WT-Sed
Q99KR3	Endoribonuclease LACTB2 OS=Mus musculus OX=10090 GN=Lactb2 PE=1 SV=1	Lactb2	2.33316e+06	1.6924e+06	9.75403e+06	3.40721e+06	2.39417e+06	3.272e+06	1.41385e+06	1.31897e+06	3.04035e+06	9.2803e+06	3.45057e+06	5.00905e+06	1.67237e+06	1.90895e+06	3.16146e+06	0.202951	1.64081	WT-ExT up vs WT-Sed
B1AY13	Ubiquitin carboxyl-terminal hydrolase 24 OS=Mus musculus OX=10090 GN=Usp24 PE=1 SV=1	Usp24	57742.1	35382.4	113475	0	89295.8	159381	134098	104888	103068	80397.7	109091	127485	107063	87550.8	135937	0.203528	260.733	WT-ExT up vs WT-Sed
Q8BP47	Asparagine--tRNA ligase, cytoplasmic OS=Mus musculus OX=10090 GN=NARS1 PE=1 SV=2	NARS1	504225	470957	464873	339313	410410	342148	93076.8	577537	470847	437134	575695	388497	211126	464273	222564	0.203718	264.238	WT-ExT up vs WT-Sed
P97823	Acyl-protein thioesterase 1 OS=Mus musculus OX=10090 GN=Lypla1 PE=1 SV=1	Lypla1	388888	330644	468405	0	918692	1.03497e+06	1.20935e+06	1.483e+06	1.14607e+06	581924	850629	591375	1.32181e+06	1.14989e+06	1.19649e+06	0.205442	453.349	WT-ExT up vs WT-Sed
P48772	Cytochrome c oxidase subunit 8B, mitochondrial OS=Mus musculus OX=10090 GN=Cox8b PE=3 SV=1	Cox8b	926260	599991	981478	0	5.82693e+06	8.24491e+06	5.15141e+06	7.51516e+06	4.20728e+06	1.92336e+06	247570	5.24408e+06	3.90625e+06	2.22189e+06	1.51066e+07	0.205535	638.232	WT-ExT up vs WT-Sed
Q9Z1J3	Cysteine desulfurase, mitochondrial OS=Mus musculus OX=10090 GN=Nfs1 PE=1 SV=3	Nfs1	61870.8	72522.1	56856.9	0	44018	176070	49573	108065	146043	148144	154534	93530.2	46580.1	49448.7	165248	0.205567	250.26	WT-ExT up vs WT-Sed
Q9DCV4	Regulator of microtubule dynamics protein 1 OS=Mus musculus OX=10090 GN=Rmdn1 PE=1 SV=2	Rmdn1	119917	145902	348901	336576	369806	257211	94930.5	196200	225825	390352	370061	159603	152876	245104	196345	0.20558	261.714	WT-ExT up vs WT-Sed
Q61292	Laminin subunit beta-2 OS=Mus musculus OX=10090 GN=Lamb2 PE=1 SV=2	Lamb2	22946.4	19517.8	34935.1	19728.8	60642.9	51386.6	52665	50913.8	31822.1	40498.5	40600.8	18845.7	41637.5	61049.9	37676.5	0.205844	1.45143	WT-ExT up vs WT-Sed
Q9CQN6	Transmembrane protein 14C OS=Mus musculus OX=10090 GN=Tmem14c PE=1 SV=1	Tmem14c	413532	326944	593002	0	810899	1.33059e+06	1.18592e+06	1.39218e+06	951929	516706	542709	1.12872e+06	1.30016e+06	957370	1.34743e+06	0.206281	449.68	WT-ExT up vs WT-Sed
P55096	ATP-binding cassette sub-family D member 3 OS=Mus musculus OX=10090 GN=Abcd3 PE=1 SV=2	Abcd3	4057.28	4617.94	5941.78	0	9292.22	14351.6	7061.75	23321.2	7523.98	12694.1	1743.7	34677.7	9024.41	1379.25	32917.7	0.206847	136.732	WT-ExT up vs WT-Sed
Q9WV35	C->U-editing enzyme APOBEC-2 OS=Mus musculus OX=10090 GN=Apobec2 PE=1 SV=1	Apobec2	957481	1.30531e+06	2.34696e+06	0	5.15698e+06	6.75676e+06	1.6626e+07	7.18004e+06	4.93668e+06	2.5337e+06	4.26999e+06	2.69786e+06	9.61144e+06	6.81195e+06	5.8418e+06	0.208171	700.208	WT-ExT up vs WT-Sed
Q01730	Ras suppressor protein 1 OS=Mus musculus OX=10090 GN=Rsu1 PE=1 SV=3	Rsu1	203762	131716	375515	43988	327289	397131	146100	619280	511560	409036	392449	442538	339917	512362	352487	0.208704	175.689	WT-ExT up vs WT-Sed
Q9Z2N8	Actin-like protein 6A OS=Mus musculus OX=10090 GN=Actl6a PE=1 SV=2	Actl6a	82185.2	27190.3	109916	0	68852.7	127152	79656.6	82676.5	81936.4	95051.3	110792	66645.5	83200.8	73628.8	84684	0.209415	231.346	WT-ExT up vs WT-Sed
Q9WTN0	Geranylgeranyl pyrophosphate synthase OS=Mus musculus OX=10090 GN=Ggps1 PE=1 SV=1	Ggps1	5241.19	5730.77	8027.03	0	5339.12	12018.6	18673.8	29406.5	7690.38	5122.63	4937.92	9329.68	28789.7	26232.6	19234.3	0.209698	141.892	WT-ExT up vs WT-Sed
Q9CPX8	Cytochrome b-c1 complex subunit 10 OS=Mus musculus OX=10090 GN=Uqcr11 PE=1 SV=1	Uqcr11	686156	606783	444840	0	1.96798e+06	3.00018e+06	1.01601e+06	1.44678e+06	1.90467e+06	1.05791e+06	2.69462e+06	457560	1.2482e+06	1.18909e+06	1.41934e+06	0.209978	464.061	WT-ExT up vs WT-Sed
Q8BH97	Reticulocalbin-3 OS=Mus musculus OX=10090 GN=Rcn3 PE=1 SV=1	Rcn3	666362	811379	181606	140400	157231	172576	249445	241999	197290	169473	287760	204338	245891	266672	153489	0.210065	416.398	WT-ExT up vs WT-Sed
A2AGL3	Ryanodine receptor 3 OS=Mus musculus OX=10090 GN=Ryr3 PE=1 SV=1	Ryr3	30141.1	9987.68	14101.9	13824.5	11748.2	12851.5	12209.7	8445.95	10744.7	7126.46	12158.9	15330.1	9104.56	12830.6	10731.8	0.21038	-1.37905	WT-ExT up vs WT-Sed
P54726	UV excision repair protein RAD23 homolog A OS=Mus musculus OX=10090 GN=Rad23a PE=1 SV=2	Rad23a	254308	253531	396356	0	311772	488026	761164	372208	339223	545321	649625	368864	423333	424274	328935	0.211092	1.37273	WT-ExT up vs WT-Sed
P16675	Lysosomal protective protein OS=Mus musculus OX=10090 GN=Ctsa PE=1 SV=1	Ctsa	90328	38176.8	128243	113145	142966	110239	75411.4	127158	141854	107924	141514	69507.1	86238.5	141746	85335.8	0.211321	1.38105	WT-ExT up vs WT-Sed
P70168	Importin subunit beta-1 OS=Mus musculus OX=10090 GN=Kpnb1 PE=1 SV=2	Kpnb1	228010	249852	414062	0	496411	891069	895796	1.47137e+06	876033	288649	632632	431630	809833	708141	720308	0.211535	375.967	WT-ExT up vs WT-Sed
Q60949	TBC1 domain family member 1 OS=Mus musculus OX=10090 GN=Tbc1d1 PE=1 SV=3	Tbc1d1	31599.9	32617	29341.8	15895.4	23219.1	17140	14937.9	23384.6	35711.8	42969	46130.5	16727.4	28128.4	38105.7	27300.1	0.211641	1.41462	WT-ExT up vs WT-Sed
Q9CV48	Ig-like domain-containing protein (Fragment) OS=Mus musculus OX=10090 GN=Ttn PE=2 SV=1	Ttn	168494	165992	1.12206e+06	466837	677971	759557	468169	522577	413169	930576	596620	779115	487706	354163	542594	0.211745	1.24319	WT-ExT up vs WT-Sed
Q8BJS4	SUN domain-containing protein 2 OS=Mus musculus OX=10090 GN=Sun2 PE=1 SV=3	Sun2	25027.9	21009.9	55741.5	56089.8	49156.2	55881.7	8883.8	41154.5	46417.8	50257.9	31501.4	28566.7	26751	66972.3	29568.3	0.211855	1.61681	WT-ExT up vs WT-Sed
P04104	Keratin, type II cytoskeletal 1 OS=Mus musculus OX=10090 GN=Krt1 PE=1 SV=4	Krt1	1.34157e+06	1.59208e+06	315208	317249	331808	177488	163063	338226	297043	642316	268821	282629	174256	250919	317216	0.211892	-1.94573	WT-ExT up vs WT-Sed
P59325	Eukaryotic translation initiation factor 5 OS=Mus musculus OX=10090 GN=Eif5 PE=1 SV=1	Eif5	45163.9	42289	99156.7	23870.3	33014.1	65090.1	3003.5	71253.3	33547	109529	102277	87241.1	20267.7	31192.7	17723.4	0.211917	2.4497	WT-ExT up vs WT-Sed
Q3U7R1	Extended synaptotagmin-1 OS=Mus musculus OX=10090 GN=Esyt1 PE=1 SV=2	Esyt1	92095.4	68003.6	126631	0	111297	177086	121790	181292	105864	113455	166652	136802	124354	129424	124534	0.212813	250.334	WT-ExT up vs WT-Sed
P82350	Alpha-sarcoglycan OS=Mus musculus OX=10090 GN=Sgca PE=1 SV=1	Sgca	284446	338060	706606	596009	678454	532905	317394	629872	555329	623974	741863	425480	333190	550949	365562	0.21305	1.32402	WT-ExT up vs WT-Sed
Q9CXJ4	Mitochondrial potassium channel ATP-binding subunit OS=Mus musculus OX=10090 GN=Abcb8 PE=1 SV=1	Abcb8	94075.4	76839	168522	113934	112638	115908	58546.3	108121	103960	160500	128131	112861	80010.6	70632.9	122542	0.21336	1.29882	WT-ExT up vs WT-Sed
P70699	Lysosomal alpha-glucosidase OS=Mus musculus OX=10090 GN=Gaa PE=1 SV=2	Gaa	54512.8	55060.4	67352.7	0	68427.1	72957.8	83539.6	100118	68730.2	67702.1	126409	62932.4	98747.4	111652	86530.1	0.213584	224.903	WT-ExT up vs WT-Sed
P70698	CTP synthase 1 OS=Mus musculus OX=10090 GN=Ctps1 PE=1 SV=2	Ctps1	61870.2	91936.9	152096	0	126787	118768	394313	396955	256250	93920.6	232333	215435	271368	241782	159673	0.213627	278.204	WT-ExT up vs WT-Sed
Q8K3R3	1-phosphatidylinositol 4,5-bisphosphate phosphodiesterase delta-4 OS=Mus musculus OX=10090 GN=Plcd4 PE=1 SV=2	Plcd4	41952.9	41302.7	58134.2	0	68553.6	115263	213125	151223	99265.4	54327.2	106979	76934.5	143880	177669	109281	0.213753	236.731	WT-ExT up vs WT-Sed
Q8R0Y8	Mitochondrial coenzyme A transporter SLC25A42 OS=Mus musculus OX=10090 GN=Slc25a42 PE=1 SV=1	Slc25a42	17242.8	10789.7	32852.2	0	14854.8	28510.8	8893.34	13838.7	15970.6	54073.8	37363.7	21077.3	4680.93	10225.1	11338	0.213823	148.809	WT-ExT up vs WT-Sed
Q9QZE5	Coatomer subunit gamma-1 OS=Mus musculus OX=10090 GN=Copg1 PE=1 SV=1	Copg1	43828.6	40781.3	85300.5	0	86765.3	72756.2	105793	87629.5	68061.3	78568.7	123207	67251.8	75065.4	75768.8	75698.4	0.214194	218.155	WT-ExT up vs WT-Sed
Q9D4H8	Cullin-2 OS=Mus musculus OX=10090 GN=Cul2 PE=1 SV=2	Cul2	136185	99620.9	330491	199062	201587	160812	78844.7	190469	232908	179426	294280	174452	94464.8	223334	129363	0.214388	1.41688	WT-ExT up vs WT-Sed
Q9ERS2	NADH dehydrogenase [ubiquinone] 1 alpha subcomplex subunit 13 OS=Mus musculus OX=10090 GN=Ndufa13 PE=1 SV=3	Ndufa13	1.45951e+06	1.77529e+06	4.72901e+06	3.28313e+06	4.03754e+06	3.2954e+06	1.00954e+06	2.64335e+06	3.11151e+06	5.01002e+06	4.5283e+06	2.28229e+06	1.4483e+06	2.22263e+06	1.95988e+06	0.214847	1.53301	WT-ExT up vs WT-Sed
Q91VY2	Phosphodiesterase (Fragment) OS=Mus musculus OX=10090 GN=Pde4b PE=2 SV=1	Pde4b	0	230.841	4447.43	0	15405.5	23394.7	1736.71	0	0	7049.47	61718.2	3789.96	0	353.074	10478	0.215136	1157.35	WT-ExT up vs WT-Sed
Q7TNG8	Probable D-lactate dehydrogenase, mitochondrial OS=Mus musculus OX=10090 GN=Ldhd PE=1 SV=1	Ldhd	28633.7	46918.2	83559.5	26391.9	25601.6	48876.8	43968.2	28845.9	55843.4	56586.1	79777.3	50843	31544.6	28123.6	67161.1	0.215181	1.38393	WT-ExT up vs WT-Sed
Q3TI63	PX domain-containing protein OS=Mus musculus OX=10090 GN=Snx1 PE=2 SV=1	Snx1	27857.8	12481.1	38924.7	0	63360.5	64695.6	134883	68002.1	42700.2	43404.4	17681.2	48821.9	61293.5	94143	84763.9	0.215592	196.211	WT-ExT up vs WT-Sed
O88952	Protein lin-7 homolog C OS=Mus musculus OX=10090 GN=Lin7c PE=1 SV=2	Lin7c	396.563	0	0	0	7626.28	0	1007.93	1717.55	2314.76	0	17412.9	2995.81	4576.53	4286.75	2728.03	0.215594	1016.75	WT-ExT up vs WT-Sed
P46935	E3 ubiquitin-protein ligase NEDD4 OS=Mus musculus OX=10090 GN=Nedd4 PE=1 SV=3	Nedd4	18048.7	19444.5	46000.2	19014.1	27450.3	39676.4	7098.53	23447.9	29859.8	24379	54045	31266.9	15520.3	12929	17894.7	0.215683	1.55884	WT-ExT up vs WT-Sed
Q499D1	ENSMUSG00000072492 protein (Fragment) OS=Mus musculus OX=10090 GN=Gm10364 PE=2 SV=1	Gm10364	1.13943e+06	1.02471e+06	825038	0	2.82175e+06	5.88186e+06	5.98138e+06	3.78478e+06	4.50844e+06	1.47702e+06	830813	4.81626e+06	5.1248e+06	3.03863e+06	6.12302e+06	0.215841	559.067	WT-ExT up vs WT-Sed
Q80TA1	Ethanolaminephosphotransferase 1 OS=Mus musculus OX=10090 GN=Selenoi PE=2 SV=3	Selenoi	70396.7	63638.5	76585.4	0	182124	234699	506706	314483	251966	79237.3	65181.1	337685	284753	193551	519851	0.215907	278.042	WT-ExT up vs WT-Sed
Q9D1A2	Cytosolic non-specific dipeptidase OS=Mus musculus OX=10090 GN=Cndp2 PE=1 SV=1	Cndp2	685794	639186	1.08347e+06	0	1.14703e+06	1.3346e+06	3.28632e+06	1.87596e+06	1.72752e+06	1.07841e+06	1.50164e+06	1.3077e+06	2.27799e+06	2.56513e+06	1.58086e+06	0.216164	473.808	WT-ExT up vs WT-Sed
Q9D892	Inosine triphosphate pyrophosphatase OS=Mus musculus OX=10090 GN=Itpa PE=1 SV=2	Itpa	116155	144634	177551	156867	190612	147857	86084.1	209861	134009	191192	273350	159908	114238	198920	102127	0.216625	1.33559	WT-ExT up vs WT-Sed
Q9CXE7	Transmembrane emp24 domain-containing protein 5 OS=Mus musculus OX=10090 GN=Tmed5 PE=1 SV=1	Tmed5	7636.49	7803.82	8226.82	0	5608.07	3419.56	1393.26	4834.31	3975.01	4080.77	27796.6	6071.52	5573.35	1596.6	7912.61	0.216936	112.496	WT-ExT up vs WT-Sed
Q9Z1T2	Thrombospondin-4 OS=Mus musculus OX=10090 GN=Thbs4 PE=1 SV=1	Thbs4	185607	201424	723119	775290	1.33117e+06	2.19595e+06	3.63595e+06	2.07935e+06	1.29548e+06	541847	1.0564e+06	834205	4.22555e+06	3.90629e+06	1.20646e+06	0.217009	2.55462	WT-ExT up vs WT-Sed
P56135	ATP synthase subunit f, mitochondrial OS=Mus musculus OX=10090 GN=Atp5mf PE=1 SV=3	Atp5mf	4.20352e+06	4.87178e+06	9.71559e+06	6.43617e+06	7.72847e+06	7.02118e+06	932436	5.29102e+06	6.29677e+06	9.56672e+06	9.44698e+06	5.53243e+06	3.21394e+06	5.08169e+06	4.40428e+06	0.217259	1.72555	WT-ExT up vs WT-Sed
Q9D0I9	Arginine--tRNA ligase, cytoplasmic OS=Mus musculus OX=10090 GN=Rars1 PE=1 SV=2	Rars1	171358	138134	402705	220061	374241	401003	267563	358724	331047	367729	479740	446523	266069	413089	263410	0.217494	190.984	WT-ExT up vs WT-Sed
O88685	26S proteasome regulatory subunit 6A OS=Mus musculus OX=10090 GN=Psmc3 PE=1 SV=2	Psmc3	463672	363634	597895	0	435909	746411	595944	814889	687593	564361	809470	555443	660545	727170	564561	0.217938	359.546	WT-ExT up vs WT-Sed
O35350	Calpain-1 catalytic subunit OS=Mus musculus OX=10090 GN=Capn1 PE=1 SV=1	Capn1	907573	1.0922e+06	1.68995e+06	316759	1.18551e+06	1.4014e+06	1.53448e+06	1.92681e+06	1.60366e+06	1.52407e+06	1.83748e+06	1.13965e+06	948553	1.27704e+06	958091	0.218838	1.493	WT-ExT up vs WT-Sed
Q9JKR6	Hypoxia up-regulated protein 1 OS=Mus musculus OX=10090 GN=Hyou1 PE=1 SV=1	Hyou1	141343	125429	161325	0	207475	273045	253361	322793	221096	169225	254319	174389	272514	244209	225858	0.219449	268.506	WT-ExT up vs WT-Sed
Q91VI7	Ribonuclease inhibitor OS=Mus musculus OX=10090 GN=Rnh1 PE=1 SV=1	Rnh1	847376	893754	1.17493e+06	787525	1.35177e+06	1.39046e+06	1.87252e+06	1.76963e+06	1.35343e+06	1.19581e+06	1.81508e+06	1.04007e+06	1.13487e+06	1.56621e+06	1.05653e+06	0.219449	261.726	WT-ExT up vs WT-Sed
P97346	Nucleoredoxin OS=Mus musculus OX=10090 GN=Nxn PE=1 SV=1	Nxn	181429	129576	256435	0	195744	366347	399629	234251	273602	279465	328721	242394	280690	305165	258152	0.219863	285.428	WT-ExT up vs WT-Sed
Q8C460	ERI1 exoribonuclease 3 OS=Mus musculus OX=10090 GN=Eri3 PE=1 SV=1	Eri3	137747	107034	259234	5056.59	226219	288311	1.88891e+06	361732	417126	318718	299000	412728	658961	314649	475616	0.220021	3.6387	WT-ExT up vs WT-Sed
Q8BH95	Enoyl-CoA hydratase, mitochondrial OS=Mus musculus OX=10090 GN=Echs1 PE=1 SV=1	Echs1	681447	729410	2.35044e+06	1.35698e+06	1.61767e+06	1.2167e+06	190570	688758	1.04972e+06	2.97741e+06	2.25384e+06	1.26716e+06	409421	1.05699e+06	669114	0.220061	1.94073	WT-ExT up vs WT-Sed
P70398	Probable ubiquitin carboxyl-terminal hydrolase FAF-X OS=Mus musculus OX=10090 GN=Usp9x PE=1 SV=2	Usp9x	143038	104440	213723	0	208270	278666	412374	280824	277276	190363	234430	242302	281206	244593	275233	0.220395	274.021	WT-ExT up vs WT-Sed
Q8VCI5	Peroxisomal biogenesis factor 19 OS=Mus musculus OX=10090 GN=Pex19 PE=1 SV=1	Pex19	48388.1	114635	103201	0	46261.7	81846	63165.7	107076	88385.3	108803	139359	91713.4	72693.6	69515.2	85927	0.220409	212.496	WT-ExT up vs WT-Sed
Q8VEH6	COBW domain-containing protein 1 OS=Mus musculus OX=10090 GN=Cbwd1 PE=1 SV=1	Cbwd1	46586.9	37906.8	71302.7	0	58242.3	60436.9	91520.3	46557.5	75465.4	63189.8	83236.6	72046.2	75426	54761.5	74833.8	0.221245	196.179	WT-ExT up vs WT-Sed
Q9DC50	Peroxisomal carnitine O-octanoyltransferase OS=Mus musculus OX=10090 GN=Crot PE=1 SV=1	Crot	170115	187721	283719	0	246404	293233	556473	488094	348413	255619	371685	263570	428287	489446	310593	0.221298	297.137	WT-ExT up vs WT-Sed
O35114	Lysosome membrane protein 2 OS=Mus musculus OX=10090 GN=Scarb2 PE=1 SV=3	Scarb2	4715.78	2909.33	11153.3	7215.1	35950.5	9133.14	8071.86	51763.8	7649.83	16868.6	11458.2	6104.83	5216.53	6209.17	6320.35	0.221721	1.48433	WT-ExT up vs WT-Sed
O70493	Sorting nexin-12 OS=Mus musculus OX=10090 GN=Snx12 PE=1 SV=1	Snx12	13192	8361.6	28845	59049.1	43410	50135.3	18001.2	35315.5	34495.2	30290.1	49777.5	20454.9	22831.9	32056.8	32822.7	0.221847	1.62561	WT-ExT up vs WT-Sed
Q99JT2	Serine/threonine-protein kinase 26 OS=Mus musculus OX=10090 GN=Stk26 PE=1 SV=1	Stk26	10671.8	22143.6	19883.3	0	14267.2	1652.77	12576.5	23750.5	12612.3	21195.5	27967.2	16427.4	13405.9	19989.5	13348.3	0.221849	137.637	WT-ExT up vs WT-Sed
P51150	Ras-related protein Rab-7a OS=Mus musculus OX=10090 GN=Rab7a PE=1 SV=2	Rab7a	386357	199421	749552	349004	735371	708293	553633	717363	632822	730140	1.00539e+06	586584	595907	702702	545640	0.222158	1.41999	WT-ExT up vs WT-Sed
A3KFX0	Cytosolic 5'-nucleotidase 1A OS=Mus musculus OX=10090 GN=Nt5c1a PE=1 SV=1	Nt5c1a	11955.3	343.713	14818.1	9143.62	5489.95	9864.28	25095	74000.6	20894.7	5282.93	30924.6	17473.6	10381.7	48847.5	17321.4	0.222313	3.0874	WT-ExT up vs WT-Sed
P19783	Cytochrome c oxidase subunit 4 isoform 1, mitochondrial OS=Mus musculus OX=10090 GN=Cox4i1 PE=1 SV=2	Cox4i1	6.81729e+06	9.52395e+06	1.58678e+07	1.61361e+07	2.23172e+07	1.91706e+07	5.77434e+06	1.18201e+07	1.37519e+07	2.03892e+07	2.57156e+07	8.52494e+06	8.41661e+06	1.18672e+07	1.10647e+07	0.222546	1.47974	WT-ExT up vs WT-Sed
Q9QUI0	Transforming protein RhoA OS=Mus musculus OX=10090 GN=Rhoa PE=1 SV=1	Rhoa	217456	211546	605936	40771.3	813682	1.5632e+06	1.81423e+06	1.91016e+06	1.33484e+06	734276	1.37126e+06	860315	2.25233e+06	1.55766e+06	1.31191e+06	0.222577	277.012	WT-ExT up vs WT-Sed
Q9CZP5	Mitochondrial chaperone BCS1 OS=Mus musculus OX=10090 GN=Bcs1l PE=1 SV=1	Bcs1l	66497.6	68772.4	61233.4	0	111823	98179.7	93543.4	87492.4	104950	82758.4	67557.4	111085	100685	76654.6	155583	0.22279	209.392	WT-ExT up vs WT-Sed
Q6P9Q6	FK506-binding protein 15 OS=Mus musculus OX=10090 GN=Fkbp15 PE=1 SV=2	Fkbp15	58013.7	42812.7	53554.6	0	49657	103780	316313	253039	138544	47677.7	35701.3	141871	223140	281578	218979	0.223023	230.732	WT-ExT up vs WT-Sed
Q6GQT9	Nodal modulator 1 OS=Mus musculus OX=10090 GN=Nomo1 PE=1 SV=1	Nomo1	13628.3	16761.6	31543.3	0	16056.3	34209.9	25185.5	34827.1	28048.3	17941	37718.8	28824.9	20657.7	16042.3	18133.7	0.223601	142.843	WT-ExT up vs WT-Sed
Q6PD26	GPI transamidase component PIG-S OS=Mus musculus OX=10090 GN=Pigs PE=1 SV=3	Pigs	143810	105020	156447	0	170049	205668	270379	223494	217779	145651	207808	174432	234325	230199	227823	0.224083	250.762	WT-ExT up vs WT-Sed
Q62048	Astrocytic phosphoprotein PEA-15 OS=Mus musculus OX=10090 GN=Pea15 PE=1 SV=1	Pea15	264459	226746	180995	195013	87912.6	166189	130936	53519.7	101762	262608	213265	46025.8	99097.7	135358	121680	0.224134	-1.55688	WT-ExT up vs WT-Sed
Q6P9R2	Serine/threonine-protein kinase OSR1 OS=Mus musculus OX=10090 GN=Oxsr1 PE=1 SV=1	Oxsr1	280831	240223	464852	275466	305020	263119	166280	264554	286578	519915	433283	360868	190348	311296	209834	0.224571	1.34364	WT-ExT up vs WT-Sed
Q9QYC0	Alpha-adducin OS=Mus musculus OX=10090 GN=Add1 PE=1 SV=2	Add1	36750	33450.6	29563.3	0	26661	49966.1	35470.3	68471.8	64969	33279.4	51153.7	27627	55374.4	45986.2	53645.1	0.224582	167.788	WT-ExT up vs WT-Sed
F6Q6Z0	Titin (Fragment) OS=Mus musculus OX=10090 GN=Ttn PE=1 SV=1	Ttn	1.52294e+06	1.24391e+06	719290	639862	699299	504659	101948	357089	430328	607143	750957	591583	274143	399150	171936	0.224663	1.20036	WT-ExT up vs WT-Sed
Q8C6I2	Succinate dehydrogenase assembly factor 2, mitochondrial OS=Mus musculus OX=10090 GN=Sdhaf2 PE=1 SV=1	Sdhaf2	152014	135484	147765	0	149674	178779	145174	162446	196906	212286	190685	114379	157961	217922	188017	0.22569	238.336	WT-ExT up vs WT-Sed
P82198	Transforming growth factor-beta-induced protein ig-h3 OS=Mus musculus OX=10090 GN=Tgfbi PE=1 SV=1	Tgfbi	95052	49408.7	101310	0	177105	235605	536665	240376	205802	79095.2	166402	90904.6	335568	303356	213172	0.225985	242.862	WT-ExT up vs WT-Sed
P97372	Proteasome activator complex subunit 2 OS=Mus musculus OX=10090 GN=Psme2 PE=1 SV=4	Psme2	86330.1	68253.4	132160	0	152500	218919	427746	222346	164997	100517	202089	102042	206204	266439	203487	0.226167	238.304	WT-ExT up vs WT-Sed
Q5EBG6	Heat shock protein beta-6 OS=Mus musculus OX=10090 GN=Hspb6 PE=1 SV=1	Hspb6	8.24593e+06	7.60678e+06	1.69736e+07	0	1.41664e+07	1.86782e+07	3.50672e+07	2.50846e+07	1.9432e+07	1.81848e+07	2.1724e+07	1.20294e+07	1.58835e+07	1.38391e+07	1.827e+07	0.227249	754.853	WT-ExT up vs WT-Sed
E9Q1F2	Actin, cytoplasmic 1 OS=Mus musculus OX=10090 GN=Actb PE=1 SV=1	Actb	188769	101011	43180.3	0	103948	133603	230531	104280	78701.2	67615.4	37432.5	574219	96422.1	79554.2	203211	0.22733	-1.79349	WT-ExT up vs WT-Sed
P54728	UV excision repair protein RAD23 homolog B OS=Mus musculus OX=10090 GN=Rad23b PE=1 SV=2	Rad23b	156750	100988	350984	193675	376733	321137	295113	379040	266984	310078	467303	251004	347595	443451	260688	0.227364	298.689	WT-ExT up vs WT-Sed
Q9CQM9	Glutaredoxin-3 OS=Mus musculus OX=10090 GN=Glrx3 PE=1 SV=1	Glrx3	1.25522e+06	1.20625e+06	1.44003e+06	597606	1.26572e+06	1.36912e+06	1.53812e+06	958770	1.30635e+06	1.44664e+06	1.74247e+06	1.12379e+06	1.22113e+06	1.51791e+06	1.30295e+06	0.227582	1.26853	WT-ExT up vs WT-Sed
P97449	Aminopeptidase N OS=Mus musculus OX=10090 GN=Anpep PE=1 SV=4	Anpep	88404.6	88892.4	121153	0	146347	173301	291952	231227	157181	111178	205741	107692	180875	228757	155217	0.22777	228.932	WT-ExT up vs WT-Sed
Q9R0H0	Peroxisomal acyl-coenzyme A oxidase 1 OS=Mus musculus OX=10090 GN=Acox1 PE=1 SV=5	Acox1	26177.1	58648.2	38484.1	0	47108.5	76663.9	85090.8	51116.2	57316	85652.7	67486.7	36313	63725.2	49396.7	73017.4	0.22784	178.468	WT-ExT up vs WT-Sed
P17751	Triosephosphate isomerase OS=Mus musculus OX=10090 GN=Tpi1 PE=1 SV=4	Tpi1	139395906	1.40694e+08	2.15885e+08	7.63244e+07	183403486	1.78558e+08	1.78695e+08	1.79267e+08	1.6387e+08	1.88982e+08	2.45879e+08	1.38178e+08	1.42146e+08	1.93373e+08	1.18005e+08	0.228451	1.29701	WT-ExT up vs WT-Sed
Q62165	Dystroglycan OS=Mus musculus OX=10090 GN=Dag1 PE=1 SV=4	Dag1	134581	150072	307469	329695	391188	282781	220960	470908	291063	276199	327242	183868	241247	396426	198564	0.228693	1.33227	WT-ExT up vs WT-Sed
P30416	Peptidyl-prolyl cis-trans isomerase FKBP4 OS=Mus musculus OX=10090 GN=Fkbp4 PE=1 SV=5	Fkbp4	20294	25103.7	118235	105827	99396.4	108808	12573.7	75919.1	82277.3	139163	137391	68423.6	21823.4	46513.4	28265	0.229444	2.01658	WT-ExT up vs WT-Sed
Q9CQ60	6-phosphogluconolactonase OS=Mus musculus OX=10090 GN=Pgls PE=1 SV=1	Pgls	420553	385099	485574	0	485032	662123	966031	927523	597960	452913	590941	459433	988785	822236	663574	0.229575	319.913	WT-ExT up vs WT-Sed
P62242	40S ribosomal protein S8 OS=Mus musculus OX=10090 GN=Rps8 PE=1 SV=2	Rps8	466615	496051	645479	176790	176018	119841	108836	46259.1	103473	657193	199239	268065	49329.4	64199.5	94183.7	0.230332	332.161	WT-ExT up vs WT-Sed
Q91XL1	Leucine-rich HEV glycoprotein OS=Mus musculus OX=10090 GN=Lrg1 PE=1 SV=1	Lrg1	144240	113758	104574	44539	97793.5	91577.5	173110	96788	88768.7	147158	169911	136609	139409	291183	103497	0.230504	1.46987	WT-ExT up vs WT-Sed
Q9JKF1	Ras GTPase-activating-like protein IQGAP1 OS=Mus musculus OX=10090 GN=Iqgap1 PE=1 SV=2	Iqgap1	70199.4	59887.2	157592	0	222279	168978	272420	310196	178232	56194.3	60265.2	109059	239980	155379	251678	0.230689	211.469	WT-ExT up vs WT-Sed
Q922J3	CAP-Gly domain-containing linker protein 1 OS=Mus musculus OX=10090 GN=Clip1 PE=1 SV=1	Clip1	346534	393472	477766	243991	297766	247127	121980	263568	323432	438668	427660	374374	230379	397537	274790	0.230953	1.37767	WT-ExT up vs WT-Sed
P53612	Geranylgeranyl transferase type-2 subunit beta OS=Mus musculus OX=10090 GN=Rabggtb PE=1 SV=2	Rabggtb	189954	110496	172454	101105	114554	129951	69528.5	108098	90669.3	162283	175054	115606	53007.8	110415	102107	0.231586	1.53681	WT-ExT up vs WT-Sed
Q9D7I5	Phospholysine phosphohistidine inorganic pyrophosphate phosphatase OS=Mus musculus OX=10090 GN=Lhpp PE=1 SV=1	Lhpp	116078	96099	156960	0	118834	263758	401122	225048	157100	142244	267974	175166	234420	186542	155378	0.23159	230.907	WT-ExT up vs WT-Sed
Q8R404	MICOS complex subunit MIC13 OS=Mus musculus OX=10090 GN=Micos13 PE=1 SV=1	Micos13	310166	322830	836659	503267	439184	596442	224812	391321	426001	953241	795188	449396	260009	338814	380518	0.231724	1.45454	WT-ExT up vs WT-Sed
Q9CQQ8	U6 snRNA-associated Sm-like protein LSm7 OS=Mus musculus OX=10090 GN=Lsm7 PE=1 SV=1	Lsm7	80025.6	34987.4	125713	0	72846.3	107439	152383	60336.5	61802.5	117513	60971.5	116183	80313.5	70274.6	80912.4	0.232323	187.273	WT-ExT up vs WT-Sed
Q99LD8	N(G),N(G)-dimethylarginine dimethylaminohydrolase 2 OS=Mus musculus OX=10090 GN=Ddah2 PE=1 SV=1	Ddah2	672311	829573	944816	22045.2	434726	604084	525131	668333	706250	716704	765521	788245	550719	628940	673068	0.232887	2.40671	WT-ExT up vs WT-Sed
Q62261	Spectrin beta chain, non-erythrocytic 1 OS=Mus musculus OX=10090 GN=Sptbn1 PE=1 SV=2	Sptbn1	141954	143104	182671	0	192332	245492	243471	238457	178258	128611	123893	210891	229589	214154	293498	0.232897	227.71	WT-ExT up vs WT-Sed
E9Q8T1	Transforming acidic coiled-coil-containing protein 2 OS=Mus musculus OX=10090 GN=Tacc2 PE=1 SV=1	Tacc2	39747.1	50219.2	62309.3	25090.1	40048.1	26224.3	8694.77	30549.5	35664.6	63477.3	51432.3	33313	13218.5	25916.9	14991.8	0.232998	1.49763	WT-ExT up vs WT-Sed
Q9D020	Cytosolic 5'-nucleotidase 3A OS=Mus musculus OX=10090 GN=Nt5c3a PE=1 SV=4	Nt5c3a	333271	196308	705678	507573	729290	808626	953923	874233	709823	657970	913254	568103	574850	805062	383389	0.233031	1.48544	WT-ExT up vs WT-Sed
Q99NB8	Ubiquilin-4 OS=Mus musculus OX=10090 GN=Ubqln4 PE=1 SV=1	Ubqln4	48478.3	32910	44730.5	0	38146.6	50477.5	216676	65503.4	56836.4	58531.7	123226	79434	82934.1	71343.5	71732.4	0.233226	183.222	WT-ExT up vs WT-Sed
O08529	Calpain-2 catalytic subunit OS=Mus musculus OX=10090 GN=Capn2 PE=1 SV=4	Capn2	439085	561463	482276	94299.2	880185	891604	1.42019e+06	1.00592e+06	917024	386211	998012	646751	1.01336e+06	1.14234e+06	928637	0.233278	1.88366	WT-ExT up vs WT-Sed
Q9CR60	Vesicle transport protein GOT1B OS=Mus musculus OX=10090 GN=Golt1b PE=1 SV=1	Golt1b	52995.7	98109	65777.4	0	115812	74181.6	177535	133863	133969	70975.6	160378	96436.4	120865	210275	59034.6	0.233761	197.155	WT-ExT up vs WT-Sed
Q9D2N4	Dystrobrevin alpha OS=Mus musculus OX=10090 GN=Dtna PE=1 SV=2	Dtna	266439	270611	317851	222322	358124	330107	151360	428506	298860	313862	317778	201852	242522	311116	239335	0.234057	1.20373	WT-ExT up vs WT-Sed
Q9CTY5	Calcium uptake protein 3, mitochondrial OS=Mus musculus OX=10090 GN=Micu3 PE=2 SV=2	Micu3	14817.7	12650.5	10763.7	0	15059.1	28182.7	16664.5	28495.8	28559.6	11144.6	28941.3	6954.29	16911.1	21007	21492.1	0.234148	120.764	WT-ExT up vs WT-Sed
Q61937	Nucleophosmin OS=Mus musculus OX=10090 GN=Npm1 PE=1 SV=1	Npm1	166473	170864	246813	158904	174461	208304	63494.7	270976	202075	223980	218487	207186	145658	300895	94965.7	0.234229	1.43357	WT-ExT up vs WT-Sed
Q9R069	Basal cell adhesion molecule OS=Mus musculus OX=10090 GN=Bcam PE=1 SV=1	Bcam	72403.3	74354.5	282737	211228	244770	199047	54812.7	104953	118222	301428	237515	117164	72548.3	114685	112597	0.234377	1.58689	WT-ExT up vs WT-Sed
Q99L47	Hsc70-interacting protein OS=Mus musculus OX=10090 GN=St13 PE=1 SV=1	St13	444663	493740	793182	706605	797265	629953	353274	602996	623496	889236	974813	556917	431051	607366	484567	0.234598	1.29759	WT-ExT up vs WT-Sed
Q3THS6	S-adenosylmethionine synthase isoform type-2 OS=Mus musculus OX=10090 GN=Mat2a PE=1 SV=2	Mat2a	536754	496282	457671	355828	510232	346996	281537	540806	410534	348991	454179	302224	271586	388896	209293	0.235215	-1.26598	WT-ExT up vs WT-Sed
P26231	Catenin alpha-1 OS=Mus musculus OX=10090 GN=Ctnna1 PE=1 SV=1	Ctnna1	1.0362e+06	409962	743826	0	621838	699363	283166	645307	724002	437528	580062	414856	558599	505266	822793	0.235517	289.284	WT-ExT up vs WT-Sed
Q8BR37	E3 ubiquitin-protein ligase NHLRC1 OS=Mus musculus OX=10090 GN=Nhlrc1 PE=2 SV=1	Nhlrc1	77715.9	188929	73042.3	0	129474	323339	132503	147039	225518	84773.5	68635.5	414191	95253.7	174631	165215	0.23559	206.341	WT-ExT up vs WT-Sed
Q9JLZ3	Methylglutaconyl-CoA hydratase, mitochondrial OS=Mus musculus OX=10090 GN=Auh PE=1 SV=1	Auh	72547.2	50469.6	173125	96697.4	91739.1	86333.2	26481.1	71579.5	101268	156333	136761	71357	46783.8	90074.9	56516	0.23577	1.52658	WT-ExT up vs WT-Sed
Q9CWZ7	Gamma-soluble NSF attachment protein OS=Mus musculus OX=10090 GN=Napg PE=1 SV=1	Napg	27080.4	31935.8	37077.5	40144.2	61972.2	24066.3	27715.1	48985.4	40913.8	26196.7	48229.5	19612	33678.5	46706	26747.8	0.236742	1.39401	WT-ExT up vs WT-Sed
Q91VN4	MICOS complex subunit Mic25 OS=Mus musculus OX=10090 GN=Chchd6 PE=1 SV=2	Chchd6	11829.5	18898.6	25202.9	22544.8	28035.9	9773.44	367.943	2188.55	22065.4	54816.8	34776	15651.8	7976.05	25502.7	9504.38	0.236784	2.99539	WT-ExT up vs WT-Sed
Q60864	Stress-induced-phosphoprotein 1 OS=Mus musculus OX=10090 GN=Stip1 PE=1 SV=1	Stip1	1.00136e+06	1.15071e+06	1.4386e+06	1.39898e+06	1.87475e+06	1.3988e+06	315795	1.74121e+06	1.30833e+06	1.28812e+06	2.13286e+06	974206	947617	1.46495e+06	1.04406e+06	0.23687	1.48399	WT-ExT up vs WT-Sed
O88983	Syntaxin-8 OS=Mus musculus OX=10090 GN=Stx8 PE=1 SV=1	Stx8	31625.7	14922.2	47968.9	0	10475	27931.5	24727.5	50346.1	28026.7	50178.7	8831.45	30555.2	26134.3	24019.7	23757.6	0.237145	131.051	WT-ExT up vs WT-Sed
Q9DBS1	Transmembrane protein 43 OS=Mus musculus OX=10090 GN=Tmem43 PE=1 SV=1	Tmem43	113330	129748	273690	218414	295626	252995	402524	421516	267479	191068	263920	224682	308607	378689	254163	0.237462	1.39089	WT-ExT up vs WT-Sed
P00416	Cytochrome c oxidase subunit 3 OS=Mus musculus OX=10090 GN=mt-Co3 PE=1 SV=2	mt-Co3	600608	786795	329718	0	567813	1.351e+06	1.22822e+06	1.48225e+06	1.39024e+06	683342	191372	1.44244e+06	1.56911e+06	886044	2.0427e+06	0.237876	326.505	WT-ExT up vs WT-Sed
Q9CXV1	Succinate dehydrogenase [ubiquinone] cytochrome b small subunit, mitochondrial OS=Mus musculus OX=10090 GN=Sdhd PE=1 SV=2	Sdhd	783390	1.03821e+06	478829	0	1.67725e+06	2.12466e+06	2.59497e+06	2.41093e+06	2.12838e+06	579778	624200	1.90793e+06	2.09163e+06	1.14348e+06	4.24659e+06	0.237923	362.982	WT-ExT up vs WT-Sed
Q8K273	Membrane magnesium transporter 1 OS=Mus musculus OX=10090 GN=Mmgt1 PE=1 SV=1	Mmgt1	36181.2	33015.2	11704.3	0	85664.3	62766.7	71806.3	147289	76135.8	16600.9	12817	82671.5	103454	31570.6	216067	0.238727	158.116	WT-ExT up vs WT-Sed
Q9D0J4	ADP-ribosylation factor-like protein 2 OS=Mus musculus OX=10090 GN=Arl2 PE=1 SV=1	Arl2	98047.6	57035.9	64774.1	0	61606	83267.5	93281.6	140654	108186	45738.1	66425.8	97325.6	138956	68760.2	121267	0.239013	175.034	WT-ExT up vs WT-Sed
Q8BP40	Lysophosphatidic acid phosphatase type 6 OS=Mus musculus OX=10090 GN=Acp6 PE=1 SV=1	Acp6	154135	133171	187553	0	134616	223171	285128	172257	178093	145197	269113	114243	213086	304004	149043	0.239099	214.079	WT-ExT up vs WT-Sed
Q8R3E3	WD repeat domain phosphoinositide-interacting protein 1 OS=Mus musculus OX=10090 GN=Wipi1 PE=1 SV=1	Wipi1	0	1851.84	742.2	5738.88	25496.1	1097.41	24155.7	7226.63	19375.8	677.854	1554.68	3881.1	42851.6	21693	62350.5	0.239137	110.522	WT-ExT up vs WT-Sed
O35465	Peptidyl-prolyl cis-trans isomerase FKBP8 OS=Mus musculus OX=10090 GN=Fkbp8 PE=1 SV=2	Fkbp8	69326.6	24845.4	47415.6	0	56603	48615.6	54617.4	66182.9	54653.5	29660	57954.5	35306.2	44408	73165.9	53648.6	0.239759	150.442	WT-ExT up vs WT-Sed
Q8R574	Phosphoribosyl pyrophosphate synthase-associated protein 2 OS=Mus musculus OX=10090 GN=Prpsap2 PE=1 SV=1	Prpsap2	53593.3	32124.8	76880.9	66014.8	79015.1	62543	35619.4	54010.9	63791	47247.1	108676	44001.6	62528.6	81618.3	42529.7	0.23989	1.34877	WT-ExT up vs WT-Sed
P54310	Hormone-sensitive lipase OS=Mus musculus OX=10090 GN=Lipe PE=1 SV=2	Lipe	68132.9	39288.3	44767.2	0	39747	47442.8	77712.6	45353.1	82150.6	59554.4	69677	50268.7	84942.1	57435.5	48150.3	0.240084	159.284	WT-ExT up vs WT-Sed
Q8BV13	COP9 signalosome complex subunit 7b OS=Mus musculus OX=10090 GN=Cops7b PE=1 SV=1	Cops7b	19943.9	22969.9	17972.7	0	26634.3	31103.4	39901.2	22799.4	34014.2	19125.3	22685.1	20864.7	33888.4	42549.1	29241.9	0.24011	130.255	WT-ExT up vs WT-Sed
Q9ERF3	WD repeat-containing protein 61 OS=Mus musculus OX=10090 GN=Wdr61 PE=1 SV=1	Wdr61	121946	87804.2	224789	0	141513	187321	433484	252455	185115	136408	236861	115591	198315	168713	205173	0.240294	208.041	WT-ExT up vs WT-Sed
Q99M71	Mammalian ependymin-related protein 1 OS=Mus musculus OX=10090 GN=Epdr1 PE=1 SV=1	Epdr1	81233.1	106596	126579	111323	131561	88208.6	95989.9	197380	201818	127059	107154	89098.3	132943	174796	92260.7	0.240572	1.19567	WT-ExT up vs WT-Sed
Q9CPP6	NADH dehydrogenase [ubiquinone] 1 alpha subcomplex subunit 5 OS=Mus musculus OX=10090 GN=Ndufa5 PE=1 SV=3	Ndufa5	1.45321e+06	1.62914e+06	3.45243e+06	2.92878e+06	3.12042e+06	3.24488e+06	1.27177e+06	2.033e+06	2.54756e+06	4.3438e+06	4.36309e+06	1.66927e+06	1.61947e+06	2.26773e+06	1.84605e+06	0.2411	1.41978	WT-ExT up vs WT-Sed
P56528	ADP-ribosyl cyclase/cyclic ADP-ribose hydrolase 1 OS=Mus musculus OX=10090 GN=Cd38 PE=1 SV=2	Cd38	23808.8	14117.3	26636	0	27529.3	32127.3	42603.3	63647.3	26930.4	13843.4	22429.3	19934.5	37051.2	29865.9	31359.8	0.241781	125.802	WT-ExT up vs WT-Sed
Q6WVG3	BTB/POZ domain-containing protein KCTD12 OS=Mus musculus OX=10090 GN=Kctd12 PE=1 SV=1	Kctd12	101599	117778	205890	71463.8	104590	141013	171714	181350	171692	139334	164101	140249	105642	139442	128060	0.241805	1.22624	WT-ExT up vs WT-Sed
Q8R1V4	Transmembrane emp24 domain-containing protein 4 OS=Mus musculus OX=10090 GN=Tmed4 PE=1 SV=1	Tmed4	58664.3	61300.7	95328.8	73217.4	83527.8	72989	69929.9	113331	77247.1	101700	177460	81477.4	65435.9	87924.8	50359.7	0.242344	1.32424	WT-ExT up vs WT-Sed
O88712	C-terminal-binding protein 1 OS=Mus musculus OX=10090 GN=Ctbp1 PE=1 SV=2	Ctbp1	11284	8948.43	7596.56	0	3462.9	8578.74	22687.3	34988.1	8453.6	11294.6	8160.62	17698.3	11953.4	21829.5	12038.4	0.242758	106.727	WT-ExT up vs WT-Sed
P40336	Vacuolar protein sorting-associated protein 26A OS=Mus musculus OX=10090 GN=Vps26a PE=1 SV=1	Vps26a	18734.7	21841.7	75360.3	58766.6	84198.2	30083.1	42855.7	61838.4	52776.2	70406.4	89253.1	28819.1	33438.9	70007.1	30777.7	0.244146	1.52285	WT-ExT up vs WT-Sed
Q8BK64	Activator of 90 kDa heat shock protein ATPase homolog 1 OS=Mus musculus OX=10090 GN=Ahsa1 PE=1 SV=2	Ahsa1	34374.4	66145.4	108602	72740.1	86295.2	78659.9	35166.7	78557.5	78654.6	132611	136626	57354.6	42637.5	54236.6	56260.4	0.244149	1.45882	WT-ExT up vs WT-Sed
P00329	Alcohol dehydrogenase 1 OS=Mus musculus OX=10090 GN=Adh1 PE=1 SV=2	Adh1	84573.4	87253.6	290225	267797	309081	249843	153330	192207	208509	300292	335707	135413	136399	178842	149426	0.245629	1.45362	WT-ExT up vs WT-Sed
P60122	RuvB-like 1 OS=Mus musculus OX=10090 GN=Ruvbl1 PE=1 SV=1	Ruvbl1	14604	6415.28	17778.1	5210.47	25510.8	13701	5022.66	16362.6	13094.8	11787.7	19784.9	9549.98	7087.53	17762.6	5166.72	0.247042	1.51166	WT-ExT up vs WT-Sed
Q64310	Surfeit locus protein 4 OS=Mus musculus OX=10090 GN=Surf4 PE=1 SV=1	Surf4	253928	269256	111309	0	302959	438533	558929	670048	454078	136387	345659	224799	478300	487189	405490	0.247466	226.225	WT-ExT up vs WT-Sed
P70333	Heterogeneous nuclear ribonucleoprotein H2 OS=Mus musculus OX=10090 GN=Hnrnph2 PE=1 SV=1	Hnrnph2	12217.9	29117.5	28306.5	18780.5	24780.1	24079.6	13402.7	26453.7	25817.2	37111.4	33129.4	21577.2	14306.9	28759.3	16192.9	0.248148	1.36946	WT-ExT up vs WT-Sed
Q8VEK3	Heterogeneous nuclear ribonucleoprotein U OS=Mus musculus OX=10090 GN=Hnrnpu PE=1 SV=1	Hnrnpu	5343.92	7587.66	123833	16408.6	13210.8	17370.6	5872.31	5230.52	13662.5	101954	10160.7	39184.1	7436.09	16918.2	4738.84	0.248215	2.15116	WT-ExT up vs WT-Sed
Q9Z1Z0	General vesicular transport factor p115 OS=Mus musculus OX=10090 GN=Uso1 PE=1 SV=2	Uso1	96825.7	103927	99612.4	82264.5	106049	70351.8	77628.2	88278.9	86098.2	96806	99969.9	61856.9	58162.4	84998.7	63844.8	0.248513	-1.18195	WT-ExT up vs WT-Sed
Q6ZWV7	60S ribosomal protein L35 OS=Mus musculus OX=10090 GN=Rpl35 PE=1 SV=1	Rpl35	130932	143989	469373	288966	418273	234813	24923.2	0	151481	572581	366578	240474	22343.1	31741.1	118682	0.248939	1.76105	WT-ExT up vs WT-Sed
Q8R1T1	Charged multivesicular body protein 7 OS=Mus musculus OX=10090 GN=Chmp7 PE=1 SV=1	Chmp7	60010.1	43286.1	60696.5	0	59163.8	63495.8	48116.2	52140.3	51801	30520.8	69767.2	38955.7	42584.1	60235	43093.7	0.24961	136.827	WT-ExT up vs WT-Sed
Q9CPZ8	COX assembly mitochondrial protein homolog OS=Mus musculus OX=10090 GN=Cmc1 PE=1 SV=1	Cmc1	1392.01	1751.07	11908.2	9474.67	2198.74	5950.97	1265.9	6601.54	1859.21	60060.3	62482.8	33617.6	0	0	0	0.25104	-1038.3	WT-ExT up vs WT-Sed
A1ILG8	Chorein OS=Mus musculus OX=10090 GN=Vps13c PE=2 SV=1	Vps13c	54282.3	86998.3	28201.4	0	45037.1	86590.1	64473.3	38405.8	70678.5	82551.2	75845.2	57286.3	46278.4	37876.8	77446.7	0.251176	144.662	WT-ExT up vs WT-Sed
P60904	DnaJ homolog subfamily C member 5 OS=Mus musculus OX=10090 GN=Dnajc5 PE=1 SV=1	Dnajc5	104310	119331	103246	0	80278	130264	138182	86204.3	99172.3	85245.1	137919	57683.2	178234	100381	124394	0.251444	166.309	WT-ExT up vs WT-Sed
A2AN08	E3 ubiquitin-protein ligase UBR4 OS=Mus musculus OX=10090 GN=Ubr4 PE=1 SV=1	Ubr4	150091	77214.4	102257	0	105972	137633	208130	123150	93274.5	101263	168829	91202.8	136329	123392	105313	0.252364	169.023	WT-ExT up vs WT-Sed
Q91ZU6	Dystonin OS=Mus musculus OX=10090 GN=Dst PE=1 SV=2	Dst	56045.4	38952.9	54845.8	0	51664.5	62062.2	136558	105717	65794.9	32606.4	54241.6	53574	83853.3	75750.8	69659	0.253312	141.845	WT-ExT up vs WT-Sed
A6H644	Protein phosphatase 1 regulatory subunit OS=Mus musculus OX=10090 GN=Ppp1r12b PE=1 SV=1	Ppp1r12b	576787	650862	772233	322834	614688	539600	392571	823812	662093	652347	786487	525086	467619	580289	478522	0.253359	1.22449	WT-ExT up vs WT-Sed
P09103	Protein disulfide-isomerase OS=Mus musculus OX=10090 GN=P4hb PE=1 SV=2	P4hb	2.6686e+06	1.84807e+06	3.93706e+06	3.88182e+06	4.39877e+06	4.77259e+06	5.15661e+06	5.24307e+06	4.00776e+06	2.7514e+06	4.57857e+06	3.87652e+06	4.95784e+06	5.07812e+06	3.80532e+06	0.253589	1.29743	WT-ExT up vs WT-Sed
P21279	Guanine nucleotide-binding protein G(q) subunit alpha OS=Mus musculus OX=10090 GN=Gnaq PE=1 SV=4	Gnaq	53839.8	43.106	30765.2	28498.7	41994.6	25249.3	5410.37	26212	16605.4	21657.1	25799.2	16127.9	14341	31078.4	21877.2	0.25359	4.84781	WT-ExT up vs WT-Sed
Q9D517	1-acyl-sn-glycerol-3-phosphate acyltransferase gamma OS=Mus musculus OX=10090 GN=Agpat3 PE=1 SV=2	Agpat3	351805	442136	932888	595278	727859	491488	341677	666346	613581	913608	793751	584102	326223	522464	406137	0.253697	1.31668	WT-ExT up vs WT-Sed
Q9CQF4	Mitochondrial transcription rescue factor 1 OS=Mus musculus OX=10090 GN=Mtres1 PE=1 SV=1	Mtres1	98455.8	222548	224855	128372	226642	96276.4	89215.2	300575	265346	281830	172459	133281	102990	222664	162017	0.254023	1.35004	WT-ExT up vs WT-Sed
Q2TBE6	Phosphatidylinositol 4-kinase type 2-alpha OS=Mus musculus OX=10090 GN=Pi4k2a PE=1 SV=1	Pi4k2a	28129.9	23562.8	22045.6	0	21242.3	22445	17209.9	30460.6	31339.9	19953.7	21072.7	10159	22028.2	30376	19962.4	0.25468	106.764	WT-ExT up vs WT-Sed
Q60715	Prolyl 4-hydroxylase subunit alpha-1 OS=Mus musculus OX=10090 GN=P4ha1 PE=1 SV=2	P4ha1	42655.7	40308.6	64200	0	55920.7	101010	180526	76239.8	33853.4	53390.1	75704.8	40292.7	60978.6	72187.5	54618.4	0.255702	138.831	WT-ExT up vs WT-Sed
P50136	2-oxoisovalerate dehydrogenase subunit alpha, mitochondrial OS=Mus musculus OX=10090 GN=Bckdha PE=1 SV=1	Bckdha	59850.9	65620.9	169124	124372	141122	123232	31869.2	108834	101744	182367	167376	85053.9	50591	98919.5	59857.7	0.256432	1.52669	WT-ExT up vs WT-Sed
E9PVA8	eIF-2-alpha kinase activator GCN1 OS=Mus musculus OX=10090 GN=Gcn1 PE=1 SV=1	Gcn1	37724.3	63811.4	26749.3	0	22809.2	23518.4	63311.4	43550.6	66743	34602	52241.5	51328.1	42227.3	41162.4	51599.5	0.256779	128.12	WT-ExT up vs WT-Sed
P51885	Lumican OS=Mus musculus OX=10090 GN=Lum PE=1 SV=2	Lum	2.76713e+06	2.91237e+06	2.55999e+06	969083	4.42682e+06	5.00399e+06	6.19295e+06	6.33234e+06	4.44555e+06	3.32986e+06	7.08046e+06	2.17695e+06	5.17821e+06	5.36503e+06	3.54088e+06	0.257563	1.5706	WT-ExT up vs WT-Sed
Q3UZY7	Uncharacterized protein OS=Mus musculus OX=10090 GN=Tnnc2 PE=2 SV=1	Tnnc2	53154.7	61864.7	137007	45809.5	64894	65021.8	53996.1	45934.7	162006	470511	398573	78892.5	47846.7	40196.5	50118.9	0.257698	2.02248	WT-ExT up vs WT-Sed
O09164	Extracellular superoxide dismutase [Cu-Zn] OS=Mus musculus OX=10090 GN=Sod3 PE=1 SV=1	Sod3	80314.4	38408.8	21935.8	28237.7	18841	14410.2	60720.5	41900.6	30775.3	16413.6	27443.8	12588.8	64039.8	92042.1	8911.82	0.257998	-1.8557	WT-ExT up vs WT-Sed
P17665	Cytochrome c oxidase subunit 7C, mitochondrial OS=Mus musculus OX=10090 GN=Cox7c PE=1 SV=1	Cox7c	819179	788338	302564	0	1.07998e+06	1.19161e+06	1.10234e+06	1.23233e+06	1.19724e+06	406157	295721	967478	903584	647401	2.31408e+06	0.258036	252.942	WT-ExT up vs WT-Sed
Q9EQ80	NIF3-like protein 1 OS=Mus musculus OX=10090 GN=Nif3l1 PE=1 SV=4	Nif3l1	61824.2	44279	27608.9	0	34373.2	63485.2	68422.4	25019.6	34267.1	26447.4	73687.7	26570.9	59843.9	82929.5	42289	0.259652	127.219	WT-ExT up vs WT-Sed
A0A0U1RQ96	Actin, gamma-enteric smooth muscle (Fragment) OS=Mus musculus OX=10090 GN=Actg2 PE=3 SV=1	Actg2	8148.37	11300.1	11747.1	0	3217.99	11123.1	27108.1	6797.29	10139.3	4781.2	10594.6	24162.6	9078.84	12485.9	15717.6	0.259932	90.5986	WT-ExT up vs WT-Sed
O08600	Endonuclease G, mitochondrial OS=Mus musculus OX=10090 GN=Endog PE=1 SV=1	Endog	70848	80966	169870	113133	141606	91549	12329.5	87170.3	113614	167550	202610	107335	38355.1	76840.8	79215.2	0.259983	1.83023	WT-ExT up vs WT-Sed
P61222	ATP-binding cassette sub-family E member 1 OS=Mus musculus OX=10090 GN=Abce1 PE=1 SV=1	Abce1	187092	190714	192703	0	201541	234149	789661	225273	212581	204843	288715	202266	275445	237245	257213	0.26104	186.819	WT-ExT up vs WT-Sed
Q8BWF0	Succinate-semialdehyde dehydrogenase, mitochondrial OS=Mus musculus OX=10090 GN=Aldh5a1 PE=1 SV=1	Aldh5a1	62788.9	71512.8	96606.6	59483	115037	91735.8	27030.7	49115.2	86994.2	144863	76074.5	41983.1	59256.5	65027.9	78363.9	0.261043	1.38966	WT-ExT up vs WT-Sed
Q8BVE3	V-type proton ATPase subunit H OS=Mus musculus OX=10090 GN=Atp6v1h PE=1 SV=1	Atp6v1h	246644	320442	311978	0	184897	268645	297563	299301	257912	248036	160488	157542	272232	289976	255546	0.261871	180.927	WT-ExT up vs WT-Sed
A0A087WP42	CLIP-associating protein 1 OS=Mus musculus OX=10090 GN=Clasp1 PE=1 SV=2	Clasp1	2521.58	626.788	11811.9	0	0	13390.4	0	16613.7	7498.22	3258.65	28697.9	4338.45	1222.86	0	1199.1	0.261987	557.242	WT-ExT up vs WT-Sed
Q61160	FAS-associated death domain protein OS=Mus musculus OX=10090 GN=Fadd PE=1 SV=1	Fadd	60936.6	85414.6	59987.4	0	39384.9	68947.3	95013.6	36995	55187.9	57787.3	96774.8	50942	50674.5	104208	39354	0.262683	132.386	WT-ExT up vs WT-Sed
P20801	Troponin C, skeletal muscle OS=Mus musculus OX=10090 GN=Tnnc2 PE=1 SV=2	Tnnc2	1.75654e+07	2.26538e+07	5.25137e+07	1.74952e+07	2.483e+07	2.50871e+07	1.91039e+07	1.81092e+07	5.98153e+07	1.66715e+08	1.55506e+08	2.88831e+07	1.66835e+07	1.50103e+07	1.77017e+07	0.263036	1.98663	WT-ExT up vs WT-Sed
Q78IK4	MICOS complex subunit Mic27 OS=Mus musculus OX=10090 GN=Apool PE=1 SV=1	Apool	192577	217026	392407	184729	310932	289110	72287.8	197418	278636	489953	411834	194297	114353	203067	175282	0.263164	1.51524	WT-ExT up vs WT-Sed
P02301	Histone H3.3C OS=Mus musculus OX=10090 GN=H3f3c PE=3 SV=3	H3f3c	915587	821859	9.93005e+06	157267	532122	694890	1.86443e+06	748799	463127	7.73001e+06	448765	2.63544e+06	1.1903e+06	1.34e+06	790312	0.264557	2.19288	WT-ExT up vs WT-Sed
Q8C0M9	Isoaspartyl peptidase/L-asparaginase OS=Mus musculus OX=10090 GN=Asrgl1 PE=1 SV=1	Asrgl1	412421	566768	700696	557046	745001	564808	327382	808721	638209	576600	1.05884e+06	533040	469327	658100	382326	0.266229	1.27846	WT-ExT up vs WT-Sed
Q9D0L4	AarF domain-containing protein kinase 1 OS=Mus musculus OX=10090 GN=Adck1 PE=1 SV=1	Adck1	46580.7	56896.5	32493.3	0	37474.2	47622.7	43613.5	24494.1	54966.1	69181.3	11004.8	52255.3	37824.3	33781.1	55372.4	0.266343	114.598	WT-ExT up vs WT-Sed
P61961	Ubiquitin-fold modifier 1 OS=Mus musculus OX=10090 GN=Ufm1 PE=1 SV=1	Ufm1	186511	219259	198284	0	200009	223682	218613	191919	181871	225711	58614.7	172057	154172	219174	178418	0.266868	159.127	WT-ExT up vs WT-Sed
G3X8R0	Receptor expression-enhancing protein OS=Mus musculus OX=10090 GN=Reep5 PE=1 SV=1	Reep5	776252	1.08095e+06	873983	672545	785597	635309	381662	856701	794060	442131	994555	436164	455062	825756	367091	0.267044	122.42	WT-ExT up vs WT-Sed
Q8VCT4	Carboxylesterase 1D OS=Mus musculus OX=10090 GN=Ces1d PE=1 SV=1	Ces1d	104371	91809.8	139610	26132.1	168919	274606	198866	85371.6	152916	138508	162791	79090.4	250957	120017	107289	0.26715	1.59393	WT-ExT up vs WT-Sed
Q9QYG0	Protein NDRG2 OS=Mus musculus OX=10090 GN=Ndrg2 PE=1 SV=1	Ndrg2	9.93766e+06	1.17532e+07	1.14639e+07	7.95854e+06	1.25608e+07	1.34002e+07	1.46005e+07	1.51693e+07	1.23486e+07	1.22411e+07	1.83982e+07	9.67576e+06	1.25726e+07	1.51263e+07	1.14068e+07	0.267666	1.20025	WT-ExT up vs WT-Sed
P54731	FAS-associated factor 1 OS=Mus musculus OX=10090 GN=Faf1 PE=1 SV=2	Faf1	70001.7	69187.7	30391.5	0	58136.6	97679.9	80569.7	87466.3	59451.9	32488.7	75269.6	48027.4	70996.2	55290	56847.5	0.267676	122.625	WT-ExT up vs WT-Sed
P55302	Alpha-2-macroglobulin receptor-associated protein OS=Mus musculus OX=10090 GN=Lrpap1 PE=1 SV=1	Lrpap1	166614	237954	314683	147872	140340	112134	49807	341287	205446	267069	286658	204491	129509	227934	114211	0.267719	1.48161	WT-ExT up vs WT-Sed
Q8BFZ3	Beta-actin-like protein 2 OS=Mus musculus OX=10090 GN=Actbl2 PE=1 SV=1	Actbl2	167154	120560	117848	0	581305	347584	5.70017e+06	1.61451e+06	470632	72144.2	42596.6	601452	3.35555e+06	377085	1.98122e+06	0.269193	221.786	WT-ExT up vs WT-Sed
Q9QUR6	Prolyl endopeptidase OS=Mus musculus OX=10090 GN=Prep PE=1 SV=1	Prep	663149	827836	873262	568539	1.05663e+06	821296	876202	953531	863832	725541	1.07038e+06	643018	870601	1.15631e+06	774026	0.270008	1.18154	WT-ExT up vs WT-Sed
Q9ET80	Junctophilin-1 OS=Mus musculus OX=10090 GN=Jph1 PE=1 SV=1	Jph1	1.45745e+06	1.26905e+06	1.65649e+06	902162	1.05966e+06	882846	440824	2.05329e+06	1.28061e+06	1.45853e+06	1.38495e+06	1.08302e+06	987885	1.8399e+06	937582	0.270054	1.3446	WT-ExT up vs WT-Sed
P08752	Guanine nucleotide-binding protein G(i) subunit alpha-2 OS=Mus musculus OX=10090 GN=Gnai2 PE=1 SV=5	Gnai2	74283.5	67155.9	138945	141846	185145	160568	70046.7	109401	127537	117201	183153	71000.2	97433.5	133805	85074.6	0.270396	1.30078	WT-ExT up vs WT-Sed
P84228	Histone H3.2 OS=Mus musculus OX=10090 GN=Hist1h3b PE=1 SV=2	Hist1h3b	160672	120605	1.19578e+06	23312	95768	135892	321636	216269	104097	977925	52697.4	449042	226152	253628	152478	0.270486	2.207	WT-ExT up vs WT-Sed
E9PVX6	Proliferation marker protein Ki-67 OS=Mus musculus OX=10090 GN=Mki67 PE=1 SV=1	Mki67	262653	380944	80278	0	223948	188991	863491	583405	572086	236509	87391.8	305766	670928	341159	633525	0.272026	181.785	WT-ExT up vs WT-Sed
Q8C196	Carbamoyl-phosphate synthase [ammonia], mitochondrial OS=Mus musculus OX=10090 GN=Cps1 PE=1 SV=2	Cps1	16261.4	2555.92	13239.3	0	39590.1	57910	106451	2114.11	4692.64	15012	13164.1	6953.9	32423	9557.92	9485.08	0.273285	87.014	WT-ExT up vs WT-Sed
Q921T2	Torsin-1A-interacting protein 1 OS=Mus musculus OX=10090 GN=Tor1aip1 PE=1 SV=3	Tor1aip1	34029.4	73367.7	52195.6	38984.9	94236.5	46774.9	50862.3	124637	90277.6	41959.7	65922.8	46195.8	62393.8	131635	59098.5	0.27389	1.33382	WT-ExT up vs WT-Sed
Q8VE70	Programmed cell death protein 10 OS=Mus musculus OX=10090 GN=Pdcd10 PE=1 SV=1	Pdcd10	7027.58	12744.4	7090.72	3153.93	6203.2	7871.13	1749.04	36479.7	6378.82	3187.1	11122.4	13830.5	6476.37	14765.7	5949.87	0.274516	1.71452	WT-ExT up vs WT-Sed
Q3UAF6	Uncharacterized protein OS=Mus musculus OX=10090 GN=Actb PE=2 SV=1	Actb	388223	216816	113694	70498.2	132669	175518	821047	159842	150468	113026	100425	120735	246228	199617	151704	0.275258	140.746	WT-ExT up vs WT-Sed
O35943	Frataxin, mitochondrial OS=Mus musculus OX=10090 GN=Fxn PE=1 SV=1	Fxn	92081.2	82390.5	178386	131286	172371	147324	74804.9	117013	109374	183989	144213	93458.9	78966.8	121175	99419.9	0.276746	1.24187	WT-ExT up vs WT-Sed
Q91XV3	Brain acid soluble protein 1 OS=Mus musculus OX=10090 GN=Basp1 PE=1 SV=3	Basp1	9156.39	5865	0	2645.03	0	1054.89	2298.38	0	0	9241.89	19168.4	0	8418.64	0	1222.79	0.27686	-262.002	WT-ExT up vs WT-Sed
Q9CX34	Protein SGT1 homolog OS=Mus musculus OX=10090 GN=Sugt1 PE=1 SV=3	Sugt1	134576	74039.4	244381	191117	237279	203151	134129	186106	168003	162830	277346	196510	118926	156827	119480	0.277681	1.3008	WT-ExT up vs WT-Sed
Q9EQH2	Endoplasmic reticulum aminopeptidase 1 OS=Mus musculus OX=10090 GN=Erap1 PE=1 SV=2	Erap1	16776.1	12617.1	42104.4	40822.6	33137.1	39102.7	42660	40822.1	34229.3	36727.8	56156.3	35654.1	28886.3	32743	23664.4	0.278445	1.39452	WT-ExT up vs WT-Sed
Q64378	Peptidyl-prolyl cis-trans isomerase FKBP5 OS=Mus musculus OX=10090 GN=Fkbp5 PE=1 SV=1	Fkbp5	79095.8	61346.5	156732	112175	112812	129284	50799	99897.9	106176	93430.6	149969	83098	77469.1	113774	61089.2	0.27885	1.27579	WT-ExT up vs WT-Sed
Q9D1X0	Nucleolar protein 3 OS=Mus musculus OX=10090 GN=Nol3 PE=1 SV=1	Nol3	1.97655e+06	2.29106e+06	2.08459e+06	1.14366e+06	2.06092e+06	1.60402e+06	1.9585e+06	2.35782e+06	1.7727e+06	2.47703e+06	3.2496e+06	1.83832e+06	1.78404e+06	2.40094e+06	1.72561e+06	0.27902	1.2254	WT-ExT up vs WT-Sed
Q8R2U4	N-terminal Xaa-Pro-Lys N-methyltransferase 1 OS=Mus musculus OX=10090 GN=Ntmt1 PE=1 SV=3	Ntmt1	405.693	3986.75	2568.12	3005.45	2035.85	2229.95	3213.29	6811.86	3662.69	317.727	711.92	3344.47	2082.15	3.44141	1006.25	0.279162	-4.73829	WT-ExT up vs WT-Sed
D9J303	ENH isoform 3a OS=Mus musculus OX=10090 GN=Pdlim5 PE=1 SV=1	Pdlim5	7.21585e+06	1.13699e+07	1.84246e+07	3.10636e+06	6.0471e+06	5.63999e+06	3.15859e+06	9.75252e+06	8.63524e+06	1.45789e+07	9.04211e+06	8.94013e+06	4.57447e+06	1.06601e+07	4.51457e+06	0.279501	1.49932	WT-ExT up vs WT-Sed
Q9CR00	26S proteasome non-ATPase regulatory subunit 9 OS=Mus musculus OX=10090 GN=Psmd9 PE=1 SV=1	Psmd9	58888.4	109931	157209	123102	128798	119264	44283	97740.3	135706	189269	125328	115184	71263.1	105403	68363.2	0.281611	1.37277	WT-ExT up vs WT-Sed
Q9D8S9	BolA-like protein 1 OS=Mus musculus OX=10090 GN=Bola1 PE=1 SV=1	Bola1	357163	348571	232114	198154	241558	236860	150937	241123	237529	199455	285793	152756	155013	260223	126189	0.281779	-1.31311	WT-ExT up vs WT-Sed
Q62277	Synaptophysin OS=Mus musculus OX=10090 GN=Syp PE=1 SV=2	Syp	73623.9	81399.1	27643.4	0	28361.1	65135	41469.6	22228.9	16092.7	47571.9	86245.3	18956.3	81013.7	26617.3	28018.7	0.281995	103.077	WT-ExT up vs WT-Sed
Q8BT35	Mitoregulin OS=Mus musculus OX=10090 GN=Mtln PE=1 SV=1	Mtln	361873	296002	168527	0	123357	295693	458219	72554.5	276376	109512	108859	183957	359591	413445	408156	0.283106	151.805	WT-ExT up vs WT-Sed
Q3UFR4	Amino acid transporter OS=Mus musculus OX=10090 GN=Slc1a5 PE=2 SV=1	Slc1a5	20940.7	34146.8	22443.1	0	15903.7	24946.2	96699.4	28208.7	16783.1	23757.4	29506.5	17644.3	41705.5	26863.4	24818.2	0.283419	91.7909	WT-ExT up vs WT-Sed
Q60598	Src substrate cortactin OS=Mus musculus OX=10090 GN=Cttn PE=1 SV=2	Cttn	5915.07	27857.5	0	0	0	0	0	22.9298	0	0	0	0	0	3598.19	0	0.283649	-623.56	WT-ExT up vs WT-Sed
Q8VEE1	LIM and cysteine-rich domains protein 1 OS=Mus musculus OX=10090 GN=Lmcd1 PE=1 SV=1	Lmcd1	2.09118e+06	2.14638e+06	2.29632e+06	1.19604e+06	1.88464e+06	1.80435e+06	1.02282e+06	2.17752e+06	1.70962e+06	2.12254e+06	1.72787e+06	1.00717e+06	531194	993126	858979	0.283657	-1.40484	WT-ExT up vs WT-Sed
Q8BHN3	Neutral alpha-glucosidase AB OS=Mus musculus OX=10090 GN=Ganab PE=1 SV=1	Ganab	85651.6	89616.4	84570.2	24962	110175	147520	191104	153800	150401	75971	110691	97802.4	139840	133786	180267	0.284289	1.5238	WT-ExT up vs WT-Sed
Q3V132	ADP/ATP translocase 4 OS=Mus musculus OX=10090 GN=Slc25a31 PE=1 SV=1	Slc25a31	105036	124077	311775	206248	185451	226261	127911	112006	174924	346950	383334	135056	109116	161747	148388	0.284437	1.39529	WT-ExT up vs WT-Sed
Q99LC8	Translation initiation factor eIF-2B subunit alpha OS=Mus musculus OX=10090 GN=Eif2b1 PE=1 SV=1	Eif2b1	37761.5	31617.4	16831.5	0	14206.2	4984.03	22744.8	23507.2	19405.2	14518.7	29311.3	19663.3	15976.4	17722.8	19875.1	0.285225	83.2452	WT-ExT up vs WT-Sed
Q3TVI8	Pre-B-cell leukemia transcription factor-interacting protein 1 OS=Mus musculus OX=10090 GN=Pbxip1 PE=1 SV=2	Pbxip1	1.53987e+06	1.24025e+06	2.39074e+06	225119	1.11425e+06	1.15764e+06	840977	1.6893e+06	1.63704e+06	1.61832e+06	1.34074e+06	1.88322e+06	834327	1.16806e+06	772144	0.285647	1.55508	WT-ExT up vs WT-Sed
Q8K411	Presequence protease, mitochondrial OS=Mus musculus OX=10090 GN=Pitrm1 PE=1 SV=1	Pitrm1	71895	59031.5	6733.93	0	31504.4	40713.7	36479.4	95716.5	48424.6	13547.5	30632.7	23840.1	45306.1	55337	53054.6	0.287308	93.8462	WT-ExT up vs WT-Sed
O35226	26S proteasome non-ATPase regulatory subunit 4 OS=Mus musculus OX=10090 GN=Psmd4 PE=1 SV=1	Psmd4	256163	60508.4	217717	178605	199658	136751	35477.4	212196	192612	216815	294186	111673	95830.4	237207	117747	0.288325	1.64183	WT-ExT up vs WT-Sed
P09242	Alkaline phosphatase, tissue-nonspecific isozyme OS=Mus musculus OX=10090 GN=Alpl PE=1 SV=2	Alpl	326026	152450	108497	72541.9	105959	143418	95081.6	115478	111966	105291	119627	79482	82328.8	95547.6	122555	0.289293	-1.36878	WT-ExT up vs WT-Sed
E9PYB0	AHNAK nucleoprotein 2 (Fragment) OS=Mus musculus OX=10090 GN=Ahnak2 PE=1 SV=8	Ahnak2	365575	287937	785491	331545	398153	423642	63175.2	311591	353584	875129	617120	374451	130628	511121	211119	0.289623	1.73772	WT-ExT up vs WT-Sed
Q9CQV1	Mitochondrial import inner membrane translocase subunit TIM16 OS=Mus musculus OX=10090 GN=Pam16 PE=1 SV=1	Pam16	51576.7	61639.9	82435.5	80253.2	124138	42889.4	20483.4	70829.5	87433.3	139754	126381	63276.4	28864.7	98690.6	51711.4	0.290888	1.54837	WT-ExT up vs WT-Sed
Q9CQN1	Heat shock protein 75 kDa, mitochondrial OS=Mus musculus OX=10090 GN=Trap1 PE=1 SV=1	Trap1	94967.2	71056	295643	177736	195101	138376	51903.3	128815	156595	268900	300440	96915.5	71369.8	104260	102082	0.291386	1.51536	WT-ExT up vs WT-Sed
Q80V26	Golgi-resident adenosine 3',5'-bisphosphate 3'-phosphatase OS=Mus musculus OX=10090 GN=Impad1 PE=1 SV=1	Impad1	26097.5	36816	17644.1	0	37471.3	42555.6	36632.7	50895.5	9890.93	6408.64	20288.3	10789.6	37959	89663	13025.9	0.292292	81.7208	WT-ExT up vs WT-Sed
P35293	Ras-related protein Rab-18 OS=Mus musculus OX=10090 GN=Rab18 PE=1 SV=2	Rab18	101364	118449	375069	311994	337556	216292	167296	321752	265388	345590	377419	196005	171008	275710	179092	0.292822	-1.36474	WT-ExT up vs WT-Sed
P63005	Platelet-activating factor acetylhydrolase IB subunit alpha OS=Mus musculus OX=10090 GN=Pafah1b1 PE=1 SV=2	Pafah1b1	86452.7	505293	271912	215263	277578	538101	161263	511696	360506	262989	299210	247454	364227	313617	210102	0.292989	1.41165	WT-ExT up vs WT-Sed
E9Q0W7	Phosphodiesterase OS=Mus musculus OX=10090 GN=Pde7b PE=1 SV=1	Pde7b	2.98249e+06	3.01147e+06	1.67367e+06	0	2.26933e+06	2.41335e+06	3.52458e+06	2.12823e+06	1.48772e+06	901329	2.30251e+06	694877	2.03062e+06	3.59239e+06	1.76861e+06	0.293828	217.015	WT-ExT up vs WT-Sed
P13541	Myosin-3 OS=Mus musculus OX=10090 GN=Myh3 PE=2 SV=2	Myh3	194772	181744	46224.9	33750.8	71389.7	102137	436260	178772	65293.7	33154.3	51069.9	74358.8	163896	113023	142718	0.294091	-1.81501	WT-ExT up vs WT-Sed
P62267	40S ribosomal protein S23 OS=Mus musculus OX=10090 GN=Rps23 PE=1 SV=3	Rps23	29962.9	32712.8	182259	28670	33426.3	31094.3	13703.9	17460	22156.4	123778	69418.9	56055.1	9179.82	21716.4	22230.1	0.294441	2.13168	WT-ExT up vs WT-Sed
Q9JK53	Prolargin OS=Mus musculus OX=10090 GN=Prelp PE=1 SV=2	Prelp	1.12705e+06	1.28516e+06	2.23525e+06	1.62647e+06	1.91217e+06	1.41904e+06	1.16015e+06	2.45106e+06	1.74267e+06	1.51167e+06	2.25571e+06	2.00336e+06	1.69206e+06	4.07134e+06	711420	0.295516	1.39625	WT-ExT up vs WT-Sed
Q8R5F7	Interferon-induced helicase C domain-containing protein 1 OS=Mus musculus OX=10090 GN=Ifih1 PE=1 SV=1	Ifih1	3643.7	0	46192.8	0	2702.81	573.535	2166.48	0	2805.68	29496.8	0	25130.4	1184.35	1095.55	1121.26	0.298179	411.6	WT-ExT up vs WT-Sed
Q8CA71	Protein shisa-4 OS=Mus musculus OX=10090 GN=Shisa4 PE=1 SV=1	Shisa4	3294.06	7254.56	4592.32	5047.36	11546.4	19143.3	38391.2	94190.3	98137.2	5524.13	22365.5	6406.8	72454.9	79677.6	9617.82	0.298271	2.27729	WT-ExT up vs WT-Sed
Q60994	Adiponectin OS=Mus musculus OX=10090 GN=Adipoq PE=1 SV=2	Adipoq	266934	280330	674050	641347	752709	574828	381926	707809	440012	578976	986210	325082	397682	592480	339558	0.299282	1.34742	WT-ExT up vs WT-Sed
P24527	Leukotriene A-4 hydrolase OS=Mus musculus OX=10090 GN=Lta4h PE=1 SV=4	Lta4h	385140	416882	633446	721425	838225	629756	522236	674633	590655	547202	960311	412122	597942	813303	512308	0.300359	1.23951	WT-ExT up vs WT-Sed
P97952	Sodium channel subunit beta-1 OS=Mus musculus OX=10090 GN=Scn1b PE=1 SV=1	Scn1b	58742.1	196060	222916	137664	195965	208182	126884	43538	172524	206378	313285	118011	143379	132359	125242	0.300536	1.36101	WT-ExT up vs WT-Sed
Q3V3G9	Nardilysin, N-arginine dibasic convertase, NRD convertase 1 (Fragment) OS=Mus musculus OX=10090 GN=Nrd1 PE=1 SV=1	Nrd1	486253	425559	243374	0	182561	396186	318281	271378	258488	188714	338018	101317	234120	229484	200075	0.300883	126.564	WT-ExT up vs WT-Sed
A0A571BEC9	Perilipin-4 OS=Mus musculus OX=10090 GN=Plin4 PE=1 SV=1	Plin4	1.4501e+06	1.56606e+06	1.13456e+06	873446	903338	803490	625506	759332	728746	1.05647e+06	1.10625e+06	759025	563330	1.03506e+06	559340	0.301068	-1.29774	WT-ExT up vs WT-Sed
Q9EP69	Phosphatidylinositide phosphatase SAC1 OS=Mus musculus OX=10090 GN=Sacm1l PE=1 SV=1	Sacm1l	428446	495604	307133	47261.5	292372	494193	659440	494145	457850	367205	470101	504208	547530	441009	643448	0.303694	1.71133	WT-ExT up vs WT-Sed
P30412	Peptidyl-prolyl cis-trans isomerase C OS=Mus musculus OX=10090 GN=Ppic PE=1 SV=1	Ppic	32924.8	35306.1	48247	73236	69417.9	82045.6	59465.8	168520	75043.7	43881.2	95255	34235.4	83342.2	89879.8	60642.9	0.30377	1.3368	WT-ExT up vs WT-Sed
Q8BGD9	Eukaryotic translation initiation factor 4B OS=Mus musculus OX=10090 GN=Eif4b PE=1 SV=1	Eif4b	488658	517331	662763	333074	547557	486490	148143	459266	493545	658748	575882	472865	352241	480299	285607	0.303838	1.35619	WT-ExT up vs WT-Sed
P97855	Ras GTPase-activating protein-binding protein 1 OS=Mus musculus OX=10090 GN=G3bp1 PE=1 SV=1	G3bp1	97444.9	70413.2	0	0	76476.1	39547.8	42382.5	8110.26	27059.7	66171.9	58778.1	53695	13390	25480.6	23905	0.303913	83.6855	WT-ExT up vs WT-Sed
A6H611	Mitochondrial intermediate peptidase OS=Mus musculus OX=10090 GN=Mipep PE=1 SV=1	Mipep	8174.69	11918.6	24287.3	24713.9	31084.6	12849.4	18456.4	15170.2	18383.2	35460.2	23823.6	10598.7	15607.1	27108.3	17073.8	0.303998	1.37989	WT-ExT up vs WT-Sed
Q9JLH8	Tropomodulin-4 OS=Mus musculus OX=10090 GN=Tmod4 PE=2 SV=1	Tmod4	32326.8	32067.5	80594.1	0	41526.8	48295.6	1.11374e+06	57681.8	37402.5	94230	75480.2	33594.4	102730	41214.1	32293.8	0.304185	96.9965	WT-ExT up vs WT-Sed
P09813	Apolipoprotein A-II OS=Mus musculus OX=10090 GN=Apoa2 PE=1 SV=2	Apoa2	592933	884556	159580	0	170327	264833	266076	237279	283571	225958	726158	103705	237028	368689	169458	0.304691	130.031	WT-ExT up vs WT-Sed
Q91WQ3	Tyrosine--tRNA ligase, cytoplasmic OS=Mus musculus OX=10090 GN=Yars1 PE=1 SV=3	Yars1	161608	171554	377686	157622	185252	166558	92998.9	245926	207415	402871	238973	314620	110802	163557	107811	0.305492	1.39035	WT-ExT up vs WT-Sed
P04919	Band 3 anion transport protein OS=Mus musculus OX=10090 GN=Slc4a1 PE=1 SV=1	Slc4a1	41925.3	81628.2	165486	140505	166058	131419	296483	101953	112843	159959	183317	147113	144961	357333	99612.3	0.30651	1.5349	WT-ExT up vs WT-Sed
O55070	Deoxyribonuclease gamma OS=Mus musculus OX=10090 GN=Dnase1l3 PE=1 SV=1	Dnase1l3	125389	137215	271795	409837	586555	349119	443155	420400	286713	230701	386066	162165	982856	606467	332872	0.307156	1.59404	WT-ExT up vs WT-Sed
P18872	Guanine nucleotide-binding protein G(o) subunit alpha OS=Mus musculus OX=10090 GN=Gnao1 PE=1 SV=3	Gnao1	5126.24	2292.58	7122.57	6822.79	6332.39	6217.49	2087.5	2554.12	6432.73	8767.05	16671.4	1489.33	12470.5	6389.4	3492.3	0.307616	1.74228	WT-ExT up vs WT-Sed
Q8VEL0	Motile sperm domain-containing protein 1 OS=Mus musculus OX=10090 GN=Mospd1 PE=1 SV=1	Mospd1	71155.4	61659.1	100423	54533	67705.1	89370.9	32922.2	79365.1	89023.9	87793.5	102198	72417.7	44013.2	68382.3	46634.8	0.307788	1.26641	WT-ExT up vs WT-Sed
Q8VED5	Keratin, type II cytoskeletal 79 OS=Mus musculus OX=10090 GN=Krt79 PE=1 SV=2	Krt79	568648	615328	206813	0	98357.9	148981	243080	174754	149296	331083	144067	265934	109112	162957	318449	0.308534	119.386	WT-ExT up vs WT-Sed
P56383	ATP synthase F(0) complex subunit C2, mitochondrial OS=Mus musculus OX=10090 GN=Atp5mc2 PE=1 SV=2	Atp5mc2	1.19934e+06	2.45569e+06	494976	0	1.05164e+06	1.03548e+06	903444	775396	873834	583270	176747	474958	1.0181e+06	742438	1.47187e+06	0.309573	152.445	WT-ExT up vs WT-Sed
P12382	ATP-dependent 6-phosphofructokinase, liver type OS=Mus musculus OX=10090 GN=Pfkl PE=1 SV=4	Pfkl	2.41764e+07	3.42762e+07	4.64521e+06	1.42911e+06	5.2008e+06	4.94921e+06	9.17993e+06	6.60436e+06	5.29579e+06	5.98746e+06	6.06263e+06	5.37716e+06	5.61224e+06	4.94568e+06	5.30761e+06	0.309578	-1.84481	WT-ExT up vs WT-Sed
P47911	60S ribosomal protein L6 OS=Mus musculus OX=10090 GN=Rpl6 PE=1 SV=3	Rpl6	306992	363633	631464	206639	716465	802934	143566	800618	913963	717397	543178	782726	247598	363095	586272	0.310297	1.60207	WT-ExT up vs WT-Sed
P63248	cAMP-dependent protein kinase inhibitor alpha OS=Mus musculus OX=10090 GN=Pkia PE=1 SV=2	Pkia	183009	476486	119589	0	155177	250550	212293	157894	126498	187004	194421	57764	106613	158982	91321.2	0.311068	104.343	WT-ExT up vs WT-Sed
Q8VCT3	Aminopeptidase B OS=Mus musculus OX=10090 GN=Rnpep PE=1 SV=2	Rnpep	16472.8	13212.5	48860.9	13093.5	54587	43100.3	57041.8	124521	63987.9	22052	77037.6	109407	54643.5	57696.5	122048	0.312059	1.23752	WT-ExT up vs WT-Sed
Q62448	Eukaryotic translation initiation factor 4 gamma 2 OS=Mus musculus OX=10090 GN=Eif4g2 PE=1 SV=2	Eif4g2	16731.4	15429.8	82636.2	54790.7	76503.8	54433.6	21249.7	50669.6	50855.7	47469.5	95036.4	8492.17	42254.5	54815.9	39675.3	0.312212	1.66577	WT-ExT up vs WT-Sed
Q91ZA3	Propionyl-CoA carboxylase alpha chain, mitochondrial OS=Mus musculus OX=10090 GN=Pcca PE=1 SV=2	Pcca	416243	459497	908061	673501	758556	601897	208072	471262	519812	1.00715e+06	951247	530388	323761	487957	393852	0.312492	1.38977	WT-ExT up vs WT-Sed
Q3UGC7	Eukaryotic translation initiation factor 3 subunit J-A OS=Mus musculus OX=10090 GN=Eif3j1 PE=2 SV=1	Eif3j1	519609	490247	990150	508538	545533	480407	74746.7	385068	574872	1.09785e+06	765834	683484	290783	433209	279175	0.312667	1.66376	WT-ExT up vs WT-Sed
A2A8U2	Transmembrane protein 201 OS=Mus musculus OX=10090 GN=Tmem201 PE=1 SV=1	Tmem201	42430.5	31773.6	60035.3	71408.9	66303.2	58174.3	44324.6	49672.4	67458.2	59180.4	65679.6	52917.8	44108.6	54684.5	47401.9	0.312684	1.17769	WT-ExT up vs WT-Sed
Q4VAE3	Transmembrane protein 65 OS=Mus musculus OX=10090 GN=Tmem65 PE=1 SV=1	Tmem65	55064.9	66855.7	232568	134595	189438	133842	33945.9	86105	109982	265993	156354	84273.1	42982	74539.3	79491.9	0.312972	1.53222	WT-ExT up vs WT-Sed
Q9DD02	Protein Hikeshi OS=Mus musculus OX=10090 GN=Hikeshi PE=1 SV=1	Hikeshi	57057	56477.8	251081	211130	209450	119971	79971.2	146356	147251	190840	178346	98110.4	73399.4	120763	100131	0.313644	1.39548	WT-ExT up vs WT-Sed
Q9CQB5	CDGSH iron-sulfur domain-containing protein 2 OS=Mus musculus OX=10090 GN=Cisd2 PE=1 SV=1	Cisd2	193581	224865	331177	223783	303122	246774	115821	423378	245186	325651	159877	366475	170503	308231	168619	0.314174	1.28307	WT-ExT up vs WT-Sed
P63082	V-type proton ATPase 16 kDa proteolipid subunit OS=Mus musculus OX=10090 GN=Atp6v0c PE=1 SV=1	Atp6v0c	414260	36248.6	48711.5	0	9770.67	382798	75029.9	42625.9	22957.8	143410	86782.1	59921	33548.6	20003.4	26745.7	0.315749	84.1047	WT-ExT up vs WT-Sed
Q5XKE0	Myosin-binding protein C, fast-type OS=Mus musculus OX=10090 GN=Mybpc2 PE=1 SV=1	Mybpc2	1.64752e+07	1.95977e+07	4.80046e+07	2.19221e+07	2.54359e+07	2.29277e+07	4.08096e+06	1.97992e+07	2.81896e+07	3.87174e+07	3.98369e+07	3.58277e+07	7.04788e+06	2.15119e+07	1.24923e+07	0.316077	1.66518	WT-ExT up vs WT-Sed
A0A0R4J0X5	Alpha-1-antitrypsin 1-3 OS=Mus musculus OX=10090 GN=Serpina1c PE=1 SV=1	Serpina1c	56336.7	36462.1	25384.3	9403.88	134336	166645	635837	350272	239812	43234.9	28508.4	266354	415687	259888	458550	0.316605	2.68873	WT-ExT up vs WT-Sed
Q9CXW2	28S ribosomal protein S22, mitochondrial OS=Mus musculus OX=10090 GN=Mrps22 PE=1 SV=1	Mrps22	3510.17	3949.15	35614.3	19704.5	19544.2	10487.2	3764.91	8571.44	13903.4	41766.1	20334.6	9689.64	4130.31	7829.94	4554.3	0.316994	1.82341	WT-ExT up vs WT-Sed
Q9JLT4	Thioredoxin reductase 2, mitochondrial OS=Mus musculus OX=10090 GN=Txnrd2 PE=1 SV=4	Txnrd2	74115.4	59236.6	96383.7	84146.6	104450	51840.6	19726.9	59138.9	67895.6	108147	109679	59682.6	51629.3	77917.6	52025.4	0.317555	1.40004	WT-ExT up vs WT-Sed
P09411	Phosphoglycerate kinase 1 OS=Mus musculus OX=10090 GN=Pgk1 PE=1 SV=4	Pgk1	4.91398e+07	6.33191e+07	7.52403e+07	4.98204e+07	6.75665e+07	6.20099e+07	5.07942e+07	7.92569e+07	7.17287e+07	6.00402e+07	8.5812e+07	5.59692e+07	4.91421e+07	6.25064e+07	4.52833e+07	0.317751	1.40801	WT-ExT up vs WT-Sed
Q8BS95	Golgi pH regulator OS=Mus musculus OX=10090 GN=Gpr89a PE=1 SV=2	Gpr89a	91268.5	42122.5	19694	0	8422.24	34580.7	52155	10341.5	16043.7	32357.1	23328.4	21658.1	20579.9	39675	25853.4	0.317941	70.3816	WT-ExT up vs WT-Sed
O70423	Membrane primary amine oxidase OS=Mus musculus OX=10090 GN=Aoc3 PE=1 SV=3	Aoc3	36652.7	36629.8	74569.6	52850.6	107581	96848.8	151999	84534	76986	72368.9	122654	39353.8	150644	102838	66571.3	0.318385	1.47195	WT-ExT up vs WT-Sed
Q68FD5	Clathrin heavy chain 1 OS=Mus musculus OX=10090 GN=Cltc PE=1 SV=3	Cltc	1.07619e+06	1.09322e+06	903541	1.08911e+06	2.1191e+06	1.88807e+06	2.60895e+06	6.77109e+06	2.72748e+06	1.00025e+06	2.64928e+06	1.37819e+06	5.46822e+06	9.42839e+06	893825	0.31857	1.73772	WT-ExT up vs WT-Sed
Q9CQC7	NADH dehydrogenase [ubiquinone] 1 beta subcomplex subunit 4 OS=Mus musculus OX=10090 GN=Ndufb4 PE=1 SV=3	Ndufb4	1.89758e+06	1.73541e+06	4.70777e+06	3.91486e+06	3.80197e+06	3.77688e+06	632637	2.57351e+06	2.5983e+06	5.10248e+06	5.41493e+06	2.24855e+06	1.29003e+06	2.39336e+06	1.74351e+06	0.319179	1.55901	WT-ExT up vs WT-Sed
Q6PD03	Serine/threonine-protein phosphatase 2A 56 kDa regulatory subunit alpha isoform OS=Mus musculus OX=10090 GN=Ppp2r5a PE=1 SV=1	Ppp2r5a	205584	118881	156231	116410	237315	259370	115245	199036	234849	175059	214968	112535	155774	157443	153367	0.319658	1.17879	WT-ExT up vs WT-Sed
O55107	Basigin (Fragment) OS=Mus musculus OX=10090 GN=Bsg PE=2 SV=1	Bsg	701477	789604	732684	428539	819707	840470	844501	996355	790882	735200	927412	676100	802443	921394	655509	0.320207	1.16417	WT-ExT up vs WT-Sed
J3QP71	Basigin (Fragment) OS=Mus musculus OX=10090 GN=Bsg PE=1 SV=1	Bsg	1.82022e+06	2.0489e+06	1.9012e+06	1.11199e+06	2.12701e+06	2.18089e+06	2.19135e+06	2585389	2.05222e+06	1.90773e+06	2.40649e+06	1.75437e+06	2.08222e+06	2.39088e+06	1.70094e+06	0.320207	1.16417	WT-ExT up vs WT-Sed
P70266	6-phosphofructo-2-kinase/fructose-2,6-bisphosphatase 1 OS=Mus musculus OX=10090 GN=Pfkfb1 PE=1 SV=2	Pfkfb1	97082.1	88142.6	277323	235753	242472	270863	52459.5	216534	189285	337299	326954	125020	75271.4	118070	112943	0.320332	1.52768	WT-ExT up vs WT-Sed
P35762	CD81 antigen OS=Mus musculus OX=10090 GN=Cd81 PE=1 SV=2	Cd81	61148.7	69051.3	139956	143303	161211	151913	357939	210451	158164	187645	233154	127857	177525	231334	127720	0.321007	1.44768	WT-ExT up vs WT-Sed
Q7TNS2	MICOS complex subunit Mic10 OS=Mus musculus OX=10090 GN=Micos10 PE=1 SV=1	Micos10	87513.4	110626	16826.1	0	68450.5	45723.3	100901	94734.4	87082.1	15639.2	11169.5	50043.5	92784.5	55738.8	155446	0.3216	78.2847	WT-ExT up vs WT-Sed
P50608	Fibromodulin OS=Mus musculus OX=10090 GN=Fmod PE=2 SV=1	Fmod	1.25138e+06	1.46916e+06	3.26677e+06	2.67317e+06	5.93728e+06	5.37837e+06	1.9367e+07	1.08529e+07	6.69373e+06	2.49874e+06	8.7591e+06	3.41e+06	1.47467e+07	1.2734e+07	3.57308e+06	0.322601	1.94373	WT-ExT up vs WT-Sed
P46978	Dolichyl-diphosphooligosaccharide--protein glycosyltransferase subunit STT3A OS=Mus musculus OX=10090 GN=Stt3a PE=1 SV=1	Stt3a	129622	72881.5	115555	70182.8	94205.9	96555.8	57459.6	164556	110487	92119.8	102260	102356	79572.5	89912.9	86148.5	0.324105	1.16711	WT-ExT up vs WT-Sed
P14206	40S ribosomal protein SA OS=Mus musculus OX=10090 GN=Rpsa PE=1 SV=4	Rpsa	885916	571636	1.25374e+06	869619	1.11998e+06	818465	930432	2.24968e+06	1.09499e+06	1.29768e+06	997715	1.0803e+06	1.08743e+06	1.98778e+06	779010	0.324592	1.45045	WT-ExT up vs WT-Sed
Q8K1E6	Alpha-ketoglutarate-dependent dioxygenase alkB homolog 3 OS=Mus musculus OX=10090 GN=Alkbh3 PE=1 SV=1	Alkbh3	12590.9	13177.8	22451.9	28035.9	17305.6	9886.71	7478.29	22562.4	18739.3	10222.6	13191.2	6954.25	7965.8	15841.1	10297.4	0.324702	-1.32144	WT-ExT up vs WT-Sed
O88441	Metaxin-2 OS=Mus musculus OX=10090 GN=Mtx2 PE=1 SV=1	Mtx2	14596.9	98298.3	32293.9	0	2580.18	54709.6	47555.4	3742.38	31882.5	10073.5	28724	4284.8	16459.4	41122.4	43636.9	0.325121	63.4038	WT-ExT up vs WT-Sed
Q8BIJ6	Isoleucine--tRNA ligase, mitochondrial OS=Mus musculus OX=10090 GN=Iars2 PE=1 SV=1	Iars2	140187	102620	259183	141087	205710	256993	335510	304471	243325	251477	187149	153398	194553	221126	228762	0.325309	1.25983	WT-ExT up vs WT-Sed
Q08481	Platelet endothelial cell adhesion molecule OS=Mus musculus OX=10090 GN=Pecam1 PE=1 SV=1	Pecam1	174138	228779	40880.2	0	60798.6	100335	229755	116464	101720	74762.6	105339	60439.5	74969.8	83750	110044	0.325808	84.9398	WT-ExT up vs WT-Sed
Q8K2B3	Succinate dehydrogenase [ubiquinone] flavoprotein subunit, mitochondrial OS=Mus musculus OX=10090 GN=Sdha PE=1 SV=1	Sdha	4.62281e+06	4.19375e+06	9.02018e+06	6.61726e+06	7.40999e+06	6.231e+06	2.22188e+06	4.33292e+06	5.64665e+06	1.03876e+07	1.02555e+07	4.60309e+06	3.18209e+06	5.36407e+06	4.001e+06	0.326661	1.38173	WT-ExT up vs WT-Sed
Q791V5	Mitochondrial carrier homolog 2 OS=Mus musculus OX=10090 GN=Mtch2 PE=1 SV=1	Mtch2	691530	1.04667e+06	1.6133e+06	1.35934e+06	1.6747e+06	1.29743e+06	607792	1.25559e+06	1.06631e+06	1.61579e+06	2.21175e+06	760884	760155	1.17724e+06	985483	0.326694	1.31563	WT-ExT up vs WT-Sed
Q9WUP7	Ubiquitin carboxyl-terminal hydrolase isozyme L5 OS=Mus musculus OX=10090 GN=Uchl5 PE=1 SV=2	Uchl5	32097.9	33165.5	49774.1	40442.1	43001.8	38877.4	29507.5	43427.7	37507.5	45254.9	64002.2	35902.1	32081.2	49547.3	25814	0.328533	1.1996	WT-ExT up vs WT-Sed
Q9D7N9	Adipocyte plasma membrane-associated protein OS=Mus musculus OX=10090 GN=Apmap PE=1 SV=1	Apmap	323533	378680	357788	104702	418004	466875	725999	474423	382588	382409	587760	351706	424615	471553	447392	0.329069	1.41064	WT-ExT up vs WT-Sed
P07309	Transthyretin OS=Mus musculus OX=10090 GN=Ttr PE=1 SV=1	Ttr	1.15533e+06	1.06202e+06	1.63158e+06	1.49137e+06	1.91338e+06	1.70931e+06	1.73727e+06	2.02553e+06	1.87331e+06	1.6396e+06	2.37059e+06	1.19751e+06	1.55911e+06	2.80526e+06	1.05124e+06	0.330335	1.24786	WT-ExT up vs WT-Sed
P17742	Peptidyl-prolyl cis-trans isomerase A OS=Mus musculus OX=10090 GN=Ppia PE=1 SV=2	Ppia	3.37547e+06	3.55141e+06	3.45261e+06	4.22322e+06	7.47441e+06	7.95217e+06	7.69548e+06	7.97718e+06	6.94094e+06	3.7338e+06	1.04857e+07	2.87015e+06	8.20835e+06	9.00528e+06	6.1005e+06	0.331283	1.36922	WT-ExT up vs WT-Sed
P18653	Ribosomal protein S6 kinase alpha-1 OS=Mus musculus OX=10090 GN=Rps6ka1 PE=1 SV=1	Rps6ka1	777.247	2406.71	28926.6	0	20867.2	34218.7	48513.4	74668.8	52294.5	25416.1	22771.6	60356.4	43413.5	56367	42179.2	0.333221	-1.45085	WT-ExT up vs WT-Sed
Q8BMF4	Dihydrolipoyllysine-residue acetyltransferase component of pyruvate dehydrogenase complex, mitochondrial OS=Mus musculus OX=10090 GN=Dlat PE=1 SV=2	Dlat	2.87248e+06	3.23784e+06	5.11907e+06	3.95271e+06	5.91675e+06	3.9714e+06	1.1127e+06	3.69018e+06	3.6354e+06	5.28086e+06	6.66969e+06	3.42546e+06	1.91966e+06	3.01706e+06	2.71783e+06	0.334	1.39149	WT-ExT up vs WT-Sed
P08030	Adenine phosphoribosyltransferase OS=Mus musculus OX=10090 GN=Aprt PE=1 SV=2	Aprt	336384	351889	273246	70142.1	257848	319894	328834	319345	256180	315307	400837	279899	292148	328243	297872	0.335354	1.38582	WT-ExT up vs WT-Sed
Q9Z1R9	Protease, serine 1 (trypsin 1) OS=Mus musculus OX=10090 GN=Prss1 PE=1 SV=1	Prss1	2.79681e+06	2.982e+06	233120	52548.9	205631	248244	650027	388571	332540	397928	290410	292038	397985	350014	319716	0.33544	-2.15859	WT-ExT up vs WT-Sed
Q9CQZ5	NADH dehydrogenase [ubiquinone] 1 alpha subcomplex subunit 6 OS=Mus musculus OX=10090 GN=Ndufa6 PE=1 SV=1	Ndufa6	1.4187e+06	1.774e+06	3.1646e+06	2.33987e+06	2.94646e+06	2.11787e+06	613381	1.96163e+06	2.0719e+06	3.26976e+06	2.43213e+06	1.66118e+06	1.2431e+06	1.82018e+06	1.39151e+06	0.335725	1.35019	WT-ExT up vs WT-Sed
Q922B2	Aspartate--tRNA ligase, cytoplasmic OS=Mus musculus OX=10090 GN=Dars1 PE=1 SV=2	Dars1	533764	628046	1.11611e+06	592126	729529	540174	174280	798830	692490	936409	898103	575827	349407	789253	364629	0.336072	1.40119	WT-ExT up vs WT-Sed
P00920	Carbonic anhydrase 2 OS=Mus musculus OX=10090 GN=Ca2 PE=1 SV=4	Ca2	1.09502e+06	1.14775e+06	1.4119e+06	684843	1.34374e+06	1.21404e+06	1.9985e+06	1.11557e+06	947727	1.29613e+06	1.73875e+06	1.32393e+06	1.53193e+06	2.73228e+06	880010	0.336544	1.302	WT-ExT up vs WT-Sed
Q9CQ89	Protein CutA OS=Mus musculus OX=10090 GN=Cuta PE=1 SV=3	Cuta	1.31165e+06	1.59023e+06	1.22214e+06	557632	1.33073e+06	1.48096e+06	1.42081e+06	1.83075e+06	1.37456e+06	1.23113e+06	2.18193e+06	1.18378e+06	1.3724e+06	1.62309e+06	1.19501e+06	0.336919	1.2591	WT-ExT up vs WT-Sed
Q99MN1	Lysine--tRNA ligase OS=Mus musculus OX=10090 GN=Kars1 PE=1 SV=1	Kars1	881409	904623	433504	221549	314546	220754	173602	306378	322443	305117	421362	303938	199098	362203	175280	0.336934	-1.48842	WT-ExT up vs WT-Sed
P05977	Myosin light chain 1/3, skeletal muscle isoform OS=Mus musculus OX=10090 GN=Myl1 PE=1 SV=2	Myl1	1.24611e+08	1.418e+08	6.45422e+07	153614121	1.80915e+08	1.44078e+08	1.22108e+08	2.47007e+08	176561259	1.08476e+08	1.92351e+08	1.21356e+08	2.28249e+08	2.55191e+08	1.29623e+08	0.337871	1.21191	WT-ExT up vs WT-Sed
Q9JI91	Alpha-actinin-2 OS=Mus musculus OX=10090 GN=Actn2 PE=1 SV=2	Actn2	4.33219e+06	4.06799e+06	1.29057e+07	6.23073e+06	1.03757e+07	9.9016e+06	1.07396e+07	6.58675e+06	5.7746e+06	8.45543e+06	9.71354e+06	8.64629e+06	5.15048e+06	6.20562e+06	6.62686e+06	0.338052	1.24445	WT-ExT up vs WT-Sed
Q5FW75	Actinin alpha 2 OS=Mus musculus OX=10090 GN=Actn2 PE=2 SV=1	Actn2	139731	131209	416263	200967	334659	319368	346398	212450	186255	272723	313302	278879	166124	200157	213744	0.338052	1.24445	WT-ExT up vs WT-Sed
Q9R1Q7	Proteolipid protein 2 OS=Mus musculus OX=10090 GN=Plp2 PE=1 SV=1	Plp2	40133.6	9930.66	715.926	0	6814	25372	83381.6	65325.4	29507.3	5606.62	2083.94	52119.9	17416.1	16273	30596.3	0.338135	54.9613	WT-ExT up vs WT-Sed
P63038	60 kDa heat shock protein, mitochondrial OS=Mus musculus OX=10090 GN=Hspd1 PE=1 SV=1	Hspd1	4.78207e+06	5.18892e+06	5.87911e+06	2.92414e+06	5.16226e+06	5.87154e+06	2.65844e+06	3.49003e+06	4.19189e+06	8.02711e+06	8.81184e+06	4.20368e+06	2.74556e+06	3.7752e+06	4.4202e+06	0.34	1.31134	WT-ExT up vs WT-Sed
Q9EPM5	Syncoilin OS=Mus musculus OX=10090 GN=Sync PE=1 SV=1	Sync	14491.1	26277.2	25352.7	20380.9	34839.1	20232.3	23895.8	35108	42286.9	28943.8	26655.9	14026	26090.1	30217.4	27568.1	0.342677	1.19724	WT-ExT up vs WT-Sed
Q8BM32	Uncharacterized protein (Fragment) OS=Mus musculus OX=10090 GN=Ttn PE=2 SV=1	Ttn	250317	186209	1.52193e+06	627114	770253	532177	464083	489322	401412	531553	216783	797871	266612	624792	216355	0.343124	-1.51893	WT-ExT up vs WT-Sed
Q01853	Transitional endoplasmic reticulum ATPase OS=Mus musculus OX=10090 GN=Vcp PE=1 SV=4	Vcp	6.25451e+06	7.17893e+06	6.25292e+06	2.50313e+06	6.99848e+06	6.0969e+06	6.83792e+06	7.36573e+06	5.96498e+06	4.97535e+06	9.4284e+06	4.94044e+06	7.14663e+06	8.92498e+06	6.25837e+06	0.343825	1.27728	WT-ExT up vs WT-Sed
B1Q450	Hemoglobin beta chain subunit OS=Mus musculus OX=10090 GN=HBB1 PE=2 SV=1	HBB1	49115.4	45741.5	73449.6	117065	167525	80671.1	207105	102006	52814.3	111559	110477	89599.6	117106	144210	130084	0.34498	1.3493	WT-ExT up vs WT-Sed
Q9CQ45	Neudesin OS=Mus musculus OX=10090 GN=Nenf PE=1 SV=1	Nenf	249005	132920	331371	313614	268153	292407	313693	210979	256584	289566	397966	251946	272590	281791	249108	0.346883	1.20027	WT-ExT up vs WT-Sed
Q80Y14	Glutaredoxin-related protein 5, mitochondrial OS=Mus musculus OX=10090 GN=Glrx5 PE=1 SV=2	Glrx5	412336	300830	478930	342211	421432	427918	163870	343654	381583	588313	730326	299452	221869	358357	299275	0.350773	1.31947	WT-ExT up vs WT-Sed
Q3B7Z2	Oxysterol-binding protein 1 OS=Mus musculus OX=10090 GN=Osbp PE=1 SV=3	Osbp	49756.6	28725.1	88568.7	77070.2	83803.8	55789.7	32541.8	82148.4	66433.4	61948.9	90299.7	51990.8	41691.2	49478.1	43993.9	0.350822	1.25402	WT-ExT up vs WT-Sed
Q9CQY9	NADH dehydrogenase [ubiquinone] 1 subunit C1, mitochondrial OS=Mus musculus OX=10090 GN=Ndufc1 PE=1 SV=1	Ndufc1	453355	328166	93940.9	0	169877	554386	335143	353890	258027	149209	42620	32473	186946	149293	390212	0.350945	76.5991	WT-ExT up vs WT-Sed
O88351	Inhibitor of nuclear factor kappa-B kinase subunit beta OS=Mus musculus OX=10090 GN=Ikbkb PE=1 SV=1	Ikbkb	17435.5	7873.81	55787	0	5932.45	8304.12	2029.87	2463.13	6738.45	2622.94	5803.65	155.822	5419.67	3900.07	7548.14	0.351287	37.0165	WT-ExT up vs WT-Sed
P13412	Troponin I, fast skeletal muscle OS=Mus musculus OX=10090 GN=Tnni2 PE=2 SV=2	Tnni2	5.73763e+07	6.36421e+07	7.95537e+07	7.58506e+07	9.50831e+07	7.59834e+07	6.47155e+07	7.59867e+07	8.19432e+07	9.54937e+07	1.07097e+08	7.31817e+07	7.49479e+07	8.12185e+07	4.39988e+07	0.351501	1.17573	WT-ExT up vs WT-Sed
Q3UEI6	HABP4_PAI-RBP1 domain-containing protein OS=Mus musculus OX=10090 GN=Serbp1 PE=2 SV=1	Serbp1	186717	88878	612384	48308.4	80138.2	72533.3	104191	97163.7	79095.5	676572	131175	180568	95607.1	98545.5	77335	0.352188	1.57553	WT-ExT up vs WT-Sed
Q8BGB7	Enolase-phosphatase E1 OS=Mus musculus OX=10090 GN=Enoph1 PE=1 SV=1	Enoph1	79833.5	92488.3	119474	162307	127994	141390	195655	177848	136346	145066	235459	121202	141076	221881	110717	0.352534	1.25971	WT-ExT up vs WT-Sed
A0A0G2JGS4	Calcium/calmodulin-dependent protein kinase type II subunit delta OS=Mus musculus OX=10090 GN=Camk2d PE=1 SV=1	Camk2d	473256	454942	295101	317026	410571	437761	407654	667547	478540	296313	551243	291461	335662	419570	279850	0.352826	-1.16294	WT-ExT up vs WT-Sed
Q9Z239	Phospholemman OS=Mus musculus OX=10090 GN=Fxyd1 PE=1 SV=1	Fxyd1	597723	517000	931522	938167	1.12831e+06	893782	744316	1.43629e+06	725818	653233	1.08966e+06	533606	860128	1.88635e+06	718131	0.353249	1.28082	WT-ExT up vs WT-Sed
Q60668	Heterogeneous nuclear ribonucleoprotein D0 OS=Mus musculus OX=10090 GN=Hnrnpd PE=1 SV=2	Hnrnpd	320005	299608	438376	225998	364979	328631	62176.4	309671	315810	377759	471103	258789	165006	327292	177354	0.35366	1.44012	WT-ExT up vs WT-Sed
Q8CC36	Cerebral dopamine neurotrophic factor OS=Mus musculus OX=10090 GN=Cdnf PE=1 SV=1	Cdnf	718686	546168	815143	578054	441730	403489	347102	513445	512334	548983	581898	425066	356833	503127	337187	0.353874	-1.17922	WT-ExT up vs WT-Sed
Q9JKY5	Huntingtin-interacting protein 1-related protein OS=Mus musculus OX=10090 GN=Hip1r PE=1 SV=2	Hip1r	83414.9	70422.5	26850.7	0	72700.1	47440.5	630374	25113.1	24611.9	27375.2	37032.2	36423.3	136141	39334.5	69290.9	0.354518	62.7076	WT-ExT up vs WT-Sed
Q9DCW4	Electron transfer flavoprotein subunit beta OS=Mus musculus OX=10090 GN=Etfb PE=1 SV=3	Etfb	5.75099e+06	6.88927e+06	11094320	7.446e+06	7.94919e+06	7.1635e+06	757507	4.28494e+06	6.20294e+06	12309631	1.04427e+07	6.24635e+06	3.02106e+06	5.73948e+06	4.71757e+06	0.355195	1.64286	WT-ExT up vs WT-Sed
Q8K016	Inter-alpha trypsin inhibitor, heavy chain 2 OS=Mus musculus OX=10090 GN=Itih2 PE=2 SV=1	Itih2	6730.03	7278.93	24164.6	21402.6	18246.4	13903	2724.91	16960.8	17832.6	3319.69	6898.15	25624	14492.7	38234	12599.3	0.35668	1.73019	WT-ExT up vs WT-Sed
Q9JJC6	RILP-like protein 1 OS=Mus musculus OX=10090 GN=Rilpl1 PE=1 SV=1	Rilpl1	52101.2	38103.5	114311	0	100967	134325	184684	220091	90731.9	71980.6	118304	129888	106604	145890	131144	0.35692	-53.8158	WT-ExT up vs WT-Sed
P11404	Fatty acid-binding protein, heart OS=Mus musculus OX=10090 GN=Fabp3 PE=1 SV=5	Fabp3	1.41274e+07	1.4549e+07	2.34436e+07	1.97447e+07	2.20506e+07	1.7341e+07	9.11889e+06	1.43886e+07	1.59956e+07	2.94269e+07	2.41489e+07	1.55246e+07	1.04804e+07	1.39614e+07	1.68391e+07	0.357929	1.25019	WT-ExT up vs WT-Sed
P14602	Heat shock protein beta-1 OS=Mus musculus OX=10090 GN=Hspb1 PE=1 SV=3	Hspb1	1.52078e+07	1.6032e+07	1.09636e+07	3.03036e+06	8.91137e+06	9.80879e+06	1.94278e+07	1.56807e+07	9.82836e+06	9.86199e+06	1.10194e+07	5.95328e+06	6.83564e+06	6.77268e+06	6.95032e+06	0.360641	-1.4218	WT-ExT up vs WT-Sed
Q6ZWN5	40S ribosomal protein S9 OS=Mus musculus OX=10090 GN=Rps9 PE=1 SV=3	Rps9	182787	159333	601099	224440	300946	225057	84970.9	208930	295045	517184	259359	296488	90961.4	250405	134554	0.363756	-1.74659	WT-ExT up vs WT-Sed
Q80W54	CAAX prenyl protease 1 homolog OS=Mus musculus OX=10090 GN=Zmpste24 PE=1 SV=2	Zmpste24	733784	860880	269186	384695	319177	342750	196828	1.66523e+06	170397	247949	314571	155444	367786	969780	219458	0.365453	-1.49182	WT-ExT up vs WT-Sed
Q8BPB5	EGF-containing fibulin-like extracellular matrix protein 1 OS=Mus musculus OX=10090 GN=Efemp1 PE=1 SV=1	Efemp1	3515.16	1931.75	1588.85	4641.08	7103.49	1199.22	5512.12	43546	8714.56	7869.72	4211.24	1242.29	12129.2	33318.4	4262.13	0.365638	1.77213	WT-ExT up vs WT-Sed
A0A0R4J1T1	Sorbin and SH3 domain-containing protein 2 (Fragment) OS=Mus musculus OX=10090 GN=Sorbs2 PE=1 SV=1	Sorbs2	44084	22213.5	67954.2	68606.1	59805.6	53632.1	11232.9	75683	58113.5	70793	66192.1	31015	30853.9	64324.3	22806.2	0.366991	1.46863	WT-ExT up vs WT-Sed
P50580	Proliferation-associated protein 2G4 OS=Mus musculus OX=10090 GN=Pa2g4 PE=1 SV=3	Pa2g4	73065.4	153534	201908	70890.9	117541	67811.2	14697.3	120864	136858	287069	110794	103524	38660.7	112984	56327.5	0.367269	1.65129	WT-ExT up vs WT-Sed
Q99PV0	Pre-mRNA-processing-splicing factor 8 OS=Mus musculus OX=10090 GN=Prpf8 PE=1 SV=2	Prpf8	4694.43	2933.31	22401.5	0	1025.9	0	24914.5	2234.77	5487.7	4243.28	4117.89	6361.36	2025.28	479.14	1822.04	0.368383	31.5058	WT-ExT up vs WT-Sed
Q6PEE3	Ribonucleoside-diphosphate reductase subunit M2 B OS=Mus musculus OX=10090 GN=Rrm2b PE=1 SV=1	Rrm2b	12072.1	19896.8	19590.8	0	20775	6686.18	32620.3	31849.1	26514.1	27667.8	35187.2	26685.4	30218.2	26216.6	31337.3	0.368414	1.34609	WT-ExT up vs WT-Sed
Q3ULJ0	Glycerol-3-phosphate dehydrogenase 1-like protein OS=Mus musculus OX=10090 GN=Gpd1l PE=1 SV=2	Gpd1l	814919	1.16803e+06	1.43498e+06	102803	875942	1.51953e+06	1.23787e+06	974355	1.03143e+06	1.05582e+06	1.03978e+06	409142	1.0612e+06	1.93947e+06	951138	0.368466	1.65911	WT-ExT up vs WT-Sed
A0A1B0GSX6	PDZ and LIM domain protein 3 OS=Mus musculus OX=10090 GN=Pdlim3 PE=1 SV=1	Pdlim3	8.88222e+06	9.25463e+06	5.79282e+06	3.64276e+06	6.79039e+06	5.52695e+06	1.02828e+07	1.1253e+07	5.65666e+06	3.81758e+06	6.89824e+06	5.36548e+06	6.93513e+06	8.69309e+06	5.05942e+06	0.369014	-1.25804	WT-ExT up vs WT-Sed
Q99LD4	COP9 signalosome complex subunit 1 OS=Mus musculus OX=10090 GN=Gps1 PE=1 SV=1	Gps1	239677	455160	348408	165784	336491	288251	261651	323976	338967	344480	473369	292191	235823	354667	266469	0.370066	1.21782	WT-ExT up vs WT-Sed
Q99MR8	Methylcrotonoyl-CoA carboxylase subunit alpha, mitochondrial OS=Mus musculus OX=10090 GN=Mccc1 PE=1 SV=2	Mccc1	221114	258163	266365	108462	185172	132788	66877.6	154405	181946	344611	328823	167483	134352	182899	122690	0.370151	1.37611	WT-ExT up vs WT-Sed
Q8JZQ9	Eukaryotic translation initiation factor 3 subunit B OS=Mus musculus OX=10090 GN=Eif3b PE=1 SV=1	Eif3b	190267	136428	426585	561969	310332	557829	309490	262889	370267	373377	486419	248372	318102	323177	303154	0.370315	1.29122	WT-ExT up vs WT-Sed
O55131	Septin-7 OS=Mus musculus OX=10090 GN=Septin7 PE=1 SV=1	Septin7	16137.4	11041.2	130412	25379	22772.6	36624.7	6032.82	33340	26249	68566.3	62890.4	46118.2	5472.16	16198	8066.24	0.371208	1.77766	WT-ExT up vs WT-Sed
Q8CG72	ADP-ribose glycohydrolase ARH3 OS=Mus musculus OX=10090 GN=Adprhl2 PE=1 SV=1	Adprhl2	59913.4	31901.3	58025.7	53376.6	37389	35025.7	3844.79	13974.8	57115.5	45158.5	32989.9	39637.2	30382.3	55275.2	47057.3	0.371545	1.63347	WT-ExT up vs WT-Sed
Q8C878	NEDD8-activating enzyme E1 catalytic subunit OS=Mus musculus OX=10090 GN=Uba3 PE=1 SV=2	Uba3	130960	110672	185342	85148.2	221329	225030	174706	202946	186464	178143	135979	91466.9	159500	237591	121196	0.372568	1.21483	WT-ExT up vs WT-Sed
Q9EPK7	Exportin-7 OS=Mus musculus OX=10090 GN=Xpo7 PE=1 SV=3	Xpo7	21025	15827.8	15902.6	2140.45	21414.5	25112.5	48658.3	33607.8	18207.8	20476.3	19958	33108.7	23338.8	20652.1	19872.1	0.375608	1.64871	WT-ExT up vs WT-Sed
Q9CQN3	Mitochondrial import receptor subunit TOM6 homolog OS=Mus musculus OX=10090 GN=Tomm6 PE=3 SV=1	Tomm6	83789.5	39176.4	5168.87	0	13422.2	40644.8	74718.4	26389.8	25945.9	7941.67	1269.93	56513.6	35270.9	17113.3	108725	0.375753	46.2108	WT-ExT up vs WT-Sed
Q8BIW1	Exopolyphosphatase PRUNE1 OS=Mus musculus OX=10090 GN=Prune1 PE=1 SV=1	Prune1	221220	247797	244150	65954.1	323765	339719	442738	474322	450159	223278	502553	149013	307222	366794	289523	0.376332	1.42908	WT-ExT up vs WT-Sed
P84078	ADP-ribosylation factor 1 OS=Mus musculus OX=10090 GN=Arf1 PE=1 SV=2	Arf1	449340	570370	812116	626787	786913	742083	738786	869065	600327	702039	929424	512147	663090	822365	515645	0.376546	1.14877	WT-ExT up vs WT-Sed
P62737	Actin, aortic smooth muscle OS=Mus musculus OX=10090 GN=Acta2 PE=1 SV=1	Acta2	67608.9	109451	173204	148763	257098	326485	938975	327363	293492	256156	196803	250450	443401	261572	325844	0.378411	1.55901	WT-ExT up vs WT-Sed
Q6NY00	Fructose-bisphosphate aldolase OS=Mus musculus OX=10090 GN=Aldoa PE=2 SV=1	Aldoa	7.51425e+06	8.27768e+06	1.22557e+07	1.08241e+07	1.0879e+07	9.40955e+06	5.17361e+06	8.25725e+06	9.70727e+06	1.2143e+07	1.48474e+07	8.75549e+06	6.3313e+06	9.83113e+06	6.69431e+06	0.379156	1.2139	WT-ExT up vs WT-Sed
Q9DCT2	NADH dehydrogenase [ubiquinone] iron-sulfur protein 3, mitochondrial OS=Mus musculus OX=10090 GN=Ndufs3 PE=1 SV=2	Ndufs3	2.15431e+06	4.32287e+06	5.17638e+06	4.69208e+06	5.30236e+06	5.02963e+06	2.06297e+06	3.8515e+06	4.24186e+06	5.47285e+06	6.21819e+06	2.7694e+06	2.75054e+06	4.02924e+06	3.24943e+06	0.382634	1.25811	WT-ExT up vs WT-Sed
Q64331	Unconventional myosin-VI OS=Mus musculus OX=10090 GN=Myo6 PE=1 SV=1	Myo6	38593.9	21224.3	11218.4	0	16468.2	18703.9	452088	30352	9957.82	10128.8	11469.6	12469.5	63229.7	12595.4	41688.7	0.382661	43.4718	WT-ExT up vs WT-Sed
P37804	Transgelin OS=Mus musculus OX=10090 GN=Tagln PE=1 SV=3	Tagln	306909	320768	1.06235e+06	971299	1.35492e+06	1.19395e+06	281756	506067	451054	1.56553e+06	701903	347942	351339	372932	736361	0.382819	1.4241	WT-ExT up vs WT-Sed
P47941	Crk-like protein OS=Mus musculus OX=10090 GN=Crkl PE=1 SV=2	Crkl	250924	114177	56554.2	46864.4	60944.4	68729.9	53003.7	0	70286.9	111186	13038.5	55001.1	68806.1	95012.7	72414	0.382847	-1.58582	WT-ExT up vs WT-Sed
P18760	Cofilin-1 OS=Mus musculus OX=10090 GN=Cfl1 PE=1 SV=3	Cfl1	1.12806e+06	1.04513e+06	1.4817e+06	1.2643e+06	1.45535e+06	1.2627e+06	1.22969e+06	1.67346e+06	1.24877e+06	1.33322e+06	1.70094e+06	959554	1.18705e+06	1.87918e+06	1.09196e+06	0.382982	1.13483	WT-ExT up vs WT-Sed
Q8R1K4	5-phosphohydroxy-L-lysine phospho-lyase OS=Mus musculus OX=10090 GN=Phykpl PE=1 SV=1	Phykpl	40787.9	88233.7	91916.4	74108.6	124751	112255	103951	101511	96119.3	116802	139138	68406.9	79012	93052.6	62451.2	0.383704	1.232	WT-ExT up vs WT-Sed
Q99KR7	Peptidyl-prolyl cis-trans isomerase F, mitochondrial OS=Mus musculus OX=10090 GN=Ppif PE=1 SV=1	Ppif	246336	235199	244152	82022.9	79559.1	90655.2	32225.1	41528.9	44829.7	248624	92725.6	21838.2	36382.9	54385.6	79365.1	0.383937	-1.69803	WT-ExT up vs WT-Sed
E9PYJ9	LIM domain-binding protein 3 OS=Mus musculus OX=10090 GN=Ldb3 PE=1 SV=1	Ldb3	4.6488e+07	5.2159e+07	6.45445e+07	5.67123e+07	6.59396e+07	5.23483e+07	4.87703e+07	7.43281e+07	5.18735e+07	6.20158e+07	8.96479e+07	5.82444e+07	4.45691e+07	6.32147e+07	4.20692e+07	0.384581	1.14128	WT-ExT up vs WT-Sed
P16627	Heat shock 70 kDa protein 1-like OS=Mus musculus OX=10090 GN=Hspa1l PE=1 SV=4	Hspa1l	72781	78194.4	106686	32389.5	81930.7	153870	168564	89543.4	106917	91641.5	149193	71121.7	95903.9	106350	87631.2	0.388221	1.30845	WT-ExT up vs WT-Sed
Q8BTM8	Filamin-A OS=Mus musculus OX=10090 GN=Flna PE=1 SV=5	Flna	186357	159844	119229	77933.1	96022.6	79667.2	13445.5	33195.9	44496	126795	79928.2	25609.3	20305.3	35128.4	36249.7	0.388658	-1.72104	WT-ExT up vs WT-Sed
Q11011	Puromycin-sensitive aminopeptidase OS=Mus musculus OX=10090 GN=Npepps PE=1 SV=2	Npepps	1.10556e+06	1.39452e+06	1.35607e+06	574533	1.14722e+06	1.03882e+06	2.11829e+06	1.09421e+06	1.42253e+06	1.48385e+06	1.3571e+06	1.43222e+06	1.40318e+06	1.60215e+06	1.30926e+06	0.388916	1.22034	WT-ExT up vs WT-Sed
Q60675	Laminin subunit alpha-2 OS=Mus musculus OX=10090 GN=Lama2 PE=1 SV=2	Lama2	35665.9	19340.1	64520.2	95422.4	144869	135763	56935.2	89923	52252.8	74584.8	52651.5	25353.5	69829.9	129780	65024.8	0.388917	1.41678	WT-ExT up vs WT-Sed
Q91WU5	Arsenite methyltransferase OS=Mus musculus OX=10090 GN=As3mt PE=1 SV=2	As3mt	100842	100456	137059	118753	138799	94794.4	117617	201137	140601	128099	145319	103422	100901	151669	100330	0.391076	1.09842	WT-ExT up vs WT-Sed
O88990	Alpha-actinin-3 OS=Mus musculus OX=10090 GN=Actn3 PE=2 SV=1	Actn3	4.7055e+06	6.6096e+06	1.64364e+07	1.04828e+07	1.96912e+07	1.6442e+07	4.58036e+07	2.4727e+07	1.26273e+07	9.64331e+06	1.57143e+07	1.88645e+07	1.88321e+07	2.01727e+07	1.63694e+07	0.392386	1.46141	WT-ExT up vs WT-Sed
O35344	Importin subunit alpha-4 OS=Mus musculus OX=10090 GN=Kpna3 PE=1 SV=1	Kpna3	601416	962530	698513	143606	485392	812714	497175	629532	556803	740625	819224	563580	472193	664546	495884	0.392402	1.36018	WT-ExT up vs WT-Sed
Q9JL56	Glycerophosphodiester phosphodiesterase 1 OS=Mus musculus OX=10090 GN=Gde1 PE=1 SV=1	Gde1	15632	8833.84	44653.6	8600.57	5629.82	23076.9	448.185	30510.9	8561.56	16501.2	45442.3	45561.1	0	24663.2	0	0.394618	-106.48	WT-ExT up vs WT-Sed
P35385	Heat shock protein beta-7 OS=Mus musculus OX=10090 GN=Hspb7 PE=1 SV=3	Hspb7	1.99724e+06	2.05294e+06	3.29747e+06	1.28297e+06	2.72944e+06	3.06708e+06	8.15802e+06	6.56594e+06	3.91941e+06	3.93315e+06	4.72538e+06	2.20974e+06	4.48052e+06	2.90237e+06	3.46151e+06	0.395043	1.36876	WT-ExT up vs WT-Sed
P62631	Elongation factor 1-alpha 2 OS=Mus musculus OX=10090 GN=Eef1a2 PE=1 SV=1	Eef1a2	7.89988e+06	8.16455e+06	2.11143e+07	5.07422e+06	8.58831e+06	7.71891e+06	3.62181e+06	7.08109e+06	1.02439e+07	2.04665e+07	1.02391e+07	1.4891e+07	3.2023e+06	9.42127e+06	3.84587e+06	0.396363	1.43881	WT-ExT up vs WT-Sed
Q9CPY7	Cytosol aminopeptidase OS=Mus musculus OX=10090 GN=Lap3 PE=1 SV=3	Lap3	271225	284896	379424	273009	459982	400308	311375	427168	334948	371825	511139	236946	277674	456200	236186	0.396821	1.16737	WT-ExT up vs WT-Sed
Q05BC3	Echinoderm microtubule-associated protein-like 1 OS=Mus musculus OX=10090 GN=Eml1 PE=1 SV=1	Eml1	132595	160293	434514	252920	343038	226581	39801.9	250660	259127	320668	338214	231245	70382.3	209583	95518	0.400076	1.4978	WT-ExT up vs WT-Sed
P68368	Tubulin alpha-4A chain OS=Mus musculus OX=10090 GN=Tuba4a PE=1 SV=1	Tuba4a	5.50504e+06	3.52561e+06	4.6503e+06	1.71794e+06	3.13041e+06	2.85225e+06	6.53666e+06	7.84407e+06	6.00937e+06	3.83031e+06	8.93285e+06	3.30734e+06	5.31462e+06	8.40786e+06	3.58036e+06	0.401439	1.33365	WT-ExT up vs WT-Sed
Q9JIF9	Myotilin OS=Mus musculus OX=10090 GN=Myot PE=1 SV=1	Myot	1.85799e+06	2.42413e+06	3.50645e+06	2.66614e+06	3.31088e+06	3.15172e+06	1.1249e+06	3.5703e+06	2.72979e+06	3.11528e+06	3.83776e+06	1.75803e+06	1.6031e+06	2.19538e+06	2.26522e+06	0.401518	1.22475	WT-ExT up vs WT-Sed
E9QA62	Leiomodin-3 OS=Mus musculus OX=10090 GN=Lmod3 PE=1 SV=1	Lmod3	76193.9	112697	130021	69858.8	87350.8	62248.9	36778	107401	87796.7	82494.7	85323.8	60256	23460.1	54094.5	36360.1	0.401698	-1.32021	WT-ExT up vs WT-Sed
Q9CRD2	ER membrane protein complex subunit 2 OS=Mus musculus OX=10090 GN=Emc2 PE=1 SV=1	Emc2	96930.6	144275	152108	133735	141842	138853	40654.6	157187	112915	156409	169580	110406	88727.1	143580	78726.6	0.402035	1.28154	WT-ExT up vs WT-Sed
Q8VCA6	Transmembrane protein 161A OS=Mus musculus OX=10090 GN=Tmem161a PE=2 SV=1	Tmem161a	54595.3	45180.3	3564.84	0	39832	51418.2	113220	78609.9	70260.7	7134.1	227.016	68044.9	40929.4	38124	112929	0.403133	40.105	WT-ExT up vs WT-Sed
Q6NT99	Dual specificity protein phosphatase 23 OS=Mus musculus OX=10090 GN=Dusp23 PE=1 SV=1	Dusp23	366285	348228	361079	316271	287685	243250	153919	190730	207100	297625	336092	205121	161067	245102	195430	0.403431	-1.20692	WT-ExT up vs WT-Sed
P08228	Superoxide dismutase [Cu-Zn] OS=Mus musculus OX=10090 GN=Sod1 PE=1 SV=2	Sod1	8.69788e+06	7.73817e+06	4.45244e+06	4.12534e+06	4.87848e+06	3.73515e+06	3.02624e+06	1.02671e+07	2.87199e+06	5.52768e+06	4.84748e+06	4.08493e+06	2.59992e+06	7.69769e+06	2.0412e+06	0.403723	-1.32646	WT-ExT up vs WT-Sed
Q62348	Translin OS=Mus musculus OX=10090 GN=Tsn PE=1 SV=1	Tsn	358186	59450.8	27489.9	0	20769.7	27076.8	141160	52576.2	64122	15184.3	8119.54	27465.3	55799	70977.1	52626.6	0.404576	40.2979	WT-ExT up vs WT-Sed
Q9ES97	Reticulon-3 OS=Mus musculus OX=10090 GN=Rtn3 PE=1 SV=2	Rtn3	235874	213318	134770	129178	192413	119456	59553.2	105255	89670.4	201330	169230	64652.2	106360	163059	64347.5	0.406849	1.14648	WT-ExT up vs WT-Sed
Q9WU78	Programmed cell death 6-interacting protein OS=Mus musculus OX=10090 GN=Pdcd6ip PE=1 SV=3	Pdcd6ip	204014	174161	268981	202740	223036	218487	127178	292589	196445	283870	339565	200840	152714	226892	124493	0.408344	1.2017	WT-ExT up vs WT-Sed
P31001	Desmin OS=Mus musculus OX=10090 GN=Des PE=1 SV=3	Des	789832	817290	1.90028e+06	997146	1.60933e+06	1.7024e+06	4.09581e+06	1.95089e+06	1.32365e+06	2.03862e+06	1.79593e+06	963584	2.41817e+06	1.81702e+06	1.7137e+06	0.40839	1.3556	WT-ExT up vs WT-Sed
P62855	40S ribosomal protein S26 OS=Mus musculus OX=10090 GN=Rps26 PE=1 SV=3	Rps26	142882	135297	310847	55919.7	63471.7	36532.9	35519.7	5375.72	22680.1	350529	76592.5	67116.3	23201.4	36746.8	28449.8	0.411813	1.9696	WT-ExT up vs WT-Sed
Q9JK37	Myozenin-1 OS=Mus musculus OX=10090 GN=Myoz1 PE=1 SV=1	Myoz1	1.34227e+07	1.16427e+07	1.55802e+07	1.38748e+07	1.75062e+07	1.75511e+07	1.3274e+07	1.63062e+07	1.31741e+07	1.25127e+07	1.78691e+07	1.12209e+07	1.45613e+07	1.73479e+07	1.29425e+07	0.411832	1.09029	WT-ExT up vs WT-Sed
Q8BLY2	Threonine--tRNA ligase 2, cytoplasmic OS=Mus musculus OX=10090 GN=Tars3 PE=1 SV=1	Tars3	183264	182181	60142	37916.2	90307.3	89665.1	39400	106607	76475.1	47917.9	88325.5	46584.4	36004.4	130753	38835.9	0.413415	-1.46217	WT-ExT up vs WT-Sed
Q99PR8	Heat shock protein beta-2 OS=Mus musculus OX=10090 GN=Hspb2 PE=1 SV=2	Hspb2	3.63029e+06	3.11016e+06	3.32227e+06	901139	3.62414e+06	4.27219e+06	9.04783e+06	5.58924e+06	4.48839e+06	3.1802e+06	4.81738e+06	3.86309e+06	4.97121e+06	4.95057e+06	4.46473e+06	0.41343	1.39477	WT-ExT up vs WT-Sed
Q9D172	Glutamine amidotransferase-like class 1 domain-containing protein 3A, mitochondrial OS=Mus musculus OX=10090 GN=Gatd3a PE=1 SV=1	Gatd3a	2.29917e+06	2.28746e+06	4.216e+06	2.56047e+06	2.63461e+06	2.08609e+06	578829	1.51408e+06	2.24314e+06	4.49209e+06	3.83792e+06	1.93136e+06	1.34729e+06	2.15976e+06	1.55307e+06	0.414421	1.38026	WT-ExT up vs WT-Sed
P63323	40S ribosomal protein S12 OS=Mus musculus OX=10090 GN=Rps12 PE=1 SV=2	Rps12	777586	760449	790881	223036	526014	656276	716082	858795	606414	725896	762916	523975	590829	729566	462120	0.414515	1.5187	WT-ExT up vs WT-Sed
P45591	Cofilin-2 OS=Mus musculus OX=10090 GN=Cfl2 PE=1 SV=1	Cfl2	6.49647e+06	6.69241e+06	7.97653e+06	6.83873e+06	7.79262e+06	6.08779e+06	6.0515e+06	8.84115e+06	7.0976e+06	8.2297e+06	9.86196e+06	6.12887e+06	5.84942e+06	8.64413e+06	5.68095e+06	0.41511	1.11017	WT-ExT up vs WT-Sed
Q61029	Lamina-associated polypeptide 2, isoforms beta/delta/epsilon/gamma OS=Mus musculus OX=10090 GN=Tmpo PE=1 SV=4	Tmpo	52736.9	51199	55887.1	62543.9	23321.9	45261.3	12429	1258.65	7952.35	60854.7	16564.6	3719.01	25948.8	49375.4	29930.7	0.415461	-1.663	WT-ExT up vs WT-Sed
Q8CAQ8	MICOS complex subunit Mic60 OS=Mus musculus OX=10090 GN=Immt PE=1 SV=1	Immt	1.68467e+06	1.30642e+06	4.34809e+06	2.79419e+06	3.12022e+06	2.45396e+06	1.15724e+06	2.04213e+06	2.15605e+06	4.91711e+06	2.60155e+06	2.18932e+06	1.16507e+06	1.68188e+06	1.5999e+06	0.415927	1.29076	WT-ExT up vs WT-Sed
O55135	Eukaryotic translation initiation factor 6 OS=Mus musculus OX=10090 GN=Eif6 PE=1 SV=2	Eif6	13355.9	25720.9	93927.9	69388.7	62831	42275.2	51123.9	102563	69995.8	62264.4	52201.1	13652.8	58694.2	127439	45642.1	0.416937	1.49715	WT-ExT up vs WT-Sed
Q8R2H9	Phosphoethanolamine/phosphocholine phosphatase OS=Mus musculus OX=10090 GN=Phospho1 PE=1 SV=1	Phospho1	20066.4	45525.7	46998.5	23518.4	72959.7	38526.6	18024.1	50924.1	37454.6	46423.1	50824.4	30304.3	15865.5	39962.2	22640.9	0.417825	1.27317	WT-ExT up vs WT-Sed
E9QP49	EH domain-binding protein 1-like protein 1 OS=Mus musculus OX=10090 GN=Ehbp1l1 PE=1 SV=1	Ehbp1l1	222220	267314	278751	32746.4	287789	265097	390074	289441	229783	202421	319005	208997	259964	256952	227333	0.418404	1.46299	WT-ExT up vs WT-Sed
O88342	WD repeat-containing protein 1 OS=Mus musculus OX=10090 GN=Wdr1 PE=1 SV=3	Wdr1	502985	403982	679550	651847	782708	577966	441095	995800	679761	474008	794319	552338	444317	721679	458508	0.419001	1.1374	WT-ExT up vs WT-Sed
Q9CQU0	Thioredoxin domain-containing protein 12 OS=Mus musculus OX=10090 GN=Txndc12 PE=1 SV=1	Txndc12	86968.9	76242.6	115585	82677.1	89853.6	82094.9	59400.2	154182	95602.9	94848.9	112767	79762.5	72999.4	99972.6	59749.3	0.419974	1.12264	WT-ExT up vs WT-Sed
Q9CR62	Mitochondrial 2-oxoglutarate/malate carrier protein OS=Mus musculus OX=10090 GN=Slc25a11 PE=1 SV=3	Slc25a11	3.3287e+06	2.55918e+06	2.27271e+06	1.37597e+06	1.83713e+06	1.5068e+06	943132	1.19775e+06	1.35302e+06	2.27701e+06	1.76372e+06	1.16299e+06	910630	1.30432e+06	1.58064e+06	0.420047	-1.2698	WT-ExT up vs WT-Sed
P21550	Beta-enolase OS=Mus musculus OX=10090 GN=Eno3 PE=1 SV=3	Eno3	2.90032e+08	3.30979e+08	5.29393e+08	4.22662e+08	469473493	3.88901e+08	3.81853e+08	399530954	3.76834e+08	4.82273e+08	5.91173e+08	4.19308e+08	2.97403e+08	3.97573e+08	2.97111e+08	0.420133	1.13851	WT-ExT up vs WT-Sed
P62751	60S ribosomal protein L23a OS=Mus musculus OX=10090 GN=Rpl23a PE=1 SV=1	Rpl23a	1.11523e+06	774621	872852	466762	497208	373077	260228	123781	207194	667360	632155	228438	117563	158686	169729	0.420868	1.44039	WT-ExT up vs WT-Sed
Q8K3C3	Protein LZIC OS=Mus musculus OX=10090 GN=Lzic PE=1 SV=1	Lzic	34824.6	69591.2	93990.4	53123.4	96426.8	57240.9	52391.3	48777.1	57557.5	138904	127019	107384	24550.8	37983.9	67394.5	0.421169	1.37633	WT-ExT up vs WT-Sed
Q8BJU0	Small glutamine-rich tetratricopeptide repeat-containing protein alpha OS=Mus musculus OX=10090 GN=Sgta PE=1 SV=2	Sgta	134447	152654	198171	152458	175911	165657	166607	219591	162922	242424	241851	171293	138576	160041	116984	0.422311	1.13949	WT-ExT up vs WT-Sed
Q99N15	17beta-hydroxysteroid dehydrogenase type 10/short chain L-3-hydroxyacyl-CoA dehydrogenase OS=Mus musculus OX=10090 GN=Hsd17b10 PE=1 SV=1	Hsd17b10	579376	844778	1.24763e+06	730255	680577	575850	322729	560609	643617	1.41501e+06	1.46237e+06	653827	393853	698713	527784	0.423237	1.30835	WT-ExT up vs WT-Sed
P13020	Gelsolin OS=Mus musculus OX=10090 GN=Gsn PE=1 SV=3	Gsn	18423.6	8073.49	5917.79	6544.24	6449.76	9137.74	202147	12270.4	5794.89	9803.89	8093.41	6395.73	29302.6	23544.7	7100.24	0.42436	-1.80957	WT-ExT up vs WT-Sed
Q9WUM4	Coronin-1C OS=Mus musculus OX=10090 GN=Coro1c PE=1 SV=2	Coro1c	11947.7	15685	38977.2	17036.6	20850.2	15451.8	1877.73	9163.07	18363.4	38352.8	28405.3	17365.1	3973.91	18539.3	6911.71	0.425729	1.65774	WT-ExT up vs WT-Sed
Q9D7J4	Cytochrome c oxidase assembly protein COX20, mitochondrial OS=Mus musculus OX=10090 GN=Cox20 PE=1 SV=1	Cox20	50913.2	49961.2	94457.9	88375.7	86192.4	62205.8	15159.3	45493.8	58488.5	142187	90680.6	63035.6	28394.1	48885.1	44154.2	0.427573	1.41179	WT-ExT up vs WT-Sed
P31230	Aminoacyl tRNA synthase complex-interacting multifunctional protein 1 OS=Mus musculus OX=10090 GN=Aimp1 PE=1 SV=2	Aimp1	235952	390816	418276	265998	318573	253412	969345	387421	313794	355749	379302	403043	207378	377941	183572	0.42848	-1.29358	WT-ExT up vs WT-Sed
Q9CQR2	40S ribosomal protein S21 OS=Mus musculus OX=10090 GN=Rps21 PE=1 SV=1	Rps21	155696	273111	288381	10457.2	175876	266182	436356	431750	250399	318301	236443	185269	268211	361627	187512	0.429818	1.19244	WT-ExT up vs WT-Sed
Q91VB8	Alpha globin 1 OS=Mus musculus OX=10090 GN=Hba-a1 PE=1 SV=1	Hba-a1	1.26023e+08	1.48514e+08	1.66755e+08	1.32241e+08	1.72499e+08	1.20735e+08	2.83403e+08	1.42544e+08	1.27055e+08	1.86501e+08	2.44447e+08	162861708	2.32738e+08	5.45161e+08	9.903e+07	0.430009	1.30861	WT-ExT up vs WT-Sed
[truncated: 457 more rows]
