# Supplementary material for: Quantitative Proteomics Identifies Novel Nrf2-Mediated Adaptative Signaling Pathways in Skeletal Muscle Following Exercise Training
Source: Antioxidants (Basel). 2023 Jan 9;12(1):151. doi: 10.3390/antiox12010151 (PMC9854705; doi:10.3390/antiox12010151)
Supplement: Supplementary file 1 [file antioxidants-12-00151-s001.zip › Supplementary Table S2.xlsx]

## Sheet: Sheet1
Accession	Description	Gene_Names	Sed-1	Sed-2	Sed-3	Sed-3r	Sed-4	Sed-5	Sed-6	ExT-1	ExT-2	ExT-3	ExT-3r	ExT-4	ExT-5	ExT-6	p-value(Sed vs. ExT)	Fold-Change(Sed vs. ExT)	Fold-Change(Sed vs. ExT) (Description)
Q61646	Haptoglobin OS=Mus musculus OX=10090 GN=Hp PE=1 SV=1	Hp	15024.1	14767.7	20650.1	23519.3	18671.1	12134.7	19930.3	68939.8	40680	52897.4	63000.5	65372	102450	52339.7	1.08269e-06	3.52279	KO-ExT up vs WT-ExT
P70402	Myosin-binding protein H OS=Mus musculus OX=10090 GN=Mybph PE=2 SV=2	Mybph	98823.8	81502.4	178950	224428	130397	108103	48559.7	1.8529e+06	436849	900748	1.0254e+06	1.45492e+06	1.88512e+06	1.20676e+06	1.86693e-06	10.16	KO-ExT up vs WT-ExT
A0A494B9J0	Ankyrin repeat domain-containing protein 2 OS=Mus musculus OX=10090 GN=Ankrd2 PE=1 SV=1	Ankrd2	338961	273102	298014	299411	150607	190159	199921	1.1242e+06	988709	674973	520312	1.40202e+06	645743	1.39658e+06	1.3407e-05	3.7504	KO-ExT up vs WT-ExT
P23927	Alpha-crystallin B chain OS=Mus musculus OX=10090 GN=Cryab PE=1 SV=2	Cryab	7.03154e+06	5.21218e+06	6.18725e+06	7.42954e+06	4.30193e+06	4.22335e+06	4.50948e+06	1.52656e+07	1.18011e+07	1.08589e+07	8.72598e+06	1.73595e+07	1.52692e+07	1.66903e+07	1.8098e-05	2.46124	KO-ExT up vs WT-ExT
Q99JI1	Musculoskeletal embryonic nuclear protein 1 OS=Mus musculus OX=10090 GN=Mustn1 PE=1 SV=1	Mustn1	25823.4	9747.43	11085.1	10891	18804	9986.05	7609.32	230726	87745.5	43032.2	40176.8	192876	74354.4	85353.8	2.65616e-05	7.18313	KO-ExT up vs WT-ExT
P14685	26S proteasome non-ATPase regulatory subunit 3 OS=Mus musculus OX=10090 GN=Psmd3 PE=1 SV=3	Psmd3	658675	737090	681835	532689	595690	524484	567960	378843	341681	229585	286956	339802	453554	352359	3.6809e-05	-1.82554	KO-ExT down vs WT-ExT
Q5EBG6	Heat shock protein beta-6 OS=Mus musculus OX=10090 GN=Hspb6 PE=1 SV=1	Hspb6	4.44539e+06	4.91304e+06	6.21968e+06	6.42025e+06	4.4552e+06	3.75903e+06	4.58947e+06	9.8802e+06	6.81481e+06	8.19093e+06	8.03324e+06	1.21043e+07	1.01709e+07	1.00947e+07	5.13258e-05	1.87718	KO-ExT up vs WT-ExT
Q6P6L5	Myosin-binding protein C, slow-type OS=Mus musculus OX=10090 GN=Mybpc1 PE=1 SV=1	Mybpc1	8.41942e+06	1.14033e+07	9.90472e+06	1.314e+07	1.07789e+07	9.93512e+06	7.27907e+06	5.67813e+06	5.13654e+06	4.97069e+06	4.80276e+06	6.81499e+06	3.80708e+06	6.37609e+06	5.37284e-05	-1.885	KO-ExT down vs WT-ExT
D3YU50	Myosin-binding protein C, slow-type OS=Mus musculus OX=10090 GN=Mybpc1 PE=1 SV=1	Mybpc1	9.54044e+06	1.29216e+07	1.12235e+07	1.48896e+07	1.22141e+07	1.12579e+07	8.24825e+06	6.43415e+06	5.82045e+06	5.63252e+06	5.44223e+06	7.72238e+06	4.31397e+06	7.22504e+06	5.37284e-05	-1.885	KO-ExT down vs WT-ExT
P15501	Prostatic spermine-binding protein OS=Mus musculus OX=10090 GN=Sbp PE=2 SV=1	Sbp	37989.8	26759.5	78310.7	101405	186595	16872.4	60591.3	5107.62	1708.17	3530.02	981.168	775.435	10598.4	7639.37	6.81597e-05	-18.7401	KO-ExT down vs WT-ExT
P46471	26S proteasome regulatory subunit 7 OS=Mus musculus OX=10090 GN=Psmc2 PE=1 SV=5	Psmc2	367721	401443	479093	607883	346090	341205	346198	253162	194252	211225	236313	248962	219844	282949	8.67481e-05	-1.72922	KO-ExT down vs WT-ExT
P50462	Cysteine and glycine-rich protein 3 OS=Mus musculus OX=10090 GN=Csrp3 PE=1 SV=1	Csrp3	1.27049e+06	675063	874103	1.01974e+06	327764	264399	269461	5.32765e+06	3.34133e+06	1.54483e+06	1.89959e+06	3.45493e+06	3.51672e+06	3.03952e+06	0.000117649	5.23719	KO-ExT up vs WT-ExT
Q8VCR8	Myosin light chain kinase 2, skeletal/cardiac muscle OS=Mus musculus OX=10090 GN=Mylk2 PE=1 SV=2	Mylk2	1.46594e+06	1.20846e+06	1.50725e+06	1.72231e+06	1.31584e+06	1.59301e+06	1.06951e+06	909199	925983	778215	778205	1.11607e+06	868092	969613	0.000124323	-1.55032	KO-ExT down vs WT-ExT
P24549	Retinal dehydrogenase 1 OS=Mus musculus OX=10090 GN=Aldh1a1 PE=1 SV=5	Aldh1a1	738550	662954	768182	983835	514179	687918	492456	395098	405278	444279	447846	348298	391861	394371	0.000156287	-1.67883	KO-ExT down vs WT-ExT
Q9DBC0	Protein adenylyltransferase SelO, mitochondrial OS=Mus musculus OX=10090 GN=Selenoo PE=1 SV=4	Selenoo	47193.2	20928.1	22401.6	33674.5	20523.1	27803.4	31897.4	13338.6	18192.9	12522.1	13760.9	13688.1	14240.5	18299.3	0.000302477	-1.90461	KO-ExT down vs WT-ExT
O35083	1-acyl-sn-glycerol-3-phosphate acyltransferase alpha OS=Mus musculus OX=10090 GN=Agpat1 PE=1 SV=1	Agpat1	177467	153087	221783	183817	181121	172447	171859	110449	114685	124858	112977	151614	80798	135190	0.000309141	-1.53513	KO-ExT down vs WT-ExT
P14602	Heat shock protein beta-1 OS=Mus musculus OX=10090 GN=Hspb1 PE=1 SV=3	Hspb1	3.12558e+06	2.8812e+06	3.31081e+06	3.68608e+06	2.72356e+06	2.50711e+06	2.1984e+06	9.09135e+06	5.02469e+06	4.03239e+06	4.33627e+06	9.4052e+06	1.09958e+07	5.53286e+06	0.000455465	2.23324	KO-ExT up vs WT-ExT
Q3TDQ1	Dolichyl-diphosphooligosaccharide--protein glycosyltransferase subunit STT3B OS=Mus musculus OX=10090 GN=Stt3b PE=1 SV=2	Stt3b	140876	87781.3	100038	88785.9	66418.9	101237	106284	65965	57424.1	33243.3	35510.1	61372.2	27942.7	62387.4	0.000689219	-2.07222	KO-ExT down vs WT-ExT
A0A1L1SUI3	Solute carrier family 37 (glucose-6-phosphate transporter), member 4 OS=Mus musculus OX=10090 GN=Slc37a4 PE=1 SV=1	Slc37a4	211070	194241	198429	196708	204756	190033	145634	140451	129173	159884	136173	172771	119690	137976	0.000728822	-1.34701	KO-ExT down vs WT-ExT
P06151	L-lactate dehydrogenase A chain OS=Mus musculus OX=10090 GN=Ldha PE=1 SV=3	Ldha	5.89393e+07	3.23677e+07	4.80363e+07	5.94169e+07	4.17458e+07	4.35248e+07	3.31205e+07	2.75562e+07	2.92168e+07	2.43604e+07	2.73079e+07	2.7859e+07	3.39618e+07	3.03004e+07	0.000944959	-1.54841	KO-ExT down vs WT-ExT
Q3THB4	L-lactate dehydrogenase OS=Mus musculus OX=10090 GN=Ldha PE=2 SV=1	Ldha	3.0647e+07	1.68304e+07	2.49777e+07	3.08954e+07	2.17068e+07	2.26318e+07	1.72218e+07	1.43286e+07	1.5192e+07	1.26668e+07	1.41995e+07	1.4486e+07	1.76593e+07	1.57555e+07	0.000944959	-1.54841	KO-ExT down vs WT-ExT
Q3UDU4	L-lactate dehydrogenase OS=Mus musculus OX=10090 GN=Ldha PE=2 SV=1	Ldha	4.80021e+07	2.63613e+07	3.91223e+07	4.8391e+07	3.39991e+07	3.5448e+07	2.69744e+07	2.24427e+07	2.37951e+07	1.98399e+07	2.22404e+07	2.26893e+07	2.76596e+07	2.46776e+07	0.000944959	-1.54841	KO-ExT down vs WT-ExT
P07901	Heat shock protein HSP 90-alpha OS=Mus musculus OX=10090 GN=Hsp90aa1 PE=1 SV=4	Hsp90aa1	459208	302399	186469	163455	299344	297140	264518	497166	634561	582560	633180	492808	335401	566528	0.000946482	1.95571	KO-ExT up vs WT-ExT
Q91Z53	Glyoxylate reductase/hydroxypyruvate reductase OS=Mus musculus OX=10090 GN=Grhpr PE=1 SV=1	Grhpr	1.16473e+06	889491	1.26068e+06	1.05913e+06	909384	818357	674424	752749	610880	709843	632566	657113	534241	548915	0.000981928	-1.50452	KO-ExT down vs WT-ExT
A0A5F8MPU6	Very-long-chain enoyl-CoA reductase (Fragment) OS=Mus musculus OX=10090 GN=Tecr PE=1 SV=1	Tecr	778688	614947	794258	829079	641348	831995	354989	389057	368347	275091	346326	515806	278921	419635	0.00105089	-1.84387	KO-ExT down vs WT-ExT
A0A0A6YY53	Immunoglobulin heavy constant gamma 2C (Fragment) OS=Mus musculus OX=10090 GN=Ighg2c PE=1 SV=1	Ighg2c	694582	613189	863640	1.18045e+06	1.28323e+06	871074	331313	306401	216881	213285	277383	462927	444837	368989	0.00105961	-2.45553	KO-ExT down vs WT-ExT
Q9Z2C5	Myotubularin OS=Mus musculus OX=10090 GN=Mtm1 PE=1 SV=2	Mtm1	129389	138840	152617	148830	113939	106257	109042	95173	102992	90803.2	91118.8	99455	74903.7	106819	0.00116989	-1.35408	KO-ExT down vs WT-ExT
Q9EQ20	Methylmalonate-semialdehyde dehydrogenase [acylating], mitochondrial OS=Mus musculus OX=10090 GN=Aldh6a1 PE=1 SV=1	Aldh6a1	2.09441e+06	1.97164e+06	2.24587e+06	2.68985e+06	1.83692e+06	1.8228e+06	2.10852e+06	1.38656e+06	1.64064e+06	1.51154e+06	1.57503e+06	1.64954e+06	1.25316e+06	1.91237e+06	0.0012668	-1.35128	KO-ExT down vs WT-ExT
P61161	Actin-related protein 2 OS=Mus musculus OX=10090 GN=Actr2 PE=1 SV=1	Actr2	127790	106845	156769	117938	102606	129018	95036.6	77751.2	90138.5	86700.5	83107.7	85786	48331.3	78642.1	0.00145317	-1.52621	KO-ExT down vs WT-ExT
P04939	Major urinary protein 3 OS=Mus musculus OX=10090 GN=Mup3 PE=1 SV=1	Mup3	14658.4	12528.9	36852.9	51769.8	71687.3	19043.2	20355.5	8406.17	6163.31	4013.76	8157.1	9712.61	15613.9	8138.64	0.00152186	-3.34142	KO-ExT down vs WT-ExT
Q9JHR7	Insulin-degrading enzyme OS=Mus musculus OX=10090 GN=Ide PE=1 SV=1	Ide	167926	180563	181099	194257	190629	151902	113766	98774.9	81657.4	82124.6	91212.9	159407	119837	115594	0.00158823	-1.59567	KO-ExT down vs WT-ExT
Q5SVJ0	Calcium/calmodulin-dependent protein kinase type II subunit beta OS=Mus musculus OX=10090 GN=Camk2b PE=1 SV=1	Camk2b	273401	288315	290137	300631	302510	336338	156850	217168	157366	127640	150357	214964	153390	182582	0.00196752	-1.60793	KO-ExT down vs WT-ExT
E0CX43	Phosphorylase b kinase regulatory subunit (Fragment) OS=Mus musculus OX=10090 GN=Phkb PE=1 SV=1	Phkb	173082	164103	149272	172233	107593	147385	90507.5	110489	100691	50627.6	71313	81859	100559	113529	0.00201725	-1.57908	KO-ExT down vs WT-ExT
Q9ERP3	Tripartite motif-containing protein 54 OS=Mus musculus OX=10090 GN=Trim54 PE=1 SV=1	Trim54	137460	140007	94532.4	90433.2	157048	122531	96800.2	167030	172786	164675	168044	237607	157273	156856	0.00210456	1.47618	KO-ExT up vs WT-ExT
O88712	C-terminal-binding protein 1 OS=Mus musculus OX=10090 GN=Ctbp1 PE=1 SV=2	Ctbp1	18156.4	14347.1	18980.4	22615	15752.3	10402.5	11317	7799.53	4366.07	8273.69	3755.45	7793.17	13197.9	9364.74	0.00221767	-2.13689	KO-ExT down vs WT-ExT
Q02013	Aquaporin-1 OS=Mus musculus OX=10090 GN=Aqp1 PE=1 SV=3	Aqp1	968048	879814	854278	786467	1.30614e+06	1.1187e+06	1.02794e+06	976681	1.52205e+06	1.67149e+06	1.55859e+06	1.3798e+06	1.35459e+06	1.48908e+06	0.00222609	1.43517	KO-ExT up vs WT-ExT
Q9D7I5	Phospholysine phosphohistidine inorganic pyrophosphate phosphatase OS=Mus musculus OX=10090 GN=Lhpp PE=1 SV=1	Lhpp	146963	200575	176397	134046	223127	158629	192903	117421	81037.6	156761	106228	134589	127513	103360	0.00242863	-1.49804	KO-ExT down vs WT-ExT
Q9Z2I8	Succinate--CoA ligase [GDP-forming] subunit beta, mitochondrial OS=Mus musculus OX=10090 GN=Suclg2 PE=1 SV=3	Suclg2	229235	205576	279613	298033	220230	242688	144529	184332	169730	163067	94486.7	151527	117111	122664	0.0026758	-1.61704	KO-ExT down vs WT-ExT
P12815	Programmed cell death protein 6 OS=Mus musculus OX=10090 GN=Pdcd6 PE=1 SV=2	Pdcd6	78749.3	45333.8	69817.6	61446.4	52939.8	55172.7	39506.9	29320.6	38343.2	29603.6	35241.3	56167.5	34558.4	32048.6	0.00310474	-1.57668	KO-ExT down vs WT-ExT
Q9CV48	Ig-like domain-containing protein (Fragment) OS=Mus musculus OX=10090 GN=Ttn PE=2 SV=1	Ttn	551151	542644	837096	910339	384551	593909	384969	206179	456746	307749	384939	336647	442391	270637	0.00316507	-2.07757	KO-ExT down vs WT-ExT
Q9EQH2	Endoplasmic reticulum aminopeptidase 1 OS=Mus musculus OX=10090 GN=Erap1 PE=1 SV=2	Erap1	47448.5	41097.5	48875	40007.6	45477.1	38323.2	28649	28667.9	26409.1	23094.9	19934.5	29322.2	36044.6	34923.7	0.00333433	-1.46951	KO-ExT down vs WT-ExT
P70170	ATP-binding cassette sub-family C member 9 OS=Mus musculus OX=10090 GN=Abcc9 PE=1 SV=2	Abcc9	98945.1	113743	120869	94400.1	92107.8	87943.1	101989	61894	78427.3	72309.6	79541.3	86919.4	58460.5	96508.4	0.00334146	-1.33977	KO-ExT down vs WT-ExT
P01872	Immunoglobulin heavy constant mu OS=Mus musculus OX=10090 GN=Ighm PE=1 SV=2	Ighm	18603.6	9144.94	14958.9	20256.6	33609.9	12832.7	12515.8	27507.8	27877.8	29766.3	27916.5	51639.3	110781	45497.9	0.00347648	2.49152	KO-ExT up vs WT-ExT
Q8BG05	Heterogeneous nuclear ribonucleoprotein A3 OS=Mus musculus OX=10090 GN=Hnrnpa3 PE=1 SV=1	Hnrnpa3	292443	344035	304024	292867	289646	326422	186899	244803	184372	163450	189048	195295	128559	248781	0.00354038	-1.51326	KO-ExT down vs WT-ExT
P18826	Phosphorylase b kinase regulatory subunit alpha, skeletal muscle isoform OS=Mus musculus OX=10090 GN=Phka1 PE=1 SV=3	Phka1	1.75629e+06	1.47989e+06	1.72742e+06	1.99314e+06	1.17726e+06	1.87155e+06	1.43812e+06	1.12031e+06	1.35939e+06	1.19049e+06	1.13764e+06	1.15897e+06	1.31851e+06	1.33786e+06	0.00362997	-1.31291	KO-ExT down vs WT-ExT
E9QQ96	Obscurin OS=Mus musculus OX=10090 GN=Obscn PE=1 SV=2	Obscn	520624	377275	573929	572968	224102	317450	253378	244195	291089	204183	169775	217921	170709	202506	0.00365929	-1.80623	KO-ExT down vs WT-ExT
A2AAJ9	Obscurin OS=Mus musculus OX=10090 GN=Obscn PE=1 SV=3	Obscn	320069	231941	352840	352249	137773	195162	155772	150126	178956	125528	104374	133973	104948	124497	0.00365929	-1.80623	KO-ExT down vs WT-ExT
Q61207	Prosaposin OS=Mus musculus OX=10090 GN=Psap PE=1 SV=2	Psap	460170	943973	480923	587033	440571	644709	1.14726e+06	306973	208607	221825	239273	412168	429690	502015	0.00368199	-2.00934	KO-ExT down vs WT-ExT
P21619	Lamin-B2 OS=Mus musculus OX=10090 GN=Lmnb2 PE=1 SV=2	Lmnb2	13898.3	9284.45	14388.7	14469.3	18583.5	12421.1	14551.8	5128.77	7229.98	10940.3	10587	10352.5	8523.77	9423.24	0.00390459	-1.58623	KO-ExT down vs WT-ExT
Q61595	Kinectin OS=Mus musculus OX=10090 GN=Ktn1 PE=1 SV=1	Ktn1	162653	120595	147502	143234	57572.5	74913.4	65970.7	48998.7	88596.3	50886.1	53250.5	38598.2	53734.2	39293.2	0.00391832	-1.98864	KO-ExT down vs WT-ExT
Q64669	NAD(P)H dehydrogenase [quinone] 1 OS=Mus musculus OX=10090 GN=Nqo1 PE=1 SV=3	Nqo1	62193.7	67383.5	55456	64772.1	70640.7	66040.7	76527.3	47268.3	46974.6	43336.5	44603.6	44494.6	30808.1	73514	0.00451399	-1.43328	KO-ExT down vs WT-ExT
Q99KI3	ER membrane protein complex subunit 3 OS=Mus musculus OX=10090 GN=Emc3 PE=1 SV=3	Emc3	47247.6	54662.4	54148.3	56393.6	47068.3	55543.5	39136.5	32662.7	31546.3	29344.1	29604.6	51842.5	20128.5	42294.1	0.00453083	-1.53875	KO-ExT down vs WT-ExT
Q9JK92	Heat shock protein beta-8 OS=Mus musculus OX=10090 GN=Hspb8 PE=1 SV=1	Hspb8	167267	174442	99629.6	95320.9	313429	318864	180173	279488	273850	303533	380925	715178	434365	390131	0.00467367	2.15372	KO-ExT down vs WT-ExT
P09528	Ferritin heavy chain OS=Mus musculus OX=10090 GN=Fth1 PE=1 SV=2	Fth1	857612	942265	853055	927023	1.21816e+06	995840	821393	439863	376436	329403	498841	850527	808001	772254	0.00470281	-1.71758	KO-ExT down vs WT-ExT
P63268	Actin, gamma-enteric smooth muscle OS=Mus musculus OX=10090 GN=Actg2 PE=1 SV=1	Actg2	150123	150328	332784	292267	81349.3	134074	72804.3	41709.6	55561	46662.2	49565.3	64835.6	144597	52742.9	0.00476033	-2.5268	KO-ExT down vs WT-ExT
Q9DBF1	Alpha-aminoadipic semialdehyde dehydrogenase OS=Mus musculus OX=10090 GN=Aldh7a1 PE=1 SV=4	Aldh7a1	259390	182258	244435	187121	144967	141371	176664	148774	118776	130151	128111	167243	112531	119202	0.00493408	-1.4235	KO-ExT down vs WT-ExT
Q9JK37	Myozenin-1 OS=Mus musculus OX=10090 GN=Myoz1 PE=1 SV=1	Myoz1	9.02603e+06	7.3914e+06	1.12591e+07	1.53047e+07	9.51664e+06	1.09048e+07	7.33669e+06	7.52104e+06	5.19866e+06	6.19984e+06	6.15487e+06	7.81638e+06	7.71813e+06	6.54734e+06	0.00513902	-1.47028	KO-ExT down vs WT-ExT
Q9D7A0	Calponin-homology (CH) domain-containing protein OS=Mus musculus OX=10090 GN=Smtn PE=2 SV=1	Smtn	366854	302895	279803	272447	421026	390131	340485	389753	408422	549985	424032	737094	443892	465499	0.00554914	1.42506	KO-ExT down vs WT-ExT
Q8BH64	EH domain-containing protein 2 OS=Mus musculus OX=10090 GN=Ehd2 PE=1 SV=1	Ehd2	1.0559e+06	870488	1.77368e+06	1.75311e+06	1.27817e+06	740441	2.27343e+06	814064	750977	714540	755377	914550	530902	732538	0.00560949	-1.76041	KO-ExT down vs WT-ExT
Q8BFZ9	Erlin-2 OS=Mus musculus OX=10090 GN=Erlin2 PE=1 SV=1	Erlin2	110351	105476	119965	153967	84633.2	81653	87898.9	87569.6	68223	75089.9	81561.5	70416.5	79842.6	73313	0.00566608	-1.36121	KO-ExT down vs WT-ExT
Q80YV4	4'-phosphopantetheine phosphatase OS=Mus musculus OX=10090 GN=Pank4 PE=1 SV=2	Pank4	66826.5	53398.8	85249.1	105548	83189.7	69016.4	78893.7	88802.4	85637.5	123125	128968	108647	162610	105140	0.00603431	1.47821	KO-ExT up vs WT-ExT
Q00898	Alpha-1-antitrypsin 1-5 OS=Mus musculus OX=10090 GN=Serpina1e PE=1 SV=1	Serpina1e	1.67013e+06	1.32152e+06	1.73432e+06	2.22279e+06	2.60976e+06	1.45029e+06	1.18121e+06	2.50477e+06	1.8329e+06	2.46099e+06	2.48319e+06	3.42834e+06	4.58178e+06	2.93499e+06	0.00646866	1.65496	KO-ExT up vs WT-ExT
Q7TSH2	Phosphorylase b kinase regulatory subunit beta OS=Mus musculus OX=10090 GN=Phkb PE=1 SV=1	Phkb	1.14403e+06	949142	1.1025e+06	1.2471e+06	775538	1.05059e+06	686244	714652	654883	482259	450967	593331	675932	835324	0.0066492	-1.60902	KO-ExT down vs WT-ExT
Q9CZ42	ATP-dependent (S)-NAD(P)H-hydrate dehydratase OS=Mus musculus OX=10090 GN=Naxd PE=1 SV=1	Naxd	153010	126219	173590	195108	115848	132988	93331.7	113799	114276	79733.4	90844.2	97714.9	79624	102174	0.00665525	-1.43549	KO-ExT down vs WT-ExT
P32261	Antithrombin-III OS=Mus musculus OX=10090 GN=Serpinc1 PE=1 SV=1	Serpinc1	259759	383044	179795	216236	382885	243418	222636	148033	242935	164691	117754	164410	185627	163728	0.00666379	-1.56539	KO-ExT down vs WT-ExT
Q99J99	3-mercaptopyruvate sulfurtransferase OS=Mus musculus OX=10090 GN=Mpst PE=1 SV=4	Mpst	267884	274409	286617	364679	242245	255198	180396	195678	138555	134951	174081	207260	241140	200269	0.00674282	-1.44945	KO-ExT down vs WT-ExT
F6ZZ75	Titin (Fragment) OS=Mus musculus OX=10090 GN=Ttn PE=1 SV=1	Ttn	429221	234502	279591	400427	384801	352511	107566	310220	97916	98811.5	142227	232857	21900.9	210199	0.00680923	-1.72016	KO-ExT down vs WT-ExT
Q9ET01	Glycogen phosphorylase, liver form OS=Mus musculus OX=10090 GN=Pygl PE=1 SV=4	Pygl	562347	899230	756187	866015	780490	743387	955300	1.02091e+06	1.27027e+06	1.18141e+06	1.21091e+06	984907	891582	849949	0.00681346	1.33466	KO-ExT up vs WT-ExT
A2BIN1	Major urinary protein 10 OS=Mus musculus OX=10090 GN=Mup10 PE=2 SV=1	Mup10	349674	253855	734212	817784	942984	268085	224726	183234	137821	120400	153966	213389	323722	221240	0.0068251	-2.37259	KO-ExT down vs WT-ExT
A2BIM8	Major urinary protein 18 OS=Mus musculus OX=10090 GN=Mup18 PE=3 SV=1	Mup18	279583	202971	587043	653863	753967	214348	179681	146506	110196	96266.3	123104	170616	258834	176893	0.0068251	-2.37259	KO-ExT down vs WT-ExT
O35343	Importin subunit alpha-3 OS=Mus musculus OX=10090 GN=Kpna4 PE=1 SV=1	Kpna4	253963	187617	195939	178126	163874	185899	132020	131044	164862	115984	106467	140330	90104.7	159861	0.00724274	-1.43291	KO-ExT down vs WT-ExT
P09411	Phosphoglycerate kinase 1 OS=Mus musculus OX=10090 GN=Pgk1 PE=1 SV=4	Pgk1	4.53467e+07	3.89349e+07	5.39925e+07	6.50402e+07	4.28312e+07	5.02507e+07	2.88929e+07	3.47352e+07	2.48025e+07	2.79757e+07	2.76455e+07	3.82467e+07	3.18291e+07	3.58592e+07	0.00737177	-1.44658	KO-ExT down vs WT-ExT
Q8C196	Carbamoyl-phosphate synthase [ammonia], mitochondrial OS=Mus musculus OX=10090 GN=Cps1 PE=1 SV=2	Cps1	1788.01	1148.61	1680.35	214.319	960.24	2660.03	1299.03	20053.2	1759.21	13478.4	13229.2	1169.35	42564.5	3997.57	0.00771477	6.53684	KO-ExT up vs WT-ExT
Q7TQ48	Sarcalumenin OS=Mus musculus OX=10090 GN=Srl PE=1 SV=1	Srl	3.1796e+07	2.99498e+07	2.3811e+07	3.59792e+07	3.17831e+07	3.55035e+07	3.62043e+07	2.31616e+07	2.50628e+07	2.50852e+07	2.24212e+07	2.82223e+07	2.38695e+07	3.10693e+07	0.00776914	-1.25404	KO-ExT down vs WT-ExT
P56384	ATP synthase F(0) complex subunit C3, mitochondrial OS=Mus musculus OX=10090 GN=Atp5mc3 PE=1 SV=1	Atp5mc3	535003	1.12797e+06	915407	597974	1.714e+06	1.72514e+06	2.95467e+06	1.92394e+06	3.40756e+06	4.94897e+06	3.59169e+06	2.09524e+06	1.83391e+06	2.74633e+06	0.00791865	2.3749	KO-ExT up vs WT-ExT
P47199	Quinone oxidoreductase OS=Mus musculus OX=10090 GN=Cryz PE=1 SV=1	Cryz	190584	171663	213765	264773	186180	240978	155091	153014	148294	139571	147636	173302	183128	143295	0.00793132	-1.29353	KO-ExT down vs WT-ExT
P62259	14-3-3 protein epsilon OS=Mus musculus OX=10090 GN=Ywhae PE=1 SV=1	Ywhae	8.09526e+06	1.20116e+07	1.17162e+07	1.34632e+07	1.06284e+07	1.02057e+07	1.39959e+07	7.93786e+06	6.18147e+06	6.19093e+06	5.82508e+06	9.85631e+06	1.0145e+07	9.7804e+06	0.00800889	-1.44968	KO-ExT down vs WT-ExT
A0A1D5RLD8	Glyceraldehyde-3-phosphate dehydrogenase OS=Mus musculus OX=10090 GN=Gm10358 PE=1 SV=1	Gm10358	96073.5	219131	51345.4	57309.9	307422	396355	378266	1.15948e+06	379792	419370	589546	868105	320321	425267	0.00803086	3.32669	KO-ExT up vs WT-ExT
Q61699	Heat shock protein 105 kDa OS=Mus musculus OX=10090 GN=Hsph1 PE=1 SV=2	Hsph1	36832.6	36948.2	50389	63776.1	35901.9	31394	29534	57755.7	49050.8	55248.1	60761.6	56455.1	51959.1	54486.4	0.00830068	1.39808	KO-ExT up vs WT-ExT
Q99J09	Methylosome protein 50 OS=Mus musculus OX=10090 GN=Wdr77 PE=1 SV=1	Wdr77	150224	143948	188927	128995	176834	176551	231288	100520	114887	141447	109264	143298	103218	158069	0.00843713	-1.37132	KO-ExT down vs WT-ExT
P09242	Alkaline phosphatase, tissue-nonspecific isozyme OS=Mus musculus OX=10090 GN=Alpl PE=1 SV=2	Alpl	53411.4	36524.4	49800.5	60229.1	28721	26041.9	39762.2	22581.9	34526	29028.5	24613.3	20711.3	25644.2	29432.4	0.00862363	-1.53395	KO-ExT down vs WT-ExT
Q6ZWQ7	Signal peptidase complex subunit 3 OS=Mus musculus OX=10090 GN=Spcs3 PE=1 SV=1	Spcs3	40107.1	40047.5	50208.3	52026.8	57117.8	33981.3	32800	34864	25299.2	25083.5	27384.8	35048.7	27205.4	41540	0.00878827	-1.41092	KO-ExT down vs WT-ExT
Q9D273	Corrinoid adenosyltransferase OS=Mus musculus OX=10090 GN=Mmab PE=1 SV=1	Mmab	49941.5	39786	54269.1	51375	41822.7	52336.1	28582.6	41406.2	34697.6	28454.1	27621.7	32294.2	28725.1	35435.2	0.00898521	-1.37596	KO-ExT down vs WT-ExT
Q91YQ5	Dolichyl-diphosphooligosaccharide--protein glycosyltransferase subunit 1 OS=Mus musculus OX=10090 GN=Rpn1 PE=1 SV=1	Rpn1	235927	225498	273027	276778	214450	221448	144872	169414	148361	135956	105483	208040	121471	199291	0.00907565	-1.47565	KO-ExT down vs WT-ExT
P52480	Pyruvate kinase PKM OS=Mus musculus OX=10090 GN=Pkm PE=1 SV=4	Pkm	8.53982e+07	7.63172e+07	9.16276e+07	1.02025e+08	8.27918e+07	8.57258e+07	4.66955e+07	6.4406e+07	4.75231e+07	4.14596e+07	4.27314e+07	7.31497e+07	3.12146e+07	6.39906e+07	0.00914628	-1.58817	KO-ExT down vs WT-ExT
Q9DBC7	cAMP-dependent protein kinase type I-alpha regulatory subunit OS=Mus musculus OX=10090 GN=Prkar1a PE=1 SV=3	Prkar1a	454656	464243	505103	611098	398086	446025	311307	312491	215288	242691	336427	369690	427935	318503	0.00950067	-1.44274	KO-ExT down vs WT-ExT
P28650	Adenylosuccinate synthetase isozyme 1 OS=Mus musculus OX=10090 GN=Adss1 PE=1 SV=2	Adss1	1.03933e+07	7.33678e+06	1.09601e+07	1.4809e+07	9.64018e+06	9.48251e+06	8.78896e+06	7.77235e+06	7.40922e+06	6.4228e+06	6.47124e+06	8.18067e+06	4.12433e+06	8.52092e+06	0.00963386	-1.46453	KO-ExT down vs WT-ExT
Q17ST2	Potassium voltage-gated channel subfamily A member 7 OS=Mus musculus OX=10090 GN=Kcna7 PE=2 SV=2	Kcna7	47226	36060.5	51087.1	61367.7	35748.9	34914	33713.6	26519.9	33861.5	28035.5	30503.4	17061.1	32555.1	34340.7	0.00991333	-1.47705	KO-ExT down vs WT-ExT
Q08642	Protein-arginine deiminase type-2 OS=Mus musculus OX=10090 GN=Padi2 PE=1 SV=2	Padi2	1.14309e+06	1.025e+06	1.19009e+06	1.58274e+06	1.38167e+06	1.24742e+06	701357	709240	722176	641785	700785	1.18271e+06	912256	717821	0.00992885	-1.47169	KO-ExT down vs WT-ExT
Q8BML9	Glutamine--tRNA ligase OS=Mus musculus OX=10090 GN=Qars1 PE=1 SV=1	Qars1	77336.5	77556.5	107607	115064	91145.7	79966.3	78289.1	66024.4	38917	64353.5	36567.9	80445.4	41044.2	86184.5	0.0100007	-1.58043	KO-ExT down vs WT-ExT
Q920E5	Farnesyl pyrophosphate synthase OS=Mus musculus OX=10090 GN=Fdps PE=1 SV=1	Fdps	67810.9	76096.3	66597.7	61731.7	57901.3	59026.9	71163.2	48987.4	44362.6	62774.6	51876.8	61840.5	58416	54676.3	0.0101038	-1.2051	KO-ExT down vs WT-ExT
Q8CI78	Required for meiotic nuclear division protein 1 homolog OS=Mus musculus OX=10090 GN=Rmnd1 PE=1 SV=1	Rmnd1	7790.68	5381.99	9137.63	8692.9	2500.75	2000.29	2509.9	4275.85	598.706	1682.09	1379.33	1089.61	2620.65	1640.62	0.0102484	-2.84343	KO-ExT down vs WT-ExT
Q5SRX1	TOM1-like protein 2 OS=Mus musculus OX=10090 GN=Tom1l2 PE=1 SV=1	Tom1l2	126379	96468.5	145261	129531	138887	115676	122327	163020	177420	135327	132261	155375	143679	149908	0.011108	1.21205	KO-ExT up vs WT-ExT
Q8C0C7	Phenylalanine--tRNA ligase alpha subunit OS=Mus musculus OX=10090 GN=Farsa PE=1 SV=1	Farsa	79347.2	77457.3	78381.8	104991	68199.8	59130.1	51912.4	56321.9	71875.1	60268.9	31709.4	38562.4	24462.2	43283.5	0.0112823	-1.65158	KO-ExT down vs WT-ExT
A0A0D5ZY64	IgE L chain kappa OS=Mus musculus OX=10090 PE=2 SV=1	A0A0D5ZY64	468576	232093	392572	384642	320222	207346	167310	221690	149858	104441	158849	213081	241140	136817	0.0113076	-1.73372	KO-ExT down vs WT-ExT
Q52L64	ENSMUSG00000076577 protein OS=Mus musculus OX=10090 GN=Igkv8-30 PE=1 SV=1	Igkv8-30	112327	55637.6	94107.5	92206.7	76763.7	49705.1	40107.8	53143.7	35924	25036.6	38079.5	51080	57806.3	32797.9	0.0113076	-1.73372	KO-ExT down vs WT-ExT
Q80UY1	Carnosine N-methyltransferase OS=Mus musculus OX=10090 GN=Carnmt1 PE=1 SV=1	Carnmt1	162525	196632	222081	273932	184561	149695	198279	131848	105050	144314	170705	130311	105504	199358	0.0116048	-1.41554	KO-ExT down vs WT-ExT
P16858	Glyceraldehyde-3-phosphate dehydrogenase OS=Mus musculus OX=10090 GN=Gapdh PE=1 SV=2	Gapdh	201107	710908	154905	209709	1.32132e+06	1.51781e+06	1.41592e+06	1.21885e+06	1.73704e+06	1.96854e+06	2.84342e+06	2.19713e+06	1.27063e+06	1.76699e+06	0.0116231	3.31859	KO-ExT up vs WT-ExT
Q8CGA0	Protein phosphatase 1F OS=Mus musculus OX=10090 GN=Ppm1f PE=1 SV=1	Ppm1f	152842	126924	134606	202355	183787	189107	218247	162588	203943	212825	276027	265437	297577	305344	0.0116481	1.42139	KO-ExT up vs WT-ExT
P04104	Keratin, type II cytoskeletal 1 OS=Mus musculus OX=10090 GN=Krt1 PE=1 SV=4	Krt1	886893	258421	1.16434e+06	1.10206e+06	266950	705095	1.03209e+06	250025	328309	92914.9	98189.7	153249	963205	130190	0.0117796	-3.2667	KO-ExT down vs WT-ExT
P01592	Immunoglobulin J chain OS=Mus musculus OX=10090 GN=Jchain PE=1 SV=4	Jchain	113650	78493.2	106130	62170.3	144249	63586.9	31492.4	26565.7	22481.9	7720.7	11987	61970.2	58629.4	49380	0.0120481	-2.89747	KO-ExT down vs WT-ExT
P27612	Phospholipase A-2-activating protein OS=Mus musculus OX=10090 GN=Plaa PE=1 SV=4	Plaa	210188	161888	182306	178921	166107	211416	163895	141033	148590	111152	114554	167132	177155	155246	0.0120666	-1.26586	KO-ExT down vs WT-ExT
A6X935	Inter alpha-trypsin inhibitor, heavy chain 4 OS=Mus musculus OX=10090 GN=Itih4 PE=1 SV=2	Itih4	4228.84	15618.5	8099	2666.88	11191.9	12979.2	12314	11617.9	16197.2	25871.4	18745.2	18688.9	17517.1	19624.9	0.0123983	2.17433	KO-ExT up vs WT-ExT
Q8VCM7	Fibrinogen gamma chain OS=Mus musculus OX=10090 GN=Fgg PE=1 SV=1	Fgg	82315.4	69273.8	86238.9	112798	61153.7	66504.6	65231.2	38430.6	54142.3	43448.1	42407.4	84890.3	54110.2	58941.6	0.0124889	-1.46054	KO-ExT down vs WT-ExT
Q3UM45	Protein phosphatase 1 regulatory subunit 7 OS=Mus musculus OX=10090 GN=Ppp1r7 PE=1 SV=2	Ppp1r7	350122	312791	371466	441213	355234	360763	293826	279527	258398	258926	262562	349769	271984	344025	0.0126524	-1.22777	KO-ExT down vs WT-ExT
Q8BWA5	Kelch-like protein 31 OS=Mus musculus OX=10090 GN=Klhl31 PE=1 SV=1	Klhl31	61109.8	52634.8	60712	51238.5	60290.7	69392.4	43985.1	55365.1	47271.8	34190.4	38007.1	38077.5	36032.3	55819.9	0.0133009	-1.32232	KO-ExT down vs WT-ExT
P85094	Isochorismatase domain-containing protein 2A OS=Mus musculus OX=10090 GN=Isoc2a PE=1 SV=1	Isoc2a	292363	284119	668959	683133	250151	220902	353159	221773	175154	263697	230108	175439	186008	232596	0.0134575	-1.7022	KO-ExT down vs WT-ExT
A2A864	Integrin beta OS=Mus musculus OX=10090 GN=Itgb4 PE=1 SV=1	Itgb4	82194.9	83528.7	67576.5	81297.4	99001.9	54280.1	48183.5	100792	82759.1	111219	110211	139810	82990.6	93441.9	0.0136947	1.41487	KO-ExT up vs WT-ExT
Q8BLU2	Protein-lysine methyltransferase METTL21C OS=Mus musculus OX=10090 GN=Mettl21c PE=2 SV=1	Mettl21c	137876	155486	97744.6	129172	205223	208839	96808.9	296501	130664	179823	210618	360496	446034	255797	0.0139626	1.76679	KO-ExT up vs WT-ExT
P09041	Phosphoglycerate kinase 2 OS=Mus musculus OX=10090 GN=Pgk2 PE=1 SV=4	Pgk2	83916.7	200049	110062	118165	117668	146253	491427	234744	312403	470760	527895	226332	263467	279333	0.0141033	2.07281	KO-ExT up vs WT-ExT
O55143	Sarcoplasmic/endoplasmic reticulum calcium ATPase 2 OS=Mus musculus OX=10090 GN=Atp2a2 PE=1 SV=2	Atp2a2	2.32281e+06	2.31974e+06	2.71737e+06	2.86673e+06	2.69523e+06	2.15257e+06	1.91251e+06	1.54094e+06	1.45341e+06	1.57245e+06	1.42605e+06	2.21121e+06	2.53619e+06	2.07864e+06	0.014191	-1.34483	KO-ExT down vs WT-ExT
P46656	Adrenodoxin, mitochondrial OS=Mus musculus OX=10090 GN=Fdx1 PE=1 SV=1	Fdx1	75297.5	81248.4	65018.7	107076	89230.5	69851	128973	130260	164552	168020	155943	126655	72133.2	118279	0.0143837	1.5079	KO-ExT up vs WT-ExT
Q91ZJ5	UTP--glucose-1-phosphate uridylyltransferase OS=Mus musculus OX=10090 GN=Ugp2 PE=1 SV=3	Ugp2	5.87019e+06	4.3677e+06	5.87478e+06	9.44651e+06	4.21801e+06	4.67264e+06	5.48745e+06	3.77675e+06	4.59412e+06	3.95264e+06	4.56869e+06	3.84669e+06	3.03763e+06	4.09853e+06	0.0143876	-1.39451	KO-ExT down vs WT-ExT
Q9D154	Leukocyte elastase inhibitor A OS=Mus musculus OX=10090 GN=Serpinb1a PE=1 SV=1	Serpinb1a	14680.1	10442.6	14217.3	13657.6	20140.1	8322.1	5556.48	28831.1	13753.4	15756.8	19430.4	45635.6	16648.2	28290.1	0.0147129	1.91407	KO-ExT up vs WT-ExT
Q14BI5	Myomesin 2 OS=Mus musculus OX=10090 GN=Myom2 PE=1 SV=1	Myom2	1.63698e+07	1.23875e+07	1.7171e+07	2.36054e+07	1.40845e+07	1.62773e+07	1.63286e+07	9.80661e+06	1.01197e+07	9.42341e+06	1.6362e+07	1.24515e+07	1.24465e+07	1.46548e+07	0.0147379	-1.36554	KO-ExT down vs WT-ExT
P22315	Ferrochelatase, mitochondrial OS=Mus musculus OX=10090 GN=Fech PE=1 SV=2	Fech	969519	577359	1.33191e+06	1.17073e+06	489238	560805	434852	500527	531218	430668	434007	256635	272844	507506	0.0147513	-1.79037	KO-ExT down vs WT-ExT
P24472	Glutathione S-transferase A4 OS=Mus musculus OX=10090 GN=Gsta4 PE=1 SV=3	Gsta4	380193	355580	294694	298853	398774	336457	230742	193919	192050	180989	191583	353519	307149	229491	0.0147763	-1.41672	KO-ExT down vs WT-ExT
Q3TWI5	Glutathione reductase (Fragment) OS=Mus musculus OX=10090 GN=Gsr PE=2 SV=1	Gsr	355887	292380	440483	455079	343918	246211	217338	289677	211547	205676	204564	238299	268230	225801	0.0148428	-1.39567	KO-ExT down vs WT-ExT
Q9Z2M7	Phosphomannomutase 2 OS=Mus musculus OX=10090 GN=Pmm2 PE=1 SV=1	Pmm2	196747	200488	212510	233275	173861	187904	121559	141213	107313	99632.4	123101	180561	165659	144869	0.0152258	-1.38228	KO-ExT down vs WT-ExT
A0A075B6A3	Immunoglobulin heavy constant alpha (Fragment) OS=Mus musculus OX=10090 GN=Igha PE=1 SV=1	Igha	325263	226550	338297	362520	412911	200967	125244	166261	106936	102824	120691	190447	267271	147914	0.0156934	-1.77965	KO-ExT down vs WT-ExT
Q60759	Glutaryl-CoA dehydrogenase, mitochondrial OS=Mus musculus OX=10090 GN=Gcdh PE=1 SV=2	Gcdh	45232.4	32928.6	52111.1	51917.9	25183.2	26013.5	26825.9	25860.5	27548.9	24691.3	26605.3	20590.9	23026.1	24860.9	0.0157297	-1.43997	KO-ExT down vs WT-ExT
Q61160	FAS-associated death domain protein OS=Mus musculus OX=10090 GN=Fadd PE=1 SV=1	Fadd	39616.7	30485.6	25131.1	65851.9	22371.9	38150.3	24861.9	20381.8	30747.2	19598.7	20108.4	16737.6	23684.7	18651.4	0.0158471	-1.56725	KO-ExT down vs WT-ExT
Q8R4S0	Protein phosphatase 1 regulatory subunit 14C OS=Mus musculus OX=10090 GN=Ppp1r14c PE=1 SV=1	Ppp1r14c	309428	177611	150431	193824	230616	200410	87672.5	177134	100243	38109.2	38021.6	146454	80828.4	103528	0.0162151	-2.14057	KO-ExT down vs WT-ExT
Q62167	ATP-dependent RNA helicase DDX3X OS=Mus musculus OX=10090 GN=Ddx3x PE=1 SV=3	Ddx3x	119931	97775.9	122120	129643	91484.3	93680	101280	67345.1	114176	68034.2	77191.6	88072.5	44634.1	89790.3	0.0162447	-1.41407	KO-ExT down vs WT-ExT
Q3TTY5	Keratin, type II cytoskeletal 2 epidermal OS=Mus musculus OX=10090 GN=Krt2 PE=1 SV=1	Krt2	117341	34475.4	126453	163917	41380.1	119601	163791	44197	59969.4	15882	22086.5	31051.5	111232	19752.4	0.0162725	-2.70934	KO-ExT down vs WT-ExT
Q5SWZ5	Myosin phosphatase Rho-interacting protein OS=Mus musculus OX=10090 GN=Mprip PE=1 SV=1	Mprip	42919.8	52575.6	56779.7	111290	169418	468054	52913	94774.1	181634	221886	594659	658920	278107	821622	0.0163296	3.44134	KO-ExT up vs WT-ExT
Q9D0L4	AarF domain-containing protein kinase 1 OS=Mus musculus OX=10090 GN=Adck1 PE=1 SV=1	Adck1	32031.9	64212.2	51635.6	45038.6	40316.4	51317.3	92543.9	19946.8	41712	39229.6	31866.2	42954.5	23203.2	31693.7	0.0163744	-1.60864	KO-ExT down vs WT-ExT
D9J303	ENH isoform 3a OS=Mus musculus OX=10090 GN=Pdlim5 PE=1 SV=1	Pdlim5	1.1005e+07	6.69687e+06	8.98761e+06	1.28129e+07	8.421e+06	9.63545e+06	5.39652e+06	8.64207e+06	7.42641e+06	2.48704e+06	3.50434e+06	5.94595e+06	2.09187e+06	5.50086e+06	0.0164232	-1.9226	KO-ExT down vs WT-ExT
Q8VHX6	Filamin-C OS=Mus musculus OX=10090 GN=Flnc PE=1 SV=3	Flnc	1.47013e+06	1.06166e+06	1.61659e+06	1.67494e+06	690740	1.03878e+06	1.34745e+06	2.30237e+06	3.30684e+06	1.3588e+06	1.34028e+06	2.24388e+06	1.95667e+06	1.79374e+06	0.0166517	1.59899	KO-ExT up vs WT-ExT
Q3UGR5	Haloacid dehalogenase-like hydrolase domain-containing protein 2 OS=Mus musculus OX=10090 GN=Hdhd2 PE=1 SV=2	Hdhd2	435523	386058	431324	615609	477387	503880	485822	395404	366062	375450	346392	374642	443163	451491	0.0166763	-1.20539	KO-ExT down vs WT-ExT
Q9CQ80	Vacuolar protein-sorting-associated protein 25 OS=Mus musculus OX=10090 GN=Vps25 PE=1 SV=1	Vps25	67084.7	78265.6	65037.3	73565.7	65982.7	66215.6	67025.6	46742.9	63124	69634.4	46206.1	55744.4	54523.9	67755.3	0.0167195	-1.20841	KO-ExT down vs WT-ExT
Q8VDN2	Sodium/potassium-transporting ATPase subunit alpha-1 OS=Mus musculus OX=10090 GN=Atp1a1 PE=1 SV=1	Atp1a1	590375	346835	518897	637582	323579	366533	135740	222272	299120	169111	184130	240089	174045	203401	0.0169168	-1.80317	KO-ExT down vs WT-ExT
P53395	Lipoamide acyltransferase component of branched-chain alpha-keto acid dehydrogenase complex, mitochondrial OS=Mus musculus OX=10090 GN=Dbt PE=1 SV=2	Dbt	473417	332764	403421	454205	251165	288373	310677	240171	282382	235047	226835	210596	88773.4	301912	0.0170081	-1.63939	KO-ExT down vs WT-ExT
P07309	Transthyretin OS=Mus musculus OX=10090 GN=Ttr PE=1 SV=1	Ttr	1.29591e+06	1.49859e+06	1.53242e+06	1.96015e+06	2.47594e+06	1.59872e+06	1.03564e+06	910432	605568	790207	992146	1.33333e+06	1.6601e+06	1.05047e+06	0.0171791	-1.57267	KO-ExT down vs WT-ExT
Q9D0M1	Phosphoribosyl pyrophosphate synthase-associated protein 1 OS=Mus musculus OX=10090 GN=Prpsap1 PE=1 SV=1	Prpsap1	33224.7	33537.8	26813.5	19329.8	28051.9	21981	28659.8	24568.1	17224.5	19106.9	20284.3	22668.3	24727.6	17156.5	0.0174591	-1.30572	KO-ExT down vs WT-ExT
Q62319	Titin (Fragment) OS=Mus musculus OX=10090 PE=4 SV=1	Q62319	2.13358e+06	1.25294e+06	1.56413e+06	2.05767e+06	1.26385e+06	1.38502e+06	1.12359e+06	968057	1.55779e+06	1.04228e+06	1.0157e+06	1.17069e+06	1.084e+06	865209	0.0177189	-1.38252	KO-ExT down vs WT-ExT
Q60932	Voltage-dependent anion-selective channel protein 1 OS=Mus musculus OX=10090 GN=Vdac1 PE=1 SV=3	Vdac1	2.04693e+07	1.87106e+07	2.33539e+07	2.5803e+07	1.49376e+07	1.61089e+07	1.57476e+07	1.43677e+07	1.4638e+07	1.55533e+07	1.68264e+07	1.33068e+07	1.14906e+07	1.6922e+07	0.0177352	-1.296	KO-ExT down vs WT-ExT
Q6IFZ6	Keratin, type II cytoskeletal 1b OS=Mus musculus OX=10090 GN=Krt77 PE=1 SV=1	Krt77	916478	362741	1.09879e+06	1.3018e+06	413404	884463	1.21147e+06	356547	294010	146789	181035	270496	1.55e+06	200762	0.0177974	-2.64192	KO-ExT down vs WT-ExT
Q60930	Voltage-dependent anion-selective channel protein 2 OS=Mus musculus OX=10090 GN=Vdac2 PE=1 SV=2	Vdac2	4.28996e+06	3.33888e+06	5.19642e+06	4.88546e+06	2.55554e+06	3.09028e+06	2.55924e+06	2.87053e+06	2.60009e+06	2.43364e+06	2.16587e+06	2.55324e+06	2.12408e+06	3.19352e+06	0.0180946	-1.40461	KO-ExT down vs WT-ExT
Q9D1A2	Cytosolic non-specific dipeptidase OS=Mus musculus OX=10090 GN=Cndp2 PE=1 SV=1	Cndp2	317164	436252	426494	474687	502544	439845	352660	292484	193405	247978	236635	369150	452931	346659	0.0181671	-1.41485	KO-ExT down vs WT-ExT
Q3TMH2	Secernin-3 OS=Mus musculus OX=10090 GN=Scrn3 PE=1 SV=1	Scrn3	963197	909995	895015	1.25606e+06	1.0824e+06	872088	881923	784234	669069	768475	669483	964506	837052	914732	0.0182516	-1.22395	KO-ExT down vs WT-ExT
Q8BM32	Uncharacterized protein (Fragment) OS=Mus musculus OX=10090 GN=Ttn PE=2 SV=1	Ttn	1.33916e+06	774147	1.18557e+06	1.22567e+06	355975	571998	277171	288613	569190	262008	353300	290944	678954	274292	0.0183522	-1.87379	KO-ExT down vs WT-ExT
P01895	H-2 class I histocompatibility antigen, alpha chain (Fragment) OS=Mus musculus OX=10090 GN=H2-D1 PE=1 SV=1	H2-D1	101002	66490	110096	110382	80396.2	68207.9	51100.6	56771.8	52919.3	48438.4	45764.5	49873.3	90575.2	52112.3	0.0186572	-1.4665	KO-ExT down vs WT-ExT
Q8VIB3	Type 2 lactosamine alpha-2,3-sialyltransferase OS=Mus musculus OX=10090 GN=St3gal6 PE=2 SV=3	St3gal6	29210.2	32285.2	21686.8	25397.4	33743.4	33587	23531.5	18278.5	11347	20111.7	15487	31540.5	19835.5	24075.3	0.0188229	-1.46141	KO-ExT down vs WT-ExT
G3X9Q1	Integrin alpha-7 OS=Mus musculus OX=10090 GN=Itga7 PE=1 SV=1	Itga7	337918	313235	306328	403534	386725	318087	327407	317262	459219	465456	440302	357489	463862	397622	0.0192866	1.20718	KO-ExT down vs WT-ExT
P63328	Serine/threonine-protein phosphatase 2B catalytic subunit alpha isoform OS=Mus musculus OX=10090 GN=Ppp3ca PE=1 SV=1	Ppp3ca	470700	493568	551182	574684	517826	476466	412056	380042	302780	284879	306963	518134	501822	417265	0.0192996	-1.31647	KO-ExT down vs WT-ExT
P19123	Troponin C, slow skeletal and cardiac muscles OS=Mus musculus OX=10090 GN=Tnnc1 PE=1 SV=1	Tnnc1	3900.02	8271.1	5349.29	62455.5	1139.62	6962.67	87156.5	574012	39668.6	61233.2	78679.2	10492.8	112814	61668.9	0.0196174	7.2711	KO-ExT up vs WT-ExT
Q8BZ71	SH3 and cysteine-rich domain-containing protein 3 OS=Mus musculus OX=10090 GN=Stac3 PE=1 SV=1	Stac3	962355	652925	729836	882921	845884	891214	562813	572327	727549	477500	415302	768404	496831	645510	0.0198315	-1.35629	KO-ExT down vs WT-ExT
Q8CFX1	GDH/6PGL endoplasmic bifunctional protein OS=Mus musculus OX=10090 GN=H6pd PE=1 SV=2	H6pd	25660.1	26505	15940	13966.6	46136	29709	35529.6	38529.9	34233.1	38048.3	46814.8	39075.8	57306	36155.2	0.0199691	1.59093	KO-ExT down vs WT-ExT
Q91ZA3	Propionyl-CoA carboxylase alpha chain, mitochondrial OS=Mus musculus OX=10090 GN=Pcca PE=1 SV=2	Pcca	563920	403847	622846	776558	341611	493154	256384	327017	306434	280437	300887	351237	269132	364852	0.0202369	-1.49013	KO-ExT down vs WT-ExT
Q8VED5	Keratin, type II cytoskeletal 79 OS=Mus musculus OX=10090 GN=Krt79 PE=1 SV=2	Krt79	140416	39064.7	157029	232782	53353.9	181024	193761	58833.6	71655.6	52040.6	36969.5	42692.4	107399	38678.2	0.0204033	-2.21413	KO-ExT down vs WT-ExT
Q9CQF9	Prenylcysteine oxidase OS=Mus musculus OX=10090 GN=Pcyox1 PE=1 SV=1	Pcyox1	137954	176447	160817	186371	247859	212176	168555	113627	118160	146179	124838	132245	158368	192865	0.0207124	-1.30755	KO-ExT down vs WT-ExT
Q9CRD2	ER membrane protein complex subunit 2 OS=Mus musculus OX=10090 GN=Emc2 PE=1 SV=1	Emc2	124631	95606.5	118835	135593	119622	114239	74792.9	84922	65321	75753.5	75434.8	119203	55053.8	96755.4	0.0207712	-1.38447	KO-ExT down vs WT-ExT
Q99MR8	Methylcrotonoyl-CoA carboxylase subunit alpha, mitochondrial OS=Mus musculus OX=10090 GN=Mccc1 PE=1 SV=2	Mccc1	194066	143136	210520	234435	69114	112115	102206	102393	117177	57245.9	70064.5	84567.7	35066.2	103039	0.0210098	-1.84882	KO-ExT down vs WT-ExT
Z4YJF5	Myomesin-1 OS=Mus musculus OX=10090 GN=Myom1 PE=1 SV=1	Myom1	9.65498e+06	6.62889e+06	9.25493e+06	1.28518e+07	7.87315e+06	8.88105e+06	6.65009e+06	6.5961e+06	7.49336e+06	7.10375e+06	6.68582e+06	7.47592e+06	5.23282e+06	6.05459e+06	0.0215686	-1.30269	KO-ExT down vs WT-ExT
Q8BVG4	Dipeptidyl peptidase 9 OS=Mus musculus OX=10090 GN=Dpp9 PE=1 SV=2	Dpp9	65993.8	44190.7	80541.9	70517.7	48323.9	45598.7	26049	36453	37225.6	38506.9	40636.1	33169.5	25012	29390.5	0.0216676	-1.51552	KO-ExT down vs WT-ExT
P02535	Keratin, type I cytoskeletal 10 OS=Mus musculus OX=10090 GN=Krt10 PE=1 SV=3	Krt10	654297	175079	764124	961940	191331	744197	510372	199407	240949	82886.8	120590	129666	769424	107598	0.0218045	-2.74918	KO-ExT down vs WT-ExT
Q9ERK4	Exportin-2 OS=Mus musculus OX=10090 GN=Cse1l PE=1 SV=1	Cse1l	469776	374588	477752	300599	287218	274229	392727	237029	288842	269179	304636	337127	264447	259335	0.0218364	-1.2924	KO-ExT down vs WT-ExT
Q8BG95	Protein phosphatase 1 regulatory subunit 12B OS=Mus musculus OX=10090 GN=Ppp1r12b PE=1 SV=2	Ppp1r12b	319038	210235	140219	255930	258944	291195	99415.4	392688	302840	250145	276920	581364	339663	385422	0.0218573	1.66009	KO-ExT up vs WT-ExT
P17183	Gamma-enolase OS=Mus musculus OX=10090 GN=Eno2 PE=1 SV=2	Eno2	1.44355e+06	1.07906e+06	1.53172e+06	2.49864e+06	1.63217e+06	1.59452e+06	1.13818e+06	1.03185e+06	874601	716786	1.08241e+06	1.17927e+06	1.15401e+06	1.49577e+06	0.0220197	-1.43269	KO-ExT down vs WT-ExT
Q9R0P6	Signal peptidase complex catalytic subunit SEC11A OS=Mus musculus OX=10090 GN=Sec11a PE=1 SV=1	Sec11a	55773.1	52176.6	45615	40565.9	68701.3	71683.4	41533.3	38764.3	38999.6	32659.6	36291.3	54575	27518.6	45065.6	0.0220558	-1.37051	KO-ExT down vs WT-ExT
P03893	NADH-ubiquinone oxidoreductase chain 2 OS=Mus musculus OX=10090 GN=Mtnd2 PE=1 SV=2	Mtnd2	345103	574599	299892	298608	646304	705634	1.39102e+06	474419	1.27176e+06	1.06165e+06	1.40493e+06	1.43318e+06	744904	1.82284e+06	0.022064	2.05631	KO-ExT down vs WT-ExT
Q9CQ65	S-methyl-5'-thioadenosine phosphorylase OS=Mus musculus OX=10090 GN=Mtap PE=1 SV=1	Mtap	186582	143568	152233	237249	136568	156968	114388	118202	133338	115891	115734	125190	138220	118565	0.0222188	-1.27476	KO-ExT down vs WT-ExT
P12710	Fatty acid-binding protein, liver OS=Mus musculus OX=10090 GN=Fabp1 PE=1 SV=2	Fabp1	1956.67	1460.02	1958.98	1115.42	1218.53	5899.33	2669.32	231989	341.597	86570.7	108823	4579.66	756111	7788.14	0.0222715	14.965	KO-ExT up vs WT-ExT
Q6NZJ6	Eukaryotic translation initiation factor 4 gamma 1 OS=Mus musculus OX=10090 GN=Eif4g1 PE=1 SV=1	Eif4g1	194778	309451	192839	162155	260223	258108	198957	152559	208866	130771	133545	150739	63880.7	202336	0.0224271	-1.56729	KO-ExT down vs WT-ExT
Q6ZWZ2	Ubiquitin-conjugating enzyme E2 R2 OS=Mus musculus OX=10090 GN=Ube2r2 PE=1 SV=1	Ube2r2	34560.5	35101.1	16475.4	8230.8	37051.1	30159.7	25200.3	39485.6	37503.2	41937.5	39307.2	45798.7	44708.4	42507.5	0.0227258	1.72724	KO-ExT up vs WT-ExT
P97478	5-demethoxyubiquinone hydroxylase, mitochondrial OS=Mus musculus OX=10090 GN=Coq7 PE=1 SV=3	Coq7	119434	174200	92294.1	107638	104515	145616	258762	143487	224171	240889	253534	239968	140445	364264	0.0228008	1.62273	KO-ExT up vs WT-ExT
Q9Z1Z0	General vesicular transport factor p115 OS=Mus musculus OX=10090 GN=Uso1 PE=1 SV=2	Uso1	56520.1	48014	31960.1	34844.8	40595.1	44394.7	30141.1	56104	47266.9	40868.3	48969.1	57492.3	70485.7	55262.7	0.0228184	1.32684	KO-ExT up vs WT-ExT
P50446	Keratin, type II cytoskeletal 6A OS=Mus musculus OX=10090 GN=Krt6a PE=1 SV=3	Krt6a	372287	100275	364438	540240	122400	279118	569911	136727	154684	94152.8	113069	85189.7	308050	77545.8	0.0228929	-2.27182	KO-ExT down vs WT-ExT
Q9WUA2	Phenylalanine--tRNA ligase beta subunit OS=Mus musculus OX=10090 GN=Farsb PE=1 SV=2	Farsb	60212.8	54446.8	49678.4	54197.8	51289.9	49550.5	27676.1	44073	39915.7	21468.7	32649.2	41159.7	23542.2	37396.2	0.0229947	-1.45635	KO-ExT down vs WT-ExT
Q9D0M5	Dynein light chain 2, cytoplasmic OS=Mus musculus OX=10090 GN=Dynll2 PE=1 SV=1	Dynll2	903063	702591	878750	577586	771504	1.02493e+06	451403	650772	427094	374861	395846	774656	461648	526186	0.0230023	-1.46969	KO-ExT down vs WT-ExT
P42232	Signal transducer and activator of transcription 5B OS=Mus musculus OX=10090 GN=Stat5b PE=1 SV=1	Stat5b	66656.1	56273.6	75322.2	63030.6	46665.7	65885.2	28866.8	50586.7	39441.7	33680.3	20503.5	49638.7	28880.5	35682.4	0.0231794	-1.55941	KO-ExT down vs WT-ExT
F6Q6Z0	Titin (Fragment) OS=Mus musculus OX=10090 GN=Ttn PE=1 SV=1	Ttn	643810	557025	727619	812372	400605	372223	233480	566464	284190	234404	207135	272735	142464	299616	0.0234741	-1.97208	KO-ExT down vs WT-ExT
Q99MN9	Propionyl-CoA carboxylase beta chain, mitochondrial OS=Mus musculus OX=10090 GN=Pccb PE=1 SV=2	Pccb	370079	390117	561999	692077	315259	333250	445282	214745	207307	344426	408205	311386	156219	374108	0.0241773	-1.56567	KO-ExT down vs WT-ExT
Q62181	Semaphorin-3C OS=Mus musculus OX=10090 GN=Sema3c PE=1 SV=2	Sema3c	21081.9	11255.9	3881.35	9928.12	9586.46	35223.9	9363.51	4504.54	9558.83	3214.68	8593.2	6674.25	3936.28	3202.78	0.0242645	-2.24662	KO-ExT down vs WT-ExT
E9QA62	Leiomodin-3 OS=Mus musculus OX=10090 GN=Lmod3 PE=1 SV=1	Lmod3	16479.2	13990	3066.8	4102.21	12514.3	21299.9	8899.73	23645.7	24476.7	16118.4	18108.7	32929.6	11542.5	25888.8	0.0244609	2.18999	KO-ExT up vs WT-ExT
P07934	Phosphorylase b kinase gamma catalytic chain, skeletal muscle/heart isoform OS=Mus musculus OX=10090 GN=Phkg1 PE=1 SV=3	Phkg1	1.0825e+06	1.21496e+06	1.3e+06	1.34414e+06	1.15762e+06	1.22726e+06	862941	815256	634543	829837	768839	1.26833e+06	1.0012e+06	1.04987e+06	0.0245456	-1.30376	KO-ExT down vs WT-ExT
Q91V64	Isochorismatase domain-containing protein 1 OS=Mus musculus OX=10090 GN=Isoc1 PE=1 SV=1	Isoc1	177648	150396	176358	142584	143606	139794	142460	136524	118764	113187	136441	135354	154349	136094	0.0245702	-1.15238	KO-ExT down vs WT-ExT
O35744	Chitinase-like protein 3 OS=Mus musculus OX=10090 GN=Chil3 PE=1 SV=2	Chil3	170949	263.368	108052	137660	5695.52	1401.75	41280.4	2085.75	1335.25	127.531	1567.5	53.604	0	6.29266	0.0246362	-530.035	KO-ExT down vs WT-ExT
Q921R8	Solute carrier family 41 member 3 OS=Mus musculus OX=10090 GN=Slc41a3 PE=1 SV=1	Slc41a3	164908	122964	168285	185990	157138	151527	114175	132499	89630.2	88613.2	99659.1	136822	147825	125190	0.0247064	-1.30649	KO-ExT down vs WT-ExT
Q9QYA2	Mitochondrial import receptor subunit TOM40 homolog OS=Mus musculus OX=10090 GN=Tomm40 PE=1 SV=3	Tomm40	68502.7	77848.1	88275.9	66386.8	78320.1	77516.8	76384.1	70886.3	73869.8	115551	103774	105781	135331	90026.3	0.0247361	1.2785	KO-ExT up vs WT-ExT
Q924X2	Carnitine O-palmitoyltransferase 1, muscle isoform OS=Mus musculus OX=10090 GN=Cpt1b PE=1 SV=1	Cpt1b	2.26306e+06	1.85726e+06	2.66427e+06	3.1649e+06	1.32942e+06	1.82463e+06	1.41717e+06	1.46035e+06	1.42356e+06	1.15534e+06	1.56581e+06	1.43984e+06	937261	1.80918e+06	0.025628	-1.44678	KO-ExT down vs WT-ExT
Q9R0Y5	Adenylate kinase isoenzyme 1 OS=Mus musculus OX=10090 GN=Ak1 PE=1 SV=1	Ak1	6.47683e+07	8.38804e+07	1.04728e+08	1.31602e+08	1.16251e+08	9.821e+07	1.21633e+08	3.75064e+07	3.28374e+07	7.11652e+07	7.08487e+07	1.04464e+08	6.06724e+07	9.36759e+07	0.0264591	-1.61133	KO-ExT down vs WT-ExT
Q9CY64	Biliverdin reductase A OS=Mus musculus OX=10090 GN=Blvra PE=1 SV=1	Blvra	137424	133861	150945	155789	140174	145393	88329.4	103484	91392.8	89385.4	109662	132952	108287	119257	0.0264774	-1.2546	KO-ExT down vs WT-ExT
Q6TEK5	Vitamin K epoxide reductase complex subunit 1-like protein 1 OS=Mus musculus OX=10090 GN=Vkorc1l1 PE=1 SV=1	Vkorc1l1	133890	119038	100544	90579.3	99319.8	110986	75271.8	66728.5	53819.7	58717	61907.6	149739	66843.5	68136.6	0.0264919	-1.45078	KO-ExT down vs WT-ExT
P13412	Troponin I, fast skeletal muscle OS=Mus musculus OX=10090 GN=Tnni2 PE=2 SV=2	Tnni2	4.22435e+07	5.2485e+07	6.35151e+07	7.08351e+07	7.00236e+07	7.19165e+07	4.32363e+07	4.91534e+07	2.36899e+07	2.62857e+07	4.55253e+07	4.76518e+07	5.62663e+07	3.91173e+07	0.0268586	-1.4704	KO-ExT down vs WT-ExT
P05132	cAMP-dependent protein kinase catalytic subunit alpha OS=Mus musculus OX=10090 GN=Prkaca PE=1 SV=3	Prkaca	1.04979e+06	966913	896170	1.355e+06	1.0545e+06	958479	726242	886756	818708	692056	611860	962136	767755	800268	0.0273377	-1.25773	KO-ExT down vs WT-ExT
P0C5K1	Serine/threonine-protein kinase SBK2 OS=Mus musculus OX=10090 GN=Sbk2 PE=3 SV=2	Sbk2	244754	167663	229719	270315	150748	215207	189923	308210	228230	218171	208427	338474	434156	332733	0.0274395	1.38873	KO-ExT up vs WT-ExT
O35350	Calpain-1 catalytic subunit OS=Mus musculus OX=10090 GN=Capn1 PE=1 SV=1	Capn1	729133	632693	666704	901895	716859	576892	491209	508697	549342	455325	459534	604807	292193	639285	0.0276482	-1.3583	KO-ExT down vs WT-ExT
Q91V01	Lysophospholipid acyltransferase 5 OS=Mus musculus OX=10090 GN=Lpcat3 PE=1 SV=1	Lpcat3	77410.2	61736.7	82491.2	92752.3	75962.6	90555	48078.3	50904.1	48479.1	38564.8	33195.2	69460.2	60768.6	74385.3	0.027892	-1.42939	KO-ExT down vs WT-ExT
Q9WVJ2	26S proteasome non-ATPase regulatory subunit 13 OS=Mus musculus OX=10090 GN=Psmd13 PE=1 SV=1	Psmd13	196628	192801	248717	171195	241059	243987	192092	148044	122161	126216	154443	209135	203733	200057	0.0279301	-1.29381	KO-ExT down vs WT-ExT
A6H630	Damage-control phosphatase ARMT1 OS=Mus musculus OX=10090 GN=Armt1 PE=1 SV=1	Armt1	134314	138790	174051	242386	169592	164347	141134	104759	74372.6	107628	122367	158539	152790	138714	0.0282481	-1.36814	KO-ExT down vs WT-ExT
O09161	Calsequestrin-2 OS=Mus musculus OX=10090 GN=Casq2 PE=1 SV=3	Casq2	357326	155518	38922.2	47210	142907	187102	39681.8	293974	200452	293366	282482	292607	117453	348247	0.0283588	2.45629	KO-ExT up vs WT-ExT
P17182	Alpha-enolase OS=Mus musculus OX=10090 GN=Eno1 PE=1 SV=3	Eno1	3.93495e+07	3.29496e+07	4.06024e+07	4.13803e+07	32488515	2.95345e+07	3.02837e+07	2.99661e+07	2.73683e+07	2.92604e+07	2.67277e+07	3.15203e+07	3.46291e+07	3.00971e+07	0.0287022	-1.17016	KO-ExT down vs WT-ExT
Q02789	Voltage-dependent L-type calcium channel subunit alpha-1S OS=Mus musculus OX=10090 GN=Cacna1s PE=1 SV=2	Cacna1s	1.8403e+06	1.76887e+06	1.6731e+06	1.80176e+06	1.76383e+06	1.88437e+06	1.17573e+06	1.52141e+06	1.24271e+06	1.08628e+06	1.20062e+06	1.60543e+06	1.4041e+06	1.59845e+06	0.0294013	-1.23233	KO-ExT down vs WT-ExT
Q8BGQ7	Alanine--tRNA ligase, cytoplasmic OS=Mus musculus OX=10090 GN=Aars1 PE=1 SV=1	Aars1	308702	323339	256101	344473	378712	305548	222015	234972	202847	242777	229851	330417	215358	252314	0.0300226	-1.24883	KO-ExT down vs WT-ExT
Q8BKC5	Importin-5 OS=Mus musculus OX=10090 GN=Ipo5 PE=1 SV=3	Ipo5	271391	271418	297630	464921	272825	299644	337531	207790	210509	202302	239822	287728	306574	277465	0.0301427	-1.27291	KO-ExT down vs WT-ExT
P51660	Peroxisomal multifunctional enzyme type 2 OS=Mus musculus OX=10090 GN=Hsd17b4 PE=1 SV=3	Hsd17b4	46696.1	35701.9	69939	48546.1	43836	40313.7	58775.4	31992.3	42931.1	49386.4	37471.5	35831.5	27730.9	33943.4	0.0302599	-1.31662	KO-ExT down vs WT-ExT
Q9R0P9	Ubiquitin carboxyl-terminal hydrolase isozyme L1 OS=Mus musculus OX=10090 GN=Uchl1 PE=1 SV=1	Uchl1	504176	522453	472365	678068	738448	467871	281184	1.84138e+06	397989	646195	939747	1.61132e+06	2.8065e+06	601072	0.0303252	2.0411	KO-ExT up vs WT-ExT
Q8BT35	Mitoregulin OS=Mus musculus OX=10090 GN=Mtln PE=1 SV=1	Mtln	28720.5	41984.9	33904.4	55516.4	106285	102070	94976.6	98328.8	140729	172439	55297.9	95967.8	110749	118020	0.0304604	1.83768	KO-ExT up vs WT-ExT
P26883	Peptidyl-prolyl cis-trans isomerase FKBP1A OS=Mus musculus OX=10090 GN=Fkbp1a PE=1 SV=2	Fkbp1a	3.44491e+06	3.3838e+06	3.10091e+06	3.44228e+06	4.04122e+06	3.57747e+06	3.04222e+06	4.06005e+06	3.45954e+06	4.292e+06	4.40335e+06	4.94948e+06	3.73713e+06	3.33762e+06	0.0305352	1.16963	KO-ExT up vs WT-ExT
Q99KI0	Aconitate hydratase, mitochondrial OS=Mus musculus OX=10090 GN=Aco2 PE=1 SV=1	Aco2	2.42387e+07	2.20381e+07	3.04456e+07	3.68329e+07	1.4965e+07	1.79599e+07	1.82678e+07	1.70171e+07	1.67339e+07	1.72473e+07	1.68102e+07	1.61989e+07	9.54911e+06	1.86856e+07	0.0307922	-1.43161	KO-ExT down vs WT-ExT
Q69ZQ1	Myogenesis-regulating glycosidase OS=Mus musculus OX=10090 GN=Myorg PE=1 SV=2	Myorg	111164	116565	125614	80095.8	112857	93634.3	94101.6	66207.5	97305.2	104242	66043.4	84524.6	49257.6	93417	0.0312874	-1.33393	KO-ExT down vs WT-ExT
Q8BH86	D-glutamate cyclase, mitochondrial OS=Mus musculus OX=10090 GN=Dglucy PE=1 SV=1	Dglucy	100752	111700	111224	151351	120791	91571.6	86781.7	78033.6	67992.1	76876.9	81704.6	112415	100501	93541.8	0.031653	-1.26429	KO-ExT down vs WT-ExT
P08226	Apolipoprotein E OS=Mus musculus OX=10090 GN=Apoe PE=1 SV=2	Apoe	112845	120588	114406	70642.9	253980	82550.8	106353	133586	139147	192893	164765	217198	268068	153288	0.0317781	1.55007	KO-ExT up vs WT-ExT
G5E895	Aldo-keto reductase family 1, member B10 (aldose reductase) OS=Mus musculus OX=10090 GN=Akr1b10 PE=1 SV=1	Akr1b10	380058	685919	596277	696488	618291	563145	723820	378941	341324	520008	550082	422058	425829	596826	0.0320867	-1.31708	KO-ExT down vs WT-ExT
P47809	Dual specificity mitogen-activated protein kinase kinase 4 OS=Mus musculus OX=10090 GN=Map2k4 PE=1 SV=2	Map2k4	205926	169409	208011	276366	152073	159438	150485	146395	149567	108540	113291	182315	124292	174266	0.0323734	-1.31727	KO-ExT down vs WT-ExT
P45376	Aldo-keto reductase family 1 member B1 OS=Mus musculus OX=10090 GN=Akr1b1 PE=1 SV=3	Akr1b1	1.40367e+06	1.32741e+06	1.33438e+06	1.09285e+06	1.15193e+06	819088	1.23692e+06	938073	738982	1.10679e+06	762890	1.27398e+06	874642	883286	0.0328167	-1.2759	KO-ExT down vs WT-ExT
Q9CQ45	Neudesin OS=Mus musculus OX=10090 GN=Nenf PE=1 SV=1	Nenf	174623	198001	178719	201954	166315	170820	195730	195445	124934	175180	140110	166849	160996	146789	0.0328303	-1.16636	KO-ExT down vs WT-ExT
Q8BTY1	Kynurenine--oxoglutarate transaminase 1 OS=Mus musculus OX=10090 GN=Kyat1 PE=1 SV=1	Kyat1	194531	185966	222398	226609	168012	136007	155123	157334	162068	169644	140422	153849	139353	131222	0.0330357	-1.20928	KO-ExT down vs WT-ExT
Q8BRK8	5'-AMP-activated protein kinase catalytic subunit alpha-2 OS=Mus musculus OX=10090 GN=Prkaa2 PE=1 SV=3	Prkaa2	113662	86506	112474	136658	90728.2	158405	77710.2	87420.8	85018.5	52749.3	73436.8	111663	78945.6	75837.1	0.0333374	-1.36367	KO-ExT down vs WT-ExT
Q8R429	Sarcoplasmic/endoplasmic reticulum calcium ATPase 1 OS=Mus musculus OX=10090 GN=Atp2a1 PE=1 SV=1	Atp2a1	6.29968e+08	4.24261e+08	6.68089e+08	8.83136e+08	5.23826e+08	5.1496e+08	3.00873e+08	4.14316e+08	3.10642e+08	3.00521e+08	3.07442e+08	4.12483e+08	5.17249e+08	3.95161e+08	0.0333594	-1.43882	KO-ExT down vs WT-ExT
O35226	26S proteasome non-ATPase regulatory subunit 4 OS=Mus musculus OX=10090 GN=Psmd4 PE=1 SV=1	Psmd4	97639.6	105338	127853	98129.5	104836	76836.2	46186.3	91893	51447.8	49462.2	49787.3	85607.6	27783.5	63674	0.0335342	-1.60325	KO-ExT down vs WT-ExT
Q505B7	Protein archease OS=Mus musculus OX=10090 GN=Zbtb8os PE=1 SV=2	Zbtb8os	169640	58306	176378	75050.2	49219.2	53925.1	58940.8	40307.9	47575.7	32489.7	39008	43122.6	90156.3	38199.8	0.0336671	-1.78059	KO-ExT down vs WT-ExT
Q9JLV1	BAG family molecular chaperone regulator 3 OS=Mus musculus OX=10090 GN=Bag3 PE=1 SV=2	Bag3	745162	551691	645175	803784	560584	545522	507374	1.08037e+06	774143	639454	650077	903584	686992	784799	0.033905	1.26278	KO-ExT up vs WT-ExT
Q61035	Histidine--tRNA ligase, cytoplasmic OS=Mus musculus OX=10090 GN=Hars1 PE=1 SV=2	Hars1	121255	138310	165498	175569	158872	140496	154688	126258	99866.4	130384	114757	140394	79967.1	155886	0.0339364	-1.26192	KO-ExT down vs WT-ExT
Q61335	B-cell receptor-associated protein 31 OS=Mus musculus OX=10090 GN=Bcap31 PE=1 SV=4	Bcap31	136614	134602	173944	211303	161954	144315	113684	139182	81079.6	71784.4	73588.6	145666	115314	151914	0.0339723	-1.42284	KO-ExT down vs WT-ExT
A0A571BD03	Proline-rich protein 33 OS=Mus musculus OX=10090 GN=Prr33 PE=1 SV=1	Prr33	859987	582057	829284	841444	573111	814880	341286	556554	352217	334389	394493	481589	86594.7	532602	0.0345019	-1.92212	KO-ExT down vs WT-ExT
A8DUP7	Beta-globin OS=Mus musculus OX=10090 GN=Hbbt1 PE=3 SV=1	Hbbt1	47182.2	5569.6	287904	274090	873685	306735	3200.22	15634.6	7427.98	9821.53	10142.1	2813.3	62290.3	1201.53	0.0349018	-9.56062	KO-ExT down vs WT-ExT
Q8BUX4	Uncharacterized protein (Fragment) OS=Mus musculus OX=10090 GN=Ttn PE=2 SV=1	Ttn	1.29202e+06	563534	1.08568e+06	1.04613e+06	476673	595102	229056	297141	560005	261240	255487	274985	537423	282210	0.0349259	-1.93937	KO-ExT down vs WT-ExT
P24452	Macrophage-capping protein OS=Mus musculus OX=10090 GN=Capg PE=1 SV=2	Capg	62068.7	44396.3	109392	70988.3	101785	61528.6	42029.8	24742.9	32334.6	36491.1	39579.7	78495.2	54731.6	42060.3	0.0350525	-1.60113	KO-ExT down vs WT-ExT
Q99KC8	von Willebrand factor A domain-containing protein 5A OS=Mus musculus OX=10090 GN=Vwa5a PE=1 SV=2	Vwa5a	100121	91832.1	77260.9	102367	123853	74967	81210	84006.2	95004.8	83524.8	60007.6	64741.8	62692.4	69487.1	0.0352124	-1.25341	KO-ExT down vs WT-ExT
Q99JY0	Trifunctional enzyme subunit beta, mitochondrial OS=Mus musculus OX=10090 GN=Hadhb PE=1 SV=1	Hadhb	4.14556e+06	2.36892e+06	4.02441e+06	5.01446e+06	1.83015e+06	2.18349e+06	2.31336e+06	2.11185e+06	2.19051e+06	1.94678e+06	2.28595e+06	1.7894e+06	1.05816e+06	2.33206e+06	0.0352175	-1.5358	KO-ExT down vs WT-ExT
Q9D7N9	Adipocyte plasma membrane-associated protein OS=Mus musculus OX=10090 GN=Apmap PE=1 SV=1	Apmap	229809	234034	226265	256624	233389	216626	225909	195487	188390	230520	214832	251184	182752	182352	0.0354267	-1.12888	KO-ExT down vs WT-ExT
Q9CYG7	Mitochondrial import receptor subunit TOM34 OS=Mus musculus OX=10090 GN=Tomm34 PE=1 SV=1	Tomm34	46082.7	26389.7	45795	58928	29379.8	34135.6	11687.1	43045.6	27436.2	10655	9141.4	11771.5	6577.43	20643.9	0.0356918	-2.14541	KO-ExT down vs WT-ExT
P04370	Myelin basic protein OS=Mus musculus OX=10090 GN=Mbp PE=1 SV=2	Mbp	1.57061e+06	492719	1.11348e+06	1.17927e+06	319848	375609	301290	445880	877413	221445	191968	97656.7	223997	221517	0.0361457	-2.39833	KO-ExT down vs WT-ExT
Q8BYH7	TBC1 domain family member 17 OS=Mus musculus OX=10090 GN=Tbc1d17 PE=1 SV=2	Tbc1d17	41491.4	40099.4	33483.6	46415.1	39517.8	39356.4	44165.1	31952.6	34053.5	24910.6	27538.4	28909.9	39478.9	46588.3	0.0361594	-1.23871	KO-ExT down vs WT-ExT
Q8K3C3	Protein LZIC OS=Mus musculus OX=10090 GN=Lzic PE=1 SV=1	Lzic	35982.1	57879.2	30452	23481.7	26381.5	27760.3	34482.1	60938.8	43066.3	42618.9	38601.8	33659.1	78975.5	43671	0.0362377	1.4477	KO-ExT up vs WT-ExT
Q9QYG0	Protein NDRG2 OS=Mus musculus OX=10090 GN=Ndrg2 PE=1 SV=1	Ndrg2	6.04722e+06	5.67673e+06	4.52488e+06	6.37531e+06	6.48867e+06	6.2781e+06	4.62529e+06	7.23801e+06	5.41034e+06	6.31255e+06	6.59529e+06	8.70307e+06	6.93277e+06	6.99309e+06	0.036473	1.2049	KO-ExT up vs WT-ExT
B0LAA9	Phosphoglycerate kinase (Fragment) OS=Mus musculus OX=10090 GN=Pgk1 PE=2 SV=1	Pgk1	248146	257375	292225	281582	235805	320579	142494	214871	159913	131647	190660	156472	198953	250313	0.0365702	-1.35585	KO-ExT down vs WT-ExT
O08529	Calpain-2 catalytic subunit OS=Mus musculus OX=10090 GN=Capn2 PE=1 SV=4	Capn2	1.73588e+06	550100	164569	201002	662797	830149	387454	1.96147e+06	1.64882e+06	1.0004e+06	727188	756153	857639	1.22544e+06	0.0367316	2.23395	KO-ExT up vs WT-ExT
Q922Y1	UBX domain-containing protein 1 OS=Mus musculus OX=10090 GN=Ubxn1 PE=1 SV=1	Ubxn1	197068	305792	146642	171020	279533	244125	438951	335811	368530	427862	450423	484472	190333	435676	0.0371162	1.54659	KO-ExT up vs WT-ExT
A0A075DCF9	NADH-ubiquinone oxidoreductase chain 2 OS=Mus musculus OX=10090 GN=ND2 PE=3 SV=1	ND2	30623.8	50009.9	37586.8	14545	72101.5	71749.5	117182	36652	86318.9	94727.6	73608.7	64210.6	50407.9	91735.4	0.0372899	2.97153	KO-ExT up vs WT-ExT
P48772	Cytochrome c oxidase subunit 8B, mitochondrial OS=Mus musculus OX=10090 GN=Cox8b PE=3 SV=1	Cox8b	757347	2.32661e+06	435008	341149	2.10972e+06	1.94127e+06	4.13246e+06	1.75632e+06	5.04703e+06	6.29373e+06	3.86e+06	2.62051e+06	1.35528e+06	5.83695e+06	0.0377642	2.68602	KO-ExT up vs WT-ExT
Q9CYH2	Peroxiredoxin-like 2A OS=Mus musculus OX=10090 GN=Prxl2a PE=1 SV=2	Prxl2a	75084.6	137118	167380	274238	140906	148193	86838.7	81429.1	45877.3	92805.4	95410.7	106529	95553.7	105404	0.0385636	-1.57597	KO-ExT down vs WT-ExT
P34884	Macrophage migration inhibitory factor OS=Mus musculus OX=10090 GN=Mif PE=1 SV=2	Mif	3.47712e+06	3.47693e+06	3.60771e+06	5.06837e+06	5.07758e+06	4.42892e+06	3.34929e+06	3.19361e+06	2.36328e+06	2.6139e+06	2.89834e+06	4.20531e+06	3.31775e+06	3.84286e+06	0.0385772	-1.27346	KO-ExT down vs WT-ExT
P17751	Triosephosphate isomerase OS=Mus musculus OX=10090 GN=Tpi1 PE=1 SV=4	Tpi1	1.46764e+08	1.13405e+08	131794250	1.7022e+08	1.22152e+08	1.16639e+08	74415231	1.05747e+08	8.91056e+07	7.78988e+07	8.03585e+07	9.9687e+07	1.1661e+08	9.31959e+07	0.0387114	-1.29763	KO-ExT down vs WT-ExT
Q64337	Sequestosome-1 OS=Mus musculus OX=10090 GN=Sqstm1 PE=1 SV=1	Sqstm1	36999.1	27267.7	5453.18	9591.68	35649.4	38381.3	8417.8	47197	32897.1	23565.7	28702.1	80885.3	50883.5	41299.1	0.0387504	2.25194	KO-ExT up vs WT-ExT
Q8R086	Sulfite oxidase, mitochondrial OS=Mus musculus OX=10090 GN=Suox PE=1 SV=2	Suox	318714	262818	327345	314709	198373	248711	197983	223370	196535	209015	210360	231170	180837	242947	0.0391079	-1.23166	KO-ExT down vs WT-ExT
P29391	Ferritin light chain 1 OS=Mus musculus OX=10090 GN=Ftl1 PE=1 SV=2	Ftl1	436666	304442	365304	481240	434856	228718	202669	242970	191814	162022	223155	208541	400427	226825	0.0392358	-1.46897	KO-ExT down vs WT-ExT
Q8BVJ7	PDZ and LIM domain protein 7 OS=Mus musculus OX=10090 GN=Pdlim7 PE=1 SV=1	Pdlim7	7.86552e+06	6.19805e+06	6.49832e+06	8.59229e+06	1.12506e+07	1.05232e+07	4.73902e+06	5.70788e+06	4.01531e+06	3.88586e+06	4.96814e+06	8.24939e+06	6.8155e+06	4.98316e+06	0.0392671	-1.43153	KO-ExT down vs WT-ExT
Q80X95	Ras-related GTP-binding protein A OS=Mus musculus OX=10090 GN=Rraga PE=1 SV=1	Rraga	32982.2	47587	22423.1	18263.6	27586	37529.2	31455.7	37315	44551.5	39772.9	51724.4	51637.7	31565.4	35932.1	0.0396997	1.38078	KO-ExT up vs WT-ExT
Q9Z0S1	3'(2'),5'-bisphosphate nucleotidase 1 OS=Mus musculus OX=10090 GN=Bpnt1 PE=1 SV=2	Bpnt1	45390.6	38354.9	44992.9	37746.6	53238.4	67637.9	50431.7	39019.7	56967.5	63632.4	60091.6	69890.1	75013.7	85839.8	0.0400847	1.32378	KO-ExT up vs WT-ExT
P59999	Actin-related protein 2/3 complex subunit 4 OS=Mus musculus OX=10090 GN=Arpc4 PE=1 SV=3	Arpc4	87175.6	61537.6	80921.3	59848.7	66478	53610.7	42384.5	58593.6	53725.4	41969.2	39149.3	58864.1	28895.8	51123.6	0.040425	-1.3627	KO-ExT down vs WT-ExT
P48758	Carbonyl reductase [NADPH] 1 OS=Mus musculus OX=10090 GN=Cbr1 PE=1 SV=3	Cbr1	428595	403901	486187	667151	434352	426841	282080	313337	223242	295424	314050	406652	377891	396713	0.0406087	-1.33156	KO-ExT down vs WT-ExT
Q62048	Astrocytic phosphoprotein PEA-15 OS=Mus musculus OX=10090 GN=Pea15 PE=1 SV=1	Pea15	3114.08	2099.5	16707.4	109307	23208.3	32556.8	62190.9	94661.8	87114.9	98732.8	47944.3	36817.8	61769.2	60953.7	0.04076	3.70837	KO-ExT up vs WT-ExT
Q8R5A0	N-lysine methyltransferase SMYD2 OS=Mus musculus OX=10090 GN=Smyd2 PE=1 SV=1	Smyd2	3985.96	5847.9	5811.49	14314	21943.8	29653	10396.4	4267.31	2429.49	2689.13	1827.69	12623.5	3098.67	10809.1	0.0411284	-2.49912	KO-ExT down vs WT-ExT
Q9CPQ1	Cytochrome c oxidase subunit 6C OS=Mus musculus OX=10090 GN=Cox6c PE=1 SV=3	Cox6c	1.81844e+06	1.64642e+06	2.55225e+06	3.24629e+06	2.30292e+06	2.54731e+06	1.96675e+06	2.25115e+06	2.2412e+06	2.97834e+06	3.40796e+06	3.50335e+06	2.94914e+06	3.30652e+06	0.0412414	1.29515	KO-ExT up vs WT-ExT
P07310	Creatine kinase M-type OS=Mus musculus OX=10090 GN=Ckm PE=1 SV=1	Ckm	9.73398e+08	950232040	1100502701	1329130508	1269081775	1148303574	7.65531e+08	8.98812e+08	7.03136e+08	8.77902e+08	8.9423e+08	1043962877	8.30387e+08	9.06902e+08	0.0413518	-1.21325	KO-ExT down vs WT-ExT
A0A0J9YKD4	Creatine kinase M-type OS=Mus musculus OX=10090 GN=Ckm PE=1 SV=1	Ckm	5.29988e+06	5.17374e+06	5.99193e+06	7.23674e+06	6.90979e+06	6.25219e+06	4.1681e+06	4.89378e+06	3.82838e+06	4.77993e+06	4.86883e+06	5.68408e+06	4.52122e+06	4.93782e+06	0.0413518	-1.21325	KO-ExT down vs WT-ExT
Q9DB25	Dolichyl-phosphate beta-glucosyltransferase OS=Mus musculus OX=10090 GN=Alg5 PE=1 SV=1	Alg5	51270.6	60082.8	48323.2	53041.3	86396.1	69157.9	58710.8	70842.7	64596.5	81363.7	63057.5	117666	97759	66523.1	0.041829	1.30617	KO-ExT up vs WT-ExT
P48678	Prelamin-A/C OS=Mus musculus OX=10090 GN=Lmna PE=1 SV=2	Lmna	560948	316029	520374	636198	625357	504961	258129	285955	286383	222400	207182	542334	292646	421454	0.0419184	-1.52239	KO-ExT down vs WT-ExT
Q9WTZ1	RING-box protein 2 OS=Mus musculus OX=10090 GN=Rnf7 PE=3 SV=1	Rnf7	53313.1	61143.2	77753.9	44950.5	68425.4	72326	46714.4	63647.3	48620.4	28786.3	68589.6	25254.7	35792.7	32227.3	0.0419997	-1.46951	KO-ExT down vs WT-ExT
P99027	60S acidic ribosomal protein P2 OS=Mus musculus OX=10090 GN=Rplp2 PE=1 SV=3	Rplp2	2.24806e+06	1.54412e+06	453724	532369	1.67988e+06	1.18218e+06	720980	1.92796e+06	1.40006e+06	1.35447e+06	1.511e+06	2.29545e+06	2.78833e+06	1.92228e+06	0.042087	1.77999	KO-ExT up vs WT-ExT
Q5EBQ0	Voltage-dependent anion channel 3 OS=Mus musculus OX=10090 GN=Vdac3 PE=2 SV=1	Vdac3	6.27925e+06	4.97352e+06	6.73862e+06	8.08971e+06	3.77138e+06	4.34091e+06	3.87764e+06	4.11234e+06	4.87145e+06	4.02163e+06	3.9048e+06	3.85698e+06	2.73343e+06	4.1626e+06	0.0425811	-1.34173	KO-ExT down vs WT-ExT
P53702	Cytochrome c-type heme lyase OS=Mus musculus OX=10090 GN=Hccs PE=1 SV=2	Hccs	29080.6	12581.1	26454.5	1173.64	2566.11	9638.43	3932.43	21128.1	18416.8	13837.9	17072.3	23722.9	34009.1	24939.5	0.0434214	2.88763	KO-ExT up vs WT-ExT
Q64521	Glycerol-3-phosphate dehydrogenase, mitochondrial OS=Mus musculus OX=10090 GN=Gpd2 PE=1 SV=2	Gpd2	2.75408e+06	3.26284e+06	2.69951e+06	3.57168e+06	5.20538e+06	4.35138e+06	3.7271e+06	2.36992e+06	2.57307e+06	2.81363e+06	2.61249e+06	3.04717e+06	3.40886e+06	3.15267e+06	0.0437487	-1.25789	KO-ExT down vs WT-ExT
Q9WUK2	Eukaryotic translation initiation factor 4H OS=Mus musculus OX=10090 GN=Eif4h PE=1 SV=3	Eif4h	251384	332005	295918	323031	360044	265752	214595	284184	229027	156434	119963	270578	110139	295764	0.0440049	-1.47537	KO-ExT down vs WT-ExT
Q8K2C6	NAD-dependent protein deacylase sirtuin-5, mitochondrial OS=Mus musculus OX=10090 GN=Sirt5 PE=1 SV=1	Sirt5	195852	111081	155055	167821	61808.6	94833.3	40027.9	41255.4	77535	34762.7	57521.2	58865.2	91688.8	71211	0.0440765	-1.76815	KO-ExT down vs WT-ExT
P62270	40S ribosomal protein S18 OS=Mus musculus OX=10090 GN=Rps18 PE=1 SV=3	Rps18	433611	261703	384369	455045	390346	553280	245648	401059	270654	224366	275789	302889	173018	288615	0.04413	-1.39663	KO-ExT down vs WT-ExT
Q60631	Growth factor receptor-bound protein 2 OS=Mus musculus OX=10090 GN=Grb2 PE=1 SV=1	Grb2	173838	118992	94907.1	102082	134555	124743	114099	142883	121959	145566	195130	190274	145138	134939	0.0442423	1.2514	KO-ExT up vs WT-ExT
P43024	Cytochrome c oxidase subunit 6A1, mitochondrial OS=Mus musculus OX=10090 GN=Cox6a1 PE=1 SV=2	Cox6a1	80930.5	146272	76250.5	79379.4	157005	111805	255313	111448	204199	253594	287119	169716	131506	276682	0.0447919	1.63967	KO-ExT up vs WT-ExT
P35385	Heat shock protein beta-7 OS=Mus musculus OX=10090 GN=Hspb7 PE=1 SV=3	Hspb7	841130	764923	960513	966443	778495	659990	594962	1.47551e+06	1.00036e+06	585278	814533	2.07389e+06	3.19942e+06	1.36417e+06	0.0453274	1.66103	KO-ExT up vs WT-ExT
Q9Z130	Heterogeneous nuclear ribonucleoprotein D-like OS=Mus musculus OX=10090 GN=Hnrnpdl PE=1 SV=1	Hnrnpdl	62504.2	46118.7	55959.7	63578.4	37547.2	43282.1	43714.9	50417.7	45093	37123.2	38850.7	36897.1	20200.6	37057.5	0.0457173	-1.34698	KO-ExT down vs WT-ExT
Q60936	Atypical kinase COQ8A, mitochondrial OS=Mus musculus OX=10090 GN=Coq8a PE=1 SV=2	Coq8a	1.16016e+06	769140	1.41668e+06	1.75175e+06	387387	792618	864873	700723	832009	658912	418883	405238	393275	719843	0.0458561	-1.63961	KO-ExT down vs WT-ExT
Q91VA7	Isocitrate dehydrogenase [NAD] subunit, mitochondrial OS=Mus musculus OX=10090 GN=Idh3b PE=1 SV=1	Idh3b	3.41606e+06	2.6627e+06	4.06711e+06	4.46638e+06	1.90315e+06	2.43721e+06	2.07226e+06	2.26018e+06	2.1036e+06	1.90343e+06	2.02838e+06	2.3042e+06	1.51317e+06	2.71144e+06	0.0463894	-1.37201	KO-ExT down vs WT-ExT
P42669	Transcriptional activator protein Pur-alpha OS=Mus musculus OX=10090 GN=Pura PE=1 SV=1	Pura	307805	215184	275697	330065	275200	260010	140921	214279	182450	188627	158855	201173	214405	201117	0.0468595	-1.29111	KO-ExT down vs WT-ExT
Q8BUJ0	Uncharacterized protein (Fragment) OS=Mus musculus OX=10090 GN=Ttn PE=2 SV=1	Ttn	1.19648e+06	808743	938669	857916	392983	541603	584033	224419	678298	349779	338754	254510	422656	298829	0.0469396	-2.31775	KO-ExT down vs WT-ExT
Q9R059	Four and a half LIM domains protein 3 OS=Mus musculus OX=10090 GN=Fhl3 PE=1 SV=2	Fhl3	591316	586888	847736	884877	591948	647211	522987	865697	572684	721444	711921	1.67687e+06	1.30518e+06	1.20032e+06	0.0472934	1.43977	KO-ExT up vs WT-ExT
Q7TMF3	NADH dehydrogenase [ubiquinone] 1 alpha subcomplex subunit 12 OS=Mus musculus OX=10090 GN=Ndufa12 PE=1 SV=2	Ndufa12	1.92961e+06	1698266	2.58745e+06	2.43038e+06	1.24366e+06	1.41904e+06	1.65911e+06	1.1686e+06	1.49116e+06	1.32671e+06	1.93936e+06	1.15881e+06	738155	1.49491e+06	0.0472969	-1.39968	KO-ExT down vs WT-ExT
A2ABU4	Myomesin-3 OS=Mus musculus OX=10090 GN=Myom3 PE=1 SV=1	Myom3	1.12052e+06	982311	928737	1.29136e+06	1.29871e+06	1.08791e+06	879238	1.27087e+06	1.18509e+06	1.26132e+06	1.06644e+06	1.64401e+06	1.20697e+06	1.33603e+06	0.0477687	1.18468	KO-ExT up vs WT-ExT
Q8QZT1	Acetyl-CoA acetyltransferase, mitochondrial OS=Mus musculus OX=10090 GN=Acat1 PE=1 SV=1	Acat1	4.31214e+06	3.60294e+06	5.92756e+06	7.92987e+06	2.00375e+06	2.64791e+06	3.18797e+06	2.96146e+06	2.84562e+06	2.6231e+06	2.80984e+06	2.29357e+06	1.55287e+06	2.70601e+06	0.0485412	-1.54099	KO-ExT down vs WT-ExT
P82198	Transforming growth factor-beta-induced protein ig-h3 OS=Mus musculus OX=10090 GN=Tgfbi PE=1 SV=1	Tgfbi	35511.7	50188.6	104735	47526	124782	64350.5	69401.6	23919.4	22670.3	45994.5	51658	46826.2	62474.9	42950.2	0.0489583	-1.62976	KO-ExT down vs WT-ExT
Q91XL9	Oxysterol-binding protein-related protein 1 OS=Mus musculus OX=10090 GN=Osbpl1a PE=1 SV=2	Osbpl1a	42294.5	50283.2	33710.8	21393.9	43972.4	34115	49191.3	44550.5	71291	60993.8	62990.3	62379.7	30639.4	53397.7	0.049012	1.4086	KO-ExT up vs WT-ExT
Q3U4P3	Uncharacterized protein (Fragment) OS=Mus musculus OX=10090 GN=Dnm1l PE=2 SV=1	Dnm1l	11706.4	7665.67	9339.06	10000.1	5293.36	7358.86	6974.54	5432.1	7809.47	5017.45	8362	5768.69	2492.87	5686	0.0490428	-1.48124	KO-ExT down vs WT-ExT
Q9Z1T2	Thrombospondin-4 OS=Mus musculus OX=10090 GN=Thbs4 PE=1 SV=1	Thbs4	354685	575178	296432	206332	1.55039e+06	633415	693455	710235	665719	1.41241e+06	998915	1.11946e+06	1.05362e+06	702122	0.0494526	1.81552	KO-ExT up vs WT-ExT
P21278	Guanine nucleotide-binding protein subunit alpha-11 OS=Mus musculus OX=10090 GN=Gna11 PE=1 SV=1	Gna11	97958.9	97050.1	85791.9	98621.1	140895	133546	102798	66051.8	67976.4	92036.9	89910.9	112539	93443.8	87922	0.0496081	-1.24084	KO-ExT down vs WT-ExT
Q8CIG8	Protein arginine N-methyltransferase 5 OS=Mus musculus OX=10090 GN=Prmt5 PE=1 SV=3	Prmt5	262662	159389	188003	230729	124190	181394	96692.8	73442.9	114933	87404.2	97932.8	137954	221713	100319	0.0499173	-1.50932	KO-ExT down vs WT-ExT
Q8K182	Complement component C8 alpha chain OS=Mus musculus OX=10090 GN=C8a PE=1 SV=1	C8a	1836.98	8474.64	983.519	1052.33	10225.3	5261.7	7452.09	2106.13	9479.32	8874.78	14616.7	21918.1	12885.3	12122.4	0.050197	2.80683	KO-ExT down vs WT-ExT
Q9CR29	Coiled-coil domain-containing protein 43 OS=Mus musculus OX=10090 GN=Ccdc43 PE=1 SV=1	Ccdc43	490115	370243	422993	453761	447908	446918	348851	417352	410318	311585	362580	356691	286551	411559	0.050509	-1.1693	KO-ExT down vs WT-ExT
Q3TGW2	Endonuclease/exonuclease/phosphatase family domain-containing protein 1 OS=Mus musculus OX=10090 GN=Eepd1 PE=1 SV=1	Eepd1	84996.2	28563	29516.6	15448.4	45360.7	60580.9	17400.9	22027.3	32100.3	12014.9	11921.6	16830.6	16926.9	27253.4	0.0517824	-1.82457	KO-ExT down vs WT-ExT
P61202	COP9 signalosome complex subunit 2 OS=Mus musculus OX=10090 GN=Cops2 PE=1 SV=1	Cops2	193267	340616	112150	89444.2	268233	235024	246134	227986	335190	308688	243528	352604	286673	331792	0.0518073	1.52066	KO-ExT down vs WT-ExT
P10649	Glutathione S-transferase Mu 1 OS=Mus musculus OX=10090 GN=Gstm1 PE=1 SV=2	Gstm1	1.55101e+06	2.17836e+06	1.86866e+06	1.90179e+06	3.13884e+06	2.36446e+06	1.70633e+06	1.06696e+06	703828	1.07766e+06	1.46436e+06	2.54714e+06	1.67984e+06	1.86643e+06	0.0520199	-1.48688	KO-ExT down vs WT-ExT
A0A0N4SVK8	[Protein ADP-ribosylarginine] hydrolase-like protein 1 OS=Mus musculus OX=10090 GN=Adprhl1 PE=1 SV=1	Adprhl1	99141.4	57565.2	64800.4	44926.9	67620.2	61280.6	32709.5	105283	54549.9	57385.6	79053	145943	137048	83702.1	0.0526517	1.52711	KO-ExT down vs WT-ExT
Q6P3D0	U8 snoRNA-decapping enzyme OS=Mus musculus OX=10090 GN=Nudt16 PE=1 SV=1	Nudt16	37238	30735.3	40463.9	17561.2	38962.4	43075.4	16707.7	17603.5	17685.6	12145.6	11803.7	42095.9	9533.78	29195.2	0.0531026	-1.71484	KO-ExT down vs WT-ExT
P35293	Ras-related protein Rab-18 OS=Mus musculus OX=10090 GN=Rab18 PE=1 SV=2	Rab18	192537	208752	253194	232818	212341	174943	114610	156438	119305	114561	157267	168011	186155	159863	0.0531027	-1.2917	KO-ExT down vs WT-ExT
Q71RI9	Kynurenine--oxoglutarate transaminase 3 OS=Mus musculus OX=10090 GN=Kyat3 PE=1 SV=1	Kyat3	101719	106482	169800	165802	70918.7	60980.8	103474	112076	65682.6	61928	72279.6	67675.5	49395.1	88061.7	0.0532152	-1.45892	KO-ExT down vs WT-ExT
Q8R2G4	Ecto-ADP-ribosyltransferase 3 OS=Mus musculus OX=10090 GN=Art3 PE=1 SV=2	Art3	524575	616969	764515	1.11092e+06	851163	693554	594213	391413	333175	486082	510656	731265	747900	587298	0.0536275	-1.37461	KO-ExT down vs WT-ExT
P62334	26S proteasome regulatory subunit 10B OS=Mus musculus OX=10090 GN=Psmc6 PE=1 SV=1	Psmc6	224739	156990	176340	251806	188846	189300	148277	182522	136715	109750	124035	210353	161571	136100	0.0537154	-1.26851	KO-ExT down vs WT-ExT
Q8K010	5-oxoprolinase OS=Mus musculus OX=10090 GN=Oplah PE=1 SV=1	Oplah	128168	98480.6	134788	162286	83279.5	101787	81072.7	71792.8	61869.6	72909.4	91933.2	95843.3	94369.7	109263	0.0537173	-1.30509	KO-ExT down vs WT-ExT
P62071	Ras-related protein R-Ras2 OS=Mus musculus OX=10090 GN=Rras2 PE=1 SV=1	Rras2	84433.3	79008.9	83458.6	114226	53457.3	62369.7	65397.7	65618.9	40336.8	46597.4	50876.9	75086.6	74350	56644.7	0.0542264	-1.32015	KO-ExT down vs WT-ExT
P27773	Protein disulfide-isomerase A3 OS=Mus musculus OX=10090 GN=Pdia3 PE=1 SV=2	Pdia3	686882	706188	898059	1.18862e+06	731820	651777	665651	705932	672242	565950	420414	628451	486044	812199	0.054561	-1.28763	KO-ExT down vs WT-ExT
P56391	Cytochrome c oxidase subunit 6B1 OS=Mus musculus OX=10090 GN=Cox6b1 PE=1 SV=2	Cox6b1	8.2184e+06	7.89944e+06	1.04724e+07	1.09878e+07	6.21873e+06	8.15498e+06	1.02896e+07	6.10397e+06	5.02978e+06	6.51948e+06	7.48856e+06	8.11008e+06	6.35996e+06	9.65324e+06	0.0546473	-1.26638	KO-ExT down vs WT-ExT
Q9EQG9	Ceramide transfer protein OS=Mus musculus OX=10090 GN=Cert1 PE=1 SV=1	Cert1	24228.3	46274.9	6746.75	2768.26	35949.3	11281.5	12918.5	30839.3	41053.8	49274.1	28913.1	22899.2	29909.6	27570.3	0.0547329	2.26986	KO-ExT down vs WT-ExT
P32921	Tryptophan--tRNA ligase, cytoplasmic OS=Mus musculus OX=10090 GN=Wars1 PE=1 SV=2	Wars1	166232	127399	136664	165301	98607.1	93598.2	69526.8	94298.8	72059.9	58244.1	71190.2	133079	56803.8	110196	0.0549212	-1.44383	KO-ExT down vs WT-ExT
Q91VR5	ATP-dependent RNA helicase DDX1 OS=Mus musculus OX=10090 GN=Ddx1 PE=1 SV=1	Ddx1	98025	107870	151255	138420	70472.8	106508	142730	88528.1	93874.4	114605	56333.9	69292.6	38936.3	112275	0.054929	-1.46658	KO-ExT down vs WT-ExT
Q8BY89	Choline transporter-like protein 2 OS=Mus musculus OX=10090 GN=Slc44a2 PE=1 SV=2	Slc44a2	173351	178655	267621	275042	270136	279014	191616	128897	89570.4	124065	133643	208840	317586	183362	0.0550426	-1.46002	KO-ExT down vs WT-ExT
P55302	Alpha-2-macroglobulin receptor-associated protein OS=Mus musculus OX=10090 GN=Lrpap1 PE=1 SV=1	Lrpap1	225639	196413	170693	208202	227613	245207	85451.6	178250	124313	58497.6	45741.9	205603	90168.3	155124	0.0560203	-1.71733	KO-ExT down vs WT-ExT
Q64436	Potassium-transporting ATPase alpha chain 1 OS=Mus musculus OX=10090 GN=Atp4a PE=1 SV=3	Atp4a	151837	256198	289981	336481	45015.4	52595	98983.3	105284	90977.5	60499.9	80810.1	29359.3	48669.1	74189.5	0.0561489	-2.09845	KO-ExT down vs WT-ExT
P49312	Heterogeneous nuclear ribonucleoprotein A1 OS=Mus musculus OX=10090 GN=Hnrnpa1 PE=1 SV=2	Hnrnpa1	108846	105395	124974	114927	116058	104301	72092.6	93221.5	83183.3	67863.9	77320.4	113617	43113.7	95958	0.0562536	-1.334	KO-ExT down vs WT-ExT
Q8VDJ3	Vigilin OS=Mus musculus OX=10090 GN=Hdlbp PE=1 SV=1	Hdlbp	198568	142689	171584	254777	80863.4	77827.9	114776	77989.5	156982	100235	110800	74771.7	62666.3	60331.2	0.0565403	-1.56774	KO-ExT down vs WT-ExT
Q9CQV8	14-3-3 protein beta/alpha OS=Mus musculus OX=10090 GN=Ywhab PE=1 SV=3	Ywhab	858808	754989	919998	1.12382e+06	1.20832e+06	780278	1.31581e+06	510491	736700	725963	747155	856861	1.00427e+06	863543	0.0570253	-1.2753	KO-ExT down vs WT-ExT
Q9D2G2	Dihydrolipoyllysine-residue succinyltransferase component of 2-oxoglutarate dehydrogenase complex, mitochondrial OS=Mus musculus OX=10090 GN=Dlst PE=1 SV=1	Dlst	3.86533e+06	2.73789e+06	4.62348e+06	5.30025e+06	2.15438e+06	2.49105e+06	2.08402e+06	2.56339e+06	2.50078e+06	2.08251e+06	1.769e+06	2.36706e+06	1.59296e+06	2.91647e+06	0.0572164	-1.41161	KO-ExT down vs WT-ExT
Q60668	Heterogeneous nuclear ribonucleoprotein D0 OS=Mus musculus OX=10090 GN=Hnrnpd PE=1 SV=2	Hnrnpd	318167	212848	259523	235331	243884	209576	137548	187022	191650	124990	191165	201559	80446.8	191971	0.0573883	-1.40685	KO-ExT down vs WT-ExT
Q8C460	ERI1 exoribonuclease 3 OS=Mus musculus OX=10090 GN=Eri3 PE=1 SV=1	Eri3	929473	545328	744847	1.53139e+06	1.2742e+06	1.24935e+06	917160	577503	413049	327930	513237	526921	1.34185e+06	1.01084e+06	0.057417	-1.62108	KO-ExT down vs WT-ExT
Q9EQK5	Major vault protein OS=Mus musculus OX=10090 GN=Mvp PE=1 SV=4	Mvp	71631.7	101570	70299.4	78584.4	179400	101388	112830	99163.6	117687	155006	124452	208819	247844	102824	0.0579731	1.46559	KO-ExT down vs WT-ExT
P09470	Angiotensin-converting enzyme OS=Mus musculus OX=10090 GN=Ace PE=1 SV=3	Ace	4682.33	3702.01	8809.72	7215.02	3841.1	1299.6	540.407	8770.67	4736.88	4747.54	5160.09	9687.2	12083.2	8973.6	0.0580095	2.31809	KO-ExT down vs WT-ExT
Q9EQU5	Protein SET OS=Mus musculus OX=10090 GN=Set PE=1 SV=1	Set	148468	127284	18427.8	11347.8	119156	177837	11615.9	126804	112162	98473.8	92779	199560	292235	227194	0.0584269	2.91069	KO-ExT down vs WT-ExT
P50171	Estradiol 17-beta-dehydrogenase 8 OS=Mus musculus OX=10090 GN=Hsd17b8 PE=1 SV=2	Hsd17b8	131626	102771	136313	153265	100353	126540	78654.6	97256.3	92512.9	66441.3	84136.1	113482	49264.8	118828	0.0584978	-1.35642	KO-ExT down vs WT-ExT
P62814	V-type proton ATPase subunit B, brain isoform OS=Mus musculus OX=10090 GN=Atp6v1b2 PE=1 SV=1	Atp6v1b2	136178	125463	203078	146674	181310	147110	104559	133813	101152	137274	117822	129001	111816	114825	0.0589923	-1.21524	KO-ExT down vs WT-ExT
Q9D892	Inosine triphosphate pyrophosphatase OS=Mus musculus OX=10090 GN=Itpa PE=1 SV=2	Itpa	309185	258311	265168	289631	232583	254696	150464	238242	194261	118207	137696	208711	248808	189125	0.0592682	-1.33073	KO-ExT down vs WT-ExT
P29758	Ornithine aminotransferase, mitochondrial OS=Mus musculus OX=10090 GN=Oat PE=1 SV=1	Oat	709577	569639	744074	1.04596e+06	576730	569182	556643	453167	552968	550164	691228	524587	513999	521357	0.0593276	-1.2313	KO-ExT down vs WT-ExT
Q80UL3	Galactokinase 1 OS=Mus musculus OX=10090 GN=Galk1 PE=2 SV=1	Galk1	64600.4	61830.3	75196.9	107607	75523.2	60413.1	81022.1	68029	70159	72405.1	52809.9	57238.9	56499.4	53582.6	0.0593865	-1.20911	KO-ExT down vs WT-ExT
A0A5F8MPM4	Myelin protein P0 OS=Mus musculus OX=10090 GN=Mpz PE=1 SV=1	Mpz	3.50672e+06	2.11324e+06	5.69659e+06	5.54456e+06	1.35936e+06	1.76087e+06	1.4473e+06	1.63439e+06	2.22676e+06	1.58093e+06	1.80688e+06	1.30986e+06	512990	1.64012e+06	0.0595589	-1.83767	KO-ExT down vs WT-ExT
Q91V61	Sideroflexin-3 OS=Mus musculus OX=10090 GN=Sfxn3 PE=1 SV=1	Sfxn3	14031.9	9586.3	13639.1	24299.5	28391.7	17763.5	10748.4	17367	15348.1	24360	24710.6	28572.6	27312.8	25214.2	0.0598794	1.44358	KO-ExT down vs WT-ExT
Q8R1T1	Charged multivesicular body protein 7 OS=Mus musculus OX=10090 GN=Chmp7 PE=1 SV=1	Chmp7	20897	32172.2	26765.5	29816.8	28380.6	16711.3	30130.9	18248.4	16046	24303.9	21786.1	25327	14993.6	23012.2	0.0600333	-1.28096	KO-ExT down vs WT-ExT
P52825	Carnitine O-palmitoyltransferase 2, mitochondrial OS=Mus musculus OX=10090 GN=Cpt2 PE=1 SV=2	Cpt2	388492	476178	413620	556023	301688	339717	677176	304063	403831	415536	387273	297163	205594	315059	0.0601487	-1.34013	KO-ExT down vs WT-ExT
A0A0R4J166	Kelch-like protein 40 OS=Mus musculus OX=10090 GN=Klhl40 PE=1 SV=1	Klhl40	622665	504537	609988	624099	517086	553535	273313	686801	666920	469372	541790	1.13389e+06	827618	825003	0.0602758	1.38221	KO-ExT down vs WT-ExT
Q923T9	Calcium/calmodulin-dependent protein kinase type II subunit gamma OS=Mus musculus OX=10090 GN=Camk2g PE=1 SV=1	Camk2g	985395	1.00481e+06	885451	1.30351e+06	991871	571722	800812	721534	688505	537000	538517	868371	761310	907136	0.060938	-1.29244	KO-ExT down vs WT-ExT
A2AT61	Titin (Fragment) OS=Mus musculus OX=10090 GN=Ttn PE=1 SV=1	Ttn	1.62398e+06	800165	1.09703e+06	1.20987e+06	1.22284e+06	1.22106e+06	368260	1.13917e+06	546945	497845	564729	738743	575127	598512	0.0612221	-1.54789	KO-ExT down vs WT-ExT
Q9DC50	Peroxisomal carnitine O-octanoyltransferase OS=Mus musculus OX=10090 GN=Crot PE=1 SV=1	Crot	102147	93373.4	84497.9	123055	134463	96428.5	97222.7	83438.5	79310.4	65031.8	49304.4	104676	100881	98346.3	0.0614084	-1.28142	KO-ExT down vs WT-ExT
Q9CZ30	Obg-like ATPase 1 OS=Mus musculus OX=10090 GN=Ola1 PE=1 SV=1	Ola1	379754	269842	335038	453529	403031	381585	262361	353047	288275	249893	231878	173141	44942.3	268683	0.0616726	-1.75341	KO-ExT down vs WT-ExT
Q8R404	MICOS complex subunit MIC13 OS=Mus musculus OX=10090 GN=Micos13 PE=1 SV=1	Micos13	507647	394397	562138	558036	221035	307831	305907	261986	351982	323400	355120	247094	190424	263358	0.0621222	-1.38873	KO-ExT down vs WT-ExT
Q64518	Sarcoplasmic/endoplasmic reticulum calcium ATPase 3 OS=Mus musculus OX=10090 GN=Atp2a3 PE=1 SV=3	Atp2a3	367964	441800	322884	377555	267097	315669	501079	591792	1.4299e+06	1.22022e+06	354806	387951	494267	350591	0.0622716	1.62105	KO-ExT down vs WT-ExT
Q9EP89	Serine beta-lactamase-like protein LACTB, mitochondrial OS=Mus musculus OX=10090 GN=Lactb PE=1 SV=1	Lactb	103673	109963	115514	128946	82335.5	82393	61999.7	89528.7	60165.2	60455.2	61221.6	117995	21590.4	58850.3	0.062403	-1.57362	KO-ExT down vs WT-ExT
Q8BW69	Uncharacterized protein (Fragment) OS=Mus musculus OX=10090 GN=Pgr PE=2 SV=1	Pgr	1.83026e+06	1.92099e+06	1.71636e+06	3.42814e+06	3.37312e+06	3.29973e+06	1.31157e+06	1.64571e+06	524784	656592	1.11884e+06	1.57066e+06	3.207e+06	1.76053e+06	0.0626347	-1.76649	KO-ExT down vs WT-ExT
Q61234	Alpha-1-syntrophin OS=Mus musculus OX=10090 GN=Snta1 PE=1 SV=1	Snta1	716107	545776	776124	1.29724e+06	607798	624253	585976	525563	545425	582822	611804	572104	487279	590294	0.0628562	-1.26562	KO-ExT down vs WT-ExT
Q99PL6	UBX domain-containing protein 6 OS=Mus musculus OX=10090 GN=Ubxn6 PE=1 SV=1	Ubxn6	81053.6	82109.9	60968.2	85141.7	86729.3	96791.4	77318.3	94627	101764	161355	154502	83695.6	67962.6	105772	0.0629335	1.30487	KO-ExT down vs WT-ExT
Q9Z2I9	Succinate--CoA ligase [ADP-forming] subunit beta, mitochondrial OS=Mus musculus OX=10090 GN=Sucla2 PE=1 SV=2	Sucla2	6.39636e+06	4.77071e+06	7.20156e+06	7.88306e+06	3.11378e+06	3.29654e+06	4.55462e+06	3.75086e+06	4.52214e+06	3.57182e+06	3.91486e+06	3.06046e+06	2.42919e+06	4.51167e+06	0.0633047	-1.39305	KO-ExT down vs WT-ExT
Q61768	Kinesin-1 heavy chain OS=Mus musculus OX=10090 GN=Kif5b PE=1 SV=3	Kif5b	71144.7	51711.5	86488	84633.5	46441.2	42499.5	49573.2	59457.7	60639.4	41715.4	39906.9	31216.9	21256.5	50166	0.0633386	-1.44552	KO-ExT down vs WT-ExT
A1L0X5	Krt78 protein (Fragment) OS=Mus musculus OX=10090 GN=Krt78 PE=2 SV=1	Krt78	29531.6	192728	346692	449805	210526	363028	349948	53273.3	22638.5	62777.7	60612.4	165019	378050	75113.4	0.0635334	-2.72084	KO-ExT down vs WT-ExT
B1AXP6	Mitochondrial import receptor subunit TOM5 homolog OS=Mus musculus OX=10090 GN=Tomm5 PE=3 SV=1	Tomm5	12930.4	55175.3	11621.5	8172.36	41476.5	36037.2	87377.5	34851.1	80520.3	93118.4	58330.3	39960.3	35868.5	88764.1	0.0638215	2.15967	KO-ExT down vs WT-ExT
Q9D0I9	Arginine--tRNA ligase, cytoplasmic OS=Mus musculus OX=10090 GN=Rars1 PE=1 SV=2	Rars1	883359	528082	562361	595924	983973	1.19708e+06	624659	439526	540736	359613	619660	450314	766101	668736	0.0639022	-1.37756	KO-ExT down vs WT-ExT
Q9JJZ2	Tubulin alpha-8 chain OS=Mus musculus OX=10090 GN=Tuba8 PE=1 SV=1	Tuba8	729989	948509	717177	945789	977612	1.22705e+06	957838	651572	835950	461462	479343	748325	722631	1.14566e+06	0.0639628	-1.32657	KO-ExT down vs WT-ExT
P46412	Glutathione peroxidase 3 OS=Mus musculus OX=10090 GN=Gpx3 PE=1 SV=2	Gpx3	244810	209110	248417	274783	340784	243227	141302	162160	178828	125416	155935	239861	199130	225293	0.0639754	-1.31241	KO-ExT down vs WT-ExT
Q5BKS2	Protein phosphatase 1B, magnesium dependent, beta isoform OS=Mus musculus OX=10090 GN=Ppm1b PE=2 SV=1	Ppm1b	384253	272319	311394	354229	259732	222198	168835	233587	189989	153165	175876	231799	266793	237334	0.0641999	-1.30395	KO-ExT down vs WT-ExT
Q3URD3	Sarcolemmal membrane-associated protein OS=Mus musculus OX=10090 GN=Slmap PE=1 SV=2	Slmap	258023	209794	243133	314031	159633	155913	147357	218154	158234	117814	68062	147710	184584	155261	0.0649427	-1.44155	KO-ExT down vs WT-ExT
P26043	Radixin OS=Mus musculus OX=10090 GN=Rdx PE=1 SV=3	Rdx	526291	369784	424150	438190	423923	377932	472909	399828	521049	332316	301705	321438	184337	358346	0.0651389	-1.29715	KO-ExT down vs WT-ExT
P70699	Lysosomal alpha-glucosidase OS=Mus musculus OX=10090 GN=Gaa PE=1 SV=2	Gaa	82662.8	74676	88268.2	86702.4	104131	81515.9	81348.3	45514.3	38007.3	82411.1	65477.6	79983.5	87371.7	79381.6	0.0652931	-1.30073	KO-ExT down vs WT-ExT
O09110	Dual specificity mitogen-activated protein kinase kinase 3 OS=Mus musculus OX=10090 GN=Map2k3 PE=1 SV=2	Map2k3	320073	149217	188730	275139	159048	187920	176462	175106	235392	115950	105138	145673	100668	180657	0.0654682	-1.38601	KO-ExT down vs WT-ExT
Q99NB8	Ubiquilin-4 OS=Mus musculus OX=10090 GN=Ubqln4 PE=1 SV=1	Ubqln4	32037	36889.4	34480.2	24527	56429.7	40468.5	51459.9	40859.1	43350.7	45398.4	39684.9	60484.1	84961.7	60293.1	0.0660587	1.35573	KO-ExT down vs WT-ExT
Q6P6K7	Serpinb6c protein OS=Mus musculus OX=10090 GN=Serpinb6c PE=2 SV=1	Serpinb6c	180383	134073	215267	112682	73517.8	72702.2	124151	113660	112231	111429	31265.7	74266.4	71700.4	58713.8	0.0663536	-1.60981	KO-ExT down vs WT-ExT
Q9WUM5	Succinate--CoA ligase [ADP/GDP-forming] subunit alpha, mitochondrial OS=Mus musculus OX=10090 GN=Suclg1 PE=1 SV=4	Suclg1	3.04145e+06	2.1466e+06	3.34956e+06	3.70233e+06	1.86304e+06	2.26338e+06	2.85076e+06	1.99524e+06	2.3661e+06	1.92183e+06	2.28042e+06	2.04681e+06	700164	2.28807e+06	0.0665613	-1.46301	KO-ExT down vs WT-ExT
Q8CG76	Aflatoxin B1 aldehyde reductase member 2 OS=Mus musculus OX=10090 GN=Akr7a2 PE=1 SV=3	Akr7a2	288485	240058	277004	293913	181807	215431	125646	177530	146629	152279	166918	192589	202117	185763	0.067045	-1.28545	KO-ExT down vs WT-ExT
P17563	Methanethiol oxidase OS=Mus musculus OX=10090 GN=Selenbp1 PE=1 SV=2	Selenbp1	472299	344057	524923	598039	386111	320039	248015	276399	302462	276833	241067	315914	385113	362043	0.0671665	-1.30256	KO-ExT down vs WT-ExT
Q9DCJ5	NADH dehydrogenase [ubiquinone] 1 alpha subcomplex subunit 8 OS=Mus musculus OX=10090 GN=Ndufa8 PE=1 SV=3	Ndufa8	2.08971e+06	1.4683e+06	2.44227e+06	3.26295e+06	1.41198e+06	1.73625e+06	1.27576e+06	1.36208e+06	1.34918e+06	1.20768e+06	1.4419e+06	1.75096e+06	1.03387e+06	1.70494e+06	0.0672721	-1.33964	KO-ExT down vs WT-ExT
Q91Z83	Myosin-7 OS=Mus musculus OX=10090 GN=Myh7 PE=2 SV=1	Myh7	406369	208883	300854	291006	109932	159745	99898.9	104360	203218	84539.6	86389	96642.7	240631	94372.6	0.0673204	-1.68367	KO-ExT down vs WT-ExT
Q8JZN5	Complex I assembly factor ACAD9, mitochondrial OS=Mus musculus OX=10090 GN=Acad9 PE=1 SV=2	Acad9	285659	299368	295962	402751	243430	256622	294805	212561	200122	256492	264109	292262	194809	310362	0.0679243	-1.2049	KO-ExT down vs WT-ExT
Q9R112	Sulfide:quinone oxidoreductase, mitochondrial OS=Mus musculus OX=10090 GN=Sqor PE=1 SV=3	Sqor	66772.3	40422.7	56119.7	57161.5	36583.8	68066.9	19615.8	28408.5	25728.1	14872.5	17369.7	69718.6	21280.4	39459.2	0.0679635	-1.6831	KO-ExT down vs WT-ExT
Q9CQ62	2,4-dienoyl-CoA reductase, mitochondrial OS=Mus musculus OX=10090 GN=Decr1 PE=1 SV=1	Decr1	1.13687e+06	1.39037e+06	1.41456e+06	1.68777e+06	864305	913968	1.37303e+06	896314	1.0443e+06	1.05519e+06	878126	956929	475559	1.26797e+06	0.0680162	-1.35016	KO-ExT down vs WT-ExT
E9Q9K5	Triadin OS=Mus musculus OX=10090 GN=Trdn PE=1 SV=1	Trdn	1.40326e+06	193627	605506	716287	2.58639e+06	1.41236e+06	465409	1.69524e+06	3.13124e+06	1.11499e+06	1.03314e+06	1.81219e+06	1.83877e+06	1.39918e+06	0.0680198	2.03048	KO-ExT down vs WT-ExT
P40142	Transketolase OS=Mus musculus OX=10090 GN=Tkt PE=1 SV=1	Tkt	188143	70288.5	209505	120917	159450	89192.7	47792.6	102983	97348.9	68923.3	52909.8	78839.2	40247.1	66928	0.0685727	-1.62036	KO-ExT down vs WT-ExT
Q9CXV1	Succinate dehydrogenase [ubiquinone] cytochrome b small subunit, mitochondrial OS=Mus musculus OX=10090 GN=Sdhd PE=1 SV=2	Sdhd	251684	753146	301586	314798	522721	629942	1.22519e+06	473423	1.00837e+06	1.33035e+06	1.2252e+06	776713	439221	1.48635e+06	0.0687304	1.76962	KO-ExT down vs WT-ExT
Q8CFV9	Riboflavin kinase OS=Mus musculus OX=10090 GN=Rfk PE=1 SV=2	Rfk	53520.6	70612.4	87599.8	42929.2	56220	49431.4	117824	28136.2	61472.3	49797.8	62663.6	52000.7	30544.7	43563.4	0.0687784	-1.43386	KO-ExT down vs WT-ExT
Q9CY50	Translocon-associated protein subunit alpha OS=Mus musculus OX=10090 GN=Ssr1 PE=1 SV=1	Ssr1	114478	85716.2	91999.5	146409	84442.8	83827.3	64273.5	81972.9	89658.7	80489.8	60239.1	85648.9	57718.9	62333.6	0.0687894	-1.27496	KO-ExT down vs WT-ExT
Q4VA93	Protein kinase C OS=Mus musculus OX=10090 GN=Prkca PE=1 SV=1	Prkca	10050.1	11924.4	7763.87	11558.4	13887.2	22742.9	11863.5	19486.8	12830.5	15685.8	24304.4	23252.1	12449.6	14145.6	0.0693618	1.38318	KO-ExT down vs WT-ExT
Q9R0Q7	Prostaglandin E synthase 3 OS=Mus musculus OX=10090 GN=Ptges3 PE=1 SV=1	Ptges3	201885	170233	23925.8	36028.8	242618	188555	20927.2	170208	114210	141525	187530	307701	342898	255094	0.0693832	2.4225	KO-ExT down vs WT-ExT
Q8JZL3	Thiamine-triphosphatase OS=Mus musculus OX=10090 GN=Thtpa PE=1 SV=3	Thtpa	24910.7	23761.8	31330.8	31925.6	40893	36516.8	14777.2	22024.2	11211.7	16368.5	7338.33	30972.7	34030.6	13604.4	0.0695082	-1.63112	KO-ExT down vs WT-ExT
P62880	Guanine nucleotide-binding protein G(I)/G(S)/G(T) subunit beta-2 OS=Mus musculus OX=10090 GN=Gnb2 PE=1 SV=3	Gnb2	425262	445361	470416	541640	627801	532181	436292	347716	326123	434873	446271	465348	495008	453981	0.0700351	-1.17305	KO-ExT down vs WT-ExT
Q99LD4	COP9 signalosome complex subunit 1 OS=Mus musculus OX=10090 GN=Gps1 PE=1 SV=1	Gps1	213933	192050	150346	196153	155757	180719	131883	147636	129391	143793	179990	141190	124799	166080	0.070077	-1.17591	KO-ExT down vs WT-ExT
Q3UAF6	Uncharacterized protein OS=Mus musculus OX=10090 GN=Actb PE=2 SV=1	Actb	9935.36	26993	12195.3	11489.7	25397.9	25968.9	62143.1	18809.9	35728.3	35958.7	46104.3	23583.7	76073.7	53636	0.0700812	1.83332	KO-ExT down vs WT-ExT
Q62086	Serum paraoxonase/arylesterase 2 OS=Mus musculus OX=10090 GN=Pon2 PE=1 SV=2	Pon2	61602.9	48486.2	55108	58622.8	60137.9	57409.1	49318.7	81232.1	54599.7	52120.6	50486.3	94438.8	88274.2	74190	0.0702739	1.23545	KO-ExT down vs WT-ExT
Q9EQP2	EH domain-containing protein 4 OS=Mus musculus OX=10090 GN=Ehd4 PE=1 SV=1	Ehd4	21477	34415	49018.8	59763.3	38845.2	16289.6	31296.3	42214.1	30971	43760	56794.4	59115.1	57235.7	57517.6	0.0704543	1.46878	KO-ExT down vs WT-ExT
O35855	Branched-chain-amino-acid aminotransferase, mitochondrial OS=Mus musculus OX=10090 GN=Bcat2 PE=1 SV=2	Bcat2	687504	554959	823589	976893	497591	540845	329731	462698	376439	372597	495558	461316	516245	482703	0.0706153	-1.33017	KO-ExT down vs WT-ExT
Q02819	Nucleobindin-1 OS=Mus musculus OX=10090 GN=Nucb1 PE=1 SV=2	Nucb1	49041.8	53934.1	59550.6	77983.5	56222.6	69360.4	73152.5	73064.4	74160	74622.1	60947.4	70601.1	72108.8	74380.5	0.0706462	1.15019	KO-ExT down vs WT-ExT
Q9JLV5	Cullin-3 OS=Mus musculus OX=10090 GN=Cul3 PE=1 SV=1	Cul3	53990.4	47224.3	54064.1	75301.5	30859	30619.3	42416	35050	38679.5	26813.6	34150.1	32881.1	15833.6	50553.3	0.0707335	-1.43828	KO-ExT down vs WT-ExT
P26645	Myristoylated alanine-rich C-kinase substrate OS=Mus musculus OX=10090 GN=Marcks PE=1 SV=2	Marcks	85064.2	71448.8	125633	51387.8	51939	44305.9	21498.8	64223.9	40729.8	23240.4	15622.9	30401.5	35199.9	43452.5	0.0709648	-1.71678	KO-ExT down vs WT-ExT
P34914	Bifunctional epoxide hydrolase 2 OS=Mus musculus OX=10090 GN=Ephx2 PE=1 SV=2	Ephx2	131520	170296	176150	207746	108808	146536	199180	114443	103055	176928	152911	126129	100209	126839	0.0711206	-1.26166	KO-ExT down vs WT-ExT
O88668	Protein CREG1 OS=Mus musculus OX=10090 GN=Creg1 PE=1 SV=1	Creg1	24487.8	56041.5	54092.6	33343.1	61999.6	53458.4	41266	42045.9	12102.8	31927.4	22937.3	54504	27673.8	28260.5	0.0711232	-1.54811	KO-ExT down vs WT-ExT
Q7TNG8	Probable D-lactate dehydrogenase, mitochondrial OS=Mus musculus OX=10090 GN=Ldhd PE=1 SV=1	Ldhd	20370.1	15060.4	23806.7	13220.6	14067.7	18666.6	10794.6	22096	19175.4	12209.5	33629.1	24279.8	22263.9	25421.1	0.071184	1.36289	KO-ExT down vs WT-ExT
Q9Z1K5	E3 ubiquitin-protein ligase ARIH1 OS=Mus musculus OX=10090 GN=Arih1 PE=1 SV=3	Arih1	49367.4	41743.2	10673.7	14125.1	37949.5	37479.9	15603	41489.2	46866.3	29223.8	36474.6	42850.9	52116.6	45098.9	0.0713855	1.62773	KO-ExT down vs WT-ExT
A2A8U2	Transmembrane protein 201 OS=Mus musculus OX=10090 GN=Tmem201 PE=1 SV=1	Tmem201	47340.4	37421.3	48109.5	68464.1	33088.4	45650.9	32906.2	34439.9	33262.7	27424.9	24127.8	38781	46507.4	36256.4	0.0714464	-1.28708	KO-ExT down vs WT-ExT
P13707	Glycerol-3-phosphate dehydrogenase [NAD(+)], cytoplasmic OS=Mus musculus OX=10090 GN=Gpd1 PE=1 SV=3	Gpd1	9.57543e+06	8.35543e+06	8.48489e+06	8.68106e+06	1.0101e+07	1.04181e+07	4.41912e+06	5.77375e+06	4.4676e+06	3.99662e+06	4.79445e+06	9.81292e+06	7.6242e+06	7.43452e+06	0.0714908	-1.38887	KO-ExT down vs WT-ExT
P0DP26	Calmodulin-1 OS=Mus musculus OX=10090 GN=Calm1 PE=1 SV=1	Calm1	1156806	1.05565e+07	3.13742e+06	3.37185e+06	515263	742058	6.82592e+06	2.09607e+06	1.06604e+06	618259	654347	639084	851045	1.17158e+06	0.0715387	-2.4851	KO-ExT down vs WT-ExT
Q9D4H8	Cullin-2 OS=Mus musculus OX=10090 GN=Cul2 PE=1 SV=2	Cul2	166856	127108	183878	153996	115450	118858	79168.4	113325	116390	84404.6	92241.1	133119	54589.6	104123	0.0716583	-1.35523	KO-ExT down vs WT-ExT
Q8VDQ1	Prostaglandin reductase 2 OS=Mus musculus OX=10090 GN=Ptgr2 PE=1 SV=2	Ptgr2	146621	297369	163404	171272	209847	210458	305773	180482	259535	364582	239094	378029	230338	447213	0.0719794	1.38242	KO-ExT down vs WT-ExT
P05064	Fructose-bisphosphate aldolase A OS=Mus musculus OX=10090 GN=Aldoa PE=1 SV=2	Aldoa	3.38745e+08	2.85326e+08	3.88509e+08	3.98041e+08	2.7406e+08	3.24968e+08	189290045	2.73664e+08	1.85949e+08	2.0359e+08	1.51915e+08	2.73525e+08	3.00114e+08	2.89503e+08	0.0722002	-1.31326	KO-ExT down vs WT-ExT
A0A140LHH8	Transforming acidic coiled-coil-containing protein 2 (Fragment) OS=Mus musculus OX=10090 GN=Tacc2 PE=1 SV=1	Tacc2	6706.81	6339.65	3409.96	2594.96	3235.92	2723.48	2056.44	9475.74	6318.11	3520.48	3553.73	8165.36	3750.39	7597.29	0.0727408	1.58881	KO-ExT down vs WT-ExT
P07758	Alpha-1-antitrypsin 1-1 OS=Mus musculus OX=10090 GN=Serpina1a PE=1 SV=4	Serpina1a	78222.2	442915	63215.1	63691.9	855294	453155	566604	256514	397684	650947	739208	583867	875644	696394	0.0735492	2.476	KO-ExT down vs WT-ExT
Q8C2C6	Uncharacterized protein OS=Mus musculus OX=10090 GN=Tfg PE=2 SV=1	Tfg	74536	39145.7	14656.9	7889.27	13131.2	9618.79	10535.1	27515.4	22460.8	21506.8	19480.1	91521.1	105661	50874.4	0.0744469	2.24087	KO-ExT down vs WT-ExT
Q62084	Protein phosphatase 1 regulatory subunit 14B OS=Mus musculus OX=10090 GN=Ppp1r14b PE=1 SV=2	Ppp1r14b	79383.3	248144	45158.9	43297.2	252766	167437	266340	190057	173052	208628	269188	325998	198935	293156	0.0746941	1.87307	KO-ExT down vs WT-ExT
A0A1B0GT63	Transmembrane protein 143 OS=Mus musculus OX=10090 GN=Tmem143 PE=1 SV=1	Tmem143	97124.6	60569.5	100436	95813.9	37724.3	47111.9	66728.9	50555.8	55953.2	50057	69010.8	39030.4	36284.9	49979.3	0.0756467	-1.3836	KO-ExT down vs WT-ExT
P17047	Lysosome-associated membrane glycoprotein 2 OS=Mus musculus OX=10090 GN=Lamp2 PE=1 SV=2	Lamp2	44221.6	31616.1	40843	37977.7	39463.5	30792	28975.8	29152	28957.4	28367	28557.8	32787.9	36560.1	34578.3	0.0758947	-1.15208	KO-ExT down vs WT-ExT
Q9Z2I0	Mitochondrial proton/calcium exchanger protein OS=Mus musculus OX=10090 GN=Letm1 PE=1 SV=1	Letm1	507128	348349	766403	884998	234427	275954	345984	357303	361919	291804	277294	224088	148338	351071	0.0759463	-1.55478	KO-ExT down vs WT-ExT
Q99LD8	N(G),N(G)-dimethylarginine dimethylaminohydrolase 2 OS=Mus musculus OX=10090 GN=Ddah2 PE=1 SV=1	Ddah2	222704	125297	169614	128281	215513	98568.5	175905	76966.3	173787	140703	132898	101926	92422	117614	0.0760929	-1.35035	KO-ExT down vs WT-ExT
Q80TA1	Ethanolaminephosphotransferase 1 OS=Mus musculus OX=10090 GN=Selenoi PE=2 SV=3	Selenoi	13321.1	34982.3	7350.38	10881.7	85134.2	77290.6	59554	42806.9	47660.9	72245.4	88081.6	61902.7	54422.9	69773.6	0.0762737	2.14502	KO-ExT down vs WT-ExT
Q61696	Heat shock 70 kDa protein 1A OS=Mus musculus OX=10090 GN=Hspa1a PE=1 SV=2	Hspa1a	59818	29525	51822.4	81214	34522.7	34712.7	40689.6	120718	133090	75874.9	65844.3	56378.2	30082.5	62038.3	0.0769167	1.56797	KO-ExT down vs WT-ExT
P60330	Separin OS=Mus musculus OX=10090 GN=Espl1 PE=1 SV=1	Espl1	39003.6	25904.3	26572.9	34881	24898.2	14340.2	15705.7	17244.9	16803.6	14548.1	19460.6	25658.6	18804.8	15767.5	0.0769243	-1.35563	KO-ExT down vs WT-ExT
Q3TZL3	Uncharacterized protein (Fragment) OS=Mus musculus OX=10090 GN=Ttn PE=2 SV=1	Ttn	1.3519e+06	756019	955502	1.17154e+06	518715	766127	406291	440176	729010	333193	448824	475256	962037	489447	0.0769546	-1.50145	KO-ExT down vs WT-ExT
P17665	Cytochrome c oxidase subunit 7C, mitochondrial OS=Mus musculus OX=10090 GN=Cox7c PE=1 SV=1	Cox7c	137251	400730	155135	152838	504397	472925	809776	291188	729635	819343	1.11246e+06	503276	283902	893037	0.0773648	1.92539	KO-ExT down vs WT-ExT
A0A0R4J0X5	Alpha-1-antitrypsin 1-3 OS=Mus musculus OX=10090 GN=Serpina1c PE=1 SV=1	Serpina1c	37150.1	97939.6	61892.9	32561.7	272721	156729	132671	62218.5	155033	212366	162272	192140	275696	261120	0.0789761	1.95862	KO-ExT down vs WT-ExT
Q3U7R1	Extended synaptotagmin-1 OS=Mus musculus OX=10090 GN=Esyt1 PE=1 SV=2	Esyt1	61995.8	47759.7	38266.9	33537.5	88768.6	71085.8	68398.7	63607.9	77232.3	87194.6	57445.3	78318.7	72187	82824	0.0790072	1.32115	KO-ExT down vs WT-ExT
Q9CQJ8	NADH dehydrogenase [ubiquinone] 1 beta subcomplex subunit 9 OS=Mus musculus OX=10090 GN=Ndufb9 PE=1 SV=3	Ndufb9	1.83347e+06	1.83949e+06	2.45592e+06	3.15325e+06	1.41153e+06	1.65567e+06	1.47625e+06	1.25382e+06	1.29981e+06	1.5461e+06	1.71488e+06	1.67418e+06	986575	1.94322e+06	0.0791627	-1.30648	KO-ExT down vs WT-ExT
Q8CAQ8	MICOS complex subunit Mic60 OS=Mus musculus OX=10090 GN=Immt PE=1 SV=1	Immt	1.89779e+06	1.39865e+06	2.03883e+06	2.73197e+06	881700	1.49248e+06	849275	1.12783e+06	1.31431e+06	845282	1.16064e+06	933889	868612	1.29516e+06	0.0796382	-1.40513	KO-ExT down vs WT-ExT
P26039	Talin-1 OS=Mus musculus OX=10090 GN=Tln1 PE=1 SV=2	Tln1	365538	315159	287027	351258	335115	235785	408268	176081	457857	366801	233739	183179	171683	194365	0.0797809	-1.36586	KO-ExT down vs WT-ExT
Q9QXS1	Plectin OS=Mus musculus OX=10090 GN=Plec PE=1 SV=3	Plec	583521	781102	1.23823e+06	1.53835e+06	600885	933496	948419	534908	615163	648049	601356	702156	837590	831932	0.0799417	-1.33	KO-ExT down vs WT-ExT
Q8R1B4	Eukaryotic translation initiation factor 3 subunit C OS=Mus musculus OX=10090 GN=Eif3c PE=1 SV=1	Eif3c	81740.4	144827	10633.2	8820.31	148001	150739	37759.5	98004.4	153418	140555	187415	161176	59756.9	182751	0.0801008	2.5724	KO-ExT down vs WT-ExT
Q91WQ3	Tyrosine--tRNA ligase, cytoplasmic OS=Mus musculus OX=10090 GN=Yars1 PE=1 SV=3	Yars1	170778	106800	146439	185241	167185	187849	77622	117893	130591	61842.3	69627.9	147075	97872.1	120533	0.0803709	-1.39895	KO-ExT down vs WT-ExT
Q99N15	17beta-hydroxysteroid dehydrogenase type 10/short chain L-3-hydroxyacyl-CoA dehydrogenase OS=Mus musculus OX=10090 GN=Hsd17b10 PE=1 SV=1	Hsd17b10	696838	578974	734830	808653	291558	303577	316607	426598	438323	286238	261167	361837	284004	369666	0.0804755	-1.43698	KO-ExT down vs WT-ExT
Q9CPP6	NADH dehydrogenase [ubiquinone] 1 alpha subcomplex subunit 5 OS=Mus musculus OX=10090 GN=Ndufa5 PE=1 SV=3	Ndufa5	1.1251e+06	1.2779e+06	1.64926e+06	1.82861e+06	968477	1.10065e+06	882119	955548	893513	962569	1.17246e+06	1.09085e+06	759116	1.09015e+06	0.0806504	-1.24694	KO-ExT down vs WT-ExT
Q9WV55	Vesicle-associated membrane protein-associated protein A OS=Mus musculus OX=10090 GN=Vapa PE=1 SV=2	Vapa	2.23881e+06	1.96785e+06	1.78597e+06	1.75418e+06	2.20674e+06	2.05303e+06	2.28594e+06	1.76128e+06	1.76339e+06	1.73149e+06	1.81044e+06	2.28484e+06	1.07065e+06	1.6931e+06	0.0807628	-1.19816	KO-ExT down vs WT-ExT
F8WIS9	Calcium/calmodulin-dependent protein kinase type II subunit alpha OS=Mus musculus OX=10090 GN=Camk2a PE=1 SV=1	Camk2a	1.81052e+06	2.23284e+06	1.8097e+06	2.7403e+06	3.11471e+06	2.30448e+06	2.11226e+06	1.75393e+06	1.73322e+06	1.46269e+06	1.44239e+06	2.26283e+06	1.97466e+06	2.48001e+06	0.0809054	-1.23072	KO-ExT down vs WT-ExT
Q99LP6	GrpE protein homolog 1, mitochondrial OS=Mus musculus OX=10090 GN=Grpel1 PE=1 SV=1	Grpel1	181349	86703.4	136019	414209	101728	171257	121926	84691.6	123334	85809.5	115653	95757.1	93233	130749	0.0809295	-1.47997	KO-ExT down vs WT-ExT
P59017	Bcl-2-like protein 13 OS=Mus musculus OX=10090 GN=Bcl2l13 PE=1 SV=2	Bcl2l13	232101	325036	254264	101687	187934	134224	259268	336082	277491	503165	176465	265096	260813	300523	0.0809625	1.45017	KO-ExT down vs WT-ExT
O88441	Metaxin-2 OS=Mus musculus OX=10090 GN=Mtx2 PE=1 SV=1	Mtx2	67071	51888.3	124477	67086.4	41405.6	44500.3	41342.9	35883.9	41486.7	40503.7	56474.3	47026.6	31467.7	48118	0.0820884	-1.37155	KO-ExT down vs WT-ExT
O88543	COP9 signalosome complex subunit 3 OS=Mus musculus OX=10090 GN=Cops3 PE=1 SV=3	Cops3	38189.7	40884.4	16119.1	14178.6	68960	63016.8	71923.5	49770.2	46608.3	69758.8	70859.9	76651.3	57069.2	76504.8	0.0823861	1.65775	KO-ExT down vs WT-ExT
Q5NBX1	Protein cordon-bleu OS=Mus musculus OX=10090 GN=Cobl PE=1 SV=1	Cobl	48465.8	49689.4	48472.5	45547.5	27362.6	50785.7	24879.6	48711.1	46206.3	24215.5	19171.3	27188.6	20782.8	28432.2	0.0824693	-1.40763	KO-ExT down vs WT-ExT
Q3U5R4	Uncharacterized protein OS=Mus musculus OX=10090 GN=Actb PE=2 SV=1	Actb	139057	328026	133591	123255	994464	1.665e+06	1.69105e+06	594198	574072	977753	764153	1.5733e+06	7.22637e+06	1.22092e+06	0.0833365	2.88962	KO-ExT down vs WT-ExT
Q9JII6	Aldo-keto reductase family 1 member A1 OS=Mus musculus OX=10090 GN=Akr1a1 PE=1 SV=3	Akr1a1	408969	392659	342951	418518	430795	323090	283657	345223	291167	237229	242030	371147	400785	294515	0.0835529	-1.20076	KO-ExT down vs WT-ExT
P61750	ADP-ribosylation factor 4 OS=Mus musculus OX=10090 GN=Arf4 PE=1 SV=2	Arf4	32575.1	21299	24714.8	31097.1	25625.5	20527.6	14246.7	23213.8	23222.9	17832	14756.8	17403.7	19369.8	16055.1	0.083571	-1.26574	KO-ExT down vs WT-ExT
P26041	Moesin OS=Mus musculus OX=10090 GN=Msn PE=1 SV=3	Msn	159862	99582.1	128214	161247	138479	102461	111629	120190	169530	71865.6	68075.1	107156	64415	100072	0.0836897	-1.33534	KO-ExT down vs WT-ExT
Q6PA06	Atlastin-2 OS=Mus musculus OX=10090 GN=Atl2 PE=1 SV=1	Atl2	431167	521595	437183	592823	644832	607314	685264	394360	400682	503057	469187	519562	521461	513799	0.0838313	-1.17065	KO-ExT down vs WT-ExT
P97371	Proteasome activator complex subunit 1 OS=Mus musculus OX=10090 GN=Psme1 PE=1 SV=2	Psme1	155740	180776	254337	214380	221779	156626	205608	149625	115040	150347	208105	185711	148362	190279	0.0848107	-1.21386	KO-ExT down vs WT-ExT
Q63810	Calcineurin subunit B type 1 OS=Mus musculus OX=10090 GN=Ppp3r1 PE=1 SV=3	Ppp3r1	401597	425678	344787	722620	398520	397851	324200	359204	238069	227811	236968	426972	408803	396860	0.0854737	-1.31629	KO-ExT down vs WT-ExT
Q3UBP6	Uncharacterized protein OS=Mus musculus OX=10090 GN=Actb PE=2 SV=1	Actb	10996.6	9308.41	16334.6	16509.2	24519.2	27247.8	26755.5	12589.3	14751	33578	73460.4	50974.1	617360	30934.9	0.0855637	2.64419	KO-ExT down vs WT-ExT
Q62188	Dihydropyrimidinase-related protein 3 OS=Mus musculus OX=10090 GN=Dpysl3 PE=1 SV=1	Dpysl3	72457.8	42199.8	98079.5	113171	40828.6	23298.3	33954.3	31711.6	54919.2	35429	39869.4	31703	13355.3	29075.4	0.0864657	-1.66981	KO-ExT down vs WT-ExT
Q99LY9	NADH dehydrogenase [ubiquinone] iron-sulfur protein 5 OS=Mus musculus OX=10090 GN=Ndufs5 PE=1 SV=3	Ndufs5	2.18282e+06	1.87387e+06	2.41468e+06	2.48151e+06	1.41778e+06	1.93615e+06	2.4254e+06	1.34983e+06	1.60028e+06	1.53264e+06	1.74624e+06	1.83246e+06	503227	2.26994e+06	0.0868743	-1.45012	KO-ExT down vs WT-ExT
Q4FK59	Eno3 protein OS=Mus musculus OX=10090 GN=Eno3 PE=2 SV=1	Eno3	337050	246749	351437	458441	286256	299698	193451	251799	220413	197639	221444	236497	327517	247591	0.0869704	-1.25021	KO-ExT down vs WT-ExT
Q3MI48	Junctional sarcoplasmic reticulum protein 1 OS=Mus musculus OX=10090 GN=Jsrp1 PE=1 SV=2	Jsrp1	1.32985e+06	556397	706073	926103	494046	820053	395091	1.0542e+06	825723	240260	266278	374479	236938	433482	0.0871816	-1.66955	KO-ExT down vs WT-ExT
I6L985	Igh protein OS=Mus musculus OX=10090 GN=Igh PE=1 SV=1	Igh	105378	73401.9	119945	110224	137308	85415.7	47866	141554	99754.9	105561	101457	153687	258489	109266	0.0881922	1.41637	KO-ExT down vs WT-ExT
F7CR78	Titin (Fragment) OS=Mus musculus OX=10090 GN=Ttn PE=1 SV=1	Ttn	2.62349e+06	2.22503e+06	2.89897e+06	3.83636e+06	1.73925e+06	2.13368e+06	1.20753e+06	3.22068e+06	1.75631e+06	1.43337e+06	1.88442e+06	857873	639570	1.45263e+06	0.0887039	-1.57358	KO-ExT down vs WT-ExT
Q99M71	Mammalian ependymin-related protein 1 OS=Mus musculus OX=10090 GN=Epdr1 PE=1 SV=1	Epdr1	119437	91646.8	148336	163257	81714	127300	114964	72772.1	49171.9	66696.9	84733.9	129196	108352	130054	0.0887441	-1.36011	KO-ExT down vs WT-ExT
Q62087	Serum paraoxonase/lactonase 3 OS=Mus musculus OX=10090 GN=Pon3 PE=1 SV=2	Pon3	101855	131212	138667	117847	109721	124240	79744.3	82544.7	72835.8	90972.9	115517	109531	92565.9	108692	0.0893775	-1.19152	KO-ExT down vs WT-ExT
Q9D8H7	Metalloendopeptidase OMA1, mitochondrial OS=Mus musculus OX=10090 GN=Oma1 PE=1 SV=1	Oma1	6138.08	30898.1	4406.28	2161.64	20657.6	34880.5	31992.3	16760.7	38760.5	61675.1	64218.5	29839.8	8301.51	49450.3	0.0897982	2.57805	KO-ExT down vs WT-ExT
P62141	Serine/threonine-protein phosphatase PP1-beta catalytic subunit OS=Mus musculus OX=10090 GN=Ppp1cb PE=1 SV=3	Ppp1cb	1.04829e+06	996464	1.07431e+06	1.06433e+06	1.39104e+06	1.20939e+06	1.03687e+06	965680	923154	1.02274e+06	888359	787876	463000	1.32346e+06	0.0899319	-1.26998	KO-ExT down vs WT-ExT
O70571	[Pyruvate dehydrogenase (acetyl-transferring)] kinase isozyme 4, mitochondrial OS=Mus musculus OX=10090 GN=Pdk4 PE=1 SV=1	Pdk4	36467.4	38836.3	43524.9	51284.3	23453.7	41459.4	47357.1	43579.9	44002.5	71701.9	92301.1	51077.7	29841.2	71729.6	0.0900761	1.38	KO-ExT down vs WT-ExT
A0A0R4J0I1	Serine protease inhibitor A3K OS=Mus musculus OX=10090 GN=Serpina3k PE=1 SV=1	Serpina3k	1.82225e+06	4.03168e+06	3.93643e+06	4.96991e+06	7.17306e+06	3.54311e+06	3.55198e+06	4.05637e+06	3.51144e+06	5.79909e+06	5.48674e+06	6.07561e+06	9.55723e+06	6.42154e+06	0.0901271	1.44295	KO-ExT down vs WT-ExT
Q8R2Y8	Peptidyl-tRNA hydrolase 2, mitochondrial OS=Mus musculus OX=10090 GN=Ptrh2 PE=1 SV=1	Ptrh2	33713.7	22121.8	26011.2	29769.6	31930.4	27201	18606.6	19543.5	21373	17656.9	16041.8	39871	13761	20704.5	0.0906054	-1.31896	KO-ExT down vs WT-ExT
Q9EST5	Acidic leucine-rich nuclear phosphoprotein 32 family member B OS=Mus musculus OX=10090 GN=Anp32b PE=1 SV=1	Anp32b	89010.8	86539.6	20611.8	13748	130950	77482	20334	81933.9	49243.7	83380.1	79876.5	127447	185108	92285.5	0.0906831	2.00424	KO-ExT down vs WT-ExT
P05063	Fructose-bisphosphate aldolase C OS=Mus musculus OX=10090 GN=Aldoc PE=1 SV=4	Aldoc	806938	886808	1.28959e+06	1.42847e+06	1.00629e+06	1.03844e+06	660397	735704	470895	651706	370793	880690	1.04164e+06	1.11276e+06	0.0908592	-1.40196	KO-ExT down vs WT-ExT
Q9JHU4	Cytoplasmic dynein 1 heavy chain 1 OS=Mus musculus OX=10090 GN=Dync1h1 PE=1 SV=2	Dync1h1	272986	149869	180888	238080	124535	161496	136372	170399	177208	95616.4	124423	148536	114501	135218	0.0909797	-1.28702	KO-ExT down vs WT-ExT
A3KFX0	Cytosolic 5'-nucleotidase 1A OS=Mus musculus OX=10090 GN=Nt5c1a PE=1 SV=1	Nt5c1a	161370	185466	78624.6	121943	136646	225466	69984.6	102359	73082.5	28260.6	28290.8	108903	201818	79349.2	0.0910517	-1.79189	KO-ExT down vs WT-ExT
O08749	Dihydrolipoyl dehydrogenase, mitochondrial OS=Mus musculus OX=10090 GN=Dld PE=1 SV=2	Dld	5.69325e+06	3.65374e+06	5.15575e+06	7.77566e+06	3.12108e+06	3.16479e+06	4.62264e+06	3.53147e+06	4.27493e+06	3.70456e+06	3.95658e+06	3.3927e+06	1.80089e+06	3.32505e+06	0.0911432	-1.35693	KO-ExT down vs WT-ExT
Q9CVB6	Actin-related protein 2/3 complex subunit 2 OS=Mus musculus OX=10090 GN=Arpc2 PE=1 SV=3	Arpc2	96135.1	79207.6	112145	89280.5	53306.2	32763.9	58024.1	61475.6	59634.5	58721.5	57264.7	35214.1	28491.6	49643	0.0913112	-1.43586	KO-ExT down vs WT-ExT
P63037	DnaJ homolog subfamily A member 1 OS=Mus musculus OX=10090 GN=Dnaja1 PE=1 SV=1	Dnaja1	61494.2	37242.6	50024.9	41833.1	44386.5	44523	51199	59175.6	135822	92821.7	41696.7	61726.1	34203.7	84672.8	0.0914672	1.41695	KO-ExT down vs WT-ExT
Q9Z2N8	Actin-like protein 6A OS=Mus musculus OX=10090 GN=Actl6a PE=1 SV=2	Actl6a	51737.3	36163.2	51589.9	54147.4	40858.2	48640.2	32006.4	41280.9	34484.2	37311.5	30857.8	38763.4	35683.4	45688.4	0.0915585	-1.18127	KO-ExT down vs WT-ExT
Q8VEL0	Motile sperm domain-containing protein 1 OS=Mus musculus OX=10090 GN=Mospd1 PE=1 SV=1	Mospd1	61489.2	69301.9	62870.9	81605.2	66156.3	67967.6	29604	57156.3	38968.4	38439.2	41925.8	67617.5	8875.99	38173.7	0.091968	-1.66443	KO-ExT down vs WT-ExT
Q8BFZ3	Beta-actin-like protein 2 OS=Mus musculus OX=10090 GN=Actbl2 PE=1 SV=1	Actbl2	44003.2	135684	73973.8	75857.8	601220	768074	761486	142111	165152	613735	640200	1.45191e+06	5.81169e+06	808121	0.0922109	3.40782	KO-ExT down vs WT-ExT
P70296	Phosphatidylethanolamine-binding protein 1 OS=Mus musculus OX=10090 GN=Pebp1 PE=1 SV=3	Pebp1	1.1019e+07	1.1107e+07	1.26872e+07	1.42126e+07	1.27238e+07	1.10413e+07	6.55658e+06	1.00149e+07	5.79725e+06	6.73694e+06	7.70606e+06	1.16956e+07	1.12623e+07	8.81738e+06	0.0923898	-1.28569	KO-ExT down vs WT-ExT
O88569	Heterogeneous nuclear ribonucleoproteins A2/B1 OS=Mus musculus OX=10090 GN=Hnrnpa2b1 PE=1 SV=2	Hnrnpa2b1	585603	566398	695189	653575	658525	558146	406767	528796	446449	472499	450674	607599	427425	579782	0.092631	-1.16862	KO-ExT down vs WT-ExT
Q9ERS2	NADH dehydrogenase [ubiquinone] 1 alpha subcomplex subunit 13 OS=Mus musculus OX=10090 GN=Ndufa13 PE=1 SV=3	Ndufa13	2.16856e+06	1.66513e+06	2.28635e+06	2.61913e+06	1.50201e+06	1.50561e+06	1.28314e+06	1.36146e+06	1.38297e+06	1.27487e+06	1.74118e+06	1.62205e+06	1.04305e+06	1.82037e+06	0.0931687	-1.25394	KO-ExT down vs WT-ExT
O55028	[3-methyl-2-oxobutanoate dehydrogenase [lipoamide]] kinase, mitochondrial OS=Mus musculus OX=10090 GN=Bckdk PE=1 SV=1	Bckdk	4800.85	27744.3	53022.7	46421.3	5300.55	14413.4	12277.1	3137.43	7952.34	6619.51	8189.13	16326.3	1290.89	17409.4	0.09353	-2.50542	KO-ExT down vs WT-ExT
Q8K0Z7	Translational activator of cytochrome c oxidase 1 OS=Mus musculus OX=10090 GN=Taco1 PE=1 SV=1	Taco1	68319.5	48834.8	67079	78302	39370.3	55769.8	33323.3	43399.4	58392.4	24449.7	33934.8	39344.5	20294.4	62067.9	0.0935591	-1.43128	KO-ExT down vs WT-ExT
Q9CQB5	CDGSH iron-sulfur domain-containing protein 2 OS=Mus musculus OX=10090 GN=Cisd2 PE=1 SV=1	Cisd2	247529	189400	242436	314501	315347	263732	112532	176263	119448	99089.7	114869	309134	147008	225309	0.0936136	-1.45241	KO-ExT down vs WT-ExT
Q3U1J4	DNA damage-binding protein 1 OS=Mus musculus OX=10090 GN=Ddb1 PE=1 SV=2	Ddb1	202732	186412	163752	204218	214964	161273	121969	111324	125033	125079	129153	173647	205503	160554	0.0938323	-1.22536	KO-ExT down vs WT-ExT
Q9QY76	Vesicle-associated membrane protein-associated protein B OS=Mus musculus OX=10090 GN=Vapb PE=1 SV=3	Vapb	2.11033e+06	1.6928e+06	2.22345e+06	2.64966e+06	1.84671e+06	1.99082e+06	1.01441e+06	1.73545e+06	1.32861e+06	1.03529e+06	1.37628e+06	1.8434e+06	1.38734e+06	1.64052e+06	0.0941418	-1.2821	KO-ExT down vs WT-ExT
Q922D8	C-1-tetrahydrofolate synthase, cytoplasmic OS=Mus musculus OX=10090 GN=Mthfd1 PE=1 SV=4	Mthfd1	284903	207885	225536	291586	187306	160562	108240	165149	132521	110888	137189	202603	188770	142488	0.0943449	-1.32015	KO-ExT down vs WT-ExT
Q499D1	ENSMUSG00000072492 protein (Fragment) OS=Mus musculus OX=10090 GN=Gm10364 PE=2 SV=1	Gm10364	1.7408e+06	6.2657e+06	1.77929e+06	1.32184e+06	5.76049e+06	6.27573e+06	8.03876e+06	5.08416e+06	6.74835e+06	8.23693e+06	6.31269e+06	6.51347e+06	4.49654e+06	6.28158e+06	0.0952047	1.71718	KO-ExT down vs WT-ExT
Q99JB8	Protein kinase C and casein kinase II substrate protein 3 OS=Mus musculus OX=10090 GN=Pacsin3 PE=1 SV=1	Pacsin3	952706	952150	880449	929189	696707	814295	542098	816686	663372	495579	500892	882112	534887	774679	0.0957571	-1.24525	KO-ExT down vs WT-ExT
Q8C139	Uncharacterized protein OS=Mus musculus OX=10090 GN=Ttn PE=2 SV=1	Ttn	1.8611e+06	1.4306e+06	2.37182e+06	2.92047e+06	1.39408e+06	1.99709e+06	906380	992311	949296	1.01568e+06	1.33672e+06	1.25273e+06	2.42788e+06	1.06036e+06	0.0958917	-1.41367	KO-ExT down vs WT-ExT
P35564	Calnexin OS=Mus musculus OX=10090 GN=Canx PE=1 SV=1	Canx	1.30607e+06	1.87506e+06	1.17446e+06	823943	2.27406e+06	1.69244e+06	2.05192e+06	1.63442e+06	1.79922e+06	2.45119e+06	2.31587e+06	2.00054e+06	1.94814e+06	1.82114e+06	0.0961984	1.30165	KO-ExT down vs WT-ExT
Q9D708	Protein S100-A16 OS=Mus musculus OX=10090 GN=S100a16 PE=1 SV=1	S100a16	0	3786.26	2318.9	0	363.548	662.899	5892.68	4270.48	2898.21	1403.11	8146.44	5159.47	2257.02	6743.77	0.0969094	263.884	KO-ExT down vs WT-ExT
P17156	Heat shock-related 70 kDa protein 2 OS=Mus musculus OX=10090 GN=Hspa2 PE=1 SV=2	Hspa2	41314.2	16879.3	40141.9	39623.1	15655.6	25156.5	8167.5	15225.4	20808.4	6917.06	17127	17297	9848.66	17421.1	0.0975314	-1.6409	KO-ExT down vs WT-ExT
A0A1W2P7G5	Coenzyme Q10A OS=Mus musculus OX=10090 GN=Coq10a PE=1 SV=1	Coq10a	79051.9	84252.8	97901.4	105779	45458.7	98862.5	70794.2	50635.4	50312.7	77088.6	83044.9	47672.7	17056.4	84422.5	0.0981818	-1.52972	KO-ExT down vs WT-ExT
Q8BTR5	Dual specificity phosphatase 28 OS=Mus musculus OX=10090 GN=Dusp28 PE=1 SV=1	Dusp28	29060.5	24431.4	22498.2	45045.7	27951.1	34244.7	11701.1	18271.5	15660.4	11993.9	16400.6	30092.4	18588.2	22724.3	0.0985167	-1.41332	KO-ExT down vs WT-ExT
Q3TF16	Uncharacterized protein OS=Mus musculus OX=10090 GN=Hspa8 PE=2 SV=1	Hspa8	1.96947e+06	1.18676e+06	1.35541e+06	1.35143e+06	870305	994976	686110	1.1252e+06	1.06376e+06	837757	505852	820360	866921	915055	0.0985205	-1.33871	KO-ExT down vs WT-ExT
D3Z1U7	Transmembrane protein 233 OS=Mus musculus OX=10090 GN=Tmem233 PE=3 SV=2	Tmem233	1.91796e+06	1.43816e+06	1.43181e+06	1.77457e+06	1.62788e+06	1.51027e+06	733812	1.0515e+06	758978	658617	834400	1.29281e+06	1.55203e+06	1.55416e+06	0.0986557	-1.374	KO-ExT down vs WT-ExT
Q9DBB8	Trans-1,2-dihydrobenzene-1,2-diol dehydrogenase OS=Mus musculus OX=10090 GN=Dhdh PE=1 SV=1	Dhdh	1.29394e+06	1.30686e+06	1.20668e+06	1.14273e+06	1.50772e+06	1.38566e+06	1.17835e+06	990328	969135	1.03365e+06	822699	1.56198e+06	1.24292e+06	1.21435e+06	0.0987686	-1.16899	KO-ExT down vs WT-ExT
Q9D6K5	Synaptojanin-2-binding protein OS=Mus musculus OX=10090 GN=Synj2bp PE=1 SV=1	Synj2bp	98996.7	71288.8	118684	109903	57017.2	62262.1	45609.6	68595.6	57911.6	46364.6	50833.6	60484.3	61677.4	67224.7	0.098778	-1.30215	KO-ExT down vs WT-ExT
Q8VCR7	Protein ABHD14B OS=Mus musculus OX=10090 GN=Abhd14b PE=1 SV=1	Abhd14b	10161.1	6873.61	10005.2	20085.1	22557.1	6462.54	10746.9	5348.12	4449.09	11781.9	9040.32	8883.98	10330.6	4989.7	0.0988025	-1.52231	KO-ExT down vs WT-ExT
Q9WTX6	Cullin-1 OS=Mus musculus OX=10090 GN=Cul1 PE=1 SV=1	Cul1	52869.6	42020.4	52078.8	59335.2	27267	24711.7	28826	29715.2	33445	28209.7	29140	25193.1	29117	36590.1	0.098877	-1.29418	KO-ExT down vs WT-ExT
Q99LF4	RNA-splicing ligase RtcB homolog OS=Mus musculus OX=10090 GN=Rtcb PE=1 SV=1	Rtcb	158412	113345	129166	183777	115697	114877	80423.2	106883	94846	69041.8	107144	134326	94076.5	99776.4	0.0988801	-1.25186	KO-ExT down vs WT-ExT
Q9CQN6	Transmembrane protein 14C OS=Mus musculus OX=10090 GN=Tmem14c PE=1 SV=1	Tmem14c	304289	450066	170602	475590	524004	362503	613204	460230	664304	808460	652036	672634	293700	534472	0.0990688	1.44489	KO-ExT down vs WT-ExT
P51125	Calpastatin OS=Mus musculus OX=10090 GN=Cast PE=1 SV=2	Cast	153957	315619	131853	172295	186905	226746	288727	345889	339477	258821	304959	283609	128021	436073	0.0994908	1.40604	KO-ExT down vs WT-ExT
P0C0S6	Histone H2A.Z OS=Mus musculus OX=10090 GN=H2az1 PE=1 SV=2	H2az1	1.0902e+06	300502	448169	312786	83401.8	242610	247440	416608	634111	106239	91568.7	37327.1	43013.5	112751	0.0997782	-2.42575	KO-ExT down vs WT-ExT
Q99JI4	26S proteasome non-ATPase regulatory subunit 6 OS=Mus musculus OX=10090 GN=Psmd6 PE=1 SV=1	Psmd6	228379	213713	235104	441034	247753	271498	174535	181926	155483	150374	164953	288739	222469	225814	0.0998071	-1.28666	KO-ExT down vs WT-ExT
A2AWP8	Rho guanine nucleotide exchange factor 10-like protein OS=Mus musculus OX=10090 GN=Arhgef10l PE=1 SV=1	Arhgef10l	2983.62	0	1711.48	0	8705.68	0	0	0	3308.99	4840.38	6290.23	5617.65	1004.41	28897.9	0.100049	2327.06	KO-ExT down vs WT-ExT
P46460	Vesicle-fusing ATPase OS=Mus musculus OX=10090 GN=Nsf PE=1 SV=2	Nsf	67021.4	58417.3	84873.1	80415	47778.4	68024.5	89174.5	49080.8	60788.4	47947.1	60097.5	55026.5	52709.3	81350.5	0.101359	-1.21093	KO-ExT down vs WT-ExT
Q9DB20	ATP synthase subunit O, mitochondrial OS=Mus musculus OX=10090 GN=Atp5po PE=1 SV=1	Atp5po	1.03682e+07	6.54468e+06	1.00677e+07	1.39591e+07	4.34835e+06	6.39788e+06	4.59404e+06	5.4657e+06	6.84903e+06	4.29521e+06	5.30039e+06	5.41279e+06	1.76342e+06	7.2347e+06	0.101837	-1.54179	KO-ExT down vs WT-ExT
Q3UZY7	Uncharacterized protein OS=Mus musculus OX=10090 GN=Tnnc2 PE=2 SV=1	Tnnc2	97213.5	719175	501434	541203	49685.3	95020.1	997840	262026	140842	63906	47935.1	40728.9	104069	249994	0.101967	-2.57278	KO-ExT down vs WT-ExT
Q9CRB6	Tubulin polymerization-promoting protein family member 3 OS=Mus musculus OX=10090 GN=Tppp3 PE=1 SV=1	Tppp3	1.01025e+06	293265	1.0315e+06	1.40755e+06	1.21156e+06	875684	267599	686736	501962	186146	247063	715043	417058	488944	0.102143	-1.76249	KO-ExT down vs WT-ExT
P60766	Cell division control protein 42 homolog OS=Mus musculus OX=10090 GN=Cdc42 PE=1 SV=2	Cdc42	858431	637659	863621	1.09615e+06	875860	660668	612457	628711	505929	545153	604234	662158	979729	661388	0.102489	-1.22268	KO-ExT down vs WT-ExT
Q6NSQ9	Glucose-6-phosphatase 3 OS=Mus musculus OX=10090 GN=G6pc3 PE=1 SV=1	G6pc3	231600	253710	208025	212109	131953	123639	171722	166381	147022	192422	81052.8	159082	134639	143407	0.102628	-1.29773	KO-ExT down vs WT-ExT
Q59J78	NADH dehydrogenase [ubiquinone] 1 alpha subcomplex assembly factor 2 OS=Mus musculus OX=10090 GN=Ndufaf2 PE=1 SV=1	Ndufaf2	103255	117854	194626	179498	78099.6	78052.6	161695	93277.2	117834	138122	67114.6	73081	59892.7	96299.2	0.103146	-1.38462	KO-ExT down vs WT-ExT
E9PV41	Protein diaphanous homolog 1 OS=Mus musculus OX=10090 GN=Diaph1 PE=1 SV=1	Diaph1	133353	102464	91120.3	88500.5	111902	42879.8	33338.5	195465	101836	137317	127262	159569	58531.2	110277	0.103425	1.53767	KO-ExT down vs WT-ExT
E9Q912	RAP1, GTP-GDP dissociation stimulator 1 OS=Mus musculus OX=10090 GN=Rap1gds1 PE=1 SV=1	Rap1gds1	11446	29109.3	35850.8	46872.7	33578.9	22486.1	28680.4	12690.5	15640.8	29447.4	18510.8	19378.3	19586.9	25112	0.103603	-1.422	KO-ExT down vs WT-ExT
P10833	Ras-related protein R-Ras OS=Mus musculus OX=10090 GN=Rras PE=1 SV=1	Rras	33324.3	32267.2	36800.3	50780.9	18407	21099.8	28573.9	26901.8	18493.5	22959.2	23604.9	29475	22437.4	22057.5	0.103941	-1.2813	KO-ExT down vs WT-ExT
Q3UBX0	Transmembrane protein 109 OS=Mus musculus OX=10090 GN=Tmem109 PE=1 SV=2	Tmem109	1.72838e+06	1.29952e+06	1.57811e+06	2.10279e+06	1.28732e+06	1.29772e+06	913930	1.15608e+06	1.09949e+06	966770	1.15866e+06	1.36756e+06	1.04218e+06	1.3996e+06	0.103978	-1.2193	KO-ExT down vs WT-ExT
Q8BU31	Ras-related protein Rap-2c OS=Mus musculus OX=10090 GN=Rap2c PE=1 SV=1	Rap2c	49654.1	31538.6	36151.4	42255.2	60616.6	32006.5	21983.6	21702.6	29475.4	26655	14059.2	43535.1	32650.4	30910	0.104106	-1.3832	KO-ExT down vs WT-ExT
Q8R0N6	Hydroxyacid-oxoacid transhydrogenase, mitochondrial OS=Mus musculus OX=10090 GN=Adhfe1 PE=1 SV=2	Adhfe1	70671.9	59814	24383.5	30720.1	26467.7	33028.1	27969.4	32450.9	15452.2	11253.3	23451.2	19725.1	41183.9	37198.2	0.104113	-1.52702	KO-ExT down vs WT-ExT
P26443	Glutamate dehydrogenase 1, mitochondrial OS=Mus musculus OX=10090 GN=Glud1 PE=1 SV=1	Glud1	743916	487159	744690	883094	469665	414299	291314	445909	467242	362462	458679	384699	249342	486991	0.105195	-1.35414	KO-ExT down vs WT-ExT
Q9DBH5	Vesicular integral-membrane protein VIP36 OS=Mus musculus OX=10090 GN=Lman2 PE=1 SV=2	Lman2	38.7298	7.62392	16.7233	0.38784	5746.16	13434.2	0	1233.92	1949.25	85.1495	1052.01	256.536	2275.54	902.235	0.105344	69.297	KO-ExT down vs WT-ExT
O09061	Proteasome subunit beta type-1 OS=Mus musculus OX=10090 GN=Psmb1 PE=1 SV=1	Psmb1	653665	539192	613874	678135	571326	691889	254629	374694	388218	268578	315596	555654	602115	437424	0.105401	-1.35029	KO-ExT down vs WT-ExT
Q9JL56	Glycerophosphodiester phosphodiesterase 1 OS=Mus musculus OX=10090 GN=Gde1 PE=1 SV=1	Gde1	87870	70168.6	86628.1	86566.9	87351.5	66381.1	52615	61102.2	51317.5	45229.7	43878.6	82531.7	92445.7	59410.3	0.105671	-1.25853	KO-ExT down vs WT-ExT
P54726	UV excision repair protein RAD23 homolog A OS=Mus musculus OX=10090 GN=Rad23a PE=1 SV=2	Rad23a	283973	183064	329799	348737	221098	171001	195649	244768	174190	166415	149494	167189	265679	175831	0.10581	-1.27034	KO-ExT down vs WT-ExT
Q80VD1	Protein FAM98B OS=Mus musculus OX=10090 GN=Fam98b PE=1 SV=1	Fam98b	38232.3	46496.2	48995	36983	26426.5	25724.6	53918.8	33902	58273	27947.3	30675.7	13939.9	15044	23576.9	0.105962	-1.45939	KO-ExT down vs WT-ExT
Q8QZR5	Alanine aminotransferase 1 OS=Mus musculus OX=10090 GN=Gpt PE=1 SV=3	Gpt	240669	316155	488080	650379	406034	399456	379504	256596	214933	309083	328632	353682	322246	406257	0.106082	-1.2833	KO-ExT down vs WT-ExT
Q148W0	Phospholipid-transporting ATPase IC OS=Mus musculus OX=10090 GN=Atp8b1 PE=1 SV=2	Atp8b1	695.98	805.92	1209.19	419.938	3583.28	1197.81	1848.91	1056.6	456.002	3701.42	2702.75	6654.3	73008.4	2993.49	0.106854	3.1535	KO-ExT down vs WT-ExT
P62281	40S ribosomal protein S11 OS=Mus musculus OX=10090 GN=Rps11 PE=1 SV=3	Rps11	411606	236777	420683	381876	304027	419194	172023	355677	273577	169580	166878	299886	128008	297043	0.107007	-1.40729	KO-ExT down vs WT-ExT
Q9ERE7	LRP chaperone MESD OS=Mus musculus OX=10090 GN=Mesd PE=1 SV=1	Mesd	106083	31390	60188.3	70917	102384	108935	18079	70655.8	44606.4	10389.5	15997.3	45581.1	19677.6	59346.4	0.10735	-1.93829	KO-ExT down vs WT-ExT
P48962	ADP/ATP translocase 1 OS=Mus musculus OX=10090 GN=Slc25a4 PE=1 SV=4	Slc25a4	6.97071e+07	4.18916e+07	6.59771e+07	7.94996e+07	2.8893e+07	4.11818e+07	3.09875e+07	3.51614e+07	4.73471e+07	3.30897e+07	3.75527e+07	3.31016e+07	2.0626e+07	4.32279e+07	0.108677	-1.3741	KO-ExT down vs WT-ExT
P45377	Aldose reductase-related protein 2 OS=Mus musculus OX=10090 GN=Akr1b8 PE=1 SV=2	Akr1b8	18756.9	22270.7	23269.1	23153.9	21650	16738.4	16602.4	13771.6	14787.3	19801.8	20641	19745.4	18829.1	16022.7	0.108784	-1.15433	KO-ExT down vs WT-ExT
Q8BFR5	Elongation factor Tu, mitochondrial OS=Mus musculus OX=10090 GN=Tufm PE=1 SV=1	Tufm	1.17726e+06	897759	1.17873e+06	1.37352e+06	693863	826351	525117	778556	773616	400425	553536	1.00458e+06	519138	860041	0.108952	-1.35997	KO-ExT down vs WT-ExT
P00416	Cytochrome c oxidase subunit 3 OS=Mus musculus OX=10090 GN=mt-Co3 PE=1 SV=2	mt-Co3	139930	250625	187306	144652	390150	498232	833327	350524	506984	894515	649703	398134	224314	728970	0.1093	1.71526	KO-ExT down vs WT-ExT
E9PVG8	RIKEN cDNA 9530053A07 gene OS=Mus musculus OX=10090 GN=9530053A07Rik PE=1 SV=1	9530053A07Rik	17231.1	15733.2	63131.7	136408	71404	8145.79	59337.4	0	7508.22	6092.96	4465.49	6287.07	3153.82	5907.74	0.109474	-85.5984	KO-ExT down vs WT-ExT
Q8CC36	Cerebral dopamine neurotrophic factor OS=Mus musculus OX=10090 GN=Cdnf PE=1 SV=1	Cdnf	467856	398094	431477	399092	371069	367600	230734	398492	326378	250958	201052	357622	337735	287191	0.110063	-1.23711	KO-ExT down vs WT-ExT
Q6PDN3	Myosin light chain kinase, smooth muscle OS=Mus musculus OX=10090 GN=Mylk PE=1 SV=3	Mylk	9017.36	4991.75	10512.6	10528.2	6785.48	6191.55	6069.04	4794.16	9512.84	6014.71	5235.79	5689.88	2552.13	6403.01	0.110074	-1.37961	KO-ExT down vs WT-ExT
P47955	60S acidic ribosomal protein P1 OS=Mus musculus OX=10090 GN=Rplp1 PE=1 SV=1	Rplp1	466562	422632	190899	207995	567234	435303	247428	462936	326939	402298	474105	595346	620708	419614	0.110671	1.37639	KO-ExT down vs WT-ExT
A0A0J9YTU1	Ketohexokinase (Fragment) OS=Mus musculus OX=10090 GN=Khk PE=1 SV=3	Khk	46964.2	49122.2	57309.9	34461.8	42526.9	25315.1	17265.5	46030.1	29288.2	24583.4	19686.8	26066.3	27918.7	13988.7	0.11142	-1.43858	KO-ExT down vs WT-ExT
P43023	Cytochrome c oxidase subunit 6A2, mitochondrial OS=Mus musculus OX=10090 GN=Cox6a2 PE=1 SV=2	Cox6a2	3.45778e+06	2.76737e+06	3.94577e+06	5.01082e+06	1.71415e+06	2.85741e+06	1.70521e+06	2.13936e+06	1.86024e+06	2.05076e+06	2.88341e+06	2.10598e+06	1.49276e+06	2.64987e+06	0.112158	-1.34735	KO-ExT down vs WT-ExT
Q9R0H0	Peroxisomal acyl-coenzyme A oxidase 1 OS=Mus musculus OX=10090 GN=Acox1 PE=1 SV=5	Acox1	42728	33483.4	60397.4	6664.2	31502.7	22111.5	50579	53385.6	49701.5	54584.8	49731.3	38981	47807.4	44458.2	0.112266	1.62104	KO-ExT down vs WT-ExT
Q9ER60	Sodium channel protein type 4 subunit alpha OS=Mus musculus OX=10090 GN=Scn4a PE=1 SV=1	Scn4a	130712	127164	114039	108570	156497	158687	100925	115729	85777.4	96548.3	97768	139346	127327	102633	0.112584	-1.1712	KO-ExT down vs WT-ExT
P35700	Peroxiredoxin-1 OS=Mus musculus OX=10090 GN=Prdx1 PE=1 SV=1	Prdx1	4.10406e+06	3.1483e+06	4.0502e+06	4.52722e+06	3.46332e+06	3.70499e+06	1.84185e+06	2.9414e+06	2.30841e+06	1.91839e+06	2.61111e+06	3.79013e+06	2.54265e+06	3.16786e+06	0.112687	-1.27216	KO-ExT down vs WT-ExT
O08579	Emerin OS=Mus musculus OX=10090 GN=Emd PE=1 SV=1	Emd	26780.9	32812	33621.2	26819.5	33192	28471.8	30726.5	41490.7	30173.8	29695.7	23026.3	56941.1	57793.7	41700.2	0.113183	1.26227	KO-ExT down vs WT-ExT
P47934	Carnitine O-acetyltransferase OS=Mus musculus OX=10090 GN=Crat PE=1 SV=3	Crat	773615	445618	663902	662935	338063	332587	342612	525443	530162	252817	222567	352661	96136.7	441207	0.113418	-1.58316	KO-ExT down vs WT-ExT
Q9Z239	Phospholemman OS=Mus musculus OX=10090 GN=Fxyd1 PE=1 SV=1	Fxyd1	500374	330991	360247	409743	457555	491832	181425	425850	352368	395922	467860	1.06967e+06	934990	455274	0.113815	1.43744	KO-ExT down vs WT-ExT
Q61334	B-cell receptor-associated protein 29 OS=Mus musculus OX=10090 GN=Bcap29 PE=1 SV=1	Bcap29	54899.9	54087.3	80168.6	65099.3	78127.1	78774.3	25612	46531.3	32649.3	33923.5	32254.7	70486.5	45616.6	49347.3	0.114126	-1.37435	KO-ExT down vs WT-ExT
P03888	NADH-ubiquinone oxidoreductase chain 1 OS=Mus musculus OX=10090 GN=Mtnd1 PE=1 SV=3	Mtnd1	362111	404579	626793	692018	417100	379762	370492	313994	301248	424190	417893	350580	323533	468994	0.114406	-1.22674	KO-ExT down vs WT-ExT
A2BE28	Ribosomal biogenesis protein LAS1L OS=Mus musculus OX=10090 GN=Las1l PE=1 SV=1	Las1l	3.49888e+06	2.81228e+06	3185.59	7307.82	3.92678e+06	6.66932e+06	184225	3.56744e+06	3.12293e+06	1.75803e+06	1.70143e+06	5.41144e+06	2.4343e+06	5.30753e+06	0.115051	8.00599	KO-ExT down vs WT-ExT
P62897	Cytochrome c, somatic OS=Mus musculus OX=10090 GN=Cycs PE=1 SV=2	Cycs	7.53253e+06	1.68893e+06	6.24097e+06	8.02148e+06	8.84446e+06	8.55111e+06	2.54243e+06	5.52664e+06	2.54134e+06	748639	823177	7.4334e+06	1.17229e+06	7.09956e+06	0.116244	-2.17289	KO-ExT down vs WT-ExT
Q9D880	Mitochondrial import inner membrane translocase subunit TIM50 OS=Mus musculus OX=10090 GN=Timm50 PE=1 SV=1	Timm50	125613	78158.3	91951.5	193374	58937.3	67970.6	96175.6	64607.1	94227.7	74738.4	62907.9	76431.5	45591.5	84046.8	0.116358	-1.34646	KO-ExT down vs WT-ExT
A2CEK3	Phosphoglucomutase-1 OS=Mus musculus OX=10090 GN=Pgm1 PE=1 SV=1	Pgm1	108189	86556.6	104554	92707.7	87040.3	112404	75080.1	76427.7	40337.8	60529.2	58937.7	93865.1	143201	67292.1	0.116399	-1.3123	KO-ExT down vs WT-ExT
Q3TTA5	Chloride channel protein (Fragment) OS=Mus musculus OX=10090 GN=Clcn1 PE=1 SV=1	Clcn1	43833.8	49457	31999	25391	45345.8	47212.7	26897.9	37026	44374.9	47625.8	44361.9	50304.7	70788.3	39612.3	0.116577	1.25221	KO-ExT down vs WT-ExT
Q8VDM4	26S proteasome non-ATPase regulatory subunit 2 OS=Mus musculus OX=10090 GN=Psmd2 PE=1 SV=1	Psmd2	345273	361345	269332	332987	418012	382495	408137	313775	462531	475687	411414	506032	330354	444525	0.116644	1.16374	KO-ExT down vs WT-ExT
P41216	Long-chain-fatty-acid--CoA ligase 1 OS=Mus musculus OX=10090 GN=Acsl1 PE=1 SV=2	Acsl1	1.47204e+06	1.57751e+06	1.71964e+06	2.21767e+06	1.37672e+06	1.68202e+06	1.56409e+06	1.52853e+06	1.72549e+06	1.94078e+06	2.36534e+06	1.87433e+06	1.65258e+06	2.39868e+06	0.116737	1.15873	KO-ExT down vs WT-ExT
B2RX08	Spectrin beta chain OS=Mus musculus OX=10090 GN=Sptb PE=2 SV=1	Sptb	160278	110290	131226	197190	167962	163969	129313	112207	99417.2	100686	77987.4	144801	177082	152107	0.117019	-1.25	KO-ExT down vs WT-ExT
Q99LX0	Protein/nucleic acid deglycase DJ-1 OS=Mus musculus OX=10090 GN=Park7 PE=1 SV=1	Park7	1.10826e+07	8.68222e+06	1.00198e+07	9.91535e+06	1.24572e+07	1.21056e+07	4.96327e+06	7.78847e+06	4.41973e+06	4.18276e+06	6.09745e+06	9.45409e+06	1.23587e+07	7.42452e+06	0.117599	-1.37716	KO-ExT down vs WT-ExT
A0A087WR45	Proline-rich basic protein 1 OS=Mus musculus OX=10090 GN=Prob1 PE=1 SV=1	Prob1	11892.2	6179.5	4747.55	6775.17	5868.3	6124.24	3339.92	15941.2	7016.91	9879.57	10615.1	16246.7	3579.81	7544.8	0.117829	1.51291	KO-ExT down vs WT-ExT
Q561M1	Acp1 protein OS=Mus musculus OX=10090 GN=Acp1 PE=1 SV=1	Acp1	496175	421002	509401	852840	638612	572031	297840	354175	300569	248394	331100	664517	494209	428567	0.117917	-1.34621	KO-ExT down vs WT-ExT
Q9Z0P5	Twinfilin-2 OS=Mus musculus OX=10090 GN=Twf2 PE=1 SV=1	Twf2	124493	74991.1	141596	118335	56368.8	48185.9	44980.7	80222.1	80427.6	57812.1	55473.6	46939.1	16364	48399.5	0.118162	-1.58241	KO-ExT down vs WT-ExT
A6ZI47	Fructose-bisphosphate aldolase OS=Mus musculus OX=10090 GN=Aldoart2 PE=1 SV=1	Aldoart2	4.80532e+07	3.93242e+07	5.16859e+07	5.60472e+07	3.58112e+07	4.16431e+07	2.40821e+07	3.74655e+07	2.70597e+07	2.702e+07	2.08942e+07	3.77513e+07	4.01218e+07	4.10914e+07	0.118409	-1.27637	KO-ExT down vs WT-ExT
Q99J77	Sialic acid synthase OS=Mus musculus OX=10090 GN=Nans PE=1 SV=1	Nans	160048	123891	149158	172268	212194	172009	85529.8	134398	77806.9	85828.5	92427.9	157900	141088	139601	0.118648	-1.29673	KO-ExT down vs WT-ExT
Q9JM76	Actin-related protein 2/3 complex subunit 3 OS=Mus musculus OX=10090 GN=Arpc3 PE=1 SV=3	Arpc3	8296.75	6109.7	10972.9	11047.9	11013.8	10422	20747.4	8672.38	8929.84	10733.4	10061.4	5497.93	3026.06	8046.73	0.118767	-1.44368	KO-ExT down vs WT-ExT
Q8R164	Valacyclovir hydrolase OS=Mus musculus OX=10090 GN=Bphl PE=1 SV=1	Bphl	97365.8	71609.4	90758.3	87341.2	69624.8	83765.3	85238.5	81805.6	99182.8	73066.5	68088.5	60529.7	33768	67886.5	0.119211	-1.25507	KO-ExT down vs WT-ExT
Q9R0X4	Acyl-coenzyme A thioesterase 9, mitochondrial OS=Mus musculus OX=10090 GN=Acot9 PE=1 SV=1	Acot9	54829.6	35097.3	48844.5	29208.5	30398.9	31287.7	20300.4	31822.9	30243.4	24360.1	26575.2	31366.1	22443.7	24230.4	0.119595	-1.25806	KO-ExT down vs WT-ExT
G5E8J6	Histidine-rich calcium-binding protein OS=Mus musculus OX=10090 GN=Hrc PE=1 SV=1	Hrc	3.11411e+06	1.9184e+06	56459.3	53348.1	2.86944e+06	2.35703e+06	292377	2.19946e+06	2.22698e+06	1.85094e+06	1.78393e+06	2.83184e+06	1.1607e+06	2.6063e+06	0.11962	3.25771	KO-ExT down vs WT-ExT
P63321	Ras-related protein Ral-A OS=Mus musculus OX=10090 GN=Rala PE=1 SV=1	Rala	45707	35094	45874.7	12066.2	59050.8	48159.9	28697.8	19436.4	23224.9	14504.1	30924.9	26116.8	17449.3	44137.6	0.119834	-1.50871	KO-ExT down vs WT-ExT
P97822	Acidic leucine-rich nuclear phosphoprotein 32 family member E OS=Mus musculus OX=10090 GN=Anp32e PE=1 SV=2	Anp32e	250329	195543	34805.6	39058.6	343525	220426	78219.3	197971	145614	172590	206916	308239	420770	248432	0.119977	1.88371	KO-ExT down vs WT-ExT
P20801	Troponin C, skeletal muscle OS=Mus musculus OX=10090 GN=Tnnc2 PE=1 SV=2	Tnnc2	1.3242e+07	8.60365e+07	5.90497e+07	6.97748e+07	7.52501e+06	1.37717e+07	9.94938e+07	3.64232e+07	1.87755e+07	8.98821e+06	1.08847e+07	7.01752e+06	1.29879e+07	3.29154e+07	0.120458	-2.18939	KO-ExT down vs WT-ExT
A0A087WS16	Collagen, type VI, alpha 3 OS=Mus musculus OX=10090 GN=Col6a3 PE=1 SV=1	Col6a3	426061	382358	718442	847317	362906	409255	316435	235727	412633	315423	280241	454823	529615	275446	0.121305	-1.34995	KO-ExT down vs WT-ExT
Q68FD5	Clathrin heavy chain 1 OS=Mus musculus OX=10090 GN=Cltc PE=1 SV=3	Cltc	254362	295073	346619	444749	250537	271841	364422	282375	315683	292606	224645	222925	260348	279468	0.121506	-1.17113	KO-ExT down vs WT-ExT
P40240	CD9 antigen OS=Mus musculus OX=10090 GN=Cd9 PE=1 SV=2	Cd9	311250	216565	509010	669693	448718	266615	264737	155898	184768	240263	291496	368174	349735	282122	0.12176	-1.38811	KO-ExT down vs WT-ExT
Q8CHS7	Dehydrogenase/reductase SDR family member 7C OS=Mus musculus OX=10090 GN=Dhrs7c PE=1 SV=3	Dhrs7c	1.25984e+06	1.02936e+06	1.35862e+06	1.28794e+06	1.18933e+06	1.01329e+06	778458	996302	1.1497e+06	1.02433e+06	697808	1.05367e+06	672092	1.03573e+06	0.122659	-1.19817	KO-ExT down vs WT-ExT
Q14C51	Pentatricopeptide repeat domain-containing protein 3, mitochondrial OS=Mus musculus OX=10090 GN=Ptcd3 PE=1 SV=2	Ptcd3	5071.23	33092	1410.79	117.216	20190.3	257.934	26451.7	12372	31709.4	25263.5	2869.13	20483.3	9322.29	32999.3	0.122982	4.64807	KO-ExT down vs WT-ExT
P56376	Acylphosphatase-1 OS=Mus musculus OX=10090 GN=Acyp1 PE=1 SV=2	Acyp1	273309	219323	368468	339522	261472	246415	184882	267463	154617	119828	159720	273146	296519	219577	0.123279	-1.3021	KO-ExT down vs WT-ExT
Q8K1R7	Serine/threonine-protein kinase Nek9 OS=Mus musculus OX=10090 GN=Nek9 PE=1 SV=2	Nek9	32186.1	35900.8	30013.3	29195.9	45647.1	56221.3	16358.6	29548.3	17912.5	14966.2	19300.5	37134.1	27753	28865.9	0.123304	-1.37614	KO-ExT down vs WT-ExT
Q9JKS4	LIM domain-binding protein 3 OS=Mus musculus OX=10090 GN=Ldb3 PE=1 SV=1	Ldb3	520912	377080	624367	625629	541104	593903	316556	491364	311884	340421	320101	504011	505590	404315	0.123359	-1.24114	KO-ExT down vs WT-ExT
E9PYJ9	LIM domain-binding protein 3 OS=Mus musculus OX=10090 GN=Ldb3 PE=1 SV=1	Ldb3	4.07008e+07	2.94627e+07	4.87842e+07	4.88828e+07	4.22785e+07	4.6404e+07	2.47337e+07	3.83921e+07	2.43687e+07	2.65984e+07	2.50107e+07	3.93803e+07	3.95037e+07	3.15907e+07	0.123359	-1.24114	KO-ExT down vs WT-ExT
Q9ESD7	Dysferlin OS=Mus musculus OX=10090 GN=Dysf PE=1 SV=3	Dysf	359358	358237	287557	375287	564621	473672	439444	452888	413235	422695	488993	679425	382836	641562	0.123431	1.21698	KO-ExT down vs WT-ExT
Q6P3C3	Calsequestrin OS=Mus musculus OX=10090 GN=Casq1 PE=2 SV=2	Casq1	2.69588e+08	1.39972e+08	7.78529e+06	9.2411e+06	3.39058e+08	3.43976e+08	2.21173e+07	2.42549e+08	190878447	1.72632e+08	1.6234e+08	2.00945e+08	2.03951e+08	2.46e+08	0.123449	2.93317	KO-ExT down vs WT-ExT
Q91YP0	L-2-hydroxyglutarate dehydrogenase, mitochondrial OS=Mus musculus OX=10090 GN=L2hgdh PE=1 SV=1	L2hgdh	108895	75366.2	116958	119522	72220.3	79694.6	52306.7	64015.8	66750.4	80170.8	62446.8	76033.5	65301.3	78911.2	0.123744	-1.2242	KO-ExT down vs WT-ExT
P14142	Solute carrier family 2, facilitated glucose transporter member 4 OS=Mus musculus OX=10090 GN=Slc2a4 PE=1 SV=3	Slc2a4	111301	82849	95402.5	40114.4	85835.9	87143.7	58671.5	115783	133783	90270.6	76230.4	125399	79330.3	88917.5	0.123908	1.29439	KO-ExT down vs WT-ExT
P42925	Peroxisomal membrane protein 2 OS=Mus musculus OX=10090 GN=Pxmp2 PE=1 SV=2	Pxmp2	44354.9	38376.1	54424.1	20572.9	18529.8	18167.3	42878.7	17281.6	39414.2	22858.5	22941.7	21760.2	12354	22412.1	0.125021	-1.4391	KO-ExT down vs WT-ExT
P49722	Proteasome subunit alpha type-2 OS=Mus musculus OX=10090 GN=Psma2 PE=1 SV=3	Psma2	294971	398031	319227	326790	381735	300423	465897	282896	313486	274411	260391	359372	354738	322916	0.12507	-1.14041	KO-ExT down vs WT-ExT
Q8BTM8	Filamin-A OS=Mus musculus OX=10090 GN=Flna PE=1 SV=5	Flna	57639.8	23378.1	76587.1	103228	35200.1	32191.1	22388.8	23628	31911.4	40589.8	32368.6	27593.2	21758.6	29567	0.126177	-1.47747	KO-ExT down vs WT-ExT
P18242	Cathepsin D OS=Mus musculus OX=10090 GN=Ctsd PE=1 SV=1	Ctsd	808830	540255	680585	917250	677955	826033	391947	509421	496225	376674	596609	608080	698032	538167	0.12625	-1.24414	KO-ExT down vs WT-ExT
Q8BVI4	Dihydropteridine reductase OS=Mus musculus OX=10090 GN=Qdpr PE=1 SV=2	Qdpr	527088	453170	565243	693838	515573	532138	258712	364309	269900	251980	326371	501134	565695	438464	0.126354	-1.30985	KO-ExT down vs WT-ExT
Q9R0P5	Destrin OS=Mus musculus OX=10090 GN=Dstn PE=1 SV=3	Dstn	497407	274635	591987	509325	307885	215559	206333	240610	258689	258877	222046	229339	351072	266781	0.126744	-1.32942	KO-ExT down vs WT-ExT
P63001	Ras-related C3 botulinum toxin substrate 1 OS=Mus musculus OX=10090 GN=Rac1 PE=1 SV=1	Rac1	711429	590360	761578	752949	782578	711668	419615	599310	421552	450814	555532	739944	598237	567798	0.126965	-1.19789	KO-ExT down vs WT-ExT
Q9CZR8	Elongation factor Ts, mitochondrial OS=Mus musculus OX=10090 GN=Tsfm PE=1 SV=1	Tsfm	188984	121859	171688	257553	107032	98121.4	81053.5	96583.8	107950	76625.7	89499.2	120485	59997	169570	0.127249	-1.38731	KO-ExT down vs WT-ExT
Q9DCB8	Iron-sulfur cluster assembly 2 homolog, mitochondrial OS=Mus musculus OX=10090 GN=Isca2 PE=1 SV=2	Isca2	99469.6	55330.4	78914.2	65174.5	52863	49819.3	53678.8	56635.8	63931.4	48048	55520.8	39754.6	30943	66450.6	0.127263	-1.26094	KO-ExT down vs WT-ExT
Q9D172	Glutamine amidotransferase-like class 1 domain-containing protein 3A, mitochondrial OS=Mus musculus OX=10090 GN=Gatd3a PE=1 SV=1	Gatd3a	2.52879e+06	1.98939e+06	3.09055e+06	3.69737e+06	1.84639e+06	2.07728e+06	1.6254e+06	2.27719e+06	2.18312e+06	1.54691e+06	1.85619e+06	1.92871e+06	1.33695e+06	2.10727e+06	0.127278	-1.24438	KO-ExT down vs WT-ExT
Q9JLZ3	Methylglutaconyl-CoA hydratase, mitochondrial OS=Mus musculus OX=10090 GN=Auh PE=1 SV=1	Auh	69896.2	41013.6	63234	33772.7	29810.6	20520.7	24330.2	42205.8	38444.7	20944.4	15997.3	31980	5849.82	25619.3	0.127427	-1.66161	KO-ExT down vs WT-ExT
Q91VS7	Microsomal glutathione S-transferase 1 OS=Mus musculus OX=10090 GN=Mgst1 PE=1 SV=3	Mgst1	903028	776769	753025	789473	544969	617019	522166	594733	480332	466059	647502	661200	308376	811292	0.1275	-1.26327	KO-ExT down vs WT-ExT
Q6PGB6	N-alpha-acetyltransferase 50 OS=Mus musculus OX=10090 GN=Naa50 PE=1 SV=1	Naa50	34232.7	26483.2	32377.3	27025.8	21688.1	26932.5	21553.9	29937.9	33791.8	16644.6	14650.8	19346.6	15895.8	25804.6	0.127605	-1.26212	KO-ExT down vs WT-ExT
O88696	ATP-dependent Clp protease proteolytic subunit, mitochondrial OS=Mus musculus OX=10090 GN=Clpp PE=1 SV=1	Clpp	157113	197322	215499	230008	130733	163847	98802.2	153976	72404	107425	135373	184715	124996	139863	0.127729	-1.29812	KO-ExT down vs WT-ExT
P63038	60 kDa heat shock protein, mitochondrial OS=Mus musculus OX=10090 GN=Hspd1 PE=1 SV=1	Hspd1	3.43954e+06	2.29235e+06	3.20784e+06	3.53409e+06	1.93582e+06	2.34518e+06	2.54821e+06	2.29511e+06	2.69304e+06	2.13991e+06	2.48015e+06	2.02326e+06	1.73299e+06	2.66644e+06	0.128148	-1.18962	KO-ExT down vs WT-ExT
Q61029	Lamina-associated polypeptide 2, isoforms beta/delta/epsilon/gamma OS=Mus musculus OX=10090 GN=Tmpo PE=1 SV=4	Tmpo	107741	87704.9	53702.2	59517.8	169019	130912	98774.1	128829	124175	182530	97603.1	230620	86398.7	116516	0.128515	1.38997	KO-ExT down vs WT-ExT
Q9CR61	NADH dehydrogenase [ubiquinone] 1 beta subcomplex subunit 7 OS=Mus musculus OX=10090 GN=Ndufb7 PE=1 SV=3	Ndufb7	4.46689e+06	3.72718e+06	4.86675e+06	5.71113e+06	2.39312e+06	2.8222e+06	2.4902e+06	3.05171e+06	3.04371e+06	2.65493e+06	2.91724e+06	2.97154e+06	2.21273e+06	3.33748e+06	0.128533	-1.25596	KO-ExT down vs WT-ExT
Q8BZJ7	DCN1-like protein 2 OS=Mus musculus OX=10090 GN=Dcun1d2 PE=1 SV=3	Dcun1d2	109175	77179.3	70005.7	72936.6	87186.7	92011.7	33653.4	54048	44581	32990.3	27286.2	98649.6	32357.5	100731	0.128904	-1.49453	KO-ExT down vs WT-ExT
Q8VI75	Importin-4 OS=Mus musculus OX=10090 GN=Ipo4 PE=1 SV=1	Ipo4	40940.2	35618.2	49773.4	33414	34665.4	36073.4	75851.4	23395	35638.8	32151.2	43865.8	32744.9	30688	41232.4	0.128932	-1.24823	KO-ExT down vs WT-ExT
Q60597	2-oxoglutarate dehydrogenase, mitochondrial OS=Mus musculus OX=10090 GN=Ogdh PE=1 SV=3	Ogdh	6.19788e+06	4.74575e+06	7.46551e+06	8.93677e+06	3.42665e+06	4.05839e+06	4.75212e+06	4.31921e+06	4.50405e+06	4.7228e+06	4.78438e+06	3.77067e+06	3.29752e+06	4.81079e+06	0.129044	-1.25605	KO-ExT down vs WT-ExT
P97443	Histone-lysine N-methyltransferase Smyd1 OS=Mus musculus OX=10090 GN=Smyd1 PE=1 SV=3	Smyd1	3.87432e+06	6.60283e+06	5.83376e+06	6.8557e+06	6.89158e+06	6.91106e+06	6.77e+06	4.14626e+06	4.11816e+06	5.17156e+06	5.61597e+06	6.40852e+06	2.61305e+06	7.13544e+06	0.129699	-1.27797	KO-ExT down vs WT-ExT
Q61941	NAD(P) transhydrogenase, mitochondrial OS=Mus musculus OX=10090 GN=Nnt PE=1 SV=2	Nnt	559786	196771	362226	465246	110153	168794	179787	199995	261036	161081	187111	108822	93548.2	190117	0.129742	-1.53822	KO-ExT down vs WT-ExT
Q8R4N0	Citramalyl-CoA lyase, mitochondrial OS=Mus musculus OX=10090 GN=Clybl PE=1 SV=2	Clybl	380458	267727	406191	448809	165546	201304	257022	223935	271142	190098	190500	219058	59421.5	320345	0.13014	-1.50325	KO-ExT down vs WT-ExT
Q5XKE0	Myosin-binding protein C, fast-type OS=Mus musculus OX=10090 GN=Mybpc2 PE=1 SV=1	Mybpc2	2.41477e+07	2.22166e+07	1.51246e+07	1.95424e+07	1.68075e+07	1.94343e+07	1.74553e+07	1.74224e+07	2.30145e+07	1.27655e+07	1.14024e+07	1.18802e+07	2.65258e+06	2.04232e+07	0.130301	-1.57526	KO-ExT down vs WT-ExT
P08249	Malate dehydrogenase, mitochondrial OS=Mus musculus OX=10090 GN=Mdh2 PE=1 SV=3	Mdh2	3.38986e+07	2.37688e+07	4.00876e+07	5.2506e+07	2.78333e+07	3.31419e+07	1.92925e+07	2.42586e+07	2.44589e+07	2.1461e+07	2.79096e+07	2.88076e+07	2.08301e+07	2.9929e+07	0.130308	-1.24851	KO-ExT down vs WT-ExT
P10630	Eukaryotic initiation factor 4A-II OS=Mus musculus OX=10090 GN=Eif4a2 PE=1 SV=2	Eif4a2	855776	1.19731e+06	673925	483258	1.27547e+06	1.21933e+06	1.64158e+06	1.08478e+06	1.42576e+06	1.64527e+06	1.23758e+06	1.5811e+06	925658	1.4062e+06	0.130658	1.33627	KO-ExT down vs WT-ExT
B9EIZ0	Gab3 protein OS=Mus musculus OX=10090 GN=Gab3 PE=2 SV=1	Gab3	134079	0.262641	766.024	0	340271	9308.97	287.852	2457.71	21290.4	62151.5	80776	8346.75	133563	6232.66	0.130716	133.146	KO-ExT down vs WT-ExT
A0A1B0GSX6	PDZ and LIM domain protein 3 OS=Mus musculus OX=10090 GN=Pdlim3 PE=1 SV=1	Pdlim3	3.18055e+06	2.3712e+06	2.66789e+06	3.72677e+06	5.12045e+06	3.97805e+06	1.50407e+06	5.61706e+06	2.85587e+06	2.72669e+06	3.50077e+06	6.30519e+06	6.79402e+06	3.73211e+06	0.130787	1.40217	KO-ExT down vs WT-ExT
Q8BP47	Asparagine--tRNA ligase, cytoplasmic OS=Mus musculus OX=10090 GN=NARS1 PE=1 SV=2	NARS1	285628	301963	218414	272198	294175	257938	252568	240639	208186	180470	182211	289816	56792.5	305191	0.131478	-1.42403	KO-ExT down vs WT-ExT
Q9Z1R2	Large proline-rich protein BAG6 OS=Mus musculus OX=10090 GN=Bag6 PE=1 SV=1	Bag6	54013.4	241953	68863.7	49255.6	267157	162738	234012	199588	264453	411811	87320.9	233610	258259	178317	0.131648	1.72406	KO-ExT down vs WT-ExT
Q91YT0	NADH dehydrogenase [ubiquinone] flavoprotein 1, mitochondrial OS=Mus musculus OX=10090 GN=Ndufv1 PE=1 SV=1	Ndufv1	4.22515e+06	3.59378e+06	5.46071e+06	6.17619e+06	2.76385e+06	3.24721e+06	2.74028e+06	3.41883e+06	2.84048e+06	3.26714e+06	3.26855e+06	3.39427e+06	2.23488e+06	3.47787e+06	0.131965	-1.24373	KO-ExT down vs WT-ExT
A2A6J0	Troponin T, fast skeletal muscle OS=Mus musculus OX=10090 GN=Tnnt3 PE=1 SV=1	Tnnt3	928671	747354	1.0778e+06	1.2136e+06	562214	820376	570454	1.22052e+06	590585	540515	509448	674206	483068	584818	0.132305	-1.30127	KO-ExT down vs WT-ExT
E9Q616	AHNAK nucleoprotein (desmoyokin) OS=Mus musculus OX=10090 GN=Ahnak PE=1 SV=1	Ahnak	2.7785e+06	2.26616e+06	2.92314e+06	3.71612e+06	6.13386e+06	4.10132e+06	1.44947e+06	2.16986e+06	1.94905e+06	1.34462e+06	1.6552e+06	3.90459e+06	1.01024e+06	3.70676e+06	0.132499	-1.51267	KO-ExT down vs WT-ExT
O35593	26S proteasome non-ATPase regulatory subunit 14 OS=Mus musculus OX=10090 GN=Psmd14 PE=1 SV=2	Psmd14	210008	181700	228508	219402	189993	134476	98742.9	167146	120043	95908.9	136634	187013	140594	141159	0.132786	-1.25654	KO-ExT down vs WT-ExT
Q921T2	Torsin-1A-interacting protein 1 OS=Mus musculus OX=10090 GN=Tor1aip1 PE=1 SV=3	Tor1aip1	87986.3	75525	55753.7	43599	96985.7	93363.4	70756.5	63341.1	60208.8	54313.6	23329.4	84838.9	34829.3	73308	0.133669	-1.38724	KO-ExT down vs WT-ExT
Q91YE8	Synaptopodin-2 OS=Mus musculus OX=10090 GN=Synpo2 PE=1 SV=2	Synpo2	1.17735e+06	1.38171e+06	1.99553e+06	2.49976e+06	1.20755e+06	1.49071e+06	815756	1.37466e+06	802509	982956	569611	1.5952e+06	719837	1.60881e+06	0.13375	-1.39813	KO-ExT down vs WT-ExT
Q8BH79	Anoctamin-10 OS=Mus musculus OX=10090 GN=Ano10 PE=1 SV=1	Ano10	146544	136376	125678	191097	182689	190671	96835.9	121105	77882.5	80333.3	95406.2	184078	176049	111797	0.1352	-1.29722	KO-ExT down vs WT-ExT
P04919	Band 3 anion transport protein OS=Mus musculus OX=10090 GN=Slc4a1 PE=1 SV=1	Slc4a1	88487.3	32980.4	65021	82843.5	57919.7	22560.7	40907.6	91009.3	57616.2	63147.4	75691.4	49825	264058	62285	0.135214	1.57872	KO-ExT down vs WT-ExT
Q7TQI3	Ubiquitin thioesterase OTUB1 OS=Mus musculus OX=10090 GN=Otub1 PE=1 SV=2	Otub1	228847	308306	364668	433400	367191	331406	366837	190489	131077	235919	214694	319894	453302	370323	0.135389	-1.32918	KO-ExT down vs WT-ExT
O35344	Importin subunit alpha-4 OS=Mus musculus OX=10090 GN=Kpna3 PE=1 SV=1	Kpna3	358404	371681	384517	375772	330094	327700	392301	362740	352179	346791	364645	311861	137957	257552	0.136178	-1.24216	KO-ExT down vs WT-ExT
Q8BGB7	Enolase-phosphatase E1 OS=Mus musculus OX=10090 GN=Enoph1 PE=1 SV=1	Enoph1	75219.2	107067	132192	129805	163251	143280	98195.7	77268.7	49823.8	73913.4	75406.2	121839	160846	105151	0.136313	-1.32523	KO-ExT down vs WT-ExT
Q9CWZ7	Gamma-soluble NSF attachment protein OS=Mus musculus OX=10090 GN=Napg PE=1 SV=1	Napg	33705.6	26920.6	33138.8	34501.2	30329.9	28025.4	24483.7	24050.1	14833.6	22888.7	14121.8	32277.4	37748.6	28890.6	0.136672	-1.26967	KO-ExT down vs WT-ExT
P29699	Alpha-2-HS-glycoprotein OS=Mus musculus OX=10090 GN=Ahsg PE=1 SV=1	Ahsg	2.93783e+06	3.37238e+06	8.356e+06	6.04426e+06	5.40418e+06	2.84397e+06	5.84638e+06	2.88592e+06	2.76166e+06	3.79997e+06	2.9632e+06	4.62733e+06	4.61473e+06	3.22676e+06	0.137414	-1.32766	KO-ExT down vs WT-ExT
Q8R0W0	Epiplakin OS=Mus musculus OX=10090 GN=Eppk1 PE=1 SV=2	Eppk1	87999.6	75613	92524.7	46362.7	55438	70670.5	50377.4	51775.7	48694.3	43740.7	77898.1	51961.6	58260.6	54457.7	0.13771	-1.21805	KO-ExT down vs WT-ExT
Q9EPM5	Syncoilin OS=Mus musculus OX=10090 GN=Sync PE=1 SV=1	Sync	10284.7	6220.93	11539.2	16767.6	9050.75	7077.89	2657.1	13427.1	9887.05	5297.66	10561.2	15703.5	25886.2	17992.4	0.138346	1.5908	KO-ExT down vs WT-ExT
Q6P8M1	Putative deoxyribonuclease TATDN1 OS=Mus musculus OX=10090 GN=Tatdn1 PE=1 SV=1	Tatdn1	49233	55601.9	43806.5	55867.2	41057.9	45908.3	19768.6	40091.2	17515.8	18182.4	23108.3	55141	36985.5	38373	0.138573	-1.40507	KO-ExT down vs WT-ExT
Q62425	Cytochrome c oxidase subunit NDUFA4 OS=Mus musculus OX=10090 GN=Ndufa4 PE=1 SV=2	Ndufa4	5.00798e+06	3.83751e+06	4.66688e+06	6.7888e+06	2.90649e+06	3.70679e+06	3.96238e+06	2.98848e+06	5.43745e+06	3.47547e+06	3.59511e+06	3.02792e+06	2.31669e+06	3.77494e+06	0.138574	-1.25247	KO-ExT down vs WT-ExT
Q8BZA9	Fructose-2,6-bisphosphatase TIGAR OS=Mus musculus OX=10090 GN=Tigar PE=1 SV=1	Tigar	412403	209289	272838	323298	161613	319760	97921.8	219903	159472	121153	157589	271365	91592.8	178929	0.138841	-1.44159	KO-ExT down vs WT-ExT
P58389	Serine/threonine-protein phosphatase 2A activator OS=Mus musculus OX=10090 GN=Ptpa PE=1 SV=1	Ptpa	223869	197299	218192	249633	257102	230998	104549	163436	119182	130947	140339	238313	181509	187636	0.138904	-1.26353	KO-ExT down vs WT-ExT
P14069	Protein S100-A6 OS=Mus musculus OX=10090 GN=S100a6 PE=1 SV=3	S100a6	36989.6	48197.2	43707.5	109822	178885	117451	65589.5	129816	97152.8	89616	47251.1	257347	199913	128695	0.139461	1.62549	KO-ExT down vs WT-ExT
Q9DB15	39S ribosomal protein L12, mitochondrial OS=Mus musculus OX=10090 GN=Mrpl12 PE=1 SV=2	Mrpl12	169540	183517	173327	189216	148387	151365	131938	201251	216447	199871	176321	201296	138044	165303	0.139827	1.12858	KO-ExT down vs WT-ExT
P62827	GTP-binding nuclear protein Ran OS=Mus musculus OX=10090 GN=Ran PE=1 SV=3	Ran	504717	473981	506452	491845	613000	447395	310224	368142	372184	331220	459083	548772	267899	444774	0.139835	-1.20651	KO-ExT down vs WT-ExT
P62264	40S ribosomal protein S14 OS=Mus musculus OX=10090 GN=Rps14 PE=1 SV=3	Rps14	604826	145999	350905	326678	311085	348045	106626	478312	319388	128214	133358	77593.1	86935.8	161717	0.140031	-1.69987	KO-ExT down vs WT-ExT
Q9DBR3	Armadillo repeat-containing protein 8 OS=Mus musculus OX=10090 GN=Armc8 PE=1 SV=2	Armc8	1166.39	6155.33	1495.65	567.843	4397.97	1882.84	13692.1	3581.23	6152.32	2133.19	8521.4	6413.48	4091.33	11048.9	0.140128	2.07915	KO-ExT down vs WT-ExT
Q6P9R2	Serine/threonine-protein kinase OSR1 OS=Mus musculus OX=10090 GN=Oxsr1 PE=1 SV=1	Oxsr1	241728	176703	223401	268286	212173	150934	124936	196969	163726	113414	129910	209779	143988	165482	0.140672	-1.2322	KO-ExT down vs WT-ExT
Q8VE95	UPF0598 protein C8orf82 homolog OS=Mus musculus OX=10090 PE=1 SV=1	Q8VE95	95731.4	88232.5	132071	182669	35163.9	47414.5	89736.7	44393.8	57863.8	82982.2	89666.8	39856.7	38793.2	65504.1	0.140943	-1.48265	KO-ExT down vs WT-ExT
Q7TMY8	E3 ubiquitin-protein ligase HUWE1 OS=Mus musculus OX=10090 GN=Huwe1 PE=1 SV=5	Huwe1	30015	40185.7	20655.7	13184.8	36249.2	44915.3	41572.9	35172	44406.8	40306.5	47410.7	40459.9	29653.4	45484.1	0.140994	1.32907	KO-ExT down vs WT-ExT
Q8VEE1	LIM and cysteine-rich domains protein 1 OS=Mus musculus OX=10090 GN=Lmcd1 PE=1 SV=1	Lmcd1	644112	641328	945472	1.18845e+06	556377	537582	273882	1.00001e+06	610007	591149	716512	1.38967e+06	1.19297e+06	963310	0.141149	1.40582	KO-ExT down vs WT-ExT
Q99LC8	Translation initiation factor eIF-2B subunit alpha OS=Mus musculus OX=10090 GN=Eif2b1 PE=1 SV=1	Eif2b1	2484.52	6618.6	2789.4	549.441	6261.51	2809.44	4765.95	4664.88	5990.32	4558.64	9792.12	7756.3	1701.65	9968.35	0.14157	1.86225	KO-ExT down vs WT-ExT
Q60676	Serine/threonine-protein phosphatase 5 OS=Mus musculus OX=10090 GN=Ppp5c PE=1 SV=3	Ppp5c	116981	99561.8	118396	170035	95203.7	115424	90804.2	87598.1	105365	80377.2	110625	105366	78416.4	115479	0.142223	-1.16925	KO-ExT down vs WT-ExT
P63242	Eukaryotic translation initiation factor 5A-1 OS=Mus musculus OX=10090 GN=Eif5a PE=1 SV=2	Eif5a	1.60938e+06	942263	1.23098e+06	1.31632e+06	1.93926e+06	1.5083e+06	1.06131e+06	1.4144e+06	1.14122e+06	652783	626914	1.75768e+06	412740	1.37536e+06	0.142439	-1.4188	KO-ExT down vs WT-ExT
P67871	Casein kinase II subunit beta OS=Mus musculus OX=10090 GN=Csnk2b PE=1 SV=1	Csnk2b	11698.2	8881.96	1639.38	1533.79	6283.77	3839.64	1303.78	9026.12	9771.61	2623.95	2520	11593.5	28250.5	7452.64	0.142443	2.08832	KO-ExT down vs WT-ExT
Q924D0	Reticulon-4-interacting protein 1, mitochondrial OS=Mus musculus OX=10090 GN=Rtn4ip1 PE=1 SV=2	Rtn4ip1	271095	168804	301440	438956	84575.2	104726	236990	122931	139943	152051	182432	145426	117938	123221	0.142683	-1.43619	KO-ExT down vs WT-ExT
Q6P5F9	Exportin-1 OS=Mus musculus OX=10090 GN=Xpo1 PE=1 SV=1	Xpo1	35435.4	56488.5	44995.3	50975.5	63022.5	43503	64192.2	38977	55621.5	70556.2	59509.6	70174.1	57622.9	84621.4	0.144681	1.21259	KO-ExT down vs WT-ExT
O55135	Eukaryotic translation initiation factor 6 OS=Mus musculus OX=10090 GN=Eif6 PE=1 SV=2	Eif6	90943.3	68189.7	67545.3	30193.5	19369.4	59253.1	24017.1	91539.3	44400.8	59541.2	45942.3	87103.5	130417	54738.5	0.144884	1.53227	KO-ExT down vs WT-ExT
Q9WUF3	CASP8-associated protein 2 OS=Mus musculus OX=10090 GN=Casp8ap2 PE=1 SV=2	Casp8ap2	180770	106069	158509	201816	68645.9	96027.6	91583.3	88563	131694	99441.6	10356.1	83990.7	54606.5	124490	0.145135	-1.76799	KO-ExT down vs WT-ExT
Q62433	Protein NDRG1 OS=Mus musculus OX=10090 GN=Ndrg1 PE=1 SV=1	Ndrg1	109476	209065	134606	145253	484650	428111	345383	186794	223850	395774	493836	923449	562287	236109	0.145308	1.63507	KO-ExT down vs WT-ExT
P84228	Histone H3.2 OS=Mus musculus OX=10090 GN=Hist1h3b PE=1 SV=2	Hist1h3b	216742	69995.7	31896.7	37729.1	52323.5	34216.9	62650.4	275702	786731	65987.7	83094.2	91636.1	62749.7	44032.2	0.145809	2.04003	KO-ExT down vs WT-ExT
A0A0R4J194	Voltage-dependent L-type calcium channel subunit beta-1 OS=Mus musculus OX=10090 GN=Cacnb1 PE=1 SV=1	Cacnb1	1.604e+06	1.52519e+06	952509	1.09974e+06	1.44295e+06	1.41703e+06	902484	1.26949e+06	1.04082e+06	1.00999e+06	1.12056e+06	1.09345e+06	901042	1.10764e+06	0.145845	-1.16415	KO-ExT down vs WT-ExT
Q8K1M6	Dynamin-1-like protein OS=Mus musculus OX=10090 GN=Dnm1l PE=1 SV=2	Dnm1l	564021	448344	517672	568055	341730	346954	517065	384009	503461	462850	413769	347243	242247	391504	0.146518	-1.2073	KO-ExT down vs WT-ExT
Q3TL33	Uncharacterized protein OS=Mus musculus OX=10090 GN=Calu PE=2 SV=1	Calu	812487	979731	732680	758460	955044	735401	787694	1.09657e+06	773332	934357	761107	1.23375e+06	913175	865953	0.146601	1.1335	KO-ExT down vs WT-ExT
O35887	Calumenin OS=Mus musculus OX=10090 GN=Calu PE=1 SV=1	Calu	117509	141697	105967	109695	138127	106360	113923	158596	111846	135135	110078	178435	132071	125242	0.146601	1.1335	KO-ExT down vs WT-ExT
A0A0A6YY72	Inosine-5'-monophosphate dehydrogenase 2 (Fragment) OS=Mus musculus OX=10090 GN=Impdh2 PE=1 SV=1	Impdh2	43147.8	26266.5	44098.1	31724	44550.6	30492.7	14726.5	24162.8	22624.8	24511.4	24777.1	33780.7	12365.6	28674.5	0.146685	-1.34532	KO-ExT down vs WT-ExT
Q80WJ7	Protein LYRIC OS=Mus musculus OX=10090 GN=Mtdh PE=1 SV=1	Mtdh	63160.3	17747.8	31425.6	36124.4	25000.2	28161	13352.2	33529.9	31088.2	19428.2	15474.7	15187.5	12719.4	14849.9	0.146842	-1.44737	KO-ExT down vs WT-ExT
Q3TIJ9	Uncharacterized protein OS=Mus musculus OX=10090 GN=Actb PE=2 SV=1	Actb	5957.61	0	11171.7	3026.39	145069	300144	190678	89285.9	37133.5	149598	43438.2	580831	2.99589e+06	344998	0.147591	96.3962	KO-ExT down vs WT-ExT
Q8K183	Pyridoxal kinase OS=Mus musculus OX=10090 GN=Pdxk PE=1 SV=1	Pdxk	56293.6	34686.6	45863.1	47850.4	43364.6	46040.5	28139.6	39026.8	44920.8	34115.3	25762.3	37187.1	28631.1	41938.1	0.147685	-1.19595	KO-ExT down vs WT-ExT
O70622	Reticulon-2 OS=Mus musculus OX=10090 GN=Rtn2 PE=1 SV=1	Rtn2	1.45228e+07	1.656e+07	1.97974e+07	2.03513e+07	1.73874e+07	1.44366e+07	1.02999e+07	1.22896e+07	8.77903e+06	1.2744e+07	1.40806e+07	1.79778e+07	1.45632e+07	1.34955e+07	0.148889	-1.20375	KO-ExT down vs WT-ExT
A6ZI46	Fructose-bisphosphate aldolase OS=Mus musculus OX=10090 GN=Aldoart1 PE=1 SV=1	Aldoart1	3.53093e+06	2.94204e+06	3.81437e+06	3.38074e+06	2.88183e+06	3.45591e+06	1.72754e+06	2.49225e+06	1.88177e+06	2.11072e+06	2.29018e+06	3.23261e+06	2.98621e+06	2.76031e+06	0.149837	-1.21081	KO-ExT down vs WT-ExT
P06801	NADP-dependent malic enzyme OS=Mus musculus OX=10090 GN=Me1 PE=1 SV=2	Me1	754941	996578	546802	743917	1.67524e+06	1.44759e+06	1.25054e+06	625669	574849	667631	735639	1117226	783614	907187	0.150525	-1.30985	KO-ExT down vs WT-ExT
P00920	Carbonic anhydrase 2 OS=Mus musculus OX=10090 GN=Ca2 PE=1 SV=4	Ca2	2.33734e+06	258450	398155	485740	446282	279135	379616	960399	2.40732e+06	590208	569750	540629	1.25488e+06	482557	0.150805	1.72834	KO-ExT down vs WT-ExT
Q9DC61	Mitochondrial-processing peptidase subunit alpha OS=Mus musculus OX=10090 GN=Pmpca PE=1 SV=1	Pmpca	88220.2	86280.9	113517	84804.7	80712.4	79271.5	78078.7	67711.4	72537.2	77494.3	83985.6	97317.1	52019.7	85767.8	0.150912	-1.1486	KO-ExT down vs WT-ExT
Q9QYB5	Gamma-adducin OS=Mus musculus OX=10090 GN=Add3 PE=1 SV=2	Add3	12433.2	6952.52	14428.1	3346.38	16442.6	8345.63	4053.44	6997.13	7833.67	4266.73	562.999	7761.48	4415.93	5641.27	0.151909	-1.90542	KO-ExT down vs WT-ExT
Q9DCD0	6-phosphogluconate dehydrogenase, decarboxylating OS=Mus musculus OX=10090 GN=Pgd PE=1 SV=3	Pgd	416642	322711	466731	474757	460621	457294	244156	323163	172135	266216	291600	434806	461233	330023	0.151975	-1.2711	KO-ExT down vs WT-ExT
Q791V5	Mitochondrial carrier homolog 2 OS=Mus musculus OX=10090 GN=Mtch2 PE=1 SV=1	Mtch2	649526	683142	984223	1.24563e+06	606965	1.48718e+06	387386	594908	532070	633651	643801	634016	608377	572288	0.152114	-1.31149	KO-ExT down vs WT-ExT
P14131	40S ribosomal protein S16 OS=Mus musculus OX=10090 GN=Rps16 PE=1 SV=4	Rps16	262876	120225	229750	239591	131719	167411	95393.2	211947	182239	78946	86248.3	115920	64086	163128	0.152277	-1.4172	KO-ExT down vs WT-ExT
O54962	Barrier-to-autointegration factor OS=Mus musculus OX=10090 GN=Banf1 PE=1 SV=1	Banf1	216777	226045	220195	256089	570797	384305	243720	299798	257027	427429	273791	607098	681192	341369	0.152436	1.36028	KO-ExT down vs WT-ExT
O54984	ATPase Asna1 OS=Mus musculus OX=10090 GN=Asna1 PE=1 SV=2	Asna1	204345	145190	142299	193820	143228	128699	103598	146985	133529	112151	104610	147758	137759	109778	0.152874	-1.17198	KO-ExT down vs WT-ExT
Q8BIH3	Uncharacterized protein OS=Mus musculus OX=10090 GN=Ttn PE=2 SV=1	Ttn	1.7951e+06	1.09855e+06	2.3048e+06	2.80685e+06	1.13105e+06	1.64712e+06	708823	1.00286e+06	1.0987e+06	982994	1.07365e+06	1.28558e+06	1.55046e+06	936919	0.152915	-1.33999	KO-ExT down vs WT-ExT
Q9Z1N5	Spliceosome RNA helicase Ddx39b OS=Mus musculus OX=10090 GN=Ddx39b PE=1 SV=1	Ddx39b	47223.4	63216.3	64731.5	69463.8	70111.6	35531.2	47785.6	71716.2	61914.4	63919.4	70372.8	95476.9	52539.3	57961.3	0.153183	1.20243	KO-ExT down vs WT-ExT
J9JIB2	Obscurin (Fragment) OS=Mus musculus OX=10090 GN=Obscn PE=1 SV=2	Obscn	146373	132951	171909	161209	73859.8	104489	73652.8	118366	123232	72959.7	78490.9	113159	74851.5	77172.6	0.153661	-1.27951	KO-ExT down vs WT-ExT
Q9CQM9	Glutaredoxin-3 OS=Mus musculus OX=10090 GN=Glrx3 PE=1 SV=1	Glrx3	672131	786432	673341	853541	670378	547691	808684	562102	536474	620451	701738	666055	562171	795183	0.153965	-1.12687	KO-ExT down vs WT-ExT
Q6IWE2	Beta-actin (Fragment) OS=Mus musculus OX=10090 GN=Actb PE=2 SV=1	Actb	1.67479e+06	1.66857e+06	2.54527e+06	2.83294e+06	3.10585e+06	2.70261e+06	2.26564e+06	1.28748e+06	444273	921102	1.2875e+06	1.94126e+06	6.65741e+06	1.38293e+06	0.153966	-1.63778	KO-ExT down vs WT-ExT
P99026	Proteasome subunit beta type-4 OS=Mus musculus OX=10090 GN=Psmb4 PE=1 SV=1	Psmb4	361896	340363	319826	408510	479312	358616	165712	281783	219197	205877	217785	299879	360854	308399	0.154457	-1.25705	KO-ExT down vs WT-ExT
Q9JKV1	Proteasomal ubiquitin receptor ADRM1 OS=Mus musculus OX=10090 GN=Adrm1 PE=1 SV=2	Adrm1	118351	94379.8	115582	136811	108199	101325	81529.8	93201.6	92898.5	98226.1	80902.4	103137	94818	108513	0.154888	-1.11646	KO-ExT down vs WT-ExT
Q3TXJ4	Uncharacterized protein OS=Mus musculus OX=10090 GN=Sar1a PE=2 SV=1	Sar1a	584707	450939	643462	827147	751425	632281	357262	436600	327250	354952	419515	680728	652159	497093	0.155424	-1.26112	KO-ExT down vs WT-ExT
P0DN34	NADH dehydrogenase [ubiquinone] 1 beta subcomplex subunit 1 OS=Mus musculus OX=10090 GN=Ndufb1 PE=1 SV=1	Ndufb1	752175	1.33119e+06	710824	910804	917780	1.00454e+06	1.34793e+06	776195	1.27412e+06	1.56184e+06	2.28745e+06	1.41225e+06	726867	1.48606e+06	0.156748	1.31196	KO-ExT down vs WT-ExT
Q91WK1	SPRY domain-containing protein 4 OS=Mus musculus OX=10090 GN=Spryd4 PE=1 SV=1	Spryd4	50370.1	33001	65019.6	52524.9	34646.8	33469.1	26708.3	35793.3	39475.1	24265.4	40923	30150.9	11854.1	39349.1	0.156818	-1.36678	KO-ExT down vs WT-ExT
Q922D4	Serine/threonine-protein phosphatase 6 regulatory subunit 3 OS=Mus musculus OX=10090 GN=Ppp6r3 PE=1 SV=1	Ppp6r3	202543	155793	184479	181642	123459	125517	94590.2	136381	108449	132149	119498	128712	140697	114686	0.156856	-1.18051	KO-ExT down vs WT-ExT
Q9Z0X1	Apoptosis-inducing factor 1, mitochondrial OS=Mus musculus OX=10090 GN=Aifm1 PE=1 SV=1	Aifm1	600131	538737	687504	1.01324e+06	510062	681937	562069	419560	507441	538626	630679	463215	623239	665994	0.157858	-1.17899	KO-ExT down vs WT-ExT
D3Z4S3	Putative peptidyl-tRNA hydrolase PTRHD1 OS=Mus musculus OX=10090 GN=Ptrhd1 PE=1 SV=1	Ptrhd1	129795	103549	126012	99673.1	113675	120710	47487.9	99682.6	57812.4	36430.5	43412	115700	128575	74152.1	0.157991	-1.40746	KO-ExT down vs WT-ExT
D3YZZ5	Transmembrane p24-trafficking protein 7 OS=Mus musculus OX=10090 GN=Tmed7 PE=1 SV=1	Tmed7	88893.2	81941.8	111923	96902.1	116082	73435.2	79496.6	75828.5	63834.9	88157.6	56960.7	83369.5	116256	71427.5	0.158452	-1.17979	KO-ExT down vs WT-ExT
Q01853	Transitional endoplasmic reticulum ATPase OS=Mus musculus OX=10090 GN=Vcp PE=1 SV=4	Vcp	3.36345e+06	3.6479e+06	4.34858e+06	5.98124e+06	4.39194e+06	3.45786e+06	2.82353e+06	4.11418e+06	2.53831e+06	3.52627e+06	1.83372e+06	4.14498e+06	3.453e+06	3.13919e+06	0.158733	-1.24011	KO-ExT down vs WT-ExT
D3Z7X0	Acyl-Coenzyme A dehydrogenase family, member 12 OS=Mus musculus OX=10090 GN=Acad12 PE=1 SV=1	Acad12	254016	218235	314214	442672	144081	177753	270450	182202	216262	220649	218245	182432	110958	232784	0.158902	-1.29088	KO-ExT down vs WT-ExT
P63323	40S ribosomal protein S12 OS=Mus musculus OX=10090 GN=Rps12 PE=1 SV=2	Rps12	529015	306760	495981	472050	387422	350797	288741	410828	274495	245368	238250	505557	326218	321740	0.158923	-1.23012	KO-ExT down vs WT-ExT
F6X9B6	Nebulin (Fragment) OS=Mus musculus OX=10090 GN=Neb PE=1 SV=1	Neb	79317.1	161020	92231.9	136083	145033	165299	80869.9	78010.5	49688	70578.3	75375.7	148146	152792	84135.7	0.158932	-1.34382	KO-ExT down vs WT-ExT
P16015	Carbonic anhydrase 3 OS=Mus musculus OX=10090 GN=Ca3 PE=1 SV=3	Ca3	2.74772e+08	2.70348e+08	2.18596e+08	2.8075e+08	5.71751e+08	4.95995e+08	177308699	2.24518e+08	9.65934e+07	1.08427e+08	1.18708e+08	4.55628e+08	3.93802e+08	2.29171e+08	0.159255	-1.53381	KO-ExT down vs WT-ExT
P97457	Myosin regulatory light chain 2, skeletal muscle isoform OS=Mus musculus OX=10090 GN=Mylpf PE=1 SV=3	Mylpf	3.02182e+08	3.80186e+08	5.90521e+08	6.71932e+08	6.50671e+08	5.85567e+08	2.92415e+08	4.50261e+08	1.69591e+08	2.62775e+08	2.916e+08	7.49268e+08	183004106	4.74576e+08	0.159426	-1.44788	KO-ExT down vs WT-ExT
A2AUR7	Ras suppressor protein 1 OS=Mus musculus OX=10090 GN=Rsu1 PE=1 SV=1	Rsu1	194354	210918	264940	353084	321698	221312	267185	177605	205605	217374	184111	310746	87945.8	285765	0.160292	-1.30342	KO-ExT down vs WT-ExT
Q9DCM2	Glutathione S-transferase kappa 1 OS=Mus musculus OX=10090 GN=Gstk1 PE=1 SV=3	Gstk1	148630	126751	185474	178808	76430.8	93990	84030.2	92681.6	122711	89192.4	86671.6	99456.8	45421.6	130973	0.160479	-1.32711	KO-ExT down vs WT-ExT
Q9DCM0	Persulfide dioxygenase ETHE1, mitochondrial OS=Mus musculus OX=10090 GN=Ethe1 PE=1 SV=2	Ethe1	157952	131133	192361	202946	103594	109307	111616	132617	88329.4	86210	108336	108462	167343	123233	0.161142	-1.22655	KO-ExT down vs WT-ExT
Q8C1A5	Thimet oligopeptidase OS=Mus musculus OX=10090 GN=Thop1 PE=1 SV=1	Thop1	251420	232971	259259	464985	258339	208086	157357	173032	148154	145877	156068	252778	298218	240260	0.161615	-1.28069	KO-ExT down vs WT-ExT
Q9CZJ2	Heat shock 70 kDa protein 12B OS=Mus musculus OX=10090 GN=Hspa12b PE=1 SV=1	Hspa12b	15240.5	10249	23384.5	11209	7143.82	6699.25	11441.6	6088.32	17399.5	9240.08	5542.39	8565.97	7576.11	6559.1	0.161669	-1.38363	KO-ExT down vs WT-ExT
Q6IRU2	Tropomyosin alpha-4 chain OS=Mus musculus OX=10090 GN=Tpm4 PE=1 SV=3	Tpm4	139600	81044.6	194197	177054	114641	63963.6	87678.2	64127.5	99263.5	73383.5	80050.4	85555	151022	70605.8	0.161851	-1.32923	KO-ExT down vs WT-ExT
Q922B1	ADP-ribose glycohydrolase MACROD1 OS=Mus musculus OX=10090 GN=Macrod1 PE=1 SV=2	Macrod1	1.73123e+06	801227	1.50749e+06	1.58952e+06	1.56865e+06	1.66084e+06	560725	1.26844e+06	884680	482951	583030	1.50264e+06	727644	1.2455e+06	0.162896	-1.41368	KO-ExT down vs WT-ExT
Q99J19	Small integral membrane protein 11A OS=Mus musculus OX=10090 GN=Smim11a PE=1 SV=1	Smim11a	11649.6	19136.3	2167.86	388.104	41159.6	35375.8	54508.5	14813	24501	33780.4	47790.1	40911.7	24271.3	38133.1	0.163394	2.84005	KO-ExT down vs WT-ExT
P68368	Tubulin alpha-4A chain OS=Mus musculus OX=10090 GN=Tuba4a PE=1 SV=1	Tuba4a	3.5232e+06	4.52169e+06	3.07588e+06	4.26615e+06	3.61757e+06	3.93703e+06	3.91329e+06	3.85928e+06	3.18041e+06	2.17048e+06	1.82087e+06	4.63396e+06	3.55264e+06	3.60542e+06	0.163474	-1.22103	KO-ExT down vs WT-ExT
E9PVA8	eIF-2-alpha kinase activator GCN1 OS=Mus musculus OX=10090 GN=Gcn1 PE=1 SV=1	Gcn1	12020.4	4131.54	2207.95	7316.07	3222.03	2957.65	1681.45	4615.66	3329.21	1537.12	747.292	2786.69	3263.19	2215.43	0.163937	-1.6695	KO-ExT down vs WT-ExT
Q9Z1E4	Glycogen [starch] synthase, muscle OS=Mus musculus OX=10090 GN=Gys1 PE=1 SV=2	Gys1	2.38165e+06	3.49171e+06	2.60169e+06	2.9924e+06	2.48293e+06	2.71559e+06	2.97623e+06	2.49024e+06	1.91024e+06	2.32093e+06	2.39035e+06	3.14762e+06	2.67667e+06	2.65057e+06	0.164657	-1.11955	KO-ExT down vs WT-ExT
Q7TNS2	MICOS complex subunit Mic10 OS=Mus musculus OX=10090 GN=Micos10 PE=1 SV=1	Micos10	33665.3	40336.5	12402.1	12661.8	42386.2	44298.9	61900.5	24627	46115	44567.9	74119.3	73436.1	27916.9	67790.9	0.165752	1.54524	KO-ExT down vs WT-ExT
P60605	Ubiquitin-conjugating enzyme E2 G2 OS=Mus musculus OX=10090 GN=Ube2g2 PE=1 SV=1	Ube2g2	43310.4	33677.8	17060	43437.9	29858.4	48199.3	22863.3	19806.8	8648.05	15427.2	35477.1	41907.8	25138	27963.8	0.167629	-1.44062	KO-ExT down vs WT-ExT
Q9Z0G0	PDZ domain-containing protein GIPC1 OS=Mus musculus OX=10090 GN=Gipc1 PE=1 SV=1	Gipc1	67243.6	31413.2	49897.8	47234.8	39403	36455.3	17544	40826.7	39700.3	20119	27045.3	28943.3	25977.7	28070.6	0.167961	-1.31336	KO-ExT down vs WT-ExT
Q6P1B1	Xaa-Pro aminopeptidase 1 OS=Mus musculus OX=10090 GN=Xpnpep1 PE=1 SV=1	Xpnpep1	30374.1	33843.1	36204.4	41942.9	44842	35292.1	12768.3	19085.9	12156.8	9795.95	17080.8	50579.3	34198.9	28948	0.168907	-1.48897	KO-ExT down vs WT-ExT
Q8BGC4	Prostaglandin reductase-3 OS=Mus musculus OX=10090 GN=Zadh2 PE=1 SV=1	Zadh2	51279.6	61145.3	45384.1	53571.1	41975.2	31744.8	38954.1	47738	48932.4	64068.8	60053.5	68320.3	39268.9	50716.9	0.17055	1.17491	KO-ExT down vs WT-ExT
Q9CXI5	Mesencephalic astrocyte-derived neurotrophic factor OS=Mus musculus OX=10090 GN=Manf PE=1 SV=1	Manf	93030.4	17800	23459.6	21858.1	91844.8	92300.1	4969.74	40129.2	8654.17	780.264	5413.41	56573.6	8801.37	37123.1	0.170924	-2.79104	KO-ExT down vs WT-ExT
Q9EPL8	Importin-7 OS=Mus musculus OX=10090 GN=Ipo7 PE=1 SV=2	Ipo7	157331	164379	68839.9	84432.2	192704	218489	169396	129448	163202	163225	147380	237604	234523	284782	0.171492	1.33412	KO-ExT down vs WT-ExT
O55029	Coatomer subunit beta' OS=Mus musculus OX=10090 GN=Copb2 PE=1 SV=2	Copb2	180670	156909	148712	210310	232296	166543	250308	155852	260253	267078	271620	198029	188770	240682	0.171641	1.17452	KO-ExT down vs WT-ExT
Q9ER35	Fructosamine-3-kinase OS=Mus musculus OX=10090 GN=Fn3k PE=1 SV=1	Fn3k	75011.2	52287.7	86121.6	106344	33357.5	56536.1	48630.4	41984.3	69959	36499.6	41938.5	48135.1	46443.8	58406.4	0.171918	-1.27942	KO-ExT down vs WT-ExT
Q6ZWV7	60S ribosomal protein L35 OS=Mus musculus OX=10090 GN=Rpl35 PE=1 SV=1	Rpl35	32420.9	10455.5	53187.8	116183	2236.06	2119.55	85444.2	181592	154330	131801	179701	4863.62	15996.7	73069.7	0.171926	3.32026	KO-ExT down vs WT-ExT
Q99KB8	Hydroxyacylglutathione hydrolase, mitochondrial OS=Mus musculus OX=10090 GN=Hagh PE=1 SV=2	Hagh	237845	201896	231404	257126	169281	133958	137541	159453	129598	115019	164758	214221	202249	135954	0.171959	-1.21297	KO-ExT down vs WT-ExT
Q9QZF2	Glypican-1 OS=Mus musculus OX=10090 GN=Gpc1 PE=1 SV=1	Gpc1	97435.6	160341	95504.4	115453	181414	118987	131673	96903.7	124183	131112	167590	210115	187821	197031	0.172166	1.22751	KO-ExT down vs WT-ExT
Q91VB8	Alpha globin 1 OS=Mus musculus OX=10090 GN=Hba-a1 PE=1 SV=1	Hba-a1	1.00727e+08	3.9768e+07	7.89302e+07	1.065e+08	1.11702e+08	4.8407e+07	3.98364e+07	1.2328e+08	7.00332e+07	6.57278e+07	8.99876e+07	9.29451e+07	4.40951e+08	7.70142e+07	0.172308	1.5574	KO-ExT down vs WT-ExT
Q8R050	Eukaryotic peptide chain release factor GTP-binding subunit ERF3A OS=Mus musculus OX=10090 GN=Gspt1 PE=1 SV=2	Gspt1	10295.4	13378.2	7157.21	6886.44	14403.1	6349.89	8104.79	8150.44	8706.87	1491.75	4260.9	11821.6	1487.45	13955.7	0.172521	-1.72506	KO-ExT down vs WT-ExT
Q8R320	Nardilysin, N-arginine dibasic convertase, NRD convertase 1 OS=Mus musculus OX=10090 GN=Nrd1 PE=2 SV=1	Nrd1	227426	156717	167056	17145.8	65142.4	40304.9	83476.4	108358	181660	222989	119926	129672	116052	108926	0.172906	1.68499	KO-ExT down vs WT-ExT
P63094	Guanine nucleotide-binding protein G(s) subunit alpha isoforms short OS=Mus musculus OX=10090 GN=Gnas PE=1 SV=1	Gnas	288345	218462	215881	291233	275336	222252	204655	160265	178532	193280	212731	324754	201890	226791	0.173375	-1.16053	KO-ExT down vs WT-ExT
D3Z6H8	S-adenosylmethionine decarboxylase proenzyme 2 OS=Mus musculus OX=10090 GN=Amd2 PE=1 SV=1	Amd2	83168.5	157677	51870.3	51150.9	151751	184643	209488	106314	143484	249731	196055	193333	96588	212660	0.173745	1.46556	KO-ExT down vs WT-ExT
Q78IK4	MICOS complex subunit Mic27 OS=Mus musculus OX=10090 GN=Apool PE=1 SV=1	Apool	181338	142004	223735	231936	116792	144212	93057.2	138687	91635.4	117278	138211	166585	78486.2	148840	0.173959	-1.26642	KO-ExT down vs WT-ExT
A0A0G2JFH2	Microtubule-associated protein (Fragment) OS=Mus musculus OX=10090 GN=Map4 PE=1 SV=1	Map4	311519	215052	221090	271739	201273	163849	86017.8	325013	257368	91258.7	100743	108502	41804.5	151278	0.17459	-1.55146	KO-ExT down vs WT-ExT
Q9CPU2	NADH dehydrogenase [ubiquinone] 1 beta subcomplex subunit 2, mitochondrial OS=Mus musculus OX=10090 GN=Ndufb2 PE=1 SV=1	Ndufb2	824457	1.14948e+06	475168	488608	595549	682976	1.35193e+06	799741	1.71033e+06	1.64189e+06	1.30744e+06	1.32436e+06	324774	1.47843e+06	0.174938	1.47834	KO-ExT down vs WT-ExT
Q8BVF2	Phosducin-like protein 3 OS=Mus musculus OX=10090 GN=Pdcl3 PE=1 SV=1	Pdcl3	5788.64	19493	1155.85	0	32931	21714.9	12522.3	22239.5	35223.6	40836.9	33191.8	30937.4	42781	41924.1	0.174977	46.9714	KO-ExT down vs WT-ExT
O70435	Proteasome subunit alpha type-3 OS=Mus musculus OX=10090 GN=Psma3 PE=1 SV=3	Psma3	449516	309526	342721	396436	308272	263549	176864	272277	228230	168442	219936	357321	321381	227606	0.175062	-1.24026	KO-ExT down vs WT-ExT
Q9CXZ1	NADH dehydrogenase [ubiquinone] iron-sulfur protein 4, mitochondrial OS=Mus musculus OX=10090 GN=Ndufs4 PE=1 SV=3	Ndufs4	2.16303e+06	2.37564e+06	3.29706e+06	3.60236e+06	1.61223e+06	1.97114e+06	1.48417e+06	2.00536e+06	1.70775e+06	1.66754e+06	1.72429e+06	2.31158e+06	1.20906e+06	2.26347e+06	0.175607	-1.24441	KO-ExT down vs WT-ExT
Q3THK7	GMP synthase [glutamine-hydrolyzing] OS=Mus musculus OX=10090 GN=Gmps PE=1 SV=2	Gmps	127725	78479.5	96416.6	89240.9	40602.9	39380.5	44073.4	45760.4	84340.2	58880.8	55297.1	67011.6	23142.7	19745.1	0.175777	-1.48327	KO-ExT down vs WT-ExT
O09111	NADH dehydrogenase [ubiquinone] 1 beta subcomplex subunit 11, mitochondrial OS=Mus musculus OX=10090 GN=Ndufb11 PE=1 SV=2	Ndufb11	1.83375e+06	1.28911e+06	1.93616e+06	2.01521e+06	1.04392e+06	994606	925294	1.27654e+06	1.1903e+06	1.02549e+06	1.34857e+06	986561	640038	1.31214e+06	0.175875	-1.2617	KO-ExT down vs WT-ExT
Q6NZB0	DnaJ homolog subfamily C member 8 OS=Mus musculus OX=10090 GN=Dnajc8 PE=1 SV=2	Dnajc8	24196.4	24218.8	31688.8	29951	45810.3	21826.1	28650.3	26930.3	21689	21188.7	25031.8	32666.5	15593.5	27490.1	0.176417	-1.20424	KO-ExT down vs WT-ExT
Q8VCA8	Secernin-2 OS=Mus musculus OX=10090 GN=Scrn2 PE=1 SV=1	Scrn2	195350	230521	285746	426736	308572	248327	224860	206118	142713	236743	223172	231431	306552	232945	0.178119	-1.20475	KO-ExT down vs WT-ExT
P63073	Eukaryotic translation initiation factor 4E OS=Mus musculus OX=10090 GN=Eif4e PE=1 SV=1	Eif4e	84253.6	70005.2	73888.1	90961.3	119431	136395	54160.9	54035.7	54376.3	51644.1	88769.8	117209	42889.9	83160	0.178188	-1.2981	KO-ExT down vs WT-ExT
P61082	NEDD8-conjugating enzyme Ubc12 OS=Mus musculus OX=10090 GN=Ube2m PE=1 SV=1	Ube2m	388648	267514	376027	336698	352800	379495	213540	288069	217746	156039	171978	444218	260599	363419	0.178272	-1.26951	KO-ExT down vs WT-ExT
Q01339	Beta-2-glycoprotein 1 OS=Mus musculus OX=10090 GN=Apoh PE=1 SV=1	Apoh	130793	82111	152374	153553	213979	135087	47212.9	83224.7	51955.9	56832.1	55524.8	126249	177535	85919.1	0.178322	-1.44336	KO-ExT down vs WT-ExT
P62196	26S proteasome regulatory subunit 8 OS=Mus musculus OX=10090 GN=Psmc5 PE=1 SV=1	Psmc5	267332	209626	274329	253001	240850	202238	120106	164727	136223	110234	162248	240350	223244	225757	0.178415	-1.24668	KO-ExT down vs WT-ExT
Q3THE2	Myosin regulatory light chain 12B OS=Mus musculus OX=10090 GN=Myl12b PE=1 SV=2	Myl12b	63662.9	68842.3	99756.9	86459.9	170610	116539	44818.6	60333.8	35221.6	44050.5	54668	122208	60637.8	90236.4	0.179248	-1.38637	KO-ExT down vs WT-ExT
P13634	Carbonic anhydrase 1 OS=Mus musculus OX=10090 GN=Ca1 PE=1 SV=4	Ca1	102662	38945.3	86120.9	53974.5	60298.9	48420	39327.4	108405	55274.3	67662.7	89102.3	50281.3	396614	61304.6	0.179372	1.54164	KO-ExT down vs WT-ExT
Q7TNG5	Echinoderm microtubule-associated protein-like 2 OS=Mus musculus OX=10090 GN=Eml2 PE=1 SV=1	Eml2	93204.2	85972.9	92278.4	88520.3	95311.7	62348	56501.1	78066.9	60521.4	68536	62462.3	90407.3	38735.5	82381.9	0.180185	-1.20857	KO-ExT down vs WT-ExT
Q60605	Myosin light polypeptide 6 OS=Mus musculus OX=10090 GN=Myl6 PE=1 SV=3	Myl6	325002	344709	517752	664105	493559	541563	333300	403248	131058	254309	235504	544965	479764	458519	0.180197	-1.3697	KO-ExT down vs WT-ExT
Q60692	Proteasome subunit beta type-6 OS=Mus musculus OX=10090 GN=Psmb6 PE=1 SV=3	Psmb6	340513	306208	402592	521816	392912	385897	205206	308022	239034	238503	216570	325655	460231	279380	0.180691	-1.23085	KO-ExT down vs WT-ExT
Q9QWR8	Alpha-N-acetylgalactosaminidase OS=Mus musculus OX=10090 GN=Naga PE=1 SV=2	Naga	0	0	0	0	0	5086.97	0	0	0	400.568	150.254	58.886	0	31.9713	0.181038	216.472	KO-ExT down vs WT-ExT
Q9CQK7	RWD domain-containing protein 1 OS=Mus musculus OX=10090 GN=Rwdd1 PE=1 SV=1	Rwdd1	74338.4	98339.9	35959.9	39123.1	89238.9	67545.6	68806.6	73077.8	62959.2	82584.3	66684.3	102491	94035.8	86723.5	0.181488	1.25723	KO-ExT down vs WT-ExT
Q64737	Trifunctional purine biosynthetic protein adenosine-3 OS=Mus musculus OX=10090 GN=Gart PE=1 SV=3	Gart	629433	340631	579413	735722	337072	463542	430210	394398	425031	447003	446932	389143	371329	396299	0.181747	-1.18095	KO-ExT down vs WT-ExT
Q60866	Phosphotriesterase-related protein OS=Mus musculus OX=10090 GN=Pter PE=1 SV=1	Pter	367709	427198	266350	246699	487383	481966	505138	216607	193768	280032	315381	434597	425074	356237	0.183027	-1.25924	KO-ExT down vs WT-ExT
Q8BU30	Isoleucine--tRNA ligase, cytoplasmic OS=Mus musculus OX=10090 GN=Iars1 PE=1 SV=2	Iars1	98172.8	69648.3	83775.7	101570	77228.1	89535	61874.6	84017	69464	63878.4	59072.4	87020.3	42632.3	91052.8	0.183441	-1.18832	KO-ExT down vs WT-ExT
P15105	Glutamine synthetase OS=Mus musculus OX=10090 GN=Glul PE=1 SV=6	Glul	121681	116992	180917	212949	161147	111293	83696.4	122803	76835.8	96946.3	122195	130457	98833.2	136970	0.18375	-1.2263	KO-ExT down vs WT-ExT
Q99JX4	Eukaryotic translation initiation factor 3 subunit M OS=Mus musculus OX=10090 GN=Eif3m PE=1 SV=1	Eif3m	54579	51669.1	32884.9	27489	50707.6	48407.7	28682	52461.3	61742	55814.5	48407.7	42901.2	40515.3	41985.6	0.184217	1.19881	KO-ExT down vs WT-ExT
Q9JJI8	60S ribosomal protein L38 OS=Mus musculus OX=10090 GN=Rpl38 PE=1 SV=3	Rpl38	144171	105417	128050	137893	152077	141085	99441.3	136757	125768	118603	112705	95542.9	65749.8	129292	0.184369	-1.17358	KO-ExT down vs WT-ExT
Q8K3H0	DCC-interacting protein 13-alpha OS=Mus musculus OX=10090 GN=Appl1 PE=1 SV=1	Appl1	26555.4	22095.1	23849.6	29394.4	22631.2	26735.1	3837.78	12869.6	11800.9	8975.06	4022.79	23253.1	16951.7	14935.6	0.184856	-1.6224	KO-ExT down vs WT-ExT
Q9D1H6	NADH dehydrogenase [ubiquinone] 1 alpha subcomplex assembly factor 4 OS=Mus musculus OX=10090 GN=Ndufaf4 PE=1 SV=1	Ndufaf4	50365.6	42195.6	44425.4	47057.2	31344.9	35880.3	37483.5	35923.3	39071.8	39390.4	33415.3	44284.7	19925.9	36526.1	0.184902	-1.17787	KO-ExT down vs WT-ExT
Q3UQ84	Threonine--tRNA ligase, mitochondrial OS=Mus musculus OX=10090 GN=Tars2 PE=1 SV=1	Tars2	2868.21	5064.01	2616.69	1429.26	4086.51	4931.38	9440.89	3150.39	5608.55	2541.56	2876.42	1771.95	978.741	2322.25	0.185564	-1.53265	KO-ExT down vs WT-ExT
P61982	14-3-3 protein gamma OS=Mus musculus OX=10090 GN=Ywhag PE=1 SV=2	Ywhag	1.63424e+07	1.55482e+07	1.51238e+07	1.60718e+07	1.59969e+07	1.45054e+07	1.44459e+07	1.19262e+07	1.09466e+07	1.16968e+07	1.30478e+07	1.80816e+07	1.73219e+07	1.53926e+07	0.186072	-1.11595	KO-ExT down vs WT-ExT
Q9CQR4	Acyl-coenzyme A thioesterase 13 OS=Mus musculus OX=10090 GN=Acot13 PE=1 SV=1	Acot13	835951	500088	1.00556e+06	971508	307442	355673	441930	457371	575296	403587	504506	398159	222154	487968	0.186891	-1.35839	KO-ExT down vs WT-ExT
Q9JKF1	Ras GTPase-activating-like protein IQGAP1 OS=Mus musculus OX=10090 GN=Iqgap1 PE=1 SV=2	Iqgap1	42767.2	28764.4	26847.9	12424.6	20231.6	8830.13	24226	20361.4	25348.9	24916.5	29915.3	30262.5	31842.2	40013.5	0.188994	1.35422	KO-ExT down vs WT-ExT
Q8R088	Golgi phosphoprotein 3-like OS=Mus musculus OX=10090 GN=Golph3l PE=1 SV=1	Golph3l	9643.62	20988.8	11200.7	12984.9	19968.5	12977.8	26877.1	12396.7	13254.5	18343.5	33178.6	31744.3	16137.6	34551.1	0.189391	1.36061	KO-ExT down vs WT-ExT
Q8R317	Ubiquilin-1 OS=Mus musculus OX=10090 GN=Ubqln1 PE=1 SV=1	Ubqln1	12026.7	13646.6	1711.43	14914.3	2627.99	866.047	3711.56	6868.89	4580.32	11791.9	8221.02	14830.5	9796.2	6417.91	0.190154	1.87132	KO-ExT down vs WT-ExT
Q8R5H1	Ubiquitin carboxyl-terminal hydrolase 15 OS=Mus musculus OX=10090 GN=Usp15 PE=1 SV=1	Usp15	64923.7	51950.8	35338.7	26031.6	81895.8	67561.5	37374.3	57178.5	54470.5	60277.5	56765.4	70999.8	68981.7	58875.9	0.19026	1.25079	KO-ExT down vs WT-ExT
Q61187	Tumor susceptibility gene 101 protein OS=Mus musculus OX=10090 GN=Tsg101 PE=1 SV=2	Tsg101	55111.4	52208.9	73354.6	96931.7	76458.9	85561.5	50424	71328.4	59666.8	43994.9	51620.3	74374.1	40290.4	64459.6	0.190895	-1.20151	KO-ExT down vs WT-ExT
Q9ER41	Torsin-1B OS=Mus musculus OX=10090 GN=Tor1b PE=1 SV=2	Tor1b	18461.2	14222.7	18876.7	13349.4	10781	10086.4	7912.69	12577	9163.85	11970.1	2326.35	13853.8	10542	9679.55	0.190993	-1.43529	KO-ExT down vs WT-ExT
Q8R5I6	Glutathione S-transferase mu 4 OS=Mus musculus OX=10090 GN=Gstm4 PE=1 SV=1	Gstm4	70303.2	81113.9	80326	98484.3	116323	97084	42898.4	54582.9	33152.7	30787	62507.2	100763	98814.1	76255.1	0.192797	-1.3522	KO-ExT down vs WT-ExT
Q9JLR9	HIG1 domain family member 1A, mitochondrial OS=Mus musculus OX=10090 GN=Higd1a PE=1 SV=1	Higd1a	349785	295825	416870	290003	278930	386484	713497	254226	547003	496969	532482	418780	477953	664478	0.193012	1.26159	KO-ExT down vs WT-ExT
Q9CQ91	NADH dehydrogenase [ubiquinone] 1 alpha subcomplex subunit 3 OS=Mus musculus OX=10090 GN=Ndufa3 PE=1 SV=1	Ndufa3	1.35784e+06	1.13903e+06	1.42109e+06	2.9711e+06	1.18858e+06	1.20414e+06	1.31499e+06	933033	828995	1.15466e+06	1.29468e+06	1.41958e+06	1.14354e+06	1.53278e+06	0.193197	-1.23051	KO-ExT down vs WT-ExT
P62911	60S ribosomal protein L32 OS=Mus musculus OX=10090 GN=Rpl32 PE=1 SV=2	Rpl32	51180.8	43878.1	40625.2	42952.6	42753.3	34659.7	22985.1	42600	27915.2	26393.2	43920.8	31438.3	19303.5	38204.5	0.193958	-1.22653	KO-ExT down vs WT-ExT
P56135	ATP synthase subunit f, mitochondrial OS=Mus musculus OX=10090 GN=Atp5mf PE=1 SV=3	Atp5mf	4.97498e+06	3.25275e+06	4.88909e+06	6.19302e+06	2.63094e+06	3.27213e+06	2.84409e+06	3.32808e+06	3.74944e+06	3.14154e+06	3.55257e+06	2.88361e+06	722846	3.57813e+06	0.193965	-1.41839	KO-ExT down vs WT-ExT
Q8JZQ9	Eukaryotic translation initiation factor 3 subunit B OS=Mus musculus OX=10090 GN=Eif3b PE=1 SV=1	Eif3b	119474	171857	64442.3	44541.9	83173.7	114395	70941	155038	161069	145819	104310	91362.3	64200.9	139014	0.194814	1.34068	KO-ExT down vs WT-ExT
Q70IV5	Synemin OS=Mus musculus OX=10090 GN=Synm PE=1 SV=2	Synm	254199	157877	240928	252322	165946	205704	131918	202855	180253	110943	118233	190277	229351	126858	0.194929	-1.22491	KO-ExT down vs WT-ExT
Q8VED9	Galectin-related protein OS=Mus musculus OX=10090 GN=Lgalsl PE=1 SV=1	Lgalsl	194967	142958	146599	181721	111369	88288.5	99679.5	132551	120064	87498.3	102598	124135	115529	106861	0.195046	-1.18719	KO-ExT down vs WT-ExT
Q93092	Transaldolase OS=Mus musculus OX=10090 GN=Taldo1 PE=1 SV=2	Taldo1	265461	418232	306409	257350	473779	291014	356214	292682	326523	542063	427699	486484	302964	448981	0.195408	1.19153	KO-ExT down vs WT-ExT
P62137	Serine/threonine-protein phosphatase PP1-alpha catalytic subunit OS=Mus musculus OX=10090 GN=Ppp1ca PE=1 SV=1	Ppp1ca	79946	66484.1	84329.5	98364	90871.4	73757.2	60192.8	66541.9	59496.7	68785.6	70297.3	63505.3	43580.3	106668	0.195708	-1.17797	KO-ExT down vs WT-ExT
P56501	Mitochondrial uncoupling protein 3 OS=Mus musculus OX=10090 GN=Ucp3 PE=1 SV=1	Ucp3	11489.1	8130.47	12344.7	10679.2	185.914	171.446	3973.87	11133.4	15719.3	12621	11094.7	1361.44	7340.53	12927.1	0.196892	2.96818	KO-ExT down vs WT-ExT
Q8C3X8	Lipase maturation factor 2 OS=Mus musculus OX=10090 GN=Lmf2 PE=1 SV=1	Lmf2	2574.41	23791	3088.92	3444.79	23891	16174.4	30568.3	11153.4	39957.8	28923.2	25961.4	10784.5	6318.09	40883.5	0.196967	1.98422	KO-ExT down vs WT-ExT
Q9WV32	Actin-related protein 2/3 complex subunit 1B OS=Mus musculus OX=10090 GN=Arpc1b PE=1 SV=4	Arpc1b	39429.2	23947.7	45197	62512.3	20295.2	37899.1	9299.69	23191.2	22092.6	14385.7	23108.5	25098.1	14446.2	26283.8	0.197309	-1.422	KO-ExT down vs WT-ExT
O88685	26S proteasome regulatory subunit 6A OS=Mus musculus OX=10090 GN=Psmc3 PE=1 SV=2	Psmc3	301801	543676	403352	388514	425809	363326	413521	339227	307100	409509	286028	397246	354621	417146	0.197527	-1.12594	KO-ExT down vs WT-ExT
Q99K51	Plastin-3 OS=Mus musculus OX=10090 GN=Pls3 PE=1 SV=3	Pls3	49835.4	41022.2	60298.8	59205.9	44599	23512.3	34604.9	45835.4	54747.9	47339.4	51701	50596.2	61950.8	47916.6	0.197558	1.19515	KO-ExT down vs WT-ExT
Q9QY80	Very-long-chain (3R)-3-hydroxyacyl-CoA dehydratase 1 OS=Mus musculus OX=10090 GN=Hacd1 PE=2 SV=1	Hacd1	65066.1	57774.5	8059.32	20662.2	55470.8	63376.5	64556.3	43205.9	102591	90796.6	114224	54648	33119.4	50169.5	0.197921	1.62079	KO-ExT down vs WT-ExT
P22907	Porphobilinogen deaminase OS=Mus musculus OX=10090 GN=Hmbs PE=1 SV=2	Hmbs	19598.1	20744.4	20443.1	15855.2	30410.8	22707.5	18247.5	18515.9	20407.2	34186.2	23984.9	28553.2	24483.7	21798.6	0.198422	1.16101	KO-ExT down vs WT-ExT
Q8R3E3	WD repeat domain phosphoinositide-interacting protein 1 OS=Mus musculus OX=10090 GN=Wipi1 PE=1 SV=1	Wipi1	219.655	1209.08	1239.49	4326.78	1539.22	1954.47	2072.23	888.894	1293.86	3563.5	47279.9	2178.81	2496.87	2491.06	0.198759	2.25418	KO-ExT down vs WT-ExT
P26350	Prothymosin alpha OS=Mus musculus OX=10090 GN=Ptma PE=1 SV=2	Ptma	280595	179920	52490.1	40013.1	101586	42476.3	59673.9	209221	151858	122960	91720.4	66890.6	203038	123218	0.199701	1.55478	KO-ExT down vs WT-ExT
P99029	Peroxiredoxin-5, mitochondrial OS=Mus musculus OX=10090 GN=Prdx5 PE=1 SV=2	Prdx5	2.40645e+06	2.14022e+06	3.21488e+06	4.24364e+06	2.95681e+06	3.15856e+06	2.25209e+06	1.90812e+06	1.83122e+06	1.98769e+06	2.07475e+06	3.09962e+06	3.29074e+06	2.87564e+06	0.199988	-1.19581	KO-ExT down vs WT-ExT
O35685	Nuclear migration protein nudC OS=Mus musculus OX=10090 GN=Nudc PE=1 SV=1	Nudc	39026	34665.4	46493.9	42359	58698.6	52064.4	30775.3	43727.5	25012.9	29502.4	22299.5	58551	28979.3	45281.5	0.200084	-1.24098	KO-ExT down vs WT-ExT
P68033	Actin, alpha cardiac muscle 1 OS=Mus musculus OX=10090 GN=Actc1 PE=1 SV=1	Actc1	7691.06	80219.5	112851	139247	925679	1.07463e+06	172312	25627	12193.1	64424.3	49446.3	51948.4	275680	112334	0.200327	-2.69695	KO-ExT down vs WT-ExT
Q8BTZ7	Mannose-1-phosphate guanyltransferase beta OS=Mus musculus OX=10090 GN=Gmppb PE=1 SV=1	Gmppb	18198.2	22524.9	21894.6	20398.2	38769.7	35333	16306	16699	15060.1	12382.9	19216	29552.6	22593.7	21498.9	0.200423	-1.2497	KO-ExT down vs WT-ExT
Q5BKP2	Ubiquitin carboxyl-terminal hydrolase 13 OS=Mus musculus OX=10090 GN=Usp13 PE=1 SV=1	Usp13	25199.3	34728.4	20500.2	8048.72	40661	49345.9	65907.9	31495.7	40621.2	42507	51270.5	56321.5	36741.4	43572	0.201129	1.44518	KO-ExT down vs WT-ExT
Q61249	Immunoglobulin-binding protein 1 OS=Mus musculus OX=10090 GN=Igbp1 PE=1 SV=1	Igbp1	7338.55	7336.21	6334.24	9577.03	9782.38	3488.8	1924.55	9503.99	5905.95	4651.18	6090.97	14996.4	9121.55	14101.2	0.201491	1.46232	KO-ExT down vs WT-ExT
A2AGL3	Ryanodine receptor 3 OS=Mus musculus OX=10090 GN=Ryr3 PE=1 SV=1	Ryr3	162387	120733	228733	194470	84271.1	80341.3	100461	146321	107719	107622	82540.1	101557	88243.2	93728.8	0.201833	-1.26006	KO-ExT down vs WT-ExT
Q3UJD6	Ubiquitin carboxyl-terminal hydrolase 19 OS=Mus musculus OX=10090 GN=Usp19 PE=1 SV=1	Usp19	66577.3	54506.8	58449.5	83729.7	48090.5	43621.5	23630.5	47540.6	33928.2	27420.4	35491.8	41313.7	51322.6	50488.9	0.202034	-1.26692	KO-ExT down vs WT-ExT
Q03958	Prefoldin subunit 6 OS=Mus musculus OX=10090 GN=Pfdn6 PE=1 SV=1	Pfdn6	87882.9	82792.8	93035	130938	83636.1	86513	57945.6	78769.7	58785.7	57934.9	62930.7	74752	115749	76358.5	0.202824	-1.18759	KO-ExT down vs WT-ExT
Q78PY7	Staphylococcal nuclease domain-containing protein 1 OS=Mus musculus OX=10090 GN=Snd1 PE=1 SV=1	Snd1	31773.4	61378.5	25838.2	38006.8	58137	79471.4	119506	50533.8	69822.2	109464	92650	75221	40954.2	95592.7	0.203769	1.38881	KO-ExT down vs WT-ExT
Q8BP48	Methionine aminopeptidase 1 OS=Mus musculus OX=10090 GN=Metap1 PE=1 SV=1	Metap1	70678.9	57617.3	48769.9	53704.6	95479.3	80130.5	31209.8	78070.2	44982.2	20202.3	19581.9	78292.1	38590.3	54054.1	0.203805	-1.41263	KO-ExT down vs WT-ExT
Q3V1D3	AMP deaminase 1 OS=Mus musculus OX=10090 GN=Ampd1 PE=1 SV=2	Ampd1	6.41095e+06	7.74602e+06	5.25515e+06	5.94606e+06	8.1526e+06	8.801e+06	5.43324e+06	5.11728e+06	4.49944e+06	4.37736e+06	5.61808e+06	1.02055e+07	3.59719e+06	6.9736e+06	0.204048	-1.22641	KO-ExT down vs WT-ExT
P61021	Ras-related protein Rab-5B OS=Mus musculus OX=10090 GN=Rab5b PE=1 SV=1	Rab5b	16463.8	11371.4	21148.3	14827.8	11968	13308.1	8873.42	13499.6	10949.9	9333.22	9884.51	13767.1	11545.3	12465.3	0.205936	-1.17384	KO-ExT down vs WT-ExT
F8VQJ3	Laminin subunit gamma-1 OS=Mus musculus OX=10090 GN=Lamc1 PE=1 SV=1	Lamc1	127295	92291.4	109527	136972	126519	98865.3	140173	79309.7	132676	167984	132812	160581	162752	148922	0.206115	1.16751	KO-ExT down vs WT-ExT
Q61937	Nucleophosmin OS=Mus musculus OX=10090 GN=Npm1 PE=1 SV=1	Npm1	227498	66879.6	12978.2	23191.1	241105	216460	23578.3	133365	96676	98954.6	117458	245782	86125.4	180452	0.206745	1.93503	KO-ExT down vs WT-ExT
P56382	ATP synthase subunit epsilon, mitochondrial OS=Mus musculus OX=10090 GN=Atp5f1e PE=1 SV=2	Atp5f1e	214106	250842	332602	757630	140627	130120	808502	521784	860991	1.10222e+06	1.30595e+06	238737	165810	353231	0.207023	1.72344	KO-ExT down vs WT-ExT
Q8BKZ9	Pyruvate dehydrogenase protein X component, mitochondrial OS=Mus musculus OX=10090 GN=Pdhx PE=1 SV=1	Pdhx	975571	720188	1.02315e+06	972975	371277	390225	432576	587685	606547	496396	516952	478991	329794	513245	0.20715	-1.28894	KO-ExT down vs WT-ExT
O08759	Ubiquitin-protein ligase E3A OS=Mus musculus OX=10090 GN=Ube3a PE=1 SV=2	Ube3a	56210.1	67261	65064.9	88394.1	67555	99378.3	56635.4	48587.3	54651.3	48528.4	68373.3	76419.2	76431.8	57313.6	0.20733	-1.15864	KO-ExT down vs WT-ExT
Q62261	Spectrin beta chain, non-erythrocytic 1 OS=Mus musculus OX=10090 GN=Sptbn1 PE=1 SV=2	Sptbn1	87209	128204	74541.6	83236.5	166036	116933	132958	78635	154084	157289	155514	183410	107939	129591	0.208098	1.22946	KO-ExT down vs WT-ExT
P12970	60S ribosomal protein L7a OS=Mus musculus OX=10090 GN=Rpl7a PE=1 SV=2	Rpl7a	129396	228008	108344	113214	217230	143632	252403	207745	247014	320629	285576	186353	83271.3	307269	0.208498	1.34254	KO-ExT down vs WT-ExT
Q3TA13	Uncharacterized protein OS=Mus musculus OX=10090 GN=Synpo PE=2 SV=1	Synpo	401516	353281	523257	657740	258243	374260	234465	395508	266831	243281	267016	394922	173671	422403	0.208631	-1.27807	KO-ExT down vs WT-ExT
Q61735	Leukocyte surface antigen CD47 OS=Mus musculus OX=10090 GN=Cd47 PE=1 SV=2	Cd47	74773.7	48938.7	92221	116045	100298	48864.4	57921.7	50541.4	59552.2	54442.2	39331.2	63087.8	97597.7	58401.6	0.209383	-1.25106	KO-ExT down vs WT-ExT
Q64331	Unconventional myosin-VI OS=Mus musculus OX=10090 GN=Myo6 PE=1 SV=1	Myo6	4016.4	7868.99	14403.7	7146.02	10442.4	2698.02	14922	9932.47	5845.16	9018.47	11127.6	15489.7	379886	9245.45	0.209866	2.17703	KO-ExT down vs WT-ExT
Q8C7X2	ER membrane protein complex subunit 1 OS=Mus musculus OX=10090 GN=Emc1 PE=1 SV=1	Emc1	114148	114561	91935.7	108456	122054	115726	94618.9	78090.2	104782	99725.3	106529	110761	43954.9	116721	0.209877	-1.19733	KO-ExT down vs WT-ExT
Q9CQM5	Thioredoxin domain-containing protein 17 OS=Mus musculus OX=10090 GN=Txndc17 PE=1 SV=1	Txndc17	225018	204358	242301	261336	234991	216822	151558	186446	119031	134721	129184	218168	345789	182951	0.210344	-1.22829	KO-ExT down vs WT-ExT
P62806	Histone H4 OS=Mus musculus OX=10090 GN=H4c1 PE=1 SV=2	H4c1	5.34651e+06	1.67702e+06	1.83153e+06	2.0643e+06	774060	1.56651e+06	906274	3.32939e+06	3.45395e+06	410152	532741	434389	1.18499e+06	563467	0.210769	-1.75421	KO-ExT down vs WT-ExT
P47857	ATP-dependent 6-phosphofructokinase, muscle type OS=Mus musculus OX=10090 GN=Pfkm PE=1 SV=3	Pfkm	2.46981e+07	2.1837e+07	2.17693e+07	2.59117e+07	2.87418e+07	3.18481e+07	2.48578e+07	2.04603e+07	1.91526e+07	2.23194e+07	2.23926e+07	2.65905e+07	1.89978e+07	3.13591e+07	0.210893	-1.12148	KO-ExT down vs WT-ExT
P63005	Platelet-activating factor acetylhydrolase IB subunit alpha OS=Mus musculus OX=10090 GN=Pafah1b1 PE=1 SV=2	Pafah1b1	201767	160614	178838	244974	226088	207276	101377	168584	139783	121994	144353	224931	105535	177619	0.212549	-1.21259	KO-ExT down vs WT-ExT
Q9DCZ1	GMP reductase 1 OS=Mus musculus OX=10090 GN=Gmpr PE=1 SV=1	Gmpr	527135	424613	501145	500464	306830	283976	661135	250812	521485	427574	443682	310200	103153	443359	0.212589	-1.37276	KO-ExT down vs WT-ExT
Q91VJ4	Serine/threonine-protein kinase 38 OS=Mus musculus OX=10090 GN=Stk38 PE=1 SV=1	Stk38	36677.8	33311.7	39225.2	52107.1	67705.5	52700.8	23391.4	27858.8	31927.7	31564.9	29705.3	44863.6	31146.6	44294.6	0.213132	-1.22065	KO-ExT down vs WT-ExT
P97807	Fumarate hydratase, mitochondrial OS=Mus musculus OX=10090 GN=Fh PE=1 SV=3	Fh	5.38969e+06	5.11845e+06	7.19831e+06	9.65938e+06	3.97574e+06	4.47248e+06	5.8445e+06	4.05612e+06	4.75086e+06	5.48712e+06	5.25396e+06	4.95876e+06	3.62369e+06	5.99092e+06	0.213617	-1.18767	KO-ExT down vs WT-ExT
A0A0U1RQ96	Actin, gamma-enteric smooth muscle (Fragment) OS=Mus musculus OX=10090 GN=Actg2 PE=3 SV=1	Actg2	47367	332136	28251.3	21748.3	410054	348796	299906	163653	440235	298179	244392	186859	151639	326573	0.214525	1.9749	KO-ExT down vs WT-ExT
P35762	CD81 antigen OS=Mus musculus OX=10090 GN=Cd81 PE=1 SV=2	Cd81	120238	84708.3	149940	84941.6	125342	77176.1	67424.7	79543.1	61049.1	57291.9	49195	88869	176400	66026.8	0.214544	-1.29085	KO-ExT down vs WT-ExT
P21550	Beta-enolase OS=Mus musculus OX=10090 GN=Eno3 PE=1 SV=3	Eno3	2.68585e+08	204854997	2.80419e+08	3.89338e+08	2.3607e+08	2.5265e+08	1.42213e+08	2.09584e+08	1.61241e+08	1.61825e+08	1.80467e+08	2.15923e+08	3.00952e+08	215089884	0.214677	-1.20522	KO-ExT down vs WT-ExT
Q6P1F6	Serine/threonine-protein phosphatase 2A 55 kDa regulatory subunit B alpha isoform OS=Mus musculus OX=10090 GN=Ppp2r2a PE=1 SV=1	Ppp2r2a	386274	286827	359342	569086	360478	431334	341338	289584	264666	252275	304369	398552	463878	374021	0.214957	-1.1674	KO-ExT down vs WT-ExT
P97300	Neuroplastin OS=Mus musculus OX=10090 GN=Nptn PE=1 SV=3	Nptn	100527	62491.2	106260	76359.6	86695.4	93526.7	44798.3	66135.5	56908	55121.8	54809.5	84176.6	89978.5	60116.5	0.21531	-1.19966	KO-ExT down vs WT-ExT
P97450	ATP synthase-coupling factor 6, mitochondrial OS=Mus musculus OX=10090 GN=Atp5pf PE=1 SV=1	Atp5pf	371673	3.9396e+06	804304	927627	150943	208083	1.99389e+06	674449	426148	248978	413181	285547	210788	504048	0.21577	-1.85741	KO-ExT down vs WT-ExT
Q8K273	Membrane magnesium transporter 1 OS=Mus musculus OX=10090 GN=Mmgt1 PE=1 SV=1	Mmgt1	5073.79	13651.8	4574.66	4739.81	21239	53539.5	44290.3	6027.77	30660.5	37228.3	53246.8	39031.9	11886.7	43719.5	0.216365	1.92581	KO-ExT down vs WT-ExT
Q71LX4	Talin-2 OS=Mus musculus OX=10090 GN=Tln2 PE=1 SV=3	Tln2	87530.2	88161.8	91573.1	115074	104656	104734	113447	85983	115809	127584	108297	124427	103064	105484	0.216728	1.09106	KO-ExT down vs WT-ExT
Q14C20	RIKEN cDNA 2310002L09 gene OS=Mus musculus OX=10090 GN=2310002L09Rik PE=2 SV=1	2310002L09Rik	15148.8	16819.3	15263.3	9988.04	15622.4	22839.8	16339.2	17872.3	17216.4	21690.5	12911.6	17603.7	21855.7	19278.7	0.216845	1.15978	KO-ExT down vs WT-ExT
Q8VEH6	COBW domain-containing protein 1 OS=Mus musculus OX=10090 GN=Cbwd1 PE=1 SV=1	Cbwd1	31645.3	36164.2	37252	25501.2	34979.1	36799.3	64217.1	24490.7	36868.8	35248.1	37555	23089.7	26429.3	36515.4	0.217433	-1.18974	KO-ExT down vs WT-ExT
P97823	Acyl-protein thioesterase 1 OS=Mus musculus OX=10090 GN=Lypla1 PE=1 SV=1	Lypla1	403945	430520	300286	466516	585921	498924	616830	324701	358086	709286	818917	863005	574304	629698	0.218074	1.25111	KO-ExT down vs WT-ExT
P97952	Sodium channel subunit beta-1 OS=Mus musculus OX=10090 GN=Scn1b PE=1 SV=1	Scn1b	78468.3	124296	114662	193581	102336	57950.8	33259.5	66152.2	65495.1	54758.7	61514.4	33350.5	78739.7	108931	0.218285	-1.39399	KO-ExT down vs WT-ExT
Q8C5Q4	G-rich sequence factor 1 OS=Mus musculus OX=10090 GN=Grsf1 PE=1 SV=2	Grsf1	12699.6	24033.6	14627.1	1718.68	8950.28	0	7852.15	20230.6	19831.9	21778.5	27071.2	13398.3	18416.1	23705.2	0.218473	30.6924	KO-ExT down vs WT-ExT
O88986	2-amino-3-ketobutyrate coenzyme A ligase, mitochondrial OS=Mus musculus OX=10090 GN=Gcat PE=1 SV=2	Gcat	36512.3	53689	35520.1	28285.3	30362.8	31205.8	47988.1	24125.6	35685	44052.8	32021.4	33304.9	11715.3	34406	0.219054	-1.27551	KO-ExT down vs WT-ExT
P07091	Protein S100-A4 OS=Mus musculus OX=10090 GN=S100a4 PE=1 SV=1	S100a4	47641	33012.9	39868.4	47070.8	150132	53332.9	40338.1	58502	51182.5	45437	47810.5	246545	175552	61535.5	0.220454	1.51328	KO-ExT down vs WT-ExT
Q9CR16	Peptidyl-prolyl cis-trans isomerase D OS=Mus musculus OX=10090 GN=Ppid PE=1 SV=3	Ppid	147451	164075	177962	280472	177643	133766	112597	92631.3	93230.7	127727	170540	179591	123037	188195	0.220478	-1.22461	KO-ExT down vs WT-ExT
Q99JW4	LIM and senescent cell antigen-like-containing domain protein 1 OS=Mus musculus OX=10090 GN=Lims1 PE=1 SV=3	Lims1	105716	150848	148200	163285	137284	100156	120674	98804.4	132570	110352	68885.4	131046	52461.9	188409	0.220954	-1.25722	KO-ExT down vs WT-ExT
Q8CIB5	Fermitin family homolog 2 OS=Mus musculus OX=10090 GN=Fermt2 PE=1 SV=1	Fermt2	76219.5	61490	68348.1	45155.5	74127.2	79158.4	31218.9	48645.5	47464.8	33703.5	36759.8	80142.3	37836.7	62687.8	0.221021	-1.25387	KO-ExT down vs WT-ExT
P00405	Cytochrome c oxidase subunit 2 OS=Mus musculus OX=10090 GN=Mtco2 PE=1 SV=1	Mtco2	7.12501e+06	5.2792e+06	7.25696e+06	9.15351e+06	4.40943e+06	5.40315e+06	6.4767e+06	4.25844e+06	5.25781e+06	4.73096e+06	8.22994e+06	5.55837e+06	3.69602e+06	6.32724e+06	0.222244	-1.19116	KO-ExT down vs WT-ExT
O70400	PDZ and LIM domain protein 1 OS=Mus musculus OX=10090 GN=Pdlim1 PE=1 SV=4	Pdlim1	100870	72490.3	110719	109661	59673.6	66670.5	41642.6	123166	84990.3	72119.4	81709.9	122893	74406.2	114658	0.22237	1.2356	KO-ExT down vs WT-ExT
Q8VBT0	Thioredoxin-related transmembrane protein 1 OS=Mus musculus OX=10090 GN=Tmx1 PE=1 SV=1	Tmx1	53270.3	57885.2	58425.6	66096.6	83766.5	91466.1	31200	54913	35642.1	39735.3	40873.3	79170.5	60787.4	39357	0.223602	-1.24848	KO-ExT down vs WT-ExT
Q3UFR4	Amino acid transporter OS=Mus musculus OX=10090 GN=Slc1a5 PE=2 SV=1	Slc1a5	10390.1	12676.3	23839.9	24184.6	59654.6	14643.7	19407.5	6044.75	7771.29	12244.2	11090.4	18742.3	36531.7	17456.7	0.223664	-1.49748	KO-ExT down vs WT-ExT
E9QJU4	Myozenin-3 OS=Mus musculus OX=10090 GN=Myoz3 PE=1 SV=1	Myoz3	1.19558e+06	814444	761770	1.13229e+06	1.12644e+06	1.38373e+06	868422	1.27245e+06	890936	1.00364e+06	912568	1.99848e+06	1.40939e+06	1.339e+06	0.223765	1.19325	KO-ExT down vs WT-ExT
Q8C0M9	Isoaspartyl peptidase/L-asparaginase OS=Mus musculus OX=10090 GN=Asrgl1 PE=1 SV=1	Asrgl1	400520	495238	540995	634210	675707	557787	277292	366352	256715	263345	359782	599000	539296	519048	0.22416	-1.24971	KO-ExT down vs WT-ExT
Q8VHL1	Histone-lysine N-methyltransferase SETD7 OS=Mus musculus OX=10090 GN=Setd7 PE=1 SV=2	Setd7	98217.9	75722.5	77492.2	73788.3	76956.4	64343.3	34251.9	72500.7	42020.2	37849.2	32754.5	70320.3	87854.6	56986.4	0.224461	-1.27323	KO-ExT down vs WT-ExT
P63024	Vesicle-associated membrane protein 3 OS=Mus musculus OX=10090 GN=Vamp3 PE=1 SV=1	Vamp3	382176	268437	324409	305781	228965	229730	94475.1	250775	184120	134126	123135	261913	238930	164796	0.22465	-1.30456	KO-ExT down vs WT-ExT
Q9JIF7	Coatomer subunit beta OS=Mus musculus OX=10090 GN=Copb1 PE=1 SV=1	Copb1	15681.4	18028.6	25176	14138	16842.1	12016.1	20051.6	13771.2	12430.5	14636.7	22820.4	16067.6	13345	10469.9	0.224893	-1.17977	KO-ExT down vs WT-ExT
O54734	Dolichyl-diphosphooligosaccharide--protein glycosyltransferase 48 kDa subunit OS=Mus musculus OX=10090 GN=Ddost PE=1 SV=2	Ddost	267573	216722	217845	256095	254644	294126	119935	189130	177136	149936	163424	241832	196432	231953	0.225431	-1.18144	KO-ExT down vs WT-ExT
Q9CXE7	Transmembrane emp24 domain-containing protein 5 OS=Mus musculus OX=10090 GN=Tmed5 PE=1 SV=1	Tmed5	13498	11191.1	19121.2	6264.96	16392.6	20483.1	16673.3	14901.7	9730.98	10906	13369.4	11664.2	12730.4	5497.73	0.225496	-1.28765	KO-ExT down vs WT-ExT
Q9Z0E6	Guanylate-binding protein 2 OS=Mus musculus OX=10090 GN=Gbp2 PE=1 SV=1	Gbp2	11288.5	5941.76	11990.7	8849.23	3550.43	3540.74	4333.98	3374.37	2920.77	2197.39	2938.46	2943.57	0	5033	0.225583	-23.6292	KO-ExT down vs WT-ExT
P56695	Wolframin OS=Mus musculus OX=10090 GN=Wfs1 PE=1 SV=1	Wfs1	216233	170031	198537	267484	139876	159511	129264	169682	156966	146558	78260.4	200716	134875	177331	0.225904	-1.21192	KO-ExT down vs WT-ExT
P26638	Serine--tRNA ligase, cytoplasmic OS=Mus musculus OX=10090 GN=Sars1 PE=1 SV=3	Sars1	392448	351560	356913	287224	352560	321906	383471	303122	346250	352585	320625	321766	84642.9	323964	0.226245	-1.28798	KO-ExT down vs WT-ExT
Q9CZW5	Mitochondrial import receptor subunit TOM70 OS=Mus musculus OX=10090 GN=Tomm70 PE=1 SV=2	Tomm70	34886.1	22801.8	31413.3	14837.1	21056.9	25209.5	31400.2	9570.27	22572.4	25507.2	23144.3	26231.9	12130.6	27052.5	0.226554	-1.27999	KO-ExT down vs WT-ExT
Q9WTP7	GTP:AMP phosphotransferase AK3, mitochondrial OS=Mus musculus OX=10090 GN=Ak3 PE=1 SV=3	Ak3	207226	134611	243608	296732	108186	91534.6	115824	133161	150118	166106	113695	120091	71957.3	121012	0.226857	-1.28731	KO-ExT down vs WT-ExT
P84078	ADP-ribosylation factor 1 OS=Mus musculus OX=10090 GN=Arf1 PE=1 SV=2	Arf1	1.10274e+06	753442	927017	1.29102e+06	913096	694525	526405	782366	742596	669633	653813	742336	890505	673790	0.226936	-1.16599	KO-ExT down vs WT-ExT
P50285	Dimethylaniline monooxygenase [N-oxide-forming] 1 OS=Mus musculus OX=10090 GN=Fmo1 PE=1 SV=1	Fmo1	24112.5	17324.7	30480.7	45385.1	34384.9	15935.8	21697.7	13851.6	16401.1	19031.3	27835.1	26435.2	22493.3	20959.6	0.227896	-1.24286	KO-ExT down vs WT-ExT
Q8BVI5	Syntaxin-16 OS=Mus musculus OX=10090 GN=Stx16 PE=1 SV=3	Stx16	8565.39	3648.22	7886.48	953.38	5685.06	2313.74	8160.09	3923.87	6497.47	6280.21	0	683.923	638.804	1222.02	0.228855	-22.5338	KO-ExT down vs WT-ExT
O55234	Proteasome subunit beta type-5 OS=Mus musculus OX=10090 GN=Psmb5 PE=1 SV=3	Psmb5	121702	152787	160110	169664	201416	152460	79294.4	91275.5	56378	89652.4	139418	182493	156032	124724	0.228974	-1.27188	KO-ExT down vs WT-ExT
Q9CPU4	Microsomal glutathione S-transferase 3 OS=Mus musculus OX=10090 GN=Mgst3 PE=1 SV=1	Mgst3	1.1588e+06	3.82737e+06	1.63762e+06	1.5485e+06	3.86536e+06	3.80427e+06	4.05071e+06	2.32364e+06	3.4392e+06	6.00815e+06	5.13385e+06	4.3022e+06	1.41241e+06	5.75634e+06	0.229298	1.4405	KO-ExT down vs WT-ExT
P70236	Dual specificity mitogen-activated protein kinase kinase 6 OS=Mus musculus OX=10090 GN=Map2k6 PE=1 SV=1	Map2k6	486319	392305	356923	444649	360456	435833	240503	410085	274808	236397	274970	483115	170083	433408	0.229995	-1.23513	KO-ExT down vs WT-ExT
P35486	Pyruvate dehydrogenase E1 component subunit alpha, somatic form, mitochondrial OS=Mus musculus OX=10090 GN=Pdha1 PE=1 SV=1	Pdha1	7.5335e+06	6.52021e+06	8.95675e+06	1.03823e+07	5.15417e+06	5.77922e+06	7.17561e+06	5.87861e+06	5.83161e+06	6.30934e+06	6.62317e+06	7.72026e+06	4.17769e+06	7.38082e+06	0.232218	-1.16214	KO-ExT down vs WT-ExT
Q8R5C5	Beta-centractin OS=Mus musculus OX=10090 GN=Actr1b PE=1 SV=1	Actr1b	181268	110751	96914.7	125385	108271	130370	157974	116463	108811	100168	80243.9	130250	146890	105047	0.232583	-1.14982	KO-ExT down vs WT-ExT
A0A141CM42	NADH-ubiquinone oxidoreductase chain 2 OS=Mus musculus OX=10090 GN=ND2 PE=3 SV=1	ND2	1.29177e+06	3.57707e+06	1.00665e+06	534748	6.61759e+06	9.07857e+06	9.41961e+06	3.86713e+06	9.06786e+06	1.14637e+07	1.21577e+07	7.85304e+06	6.32091e+06	1.18704e+07	0.232585	1.44105	KO-ExT down vs WT-ExT
P62331	ADP-ribosylation factor 6 OS=Mus musculus OX=10090 GN=Arf6 PE=1 SV=2	Arf6	100499	81974.6	89817.1	100840	69462.5	64323.9	51639.6	73709.1	60451.1	59234.5	38110.3	83327.5	72167.7	83189.9	0.232835	-1.1921	KO-ExT down vs WT-ExT
Q9JIK9	28S ribosomal protein S34, mitochondrial OS=Mus musculus OX=10090 GN=Mrps34 PE=1 SV=1	Mrps34	1166.98	645.159	684.65	14846.2	957.646	0	909.58	601.792	1025.99	686.785	11284.7	6583.58	3779.49	10782.4	0.233147	21.2021	KO-ExT down vs WT-ExT
P84084	ADP-ribosylation factor 5 OS=Mus musculus OX=10090 GN=Arf5 PE=1 SV=2	Arf5	105406	70608.5	87300.5	130521	89716.6	85245.2	53679	78289.1	74332.3	60477.8	63355.4	94138.9	80767.4	70981	0.233288	-1.16388	KO-ExT down vs WT-ExT
Q3THM1	Uncharacterized protein OS=Mus musculus OX=10090 GN=Uqcrc1 PE=2 SV=1	Uqcrc1	1.36003e+06	1.00952e+06	1.4664e+06	1.57145e+06	770444	898039	830801	866581	866208	966380	903060	1.0798e+06	874325	1.06378e+06	0.2338	-1.15634	KO-ExT down vs WT-ExT
Q9CZ13	Cytochrome b-c1 complex subunit 1, mitochondrial OS=Mus musculus OX=10090 GN=Uqcrc1 PE=1 SV=2	Uqcrc1	1.04885e+07	7.78531e+06	1.13087e+07	1.21189e+07	5.9416e+06	6.9256e+06	6.40707e+06	6.683e+06	6.68012e+06	7.45264e+06	6.96432e+06	8.3273e+06	6.74272e+06	8.20377e+06	0.2338	-1.15634	KO-ExT down vs WT-ExT
O88587	Catechol O-methyltransferase OS=Mus musculus OX=10090 GN=Comt PE=1 SV=2	Comt	305456	380838	290846	340383	382899	304203	420959	246186	258926	356416	376356	353006	297154	306977	0.233934	-1.10806	KO-ExT down vs WT-ExT
P01750	Ig heavy chain V region 102 OS=Mus musculus OX=10090 PE=1 SV=1	P01750	2831.85	16913.9	3469.98	3450.79	47340.3	31313.6	25896	10570.1	16557.2	20919.2	32716.2	20621.9	20747.2	27384.2	0.234517	1.81039	KO-ExT down vs WT-ExT
Q9QYR9	Acyl-coenzyme A thioesterase 2, mitochondrial OS=Mus musculus OX=10090 GN=Acot2 PE=1 SV=2	Acot2	581134	273677	499670	659980	230638	276667	370581	301829	369645	336051	390180	274132	214378	316363	0.234669	-1.24204	KO-ExT down vs WT-ExT
Q8BWY3	Eukaryotic peptide chain release factor subunit 1 OS=Mus musculus OX=10090 GN=Etf1 PE=1 SV=4	Etf1	42236	35847.7	50751.3	19965.6	34766.8	44435.1	19151.7	31532.6	27254.8	22612.7	11870.4	35340.3	27582.6	34027.5	0.23472	-1.28961	KO-ExT down vs WT-ExT
Q9JIF9	Myotilin OS=Mus musculus OX=10090 GN=Myot PE=1 SV=1	Myot	1.89012e+06	1.55558e+06	2.15598e+06	2.51901e+06	1.28993e+06	1.47885e+06	1.09915e+06	1.31947e+06	1.33164e+06	1.14695e+06	1.43392e+06	1.91052e+06	1.01583e+06	1.77239e+06	0.235693	-1.18945	KO-ExT down vs WT-ExT
Q9QZD9	Eukaryotic translation initiation factor 3 subunit I OS=Mus musculus OX=10090 GN=Eif3i PE=1 SV=1	Eif3i	10411.8	13184.3	12266.2	6605.2	5744.13	18165.4	4759.92	12876.6	11709.4	8943.99	10921.5	18088.5	18914.5	7782.38	0.23633	1.32313	KO-ExT down vs WT-ExT
Q60902	Epidermal growth factor receptor substrate 15-like 1 OS=Mus musculus OX=10090 GN=Eps15l1 PE=1 SV=3	Eps15l1	425407	138460	207806	348763	245505	421161	161596	196333	223218	85032.8	158838	101292	446128	247122	0.236404	-1.40468	KO-ExT down vs WT-ExT
Q5XKN4	Protein jagunal homolog 1 OS=Mus musculus OX=10090 GN=Jagn1 PE=1 SV=2	Jagn1	2325.95	5964.2	1151.95	978.992	39856.1	26318.3	2785.75	1551.23	10461	15568	5517.39	42217.1	5661.97	111708	0.236537	2.60504	KO-ExT down vs WT-ExT
Q9JJV2	Profilin-2 OS=Mus musculus OX=10090 GN=Pfn2 PE=1 SV=3	Pfn2	809457	637449	915948	1.14102e+06	787210	846146	424979	707406	465139	471646	537864	818231	826633	723465	0.236776	-1.20724	KO-ExT down vs WT-ExT
Q9QUM9	Proteasome subunit alpha type-6 OS=Mus musculus OX=10090 GN=Psma6 PE=1 SV=1	Psma6	367218	335627	416779	420848	364379	327573	161098	320426	210725	180920	234958	361561	392452	240897	0.237759	-1.22907	KO-ExT down vs WT-ExT
Q91V79	Fat storage-inducing transmembrane protein 1 OS=Mus musculus OX=10090 GN=Fitm1 PE=1 SV=1	Fitm1	602925	1.35702e+06	733371	764975	1.97392e+06	1.88325e+06	2.35853e+06	1.09704e+06	1.44963e+06	2.18157e+06	1.96415e+06	2.55655e+06	938356	2.27203e+06	0.237787	1.37366	KO-ExT down vs WT-ExT
P23198	Chromobox protein homolog 3 OS=Mus musculus OX=10090 GN=Cbx3 PE=1 SV=2	Cbx3	32229.9	6581.71	21208.7	22025.8	38646.1	25509.1	4710.85	19624.9	12485.6	7183.52	6195.97	28491.4	1281.9	15834.1	0.238457	-1.8457	KO-ExT down vs WT-ExT
Q8BXZ1	Protein disulfide-isomerase TMX3 OS=Mus musculus OX=10090 GN=Tmx3 PE=1 SV=2	Tmx3	24559.1	21546.4	26099.2	18176	24426.2	21506.9	13339.7	15113.6	16463.8	14282.1	16700.4	22182.2	27499.2	16501.1	0.238905	-1.16682	KO-ExT down vs WT-ExT
P70349	Histidine triad nucleotide-binding protein 1 OS=Mus musculus OX=10090 GN=Hint1 PE=1 SV=3	Hint1	2.90578e+06	2.73719e+06	3.3803e+06	4.04136e+06	2.73177e+06	3.03083e+06	2.06256e+06	2.58505e+06	1.93872e+06	1.96526e+06	2.20806e+06	3.13814e+06	3.53109e+06	2.78683e+06	0.239689	-1.15625	KO-ExT down vs WT-ExT
Q61704	Inter-alpha-trypsin inhibitor heavy chain H3 OS=Mus musculus OX=10090 GN=Itih3 PE=1 SV=3	Itih3	32793.5	33030.9	46306.5	31349.5	41738.4	13145.6	31374.7	24960.9	20739.5	31359.9	24501.5	23397.1	25675.5	28003.7	0.240207	-1.22098	KO-ExT down vs WT-ExT
P48774	Glutathione S-transferase Mu 5 OS=Mus musculus OX=10090 GN=Gstm5 PE=1 SV=1	Gstm5	766692	1.38169e+06	977047	1.23507e+06	1.81317e+06	1.4273e+06	1.4037e+06	819111	598064	1.10188e+06	945264	1.62598e+06	1.08459e+06	1.277e+06	0.240382	-1.2208	KO-ExT down vs WT-ExT
Q3TW96	UDP-N-acetylhexosamine pyrophosphorylase-like protein 1 OS=Mus musculus OX=10090 GN=Uap1l1 PE=1 SV=1	Uap1l1	17938.7	16928	19000.1	23866.5	24400.1	21220.3	16907	15413.4	13769.2	17350.6	17017.4	20854.4	21501.3	20354.8	0.240414	-1.11239	KO-ExT down vs WT-ExT
P23506	Protein-L-isoaspartate(D-aspartate) O-methyltransferase OS=Mus musculus OX=10090 GN=Pcmt1 PE=1 SV=3	Pcmt1	830901	576204	691730	926910	667367	722526	375836	434353	496754	277526	752890	671337	723238	569469	0.240427	-1.23823	KO-ExT down vs WT-ExT
P21981	Protein-glutamine gamma-glutamyltransferase 2 OS=Mus musculus OX=10090 GN=Tgm2 PE=1 SV=4	Tgm2	141989	101805	136495	116920	99916.9	114306	51124.1	98047.4	67884.2	71304.4	54433.8	105822	157853	59377.1	0.241216	-1.26754	KO-ExT down vs WT-ExT
Q8R0F8	Acylpyruvase FAHD1, mitochondrial OS=Mus musculus OX=10090 GN=Fahd1 PE=1 SV=2	Fahd1	153276	75619	143492	201418	89207.1	82153.8	44038.6	103888	91950.6	63292.2	47250.1	95113.9	38263.2	116883	0.241682	-1.36649	KO-ExT down vs WT-ExT
Q9R1P1	Proteasome subunit beta type-3 OS=Mus musculus OX=10090 GN=Psmb3 PE=1 SV=1	Psmb3	304556	242989	274922	394960	289638	249822	176002	238296	219462	181231	189778	299835	304363	220410	0.242049	-1.16014	KO-ExT down vs WT-ExT
Q5SGK3	Aldehyde oxidase 2 OS=Mus musculus OX=10090 GN=Aox2 PE=1 SV=2	Aox2	11941.4	10989.3	9310.56	13738	4557.92	2040.93	7328.57	6481.86	9085.27	2666.48	1879.84	4922.76	0	2906.18	0.24227	-22.2617	KO-ExT down vs WT-ExT
P70404	Isocitrate dehydrogenase [NAD] subunit gamma 1, mitochondrial OS=Mus musculus OX=10090 GN=Idh3g PE=1 SV=1	Idh3g	4.81933e+06	3.69996e+06	5.99454e+06	7.78183e+06	2.56416e+06	3.57581e+06	3.73129e+06	3.30677e+06	4.3794e+06	3.0637e+06	4.24874e+06	3.35077e+06	2.53834e+06	4.4497e+06	0.243182	-1.21853	KO-ExT down vs WT-ExT
Q00915	Retinol-binding protein 1 OS=Mus musculus OX=10090 GN=Rbp1 PE=1 SV=2	Rbp1	166673	126241	259132	262370	147308	40139.8	91029.5	103593	103314	134568	107710	55637.8	101013	89213.9	0.243418	-1.38749	KO-ExT down vs WT-ExT
Q921M7	Protein FAM49B OS=Mus musculus OX=10090 GN=Fam49b PE=1 SV=1	Fam49b	104692	70114.2	76197.1	36561.4	101365	74604.9	42260.9	97618.7	65339.6	63992.5	52720.6	187342	134104	85832	0.24355	1.32315	KO-ExT down vs WT-ExT
Q9R062	Glycogenin-1 OS=Mus musculus OX=10090 GN=Gyg1 PE=1 SV=3	Gyg1	2.38495e+06	8.83119e+06	1520120	1.20857e+06	8.18286e+06	8.03109e+06	1.24946e+07	3.52668e+06	6.56503e+06	6.9204e+06	6.47731e+06	1.06939e+07	6.86544e+06	1.2052e+07	0.243598	1.61698	KO-ExT down vs WT-ExT
Q9D710	Thioredoxin-related transmembrane protein 2 OS=Mus musculus OX=10090 GN=Tmx2 PE=1 SV=1	Tmx2	23521.4	25622.5	32613.9	12597.3	20962.2	29680.7	14999.3	19834.3	15380.9	10511	19452.3	28749.3	1312.33	26024.8	0.24371	-1.67973	KO-ExT down vs WT-ExT
Q61166	Microtubule-associated protein RP/EB family member 1 OS=Mus musculus OX=10090 GN=Mapre1 PE=1 SV=3	Mapre1	141756	98578.6	116337	147717	203195	186343	54832.1	96888.8	81486.9	44567	48890.3	170572	138471	133449	0.24382	-1.37294	KO-ExT down vs WT-ExT
Q8CGN5	Perilipin-1 OS=Mus musculus OX=10090 GN=Plin1 PE=1 SV=2	Plin1	4620.68	1071.97	5227.4	7786.48	13112.5	1049.66	350.302	2587.51	520.926	1299.11	1075.21	4160.49	75.5309	3409.74	0.244122	-2.41697	KO-ExT down vs WT-ExT
O70325	Phospholipid hydroperoxide glutathione peroxidase OS=Mus musculus OX=10090 GN=Gpx4 PE=1 SV=4	Gpx4	371656	419679	405220	471507	521477	433877	196590	366722	241515	202336	329653	358004	469840	337280	0.244421	-1.21705	KO-ExT down vs WT-ExT
Q9CZM2	60S ribosomal protein L15 OS=Mus musculus OX=10090 GN=Rpl15 PE=1 SV=4	Rpl15	136447	133060	74778.8	82100.3	114118	108029	83506.3	128163	109910	130075	136984	144770	69970.8	139647	0.247483	1.17511	KO-ExT down vs WT-ExT
Q9JHK4	Geranylgeranyl transferase type-2 subunit alpha OS=Mus musculus OX=10090 GN=Rabggta PE=1 SV=1	Rabggta	28676.9	19565.3	37452	56539.4	23084.6	41442.8	13568.5	11628	14544.8	14563	22560.3	28008.5	42221.4	27358.7	0.247958	-1.3594	KO-ExT down vs WT-ExT
A0A0U1RPN8	Fructose-bisphosphate aldolase A (Fragment) OS=Mus musculus OX=10090 GN=Aldoa PE=1 SV=1	Aldoa	1.57762e+06	1.26377e+06	1.49809e+06	1.61441e+06	1.07485e+06	1.22178e+06	666715	1.15065e+06	884951	813817	1.00288e+06	1.17294e+06	1.27412e+06	1.11157e+06	0.248001	-1.17314	KO-ExT down vs WT-ExT
O35683	NADH dehydrogenase [ubiquinone] 1 alpha subcomplex subunit 1 OS=Mus musculus OX=10090 GN=Ndufa1 PE=1 SV=1	Ndufa1	7940.64	257273	8599.38	6420.5	72880.6	73760.5	157676	32186.5	246056	94577.4	41862.3	145567	34216.2	173546	0.24839	2.24059	KO-ExT down vs WT-ExT
Q60710	Deoxynucleoside triphosphate triphosphohydrolase SAMHD1 OS=Mus musculus OX=10090 GN=Samhd1 PE=1 SV=3	Samhd1	41400.4	24366.2	30458.4	30550.9	12675.8	6402.61	45900.3	24231.9	21409.9	35643.2	45725.8	59680.2	23743.3	37923.8	0.249502	1.44247	KO-ExT down vs WT-ExT
P10639	Thioredoxin OS=Mus musculus OX=10090 GN=Txn PE=1 SV=3	Txn	1.57884e+06	1.42852e+06	1.73707e+06	1.78814e+06	1.50823e+06	1.34967e+06	1.08803e+06	1.45589e+06	980642	1.24194e+06	1.23777e+06	1.41239e+06	1.74899e+06	1.30713e+06	0.249853	-1.11846	KO-ExT down vs WT-ExT
Q91XH5	Sepiapterin reductase OS=Mus musculus OX=10090 GN=Spr PE=1 SV=1	Spr	408038	246796	368174	411916	237326	313014	119392	258601	197034	188689	212167	262209	257592	226992	0.250048	-1.23294	KO-ExT down vs WT-ExT
Q9Z1J3	Cysteine desulfurase, mitochondrial OS=Mus musculus OX=10090 GN=Nfs1 PE=1 SV=3	Nfs1	71986.2	30541.4	43964.4	43360.4	47789.3	47883	73655.6	34344.1	35283.3	43603.6	18257.8	32308.8	37136.1	95836.1	0.25103	-1.30274	KO-ExT down vs WT-ExT
P62874	Guanine nucleotide-binding protein G(I)/G(S)/G(T) subunit beta-1 OS=Mus musculus OX=10090 GN=Gnb1 PE=1 SV=3	Gnb1	139317	127243	184927	216365	157067	102078	130149	94530.3	99669.7	154536	150512	116514	139880	147654	0.252179	-1.15884	KO-ExT down vs WT-ExT
Q9CR00	26S proteasome non-ATPase regulatory subunit 9 OS=Mus musculus OX=10090 GN=Psmd9 PE=1 SV=1	Psmd9	104255	100792	135082	72651.7	97998	99982.6	67505.2	94827.6	51150.4	38602.6	125369	88460	77081.3	95927.6	0.252783	-1.23742	KO-ExT down vs WT-ExT
O70250	Phosphoglycerate mutase 2 OS=Mus musculus OX=10090 GN=Pgam2 PE=1 SV=3	Pgam2	8.34857e+07	9.3406e+07	7.4362e+07	9.57294e+07	112786136	115651179	1.16045e+08	6.08022e+07	7.18175e+07	7.56386e+07	8.48777e+07	1.18292e+08	9.56493e+07	1.0551e+08	0.25319	-1.14055	KO-ExT down vs WT-ExT
Q9CQI3	Glia maturation factor beta OS=Mus musculus OX=10090 GN=Gmfb PE=1 SV=3	Gmfb	130776	109201	113553	99834.2	111888	95735.2	73322	83224.9	66347.6	58662	65133.8	130158	129951	106053	0.253634	-1.18901	KO-ExT down vs WT-ExT
Q9DCW4	Electron transfer flavoprotein subunit beta OS=Mus musculus OX=10090 GN=Etfb PE=1 SV=3	Etfb	5.02708e+06	3.23748e+06	5.6749e+06	6.36484e+06	2.39094e+06	3.06737e+06	2.75417e+06	3.8125e+06	4.08531e+06	3.11594e+06	3.6766e+06	2.80138e+06	802630	3.37154e+06	0.253718	-1.36387	KO-ExT down vs WT-ExT
Q6PDY2	2-aminoethanethiol dioxygenase OS=Mus musculus OX=10090 GN=Ado PE=1 SV=2	Ado	32890.5	44126.1	33568.6	40222	53826.1	40928.1	53476	28981.3	22591.6	48543.3	41731.4	43472.8	29576.1	44740.9	0.253893	-1.17135	KO-ExT down vs WT-ExT
Q8R574	Phosphoribosyl pyrophosphate synthase-associated protein 2 OS=Mus musculus OX=10090 GN=Prpsap2 PE=1 SV=1	Prpsap2	58520.5	65318.9	61708.9	37809.6	77282.6	77539.5	50720.9	64877.8	55245	63908.8	60095.5	78283.7	97681.6	69872	0.253989	1.15326	KO-ExT down vs WT-ExT
Q9WTX5	S-phase kinase-associated protein 1 OS=Mus musculus OX=10090 GN=Skp1 PE=1 SV=3	Skp1	572791	452208	448749	608593	404407	418782	251452	416773	345184	244111	301185	483229	485231	361909	0.25445	-1.18884	KO-ExT down vs WT-ExT
A0A0A6YX73	cAMP-dependent protein kinase type II-alpha regulatory subunit OS=Mus musculus OX=10090 GN=Prkar2a PE=1 SV=1	Prkar2a	1.23412e+06	1.51656e+06	695261	906114	1.53612e+06	1.42043e+06	1.76111e+06	1.19763e+06	1.12203e+06	1.29307e+06	1.54347e+06	2.04014e+06	1.74225e+06	1.67147e+06	0.254642	1.19679	KO-ExT down vs WT-ExT
P97355	Spermine synthase OS=Mus musculus OX=10090 GN=Sms PE=1 SV=1	Sms	1.44425e+06	1.68089e+06	1.15741e+06	1.28991e+06	2.24896e+06	1.59072e+06	1.54228e+06	1.33377e+06	1.08191e+06	1.10738e+06	1.01072e+06	1.78554e+06	1.82003e+06	1.39115e+06	0.254642	-1.1548	KO-ExT down vs WT-ExT
O35969	Guanidinoacetate N-methyltransferase OS=Mus musculus OX=10090 GN=Gamt PE=1 SV=1	Gamt	101511	144736	119752	98575.9	199566	148393	110724	167856	83183	133302	137017	229048	270658	154650	0.254715	1.23164	KO-ExT down vs WT-ExT
A0A4P3APB9	MK2 long isoform OS=Mus musculus OX=10090 GN=Mapkapk2 PE=2 SV=1	Mapkapk2	39013.6	37201.8	42279.9	41907.5	32960.1	34508.7	14544.5	32959.3	21022.3	19424.8	24591.5	44921.2	19361.6	31423.8	0.255914	-1.24754	KO-ExT down vs WT-ExT
Q3TC72	Fumarylacetoacetate hydrolase domain-containing protein 2A OS=Mus musculus OX=10090 GN=Fahd2 PE=1 SV=1	Fahd2	117394	112441	189429	221162	73088.6	64047.1	75168.6	340708	65716.7	64422.2	42065.7	60820.6	52700.6	70890.2	0.256435	-1.4596	KO-ExT down vs WT-ExT
P43274	Histone H1.4 OS=Mus musculus OX=10090 GN=H1-4 PE=1 SV=2	H1-4	912095	173912	457426	499235	306555	345499	106111	450092	468668	66357.7	79176.7	275218	266203	183151	0.258193	-1.60449	KO-ExT down vs WT-ExT
P24527	Leukotriene A-4 hydrolase OS=Mus musculus OX=10090 GN=Lta4h PE=1 SV=4	Lta4h	346428	317527	363640	423688	403022	403207	163789	235235	171021	207727	232226	416922	394212	323524	0.259235	-1.23457	KO-ExT down vs WT-ExT
Q9WUB3	Glycogen phosphorylase, muscle form OS=Mus musculus OX=10090 GN=Pygm PE=1 SV=3	Pygm	3.90532e+07	4.1615e+07	6.07271e+07	7.42708e+07	3.50165e+07	3.95983e+07	3.65021e+07	5.52717e+07	6.33336e+07	4.47277e+07	5.32074e+07	5.88844e+07	5.22207e+07	4.01905e+07	0.259632	1.15698	KO-ExT down vs WT-ExT
Q61598	Rab GDP dissociation inhibitor beta OS=Mus musculus OX=10090 GN=Gdi2 PE=1 SV=1	Gdi2	1.65842e+06	1.25144e+06	1.46353e+06	2.12294e+06	1.57105e+06	1.678e+06	1.71025e+06	1.23953e+06	1.12619e+06	1.21234e+06	1.28179e+06	2.0055e+06	1.56598e+06	1.81006e+06	0.259764	-1.13034	KO-ExT down vs WT-ExT
Q9CR20	Immediate early response 3-interacting protein 1 OS=Mus musculus OX=10090 GN=Ier3ip1 PE=3 SV=1	Ier3ip1	411756	433006	400127	428957	561937	567803	144230	345548	226694	173642	218583	442128	495433	326045	0.259904	-1.31033	KO-ExT down vs WT-ExT
P30412	Peptidyl-prolyl cis-trans isomerase C OS=Mus musculus OX=10090 GN=Ppic PE=1 SV=1	Ppic	63977.6	25320.5	31615.4	48246.4	31658.8	75207.9	8202.83	12945.4	0	5995.33	31151.6	18858.1	33314.3	40870.2	0.26057	-25.8791	KO-ExT down vs WT-ExT
Q9CXR1	Dehydrogenase/reductase SDR family member 7 OS=Mus musculus OX=10090 GN=Dhrs7 PE=1 SV=2	Dhrs7	47428.6	33124.5	35057.8	32531.2	69233.3	44982.8	14731.4	28716.6	21562.9	13665.4	16363.4	49553.8	44614.8	32052.9	0.261409	-1.3548	KO-ExT down vs WT-ExT
A0A0U1RNK1	Periaxin OS=Mus musculus OX=10090 GN=Prx PE=1 SV=1	Prx	583435	297537	707498	734759	134899	125076	241928	238198	412470	305092	249022	191239	86365.3	183050	0.262834	-1.49024	KO-ExT down vs WT-ExT
P35279	Ras-related protein Rab-6A OS=Mus musculus OX=10090 GN=Rab6a PE=1 SV=4	Rab6a	61116.7	44415.3	57043.2	62925.6	74100.8	79670.2	28075.7	74292.7	43001.5	40174	90893.5	113261	101496	64436.5	0.262956	1.27074	KO-ExT down vs WT-ExT
P62245	40S ribosomal protein S15a OS=Mus musculus OX=10090 GN=Rps15a PE=1 SV=2	Rps15a	207659	105511	169258	162450	128898	157786	78305.8	158049	140550	77920.8	112516	163802	66571.8	102024	0.263115	-1.23685	KO-ExT down vs WT-ExT
P62492	Ras-related protein Rab-11A OS=Mus musculus OX=10090 GN=Rab11a PE=1 SV=3	Rab11a	201746	160237	217770	223199	173799	162168	120341	151999	143711	137772	140472	186272	185989	166505	0.263143	-1.11816	KO-ExT down vs WT-ExT
P46638	Ras-related protein Rab-11B OS=Mus musculus OX=10090 GN=Rab11b PE=1 SV=3	Rab11b	360652	286449	389299	399003	310693	289901	215128	271722	256906	246290	251116	332990	332485	297653	0.263143	-1.11816	KO-ExT down vs WT-ExT
O35465	Peptidyl-prolyl cis-trans isomerase FKBP8 OS=Mus musculus OX=10090 GN=Fkbp8 PE=1 SV=2	Fkbp8	30800.5	33271.5	24913.4	21374.9	21644.7	21436.7	28308.2	26988.7	48275.7	32141.7	27093.9	39980.3	21733.1	21762.3	0.26332	1.16955	KO-ExT down vs WT-ExT
Q8BPB0	MOB kinase activator 1B OS=Mus musculus OX=10090 GN=Mob1b PE=1 SV=3	Mob1b	40670.8	52739.5	44740.4	54278.7	51852.7	59988.7	45228.5	44156.7	60577.6	31976.7	39106.7	72587.4	22804.5	37001.5	0.263361	-1.1997	KO-ExT down vs WT-ExT
Q9DCS2	Methyltransferase-like 26 OS=Mus musculus OX=10090 GN=Mettl26 PE=1 SV=1	Mettl26	133050	91920.9	131687	143287	114775	95682	68587.6	107935	73504	83258.6	78606.9	113506	112642	97403.3	0.263544	-1.15173	KO-ExT down vs WT-ExT
Q8CDN6	Thioredoxin-like protein 1 OS=Mus musculus OX=10090 GN=Txnl1 PE=1 SV=3	Txnl1	363625	349518	311804	333857	450027	368551	183559	365976	192459	186568	189691	377653	385334	281170	0.263925	-1.21679	KO-ExT down vs WT-ExT
O70194	Eukaryotic translation initiation factor 3 subunit D OS=Mus musculus OX=10090 GN=Eif3d PE=1 SV=2	Eif3d	68605.7	52588.3	10169.8	5296.84	43146.9	47340.4	14830.8	54504.6	59523.9	38923.9	37786.9	44290.1	15734.6	49693.1	0.264387	1.61023	KO-ExT down vs WT-ExT
P68037	Ubiquitin-conjugating enzyme E2 L3 OS=Mus musculus OX=10090 GN=Ube2l3 PE=1 SV=1	Ube2l3	934454	724400	1.03741e+06	1.16281e+06	1.30678e+06	1.15735e+06	573129	1.00245e+06	673797	552020	523685	1.29285e+06	722380	976676	0.264845	-1.21788	KO-ExT down vs WT-ExT
Q9Z1Q5	Chloride intracellular channel protein 1 OS=Mus musculus OX=10090 GN=Clic1 PE=1 SV=3	Clic1	36381.5	25829.3	48478.4	42375.4	27967.9	35371.9	22253.5	25632.5	27162	19056.8	23737.7	32311.8	43306.1	29844	0.265978	-1.18241	KO-ExT down vs WT-ExT
Q6WVG3	BTB/POZ domain-containing protein KCTD12 OS=Mus musculus OX=10090 GN=Kctd12 PE=1 SV=1	Kctd12	32340.6	23631	37238.2	22666.8	52349.1	15313.1	12359.9	18049.4	21473	16229.2	19876	24607.9	15174.3	25762.4	0.266667	-1.26951	KO-ExT down vs WT-ExT
P60335	Poly(rC)-binding protein 1 OS=Mus musculus OX=10090 GN=Pcbp1 PE=1 SV=1	Pcbp1	266243	141597	274520	352874	239178	223017	129768	225023	164120	136854	147482	229984	200973	202781	0.266926	-1.20167	KO-ExT down vs WT-ExT
P83940	Elongin-C OS=Mus musculus OX=10090 GN=Eloc PE=1 SV=1	Eloc	391814	320558	387987	276709	367677	352900	182954	260132	175084	175022	295539	398287	381899	239705	0.269162	-1.20675	KO-ExT down vs WT-ExT
Q91VH6	Protein MEMO1 OS=Mus musculus OX=10090 GN=Memo1 PE=1 SV=1	Memo1	37098.1	31115.9	36664.6	43979.5	29697.4	51599.5	13655.4	32138.8	23588.9	17058.5	23812.1	36676.1	18865.3	36267.8	0.269171	-1.25994	KO-ExT down vs WT-ExT
Q9Z1Q2	Phosphatidylserine lipase ABHD16A OS=Mus musculus OX=10090 GN=Abhd16a PE=1 SV=3	Abhd16a	14804.8	26175.2	11524	4100.43	24140.3	23676.2	22964.8	19448.5	25627.6	24948.2	28526.8	20041.8	11374.8	28851.4	0.269235	1.38361	KO-ExT down vs WT-ExT
Q9CXW2	28S ribosomal protein S22, mitochondrial OS=Mus musculus OX=10090 GN=Mrps22 PE=1 SV=1	Mrps22	21511.6	20762.3	4604.13	2353.75	5969.25	0	9114.44	16622.4	18428.4	10973.2	17211.8	3511.09	10069.1	22964.5	0.269383	20.9709	KO-ExT down vs WT-ExT
Q9JMH6	Thioredoxin reductase 1, cytoplasmic OS=Mus musculus OX=10090 GN=Txnrd1 PE=1 SV=3	Txnrd1	443629	651698	490071	633450	665871	571563	469442	335360	263539	535678	539535	756227	471338	538098	0.269757	-1.18458	KO-ExT down vs WT-ExT
Q8CEE6	PAS domain-containing serine/threonine-protein kinase OS=Mus musculus OX=10090 GN=Pask PE=1 SV=3	Pask	615.344	4041.27	5709.75	2854.26	1060.1	6006.94	2454.24	2159.25	3638.92	2955.95	4132.84	4348.02	4274.17	5808.69	0.269826	1.49072	KO-ExT down vs WT-ExT
Q922E4	Ethanolamine-phosphate cytidylyltransferase OS=Mus musculus OX=10090 GN=Pcyt2 PE=1 SV=1	Pcyt2	45195.1	40755.2	56793.9	84221.1	28784.8	20711.5	21090.2	29724.6	31454.4	22762.6	27015.7	28171.8	33674.3	38271.7	0.270304	-1.26925	KO-ExT down vs WT-ExT
Q8BFS6	Serine/threonine-protein phosphatase CPPED1 OS=Mus musculus OX=10090 GN=Cpped1 PE=1 SV=1	Cpped1	59252	72371.4	73041.1	87428.9	69029.2	36563.8	43191.6	41183.9	37008.9	36236.8	41838.5	60365.3	92380.4	56510.2	0.270463	-1.2233	KO-ExT down vs WT-ExT
Q9JHW2	Omega-amidase NIT2 OS=Mus musculus OX=10090 GN=Nit2 PE=1 SV=1	Nit2	175055	183157	218273	233170	256631	230366	127655	152525	150879	174793	186503	191287	217697	172451	0.271122	-1.12537	KO-ExT down vs WT-ExT
P62855	40S ribosomal protein S26 OS=Mus musculus OX=10090 GN=Rps26 PE=1 SV=3	Rps26	22946.1	9407.81	32165.3	47957.3	16313.3	8879.7	23123.6	158564	119392	35826.1	43199.6	2671.28	60661.8	21865.2	0.271195	1.91099	KO-ExT down vs WT-ExT
Q9CQA3	Succinate dehydrogenase [ubiquinone] iron-sulfur subunit, mitochondrial OS=Mus musculus OX=10090 GN=Sdhb PE=1 SV=1	Sdhb	3.92318e+06	4.16644e+06	6.24812e+06	6.94424e+06	2.51489e+06	3.06918e+06	2.72076e+06	3.40736e+06	3.09945e+06	3.49422e+06	2.78218e+06	3.71337e+06	2.4816e+06	4.20514e+06	0.272384	-1.20753	KO-ExT down vs WT-ExT
Q60634	Flotillin-2 OS=Mus musculus OX=10090 GN=Flot2 PE=1 SV=2	Flot2	16658.6	10032.5	23329.2	25757.9	12728	7784.39	6260.95	8348.82	10676.7	8710.35	5836.7	17545.3	7702.69	13889.5	0.272555	-1.32902	KO-ExT down vs WT-ExT
Q7TT45	Ras-related GTP-binding protein D OS=Mus musculus OX=10090 GN=Rragd PE=1 SV=2	Rragd	72619.2	83724.5	56692.2	75391.6	104279	101916	44669.8	58931.4	56359	52532.9	53595.1	100518	49973.5	78054.9	0.272722	-1.18927	KO-ExT down vs WT-ExT
Q8BJS4	SUN domain-containing protein 2 OS=Mus musculus OX=10090 GN=Sun2 PE=1 SV=3	Sun2	31475.1	15194.4	7339.09	1641.44	0	0	0	9624.86	8589.67	5600.53	0	18320.7	2175.76	23270.4	0.273109	185.136	KO-ExT down vs WT-ExT
P54775	26S proteasome regulatory subunit 6B OS=Mus musculus OX=10090 GN=Psmc4 PE=1 SV=2	Psmc4	356912	498388	586537	547074	530364	443934	509834	365700	299953	448019	496320	584087	417687	498550	0.27371	-1.12702	KO-ExT down vs WT-ExT
Q9DCS9	NADH dehydrogenase [ubiquinone] 1 beta subcomplex subunit 10 OS=Mus musculus OX=10090 GN=Ndufb10 PE=1 SV=3	Ndufb10	2.7445e+06	2.2905e+06	2.9383e+06	3.99712e+06	1.75633e+06	1.83248e+06	1.83231e+06	2.03316e+06	2.26784e+06	2.09458e+06	2.29194e+06	1.97177e+06	1.31471e+06	2.47321e+06	0.274258	-1.17368	KO-ExT down vs WT-ExT
Q9CX00	IST1 homolog OS=Mus musculus OX=10090 GN=Ist1 PE=1 SV=1	Ist1	39570.8	49102.9	41822.2	4868.58	16094.4	18761.8	73313.5	34222.5	41903.6	66612.6	38844	35858.1	39219.1	29699.3	0.275112	1.50752	KO-ExT down vs WT-ExT
P97429	Annexin A4 OS=Mus musculus OX=10090 GN=Anxa4 PE=1 SV=4	Anxa4	5123.8	7082.5	5411.12	5213.39	3766.05	10614	922.812	1406.57	1730.12	1256.07	1532.59	26671.7	3766.25	1371.45	0.275421	-1.78839	KO-ExT down vs WT-ExT
P11983	T-complex protein 1 subunit alpha OS=Mus musculus OX=10090 GN=Tcp1 PE=1 SV=3	Tcp1	284835	235660	262801	317310	173065	180057	239572	258911	257824	223451	182897	189889	152686	216018	0.275507	-1.13628	KO-ExT down vs WT-ExT
P16330	2',3'-cyclic-nucleotide 3'-phosphodiesterase OS=Mus musculus OX=10090 GN=Cnp PE=1 SV=3	Cnp	17026.1	11821.9	15943.1	3078.09	1769.16	2457.24	5881.91	10529.1	12730.2	4978.07	24137.9	13.8288	0	6018.09	0.275858	-21.136	KO-ExT down vs WT-ExT
P48453	Serine/threonine-protein phosphatase 2B catalytic subunit beta isoform OS=Mus musculus OX=10090 GN=Ppp3cb PE=1 SV=2	Ppp3cb	125548	110942	119210	144535	130426	132195	61270.3	95830.8	74796.6	64580	78972.6	133840	142268	104605	0.27594	-1.19509	KO-ExT down vs WT-ExT
P68254	14-3-3 protein theta OS=Mus musculus OX=10090 GN=Ywhaq PE=1 SV=1	Ywhaq	404703	382454	530207	853392	541133	312856	497372	299264	388149	531367	386568	461890	422551	417962	0.276102	-1.17158	KO-ExT down vs WT-ExT
P28271	Cytoplasmic aconitate hydratase OS=Mus musculus OX=10090 GN=Aco1 PE=1 SV=3	Aco1	167125	119823	160375	223744	152966	129507	101960	140363	120346	128849	138480	138048	131553	119600	0.277617	-1.12046	KO-ExT down vs WT-ExT
Q11136	Xaa-Pro dipeptidase OS=Mus musculus OX=10090 GN=Pepd PE=1 SV=3	Pepd	61105	53932.9	87188.9	64788.4	75865.4	68121.1	48710	52522.9	36696.2	37224.6	49535.6	71115.5	100396	54486.2	0.278222	-1.19052	KO-ExT down vs WT-ExT
Q9Z2L6	Multiple inositol polyphosphate phosphatase 1 OS=Mus musculus OX=10090 GN=Minpp1 PE=1 SV=3	Minpp1	40701.4	119256	45686.8	35852.9	138815	131097	104639	69139.1	85136.8	101876	79333	114343	127828	164514	0.278285	1.33496	KO-ExT down vs WT-ExT
P70398	Probable ubiquitin carboxyl-terminal hydrolase FAF-X OS=Mus musculus OX=10090 GN=Usp9x PE=1 SV=2	Usp9x	86851.4	170982	49904.5	58528.6	116623	146727	214183	93983	156178	138212	145216	136066	132815	168971	0.279288	1.28095	KO-ExT down vs WT-ExT
P62631	Elongation factor 1-alpha 2 OS=Mus musculus OX=10090 GN=Eef1a2 PE=1 SV=1	Eef1a2	9.8414e+06	4.61385e+06	5.78453e+06	7.07854e+06	6.98063e+06	9.02275e+06	3.94273e+06	8.23639e+06	9.48718e+06	3.75927e+06	3.98742e+06	4.67311e+06	2.20174e+06	6.26703e+06	0.279758	-1.29516	KO-ExT down vs WT-ExT
P54923	[Protein ADP-ribosylarginine] hydrolase OS=Mus musculus OX=10090 GN=Adprh PE=1 SV=1	Adprh	93244.1	76997.1	89031.7	104236	94981.2	98448.2	54640.2	76208.2	54609.5	54475.7	13987	118224	85408.8	110308	0.279786	-1.3822	KO-ExT down vs WT-ExT
Q9JKR6	Hypoxia up-regulated protein 1 OS=Mus musculus OX=10090 GN=Hyou1 PE=1 SV=1	Hyou1	51613.9	78849.1	59251.9	59996.5	98695.7	101973	59729.7	78463.4	61397.8	101540	90167.8	86372.1	69454.9	85610.5	0.280153	1.14655	KO-ExT down vs WT-ExT
Q61171	Peroxiredoxin-2 OS=Mus musculus OX=10090 GN=Prdx2 PE=1 SV=3	Prdx2	2.51742e+06	1.89392e+06	2.44075e+06	3.01812e+06	2.24679e+06	2.00968e+06	1.35095e+06	2.08533e+06	1.62478e+06	1.61681e+06	1.4155e+06	2.3914e+06	2.35139e+06	1.8533e+06	0.280445	-1.14946	KO-ExT down vs WT-ExT
Q8K2H2	Deubiquitinase OTUD6B OS=Mus musculus OX=10090 GN=Otud6b PE=1 SV=1	Otud6b	60894	26239.7	41698.5	58475.8	62033	42265	14555.2	36493.7	36504.3	23471.7	21421.2	55570.7	6379.08	43297.1	0.280853	-1.4647	KO-ExT down vs WT-ExT
P49817	Caveolin-1 OS=Mus musculus OX=10090 GN=Cav1 PE=1 SV=1	Cav1	2.59975e+06	1.52718e+06	2.29872e+06	2.13589e+06	2.79825e+06	1.67245e+06	2.0871e+06	1.44514e+06	1.7912e+06	1.75554e+06	1.32964e+06	2.2914e+06	2.32693e+06	2.28693e+06	0.281091	-1.14526	KO-ExT down vs WT-ExT
A0A3B2W441	NADH dehydrogenase [ubiquinone] 1 alpha subcomplex subunit 11 OS=Mus musculus OX=10090 GN=Ndufa11 PE=1 SV=1	Ndufa11	982481	1.00961e+06	1.82803e+06	2.32992e+06	840020	633431	677286	904234	648159	844615	1.00393e+06	843389	713590	1.07194e+06	0.281331	-1.24927	KO-ExT down vs WT-ExT
Q99LC3	NADH dehydrogenase [ubiquinone] 1 alpha subcomplex subunit 10, mitochondrial OS=Mus musculus OX=10090 GN=Ndufa10 PE=1 SV=1	Ndufa10	2.66872e+06	3.25359e+06	5.20907e+06	7.69408e+06	2.55894e+06	2.62634e+06	3.80703e+06	2.53262e+06	2.37357e+06	4.37384e+06	3.94317e+06	2.85951e+06	1.68548e+06	3.64252e+06	0.281374	-1.25458	KO-ExT down vs WT-ExT
Q8R5J9	PRA1 family protein 3 OS=Mus musculus OX=10090 GN=Arl6ip5 PE=1 SV=2	Arl6ip5	1.33878e+06	1.03249e+06	1.23082e+06	1.50266e+06	1.38863e+06	1.2851e+06	997161	1.45121e+06	1.01868e+06	1.18132e+06	1.26633e+06	1.75655e+06	1.54749e+06	1.55462e+06	0.281723	1.10832	KO-ExT down vs WT-ExT
P01654	Ig kappa chain V-III region PC 2880/PC 1229 OS=Mus musculus OX=10090 PE=1 SV=1	P01654	62823.8	35565.4	58329.7	15640.4	85495.2	39680.3	15774	49391.5	29622.3	18103.6	16144.4	21789	54811.3	17821.8	0.282483	-1.4259	KO-ExT down vs WT-ExT
A0A571BF46	Nebulin OS=Mus musculus OX=10090 GN=Neb PE=1 SV=1	Neb	4.93559e+06	3.40257e+06	4.06174e+06	5.16016e+06	3.7316e+06	4.89845e+06	1.74028e+06	3.80327e+06	3.05728e+06	2.0422e+06	2.08141e+06	5.04563e+06	3.59563e+06	2.8311e+06	0.283082	-1.23615	KO-ExT down vs WT-ExT
P03953	Complement factor D OS=Mus musculus OX=10090 GN=Cfd PE=1 SV=1	Cfd	49117.9	42456.6	61685.3	40967.7	117858	61005.7	24290	85035.7	43093.1	59131.5	27216.9	83807.3	227043	95844.6	0.283123	1.42077	KO-ExT down vs WT-ExT
Q6NVE9	Protein phosphatase PTC7 homolog OS=Mus musculus OX=10090 GN=Pptc7 PE=1 SV=1	Pptc7	61714.4	49795.7	69593.7	39070.1	44091.4	45638	18730.6	45697	56170.3	36086.5	22711.8	31628.6	9908.49	52926.2	0.283278	-1.36929	KO-ExT down vs WT-ExT
P54731	FAS-associated factor 1 OS=Mus musculus OX=10090 GN=Faf1 PE=1 SV=2	Faf1	23591.4	27871.8	28035.7	11591.7	29954.3	28983.7	36663.3	9713.22	11448.7	37342.7	16056.1	20557.5	33150	23227.5	0.2837	-1.30497	KO-ExT down vs WT-ExT
Q9WVQ5	Methylthioribulose-1-phosphate dehydratase OS=Mus musculus OX=10090 GN=Apip PE=1 SV=1	Apip	55023.7	43682	80431.5	58665.1	49799.4	50955	24828.8	47248.2	23002.2	34255.5	33177.9	59560	47203.9	49283.9	0.283761	-1.22649	KO-ExT down vs WT-ExT
Q8R016	Bleomycin hydrolase OS=Mus musculus OX=10090 GN=Blmh PE=1 SV=1	Blmh	487938	578254	467624	535673	650361	600503	773653	420974	474895	592898	637088	430882	519952	614271	0.284444	-1.10837	KO-ExT down vs WT-ExT
P17742	Peptidyl-prolyl cis-trans isomerase A OS=Mus musculus OX=10090 GN=Ppia PE=1 SV=2	Ppia	1.54824e+06	3.69601e+06	4.01952e+06	4.90893e+06	5.00087e+06	3.35412e+06	3.19565e+06	2.07221e+06	962144	3.08963e+06	3.45988e+06	4.2045e+06	2.92561e+06	3.51411e+06	0.284778	-1.30855	KO-ExT down vs WT-ExT
Q6PAM0	5'-AMP-activated protein kinase subunit beta-2 OS=Mus musculus OX=10090 GN=Prkab2 PE=1 SV=1	Prkab2	108125	60620.7	69220	65649.2	113581	144724	89845.5	78145.4	99692.8	65917.2	59927.6	91201.8	60557.3	83198.1	0.284882	-1.17601	KO-ExT down vs WT-ExT
Q3V132	ADP/ATP translocase 4 OS=Mus musculus OX=10090 GN=Slc25a31 PE=1 SV=1	Slc25a31	151012	127353	190325	172569	62189.3	78196.7	112963	112180	108824	103645	87631.8	102493	83526.3	103660	0.28633	-1.19727	KO-ExT down vs WT-ExT
Q8BHC4	Dephospho-CoA kinase domain-containing protein OS=Mus musculus OX=10090 GN=Dcakd PE=1 SV=1	Dcakd	67122.7	27667.5	64150.7	39234.8	48863.4	42323.3	25666.6	37463.9	54365.6	37829.4	37439.1	30811.5	8874.52	0	0.286756	-22.7412	KO-ExT down vs WT-ExT
Q9D1H9	Microfibril-associated glycoprotein 4 OS=Mus musculus OX=10090 GN=Mfap4 PE=1 SV=1	Mfap4	125962	66502.7	132222	149674	118427	67146.8	40572.5	37535.6	61672	71998.3	73025.9	159532	91427.3	38696.2	0.287072	-1.3407	KO-ExT down vs WT-ExT
P19246	Neurofilament heavy polypeptide OS=Mus musculus OX=10090 GN=Nefh PE=1 SV=3	Nefh	31065.2	6016.56	20791.9	23430.9	1326.96	6180.91	7960.63	3729.02	6803.81	15489.1	13336.5	1371.77	4753.67	2943.18	0.287156	-1.79097	KO-ExT down vs WT-ExT
P47941	Crk-like protein OS=Mus musculus OX=10090 GN=Crkl PE=1 SV=2	Crkl	49686.6	30033.2	44596.2	41810.6	29337	32899.6	25176.7	53622.7	35636.4	32749.2	13675.1	28380.7	23611.8	28100.7	0.287504	-1.22735	KO-ExT down vs WT-ExT
Q62348	Translin OS=Mus musculus OX=10090 GN=Tsn PE=1 SV=1	Tsn	17923.3	11851.2	24586.3	22137.7	29771.9	59462.9	47814.6	7182.1	12111.2	25115.7	21154.6	30984	25569.1	27736.8	0.288035	-1.38217	KO-ExT down vs WT-ExT
Q925I1	ATPase family AAA domain-containing protein 3 OS=Mus musculus OX=10090 GN=Atad3 PE=1 SV=1	Atad3	37753.6	45346	59684	45696.6	25657.7	35443.1	50317.8	30777.2	17531.8	38245.1	68389.8	31816.9	13921.2	53579.5	0.288092	-1.30306	KO-ExT down vs WT-ExT
P26516	26S proteasome non-ATPase regulatory subunit 7 OS=Mus musculus OX=10090 GN=Psmd7 PE=1 SV=2	Psmd7	162605	461256	232757	213660	499690	338776	433951	266410	347060	511224	372925	881214	230024	483774	0.288733	1.30099	KO-ExT down vs WT-ExT
Q8CHT0	Delta-1-pyrroline-5-carboxylate dehydrogenase, mitochondrial OS=Mus musculus OX=10090 GN=Aldh4a1 PE=1 SV=3	Aldh4a1	702968	1.01553e+06	1.35639e+06	1.41945e+06	954589	965991	1.46793e+06	629674	539334	981842	725226	1.05188e+06	1.7055e+06	1.07057e+06	0.289222	-1.21927	KO-ExT down vs WT-ExT
Q9D0F3	Protein ERGIC-53 OS=Mus musculus OX=10090 GN=Lman1 PE=1 SV=1	Lman1	124533	90490.9	104084	102884	88130.7	98354.4	49871.8	103321	73513.6	61401.6	73785.9	69906.3	100137	78607.5	0.289524	-1.15577	KO-ExT down vs WT-ExT
O54950	5'-AMP-activated protein kinase subunit gamma-1 OS=Mus musculus OX=10090 GN=Prkag1 PE=1 SV=2	Prkag1	147370	212672	244655	124029	121898	150907	220596	135411	202052	152190	115113	143294	80017.9	199280	0.290818	-1.19713	KO-ExT down vs WT-ExT
P97290	Plasma protease C1 inhibitor OS=Mus musculus OX=10090 GN=Serping1 PE=1 SV=3	Serping1	103263	37832.9	136965	145636	214330	78811.8	66415.5	76503.1	54748.3	73136.5	46757.7	91151	110163	91135.5	0.291567	-1.31139	KO-ExT down vs WT-ExT
P21844	Chymase OS=Mus musculus OX=10090 GN=Cma1 PE=1 SV=2	Cma1	54988.1	13361.1	50120.5	65244.9	114136	46317.6	16150.8	18753.9	14947.9	8798.32	18077.4	62527.4	79865.5	36351.7	0.292566	-1.58692	KO-ExT down vs WT-ExT
P09671	Superoxide dismutase [Mn], mitochondrial OS=Mus musculus OX=10090 GN=Sod2 PE=1 SV=3	Sod2	3.29979e+06	2.9776e+06	3.68953e+06	5.37736e+06	2.11069e+06	2.47781e+06	2.95471e+06	2.31894e+06	2.89869e+06	2.92345e+06	3.52015e+06	2.76392e+06	1.68707e+06	3.06288e+06	0.292878	-1.17264	KO-ExT down vs WT-ExT
Q6Q477	Plasma membrane calcium-transporting ATPase 4 OS=Mus musculus OX=10090 GN=Atp2b4 PE=1 SV=1	Atp2b4	19982.1	7960	27711.9	24903.6	26613.6	9181.59	19196	5850.02	13291.5	12981.3	20168.2	13840.3	20376.6	13202.5	0.29344	-1.31482	KO-ExT down vs WT-ExT
P97384	Annexin A11 OS=Mus musculus OX=10090 GN=Anxa11 PE=1 SV=2	Anxa11	321836	236469	369648	368873	174687	298051	53051.1	87282.9	113317	82738.7	43416	1.17327e+06	176885	102032	0.293859	-1.68207	KO-ExT down vs WT-ExT
O08528	Hexokinase-2 OS=Mus musculus OX=10090 GN=Hk2 PE=1 SV=1	Hk2	1.86743e+06	1.26426e+06	1.53067e+06	1.66231e+06	1.38282e+06	1.55487e+06	1.07875e+06	1.902e+06	1.85814e+06	1.63218e+06	1.12761e+06	1.9703e+06	1.35197e+06	1.78775e+06	0.294382	1.1209	KO-ExT down vs WT-ExT
Q7TSQ8	Pyruvate dehydrogenase phosphatase regulatory subunit, mitochondrial OS=Mus musculus OX=10090 GN=Pdpr PE=1 SV=1	Pdpr	232191	473442	300676	271379	370276	357118	634918	240254	442602	611050	515520	435040	374532	518628	0.294831	1.20823	KO-ExT down vs WT-ExT
P63087	Serine/threonine-protein phosphatase PP1-gamma catalytic subunit OS=Mus musculus OX=10090 GN=Ppp1cc PE=1 SV=1	Ppp1cc	22699.8	24595.9	26504.7	25118.3	38082.8	33063.4	19348.2	21666	18862.6	24296.4	24207.2	29554.7	16245.5	30765.7	0.295648	-1.14311	KO-ExT down vs WT-ExT
Q9D6Y7	Mitochondrial peptide methionine sulfoxide reductase OS=Mus musculus OX=10090 GN=Msra PE=1 SV=1	Msra	64739.6	37362.7	66872	60322.2	29635.1	31451.8	21455.3	50620.9	40985.1	43505	58654.9	64766.4	42889	52956.5	0.296623	1.21863	KO-ExT down vs WT-ExT
H3BLC7	AMP deaminase 1 (Fragment) OS=Mus musculus OX=10090 GN=Ampd1 PE=1 SV=8	Ampd1	17732	15996.3	13876.8	9838.11	9807.19	10370.9	4262.33	11268.2	7890.36	6370.12	3704.67	14404.2	11403.9	7330.22	0.296739	-1.31068	KO-ExT down vs WT-ExT
B0QZL1	Alpha-enolase (Fragment) OS=Mus musculus OX=10090 GN=Eno1 PE=1 SV=1	Eno1	6.95382e+06	5.4728e+06	7.98957e+06	9.18877e+06	5.53383e+06	5.21979e+06	3.33934e+06	5.50931e+06	4.13351e+06	4.29903e+06	4.97148e+06	6.08648e+06	6.20213e+06	5.07319e+06	0.296869	-1.16378	KO-ExT down vs WT-ExT
P08030	Adenine phosphoribosyltransferase OS=Mus musculus OX=10090 GN=Aprt PE=1 SV=2	Aprt	166262	139781	174882	215159	217961	182557	140685	156306	141445	146378	135226	182875	203326	154351	0.297077	-1.10002	KO-ExT down vs WT-ExT
Q8BGI7	Leucine-rich repeat-containing protein 39 OS=Mus musculus OX=10090 GN=Lrrc39 PE=1 SV=1	Lrrc39	13093.9	10308.8	14310.7	13840.5	14008.5	13413.1	37508.8	9809	15281.7	16789	6686.76	17315.6	7261.53	16435.3	0.297464	-1.27303	KO-ExT down vs WT-ExT
Q9CQC7	NADH dehydrogenase [ubiquinone] 1 beta subcomplex subunit 4 OS=Mus musculus OX=10090 GN=Ndufb4 PE=1 SV=3	Ndufb4	2.1199e+06	1.93608e+06	2.792e+06	2.92565e+06	1.22937e+06	1.43415e+06	1.13517e+06	1.63819e+06	1.67259e+06	1.58526e+06	1.59372e+06	1.73351e+06	874722	1.7398e+06	0.298404	-1.2043	KO-ExT down vs WT-ExT
Q9D1L0	Coiled-coil-helix-coiled-coil-helix domain-containing protein 2 OS=Mus musculus OX=10090 GN=Chchd2 PE=2 SV=1	Chchd2	59626.4	81583.8	78258.1	101824	62605.7	48356.4	38932.8	51756.3	39415.6	39266.1	45307	112727	1018.09	102763	0.299654	-1.94878	KO-ExT down vs WT-ExT
Q64310	Surfeit locus protein 4 OS=Mus musculus OX=10090 GN=Surf4 PE=1 SV=1	Surf4	146557	165966	211168	242152	266293	282585	345368	122032	144371	181719	216145	302928	203514	223637	0.299753	-1.19044	KO-ExT down vs WT-ExT
Q9D6Y9	1,4-alpha-glucan-branching enzyme OS=Mus musculus OX=10090 GN=Gbe1 PE=1 SV=1	Gbe1	874769	1.01346e+06	883633	1.03264e+06	1.0678e+06	975798	718908	934023	898065	1.00852e+06	771725	1.30552e+06	1.17943e+06	1.15944e+06	0.300088	1.09795	KO-ExT down vs WT-ExT
P29595	NEDD8 OS=Mus musculus OX=10090 GN=Nedd8 PE=1 SV=2	Nedd8	791713	656281	600791	622541	984482	760209	529970	797116	588526	734394	677425	1.00076e+06	907030	792775	0.300736	1.11769	KO-ExT down vs WT-ExT
Q8BH95	Enoyl-CoA hydratase, mitochondrial OS=Mus musculus OX=10090 GN=Echs1 PE=1 SV=1	Echs1	1.0094e+06	583695	1.02813e+06	1.39472e+06	375448	578201	540669	674010	852563	556703	700615	456558	243914	675000	0.300968	-1.28817	KO-ExT down vs WT-ExT
P57780	Alpha-actinin-4 OS=Mus musculus OX=10090 GN=Actn4 PE=1 SV=1	Actn4	33841.1	19914	27559.4	34753	42835	15781.5	27763	18032.1	30453.4	27471.4	7005.81	15462.5	35244.5	31346	0.301802	-1.3125	KO-ExT down vs WT-ExT
P06683	Complement component C9 OS=Mus musculus OX=10090 GN=C9 PE=1 SV=2	C9	37795	34329.2	51185.5	52429.6	57890	32268.6	35442.8	37436.5	38363.1	41925.2	50011.8	58070.3	56937.1	55234.1	0.302378	1.13224	KO-ExT down vs WT-ExT
A0A338P6I9	Uncharacterized protein OS=Mus musculus OX=10090 PE=4 SV=1	A0A338P6I9	69616.3	124419	63691.5	79792.2	111703	123288	53938	36355.9	63874.4	69763.2	79975.7	103962	91028.3	68224.5	0.302688	-1.215	KO-ExT down vs WT-ExT
Q63932	Dual specificity mitogen-activated protein kinase kinase 2 OS=Mus musculus OX=10090 GN=Map2k2 PE=1 SV=2	Map2k2	25768.2	25730.2	25740.9	23019.7	28915.8	25664.9	13004.6	21355.5	15055.4	14720.7	15474.7	34561.2	21920.6	21572.2	0.302911	-1.17905	KO-ExT down vs WT-ExT
P15626	Glutathione S-transferase Mu 2 OS=Mus musculus OX=10090 GN=Gstm2 PE=1 SV=2	Gstm2	865007	1.28864e+06	1.03812e+06	1.54255e+06	2.34269e+06	1.82859e+06	1.17109e+06	730187	516782	968168	1.16015e+06	1.74477e+06	1.59146e+06	1.52414e+06	0.303126	-1.25822	KO-ExT down vs WT-ExT
Q3ULY0	Uncharacterized protein (Fragment) OS=Mus musculus OX=10090 GN=Lama4 PE=2 SV=1	Lama4	89157.3	51599.1	92801.4	98301.2	79544.4	31254.9	86415.8	48794.3	43295.1	72736.1	71820.7	54350.1	72366.2	54615	0.303642	-1.21027	KO-ExT down vs WT-ExT
Q9CR60	Vesicle transport protein GOT1B OS=Mus musculus OX=10090 GN=Golt1b PE=1 SV=1	Golt1b	51468.5	42341.7	52244.8	163568	105542	71871.2	22498.3	31579	30952.5	23178.7	44071.3	55657	111574	49452.9	0.303772	-1.39663	KO-ExT down vs WT-ExT
Q9JJW5	Myozenin-2 OS=Mus musculus OX=10090 GN=Myoz2 PE=1 SV=1	Myoz2	801526	735610	819798	1.02355e+06	335095	560340	821352	782060	595259	641919	507694	589768	363479	671054	0.304112	-1.19579	KO-ExT down vs WT-ExT
A0A3B2W864	Predicted gene, 49804 OS=Mus musculus OX=10090 GN=Gm49804 PE=4 SV=1	Gm49804	198461	92040	155776	230783	136876	197624	93245.5	178892	184746	106550	100927	109237	71715.4	143261	0.304144	-1.22555	KO-ExT down vs WT-ExT
Q61990	Poly(rC)-binding protein 2 OS=Mus musculus OX=10090 GN=Pcbp2 PE=1 SV=1	Pcbp2	142542	86610.3	120984	83373.1	63641	81342	57615.4	96194.8	75464.3	71187.6	75255.9	79348.5	56781.6	76560.2	0.304402	-1.1566	KO-ExT down vs WT-ExT
P20918	Plasminogen OS=Mus musculus OX=10090 GN=Plg PE=1 SV=3	Plg	40301.3	26242.4	44133.4	45709.2	73539.8	36789.9	16411	26366.6	24241.7	15196.7	25666.8	47593.1	40848.9	35171	0.306242	-1.27763	KO-ExT down vs WT-ExT
Q91XD7	Protein disulfide isomerase Creld1 OS=Mus musculus OX=10090 GN=Creld1 PE=1 SV=1	Creld1	43643.1	72543.2	42137.5	44015.2	70040.2	83324.4	86954.3	57503.9	55580.2	76707.3	79458.8	106222	74686.1	59246.7	0.306735	1.17394	KO-ExT down vs WT-ExT
P08003	Protein disulfide-isomerase A4 OS=Mus musculus OX=10090 GN=Pdia4 PE=1 SV=3	Pdia4	77649.4	47327	38348	40403.8	72021.5	69180.8	24146.2	55406.3	45313.3	24392.4	27260.8	65685.8	21440.7	51241.3	0.307017	-1.28183	KO-ExT down vs WT-ExT
Q3UB66	Uncharacterized protein OS=Mus musculus OX=10090 GN=Rab1a PE=2 SV=1	Rab1a	152731	116878	90708.4	127666	83153	83353.6	62804.8	110746	78274.7	82075	105837	57619.1	38549.9	126223	0.307865	-1.23013	KO-ExT down vs WT-ExT
Q8BPI7	Adenosylhomocysteinase (Fragment) OS=Mus musculus OX=10090 PE=2 SV=1	Q8BPI7	396105	386932	429183	452847	395653	394597	358413	409254	337939	331888	316771	441386	441184	377957	0.308301	-1.06535	KO-ExT down vs WT-ExT
P54071	Isocitrate dehydrogenase [NADP], mitochondrial OS=Mus musculus OX=10090 GN=Idh2 PE=1 SV=3	Idh2	1.7127e+06	1.81519e+06	3.03548e+06	3.46155e+06	726833	1.14248e+06	1.74696e+06	1.38459e+06	1.22074e+06	1.80105e+06	1.83927e+06	1.29752e+06	472227	1.82828e+06	0.308568	-1.33495	KO-ExT down vs WT-ExT
P17427	AP-2 complex subunit alpha-2 OS=Mus musculus OX=10090 GN=Ap2a2 PE=1 SV=2	Ap2a2	103783	88119.7	76889.9	74162	70937.6	63583.3	72346	71280.6	90916	84323.2	69581.5	65848.3	35935.6	72339.6	0.308609	-1.14717	KO-ExT down vs WT-ExT
P62869	Elongin-B OS=Mus musculus OX=10090 GN=Elob PE=1 SV=1	Elob	757080	730533	889575	878478	761702	784025	411026	615929	444636	486956	518758	821501	902102	716727	0.308657	-1.16354	KO-ExT down vs WT-ExT
Q06138	Calcium-binding protein 39 OS=Mus musculus OX=10090 GN=Cab39 PE=1 SV=2	Cab39	130831	99746.9	124363	101753	131112	116202	59714.7	86329.4	107866	91932	77830.8	124810	64837.4	103872	0.310909	-1.15139	KO-ExT down vs WT-ExT
P42208	Septin-2 OS=Mus musculus OX=10090 GN=Septin2 PE=1 SV=2	Septin2	52877.7	35746.4	47864.1	26368.9	49106.2	29748.3	9754.81	41447.7	31692.4	15934.2	18379.2	32688.1	10948.1	29829.5	0.311902	-1.35249	KO-ExT down vs WT-ExT
Q02053	Ubiquitin-like modifier-activating enzyme 1 OS=Mus musculus OX=10090 GN=Uba1 PE=1 SV=1	Uba1	1.45721e+06	1.35104e+06	1.33107e+06	1.34271e+06	1.56419e+06	1.37237e+06	1.21947e+06	1.19121e+06	1.00408e+06	1.20283e+06	1.14258e+06	1.68983e+06	1.35645e+06	1.44563e+06	0.312023	-1.07794	KO-ExT down vs WT-ExT
P62830	60S ribosomal protein L23 OS=Mus musculus OX=10090 GN=Rpl23 PE=1 SV=1	Rpl23	112348	81121.7	66404.4	92132.4	89959.9	86816.2	33843	95865.2	77458.1	42785.9	68833.8	57393.4	17553.6	92487.2	0.312326	-1.32665	KO-ExT down vs WT-ExT
Q9WVK4	EH domain-containing protein 1 OS=Mus musculus OX=10090 GN=Ehd1 PE=1 SV=1	Ehd1	108477	83736.4	126551	118039	103992	80025.6	53353	76706.5	77676.5	71169.2	76211.8	104285	74407	95676.6	0.312596	-1.14057	KO-ExT down vs WT-ExT
F8VPN4	Amylo-1,6-glucosidase, 4-alpha-glucanotransferase OS=Mus musculus OX=10090 GN=Agl PE=1 SV=1	Agl	4.1657e+06	6.6286e+06	3.59549e+06	3.75615e+06	6.14212e+06	5.84212e+06	7.07703e+06	4.37582e+06	5.53539e+06	8.74465e+06	6.6388e+06	1.02898e+07	3.30336e+06	7.78071e+06	0.313133	1.21581	KO-ExT down vs WT-ExT
P50427	Steryl-sulfatase OS=Mus musculus OX=10090 GN=Sts PE=1 SV=1	Sts	6269.86	5964.3	6525.2	5326.52	10791.4	9756.32	431.148	3395.94	3452.1	1512.58	2440.01	6983.14	2189.68	3204.18	0.313143	-1.60829	KO-ExT down vs WT-ExT
Q99L47	Hsc70-interacting protein OS=Mus musculus OX=10090 GN=St13 PE=1 SV=1	St13	359589	330345	278698	317438	355697	339568	204043	345020	255429	277924	329581	404485	490674	370859	0.313222	1.12594	KO-ExT down vs WT-ExT
Q9QZZ6	Dermatopontin OS=Mus musculus OX=10090 GN=Dpt PE=1 SV=1	Dpt	139035	189235	213864	245940	471648	299454	221652	120249	71042.6	136755	40686.9	323590	577956	297617	0.313411	-1.49091	KO-ExT down vs WT-ExT
Q9R0Q6	Actin-related protein 2/3 complex subunit 1A OS=Mus musculus OX=10090 GN=Arpc1a PE=1 SV=1	Arpc1a	29498.3	25456	41415.1	43822.8	19028	20558.2	34907	27434.1	26478.8	30206.2	32634.9	22482.3	8504.8	28192.8	0.314129	-1.25196	KO-ExT down vs WT-ExT
Q9WUP7	Ubiquitin carboxyl-terminal hydrolase isozyme L5 OS=Mus musculus OX=10090 GN=Uchl5 PE=1 SV=2	Uchl5	31146.6	32858	40166.6	37145.1	30002.3	37643.4	16905.2	28431.4	21033.4	18613.3	20452.2	39318.9	38182.9	26714.8	0.314569	-1.18039	KO-ExT down vs WT-ExT
P40936	Indolethylamine N-methyltransferase OS=Mus musculus OX=10090 GN=Inmt PE=1 SV=1	Inmt	203985	187859	201068	262927	369851	676627	144554	155596	144337	163101	210284	288353	337785	178534	0.314626	-1.2748	KO-ExT down vs WT-ExT
Q3UX93	Protein lin-7 homolog OS=Mus musculus OX=10090 GN=Lin7c PE=2 SV=1	Lin7c	10909.8	3015.83	12156.7	29489.9	18042.9	11660.2	1507.95	875.156	4336.59	7216.79	17921.6	1350.58	16237.8	4738.8	0.314737	-1.84711	KO-ExT down vs WT-ExT
P61979	Heterogeneous nuclear ribonucleoprotein K OS=Mus musculus OX=10090 GN=Hnrnpk PE=1 SV=1	Hnrnpk	376857	223425	239115	360029	142629	123770	113843	301447	373565	108653	128318	83750.3	137919	98964.5	0.315048	-1.34869	KO-ExT down vs WT-ExT
Q9JK42	[Pyruvate dehydrogenase (acetyl-transferring)] kinase isozyme 2, mitochondrial OS=Mus musculus OX=10090 GN=Pdk2 PE=1 SV=2	Pdk2	227308	466576	230178	260337	162611	216404	150222	132512	264989	239850	216469	243729	91419.8	187610	0.316534	-1.23605	KO-ExT down vs WT-ExT
Q9CQX8	28S ribosomal protein S36, mitochondrial OS=Mus musculus OX=10090 GN=Mrps36 PE=1 SV=1	Mrps36	556414	381901	594058	559784	294996	386982	253680	431786	365635	314705	432201	392226	144307	406442	0.316785	-1.22512	KO-ExT down vs WT-ExT
Q8C6I2	Succinate dehydrogenase assembly factor 2, mitochondrial OS=Mus musculus OX=10090 GN=Sdhaf2 PE=1 SV=1	Sdhaf2	77895.8	60684.8	77974.2	114698	93156.9	100060	134497	94615.4	122987	98598.2	123030	95045.5	81171.1	114347	0.317182	1.12978	KO-ExT down vs WT-ExT
P53612	Geranylgeranyl transferase type-2 subunit beta OS=Mus musculus OX=10090 GN=Rabggtb PE=1 SV=2	Rabggtb	46881.8	34750.2	30766.3	34923.2	23073.4	43033.4	9098.84	38525	19262.5	17994.4	11638.5	37766	12416.1	28089.3	0.318147	-1.33921	KO-ExT down vs WT-ExT
O70423	Membrane primary amine oxidase OS=Mus musculus OX=10090 GN=Aoc3 PE=1 SV=3	Aoc3	83473.7	40563.4	98108.5	127422	168361	45918.3	49298.2	36247.4	58835.7	53481.4	51463.8	61422.9	127964	55618.4	0.318781	-1.30036	KO-ExT down vs WT-ExT
P62852	40S ribosomal protein S25 OS=Mus musculus OX=10090 GN=Rps25 PE=1 SV=1	Rps25	248423	93901.8	182410	187714	135570	155467	66531.3	185174	158985	67728.8	91150.5	81613.5	138533	110153	0.318797	-1.25663	KO-ExT down vs WT-ExT
Q3UEI6	HABP4_PAI-RBP1 domain-containing protein OS=Mus musculus OX=10090 GN=Serbp1 PE=2 SV=1	Serbp1	81061.4	29183.5	38244.3	20308.5	24075.1	29557.1	10067.6	105286	204610	20191.5	18706.2	45209.5	30197.1	24728.4	0.319527	1.54347	KO-ExT down vs WT-ExT
Q99KR3	Endoribonuclease LACTB2 OS=Mus musculus OX=10090 GN=Lactb2 PE=1 SV=1	Lactb2	6.33754e+06	1.80732e+06	3.42915e+06	2.83044e+06	822725	1.32581e+06	3.01947e+06	2.63902e+06	5.54965e+06	1.95742e+06	1.61482e+06	569216	721483	1.13768e+06	0.319914	-1.49802	KO-ExT down vs WT-ExT
Q8BH61	Coagulation factor XIII A chain OS=Mus musculus OX=10090 GN=F13a1 PE=1 SV=3	F13a1	24334.8	13210.7	25943.4	24776.1	16458.4	7226.73	4624.08	15758.3	17246.4	6126.68	12145.1	11835.1	8225.95	6688.8	0.320289	-1.36056	KO-ExT down vs WT-ExT
Q9CQ92	Mitochondrial fission 1 protein OS=Mus musculus OX=10090 GN=Fis1 PE=1 SV=1	Fis1	619778	509944	643517	1.29572e+06	539091	530908	679703	517696	528285	543708	653354	575535	590660	626725	0.321932	-1.13833	KO-ExT down vs WT-ExT
P80314	T-complex protein 1 subunit beta OS=Mus musculus OX=10090 GN=Cct2 PE=1 SV=4	Cct2	369740	417956	493959	624883	348285	277904	342627	410737	309126	313622	271731	415382	360911	411304	0.322708	-1.13125	KO-ExT down vs WT-ExT
Q8BWM0	Prostaglandin E synthase 2 OS=Mus musculus OX=10090 GN=Ptges2 PE=1 SV=3	Ptges2	97045	64075	103088	99589.2	47625.6	60905.4	46874.6	56754.8	85823.8	68115.3	62878.6	64713.7	48605.7	42686.7	0.323058	-1.17536	KO-ExT down vs WT-ExT
P60670	Nuclear protein localization protein 4 homolog OS=Mus musculus OX=10090 GN=Nploc4 PE=1 SV=3	Nploc4	53082.6	67537.2	62102.5	38316.6	99055.9	84408.8	78907.3	46201.5	68777	58539.8	47856.2	71282.8	44631.9	70392.5	0.32312	-1.15982	KO-ExT down vs WT-ExT
A2AL76	Aspartyl/asparaginyl beta-hydroxylase OS=Mus musculus OX=10090 GN=Asph PE=1 SV=1	Asph	2.48509e+06	910660	909989	992365	945685	1.26119e+06	424310	2.24596e+06	1.0114e+06	314062	373299	836486	673138	708510	0.323901	-1.38416	KO-ExT down vs WT-ExT
Q91W50	Cold shock domain-containing protein E1 OS=Mus musculus OX=10090 GN=Csde1 PE=1 SV=1	Csde1	73991.7	57820.9	70142.6	77241.9	48476.4	38568.4	26247	59088.2	57123.9	34887.8	28896.7	56447.4	23615.4	55933	0.324382	-1.23904	KO-ExT down vs WT-ExT
Q6P3A8	2-oxoisovalerate dehydrogenase subunit beta, mitochondrial OS=Mus musculus OX=10090 GN=Bckdhb PE=1 SV=2	Bckdhb	3490.47	45464.5	41167.8	35040.8	23265.3	25150.9	24327.6	5823.56	3690.89	12185	13377.4	43926	16786.7	40704.5	0.324992	-1.63316	KO-ExT down vs WT-ExT
B2RVY9	Transmembrane protein 182 OS=Mus musculus OX=10090 GN=Tmem182 PE=1 SV=1	Tmem182	201075	192670	234806	327594	191363	187396	85542.2	125019	131950	131146	112241	216595	245225	180013	0.325244	-1.21627	KO-ExT down vs WT-ExT
Q60714	Long-chain fatty acid transport protein 1 OS=Mus musculus OX=10090 GN=Slc27a1 PE=1 SV=1	Slc27a1	69683.8	109391	63688.4	84734.2	88814	86681	81326.2	56973.2	68519.4	62200.8	74600.1	89260.9	58467	116782	0.325756	-1.12865	KO-ExT down vs WT-ExT
P28474	Alcohol dehydrogenase class-3 OS=Mus musculus OX=10090 GN=Adh5 PE=1 SV=3	Adh5	1.19514e+06	1.07041e+06	1.15819e+06	2.00846e+06	986987	916304	904226	883814	798803	745459	1.02529e+06	1.21242e+06	1.3427e+06	1.07672e+06	0.32628	-1.14455	KO-ExT down vs WT-ExT
Q8BPB5	EGF-containing fibulin-like extracellular matrix protein 1 OS=Mus musculus OX=10090 GN=Efemp1 PE=1 SV=1	Efemp1	16232.5	8785.9	17972.4	312.079	27630.7	26759	315.205	2453.45	2808.83	0	55.3869	35703.9	25784.8	15077.5	0.326301	-16.6307	KO-ExT down vs WT-ExT
P14869	60S acidic ribosomal protein P0 OS=Mus musculus OX=10090 GN=Rplp0 PE=1 SV=3	Rplp0	360786	331675	210562	185873	404643	622684	240241	378107	316945	401258	311103	480452	357772	368172	0.326624	1.18799	KO-ExT down vs WT-ExT
Q99MR9	Protein phosphatase 1 regulatory subunit 3A OS=Mus musculus OX=10090 GN=Ppp1r3a PE=1 SV=2	Ppp1r3a	360052	445155	313194	275139	305500	288244	339208	360787	335261	381329	310443	517693	263786	446935	0.326699	1.1132	KO-ExT down vs WT-ExT
O55131	Septin-7 OS=Mus musculus OX=10090 GN=Septin7 PE=1 SV=1	Septin7	119955	58441.3	57906.2	39838.1	76179.5	63303.2	16828.2	53154.6	74174.4	18354.5	22959	52045	33967.8	52305.8	0.327702	-1.35857	KO-ExT down vs WT-ExT
Q924M7	Mannose-6-phosphate isomerase OS=Mus musculus OX=10090 GN=Mpi PE=1 SV=1	Mpi	621418	524571	580310	711628	771488	777929	411916	458709	395500	476512	445956	723727	785631	593633	0.328459	-1.14356	KO-ExT down vs WT-ExT
Q921F2	TAR DNA-binding protein 43 OS=Mus musculus OX=10090 GN=Tardbp PE=1 SV=1	Tardbp	116673	93326.1	133696	158206	96005.5	133221	130888	97369.8	124458	100209	126760	136970	88772.7	105292	0.329965	-1.10061	KO-ExT down vs WT-ExT
Q9CZD3	Glycine--tRNA ligase OS=Mus musculus OX=10090 GN=Gars1 PE=1 SV=1	Gars1	411525	721376	432130	436621	666283	572810	466239	355958	278709	469302	533109	696474	418474	506107	0.330031	-1.1538	KO-ExT down vs WT-ExT
Q3ULD5	Methylcrotonoyl-CoA carboxylase beta chain, mitochondrial OS=Mus musculus OX=10090 GN=Mccc2 PE=1 SV=1	Mccc2	335693	280545	360816	399125	164727	153758	312563	209354	306266	280904	256624	242568	107546	224674	0.331171	-1.21741	KO-ExT down vs WT-ExT
Q3UIU2	NADH dehydrogenase [ubiquinone] 1 beta subcomplex subunit 6 OS=Mus musculus OX=10090 GN=Ndufb6 PE=1 SV=3	Ndufb6	1.58414e+06	1.83251e+06	1.38784e+06	1.84492e+06	2.05256e+06	2.5089e+06	2.35393e+06	1.41197e+06	2.44018e+06	2.7339e+06	3.40795e+06	2.13554e+06	1.29337e+06	3.27666e+06	0.331594	1.18205	KO-ExT down vs WT-ExT
Q8BRK9	Alpha-mannosidase 2x OS=Mus musculus OX=10090 GN=Man2a2 PE=1 SV=2	Man2a2	35827.1	38540.6	33045.1	67556.2	75239.1	45940.8	21460.9	29398.7	25058.1	32864.5	34692	57259.2	30892.9	39793.4	0.331959	-1.21317	KO-ExT down vs WT-ExT
Q9JII5	DAZ-associated protein 1 OS=Mus musculus OX=10090 GN=Dazap1 PE=1 SV=2	Dazap1	84920.1	63750.4	63970	90169.4	6004.16	18016.5	30556.3	51647.6	53271.6	40307.9	21457.9	13709.1	2568.85	25274.9	0.332028	-1.74226	KO-ExT down vs WT-ExT
P16332	Methylmalonyl-CoA mutase, mitochondrial OS=Mus musculus OX=10090 GN=Mmut PE=1 SV=2	Mmut	123882	87129.2	113671	179020	72183.2	85478.2	58878.7	85033	79515.4	72789.1	82092.6	99497.7	76853.8	92058.7	0.332251	-1.15878	KO-ExT down vs WT-ExT
Q9Z1Z2	Serine-threonine kinase receptor-associated protein OS=Mus musculus OX=10090 GN=Strap PE=1 SV=2	Strap	244079	198881	191375	241927	174389	186447	159405	182389	155369	137680	135682	275258	181684	201256	0.333067	-1.11823	KO-ExT down vs WT-ExT
Q8BGR9	Ubiquitin-like domain-containing CTD phosphatase 1 OS=Mus musculus OX=10090 GN=Ublcp1 PE=1 SV=1	Ublcp1	9016.83	13332.9	9057.32	1752.04	17189.7	3780.17	19459.5	8856.23	11404.7	16410.7	17078.4	11059.1	7220.21	12460.9	0.333886	1.42059	KO-ExT down vs WT-ExT
Q8K353	Cysteine-rich and transmembrane domain-containing protein 1 OS=Mus musculus OX=10090 GN=Cystm1 PE=1 SV=1	Cystm1	30500.2	39546.2	14161.8	19375.8	41955.7	28476.4	13765.8	30332	22549.4	20294.8	20659.2	77023.9	61255	26578.3	0.334992	1.3096	KO-ExT down vs WT-ExT
P11352	Glutathione peroxidase 1 OS=Mus musculus OX=10090 GN=Gpx1 PE=1 SV=2	Gpx1	254871	167612	199485	163630	266817	202675	109901	284657	154308	163411	163927	272350	406400	222319	0.33531	1.19567	KO-ExT down vs WT-ExT
Q9DBG6	Dolichyl-diphosphooligosaccharide--protein glycosyltransferase subunit 2 OS=Mus musculus OX=10090 GN=Rpn2 PE=1 SV=1	Rpn2	303088	219604	295538	355221	242759	239877	247502	196686	298066	225045	218447	264948	238410	298391	0.335781	-1.09219	KO-ExT down vs WT-ExT
Q9D1J3	SAP domain-containing ribonucleoprotein OS=Mus musculus OX=10090 GN=Sarnp PE=1 SV=3	Sarnp	84234.9	47496	86809.6	138944	57855.7	63874.5	22195.7	54869.5	53873.3	28416.7	43399.1	70207	50444.9	55976.2	0.336136	-1.27499	KO-ExT down vs WT-ExT
Q9CQZ6	NADH dehydrogenase [ubiquinone] 1 beta subcomplex subunit 3 OS=Mus musculus OX=10090 GN=Ndufb3 PE=1 SV=1	Ndufb3	3.42478e+06	2.2858e+06	3.20092e+06	3.2469e+06	1.95786e+06	2.68611e+06	1.32919e+06	2.82945e+06	2.30341e+06	1.79785e+06	1.88423e+06	2.57796e+06	1.21863e+06	2.50849e+06	0.337104	-1.18436	KO-ExT down vs WT-ExT
Q99020	Heterogeneous nuclear ribonucleoprotein A/B OS=Mus musculus OX=10090 GN=Hnrnpab PE=1 SV=1	Hnrnpab	38814.5	63281.4	44959.4	51530.9	96764	62468.7	72274.9	33664.3	30169.7	68342.9	85238	65457.6	18310.3	64442.8	0.337177	-1.27376	KO-ExT down vs WT-ExT
P56399	Ubiquitin carboxyl-terminal hydrolase 5 OS=Mus musculus OX=10090 GN=Usp5 PE=1 SV=1	Usp5	624597	782103	525301	463475	808677	574584	1.06417e+06	513002	606824	820788	799081	890477	995587	866237	0.33719	1.15038	KO-ExT down vs WT-ExT
P0CW02	Lymphocyte antigen 6C1 OS=Mus musculus OX=10090 GN=Ly6c1 PE=2 SV=1	Ly6c1	131060	89383.3	150121	122052	96786.2	117887	121101	102591	73966.8	92132.3	130598	131028	107348	113753	0.337263	-1.10645	KO-ExT down vs WT-ExT
Q9EPR2	Group XIIA secretory phospholipase A2 OS=Mus musculus OX=10090 GN=Pla2g12a PE=1 SV=2	Pla2g12a	78275.9	123908	144439	161425	132296	133648	216406	89757.3	61433.9	96116.4	101667	144100	153194	195995	0.33803	-1.20605	KO-ExT down vs WT-ExT
Q60960	Importin subunit alpha-5 OS=Mus musculus OX=10090 GN=Kpna1 PE=1 SV=2	Kpna1	81336.4	75680.7	46874.4	43327.2	75756	76424.9	69843.5	61725.6	71500.9	58810.9	80343	127136	57214.7	92517.2	0.338471	1.15704	KO-ExT down vs WT-ExT
O89114	DnaJ homolog subfamily B member 5 OS=Mus musculus OX=10090 GN=Dnajb5 PE=2 SV=1	Dnajb5	68634.4	69446.6	67454.7	59255.6	52029.5	72143.7	24486.4	61549.7	47260.9	35437.3	31635.8	80156.1	20567.7	64974.2	0.338546	-1.25896	KO-ExT down vs WT-ExT
Q9DAK9	14 kDa phosphohistidine phosphatase OS=Mus musculus OX=10090 GN=Phpt1 PE=1 SV=1	Phpt1	2.15206e+06	1.92784e+06	2.15528e+06	734252	2.19149e+06	1.9362e+06	1.97284e+06	1.2073e+06	1.00025e+06	1.38753e+06	1.5242e+06	1.75561e+06	1.99598e+06	1.81471e+06	0.338852	-1.19024	KO-ExT down vs WT-ExT
P58281	Dynamin-like 120 kDa protein, mitochondrial OS=Mus musculus OX=10090 GN=Opa1 PE=1 SV=1	Opa1	2.08234e+06	1.51454e+06	2.01261e+06	1.59435e+06	975400	617139	623167	1.47269e+06	1.48762e+06	1.28278e+06	1.11062e+06	1.74898e+06	1.58595e+06	1.86245e+06	0.339031	1.22951	KO-ExT down vs WT-ExT
Q9JK48	Endophilin-B1 OS=Mus musculus OX=10090 GN=Sh3glb1 PE=1 SV=1	Sh3glb1	56750	36981.1	50710.4	63652	45202.3	58168.5	28222.7	35125.7	30139.8	29514.5	37607.4	54435	58430.6	47036.4	0.339262	-1.16194	KO-ExT down vs WT-ExT
P67778	Prohibitin OS=Mus musculus OX=10090 GN=Phb PE=1 SV=1	Phb	990017	934320	1.01315e+06	1.22838e+06	762724	908196	504648	754607	716632	718985	879920	990616	482642	928420	0.339739	-1.14937	KO-ExT down vs WT-ExT
Q91VN4	MICOS complex subunit Mic25 OS=Mus musculus OX=10090 GN=Chchd6 PE=1 SV=2	Chchd6	23887.6	16796.3	22728.6	13638.5	20220.6	20222.6	1899.08	12538.6	11580	6316.92	4848.81	20158.5	4524.7	14411.1	0.340199	-1.49282	KO-ExT down vs WT-ExT
O35737	Heterogeneous nuclear ribonucleoprotein H OS=Mus musculus OX=10090 GN=Hnrnph1 PE=1 SV=3	Hnrnph1	61876	53802.3	71519.3	86908.8	58229.1	74681.9	29329.3	50555.4	45335.8	29966.8	44475.1	75900.1	58547.1	58583.5	0.340375	-1.18693	KO-ExT down vs WT-ExT
Q99PP9	Tripartite motif-containing protein 16 OS=Mus musculus OX=10090 GN=Trim16 PE=1 SV=2	Trim16	6290.04	3001.94	6586.49	12321.8	7005.18	6834.59	4090	5310.56	4114.62	4916.02	8940.34	12031.8	13144.4	10969.2	0.340845	1.27747	KO-ExT down vs WT-ExT
P97372	Proteasome activator complex subunit 2 OS=Mus musculus OX=10090 GN=Psme2 PE=1 SV=4	Psme2	100850	106519	109466	81072.9	110046	80637.4	169822	62495.2	110247	107448	93361.4	87481.8	94086.7	109303	0.340853	-1.12709	KO-ExT down vs WT-ExT
P63147	Ubiquitin-conjugating enzyme E2 B OS=Mus musculus OX=10090 GN=Ube2b PE=1 SV=1	Ube2b	240079	314524	269867	300176	388777	245708	347321	269447	260638	338806	361309	463370	311120	326484	0.340875	1.1036	KO-ExT down vs WT-ExT
Q9JLH8	Tropomodulin-4 OS=Mus musculus OX=10090 GN=Tmod4 PE=2 SV=1	Tmod4	56218.8	58915.5	91728.3	88787.6	88104.1	99258.8	44746.1	83595.6	64992.9	74532.8	61508	144085	671935	51457.4	0.341731	1.42197	KO-ExT down vs WT-ExT
A0A411ACY8	Voltage-dependent calcium channel alpha2/delta-1 transcript variant 2 OS=Mus musculus OX=10090 GN=Cacna2d1 PE=2 SV=1	Cacna2d1	496762	510654	634604	880702	695401	657486	488461	466958	370568	487054	452846	642541	815778	641378	0.342722	-1.13774	KO-ExT down vs WT-ExT
Q3UV70	[Pyruvate dehydrogenase [acetyl-transferring]]-phosphatase 1, mitochondrial OS=Mus musculus OX=10090 GN=Pdp1 PE=1 SV=1	Pdp1	252388	263654	242969	281868	126336	153569	184210	169069	180296	196698	202192	203005	119337	213495	0.343533	-1.1461	KO-ExT down vs WT-ExT
Q8K3J1	NADH dehydrogenase [ubiquinone] iron-sulfur protein 8, mitochondrial OS=Mus musculus OX=10090 GN=Ndufs8 PE=1 SV=1	Ndufs8	1.95108e+06	1.28809e+06	1.90993e+06	2.15306e+06	1.10031e+06	1.28198e+06	1.05829e+06	1.17899e+06	1.29985e+06	1.05436e+06	1.42895e+06	1.38361e+06	1.43879e+06	1.45951e+06	0.343622	-1.12633	KO-ExT down vs WT-ExT
Q91VI7	Ribonuclease inhibitor OS=Mus musculus OX=10090 GN=Rnh1 PE=1 SV=1	Rnh1	784106	646825	740528	1.04218e+06	811182	868807	551335	673056	455434	476388	570083	911433	980306	785313	0.343867	-1.14649	KO-ExT down vs WT-ExT
P60867	40S ribosomal protein S20 OS=Mus musculus OX=10090 GN=Rps20 PE=1 SV=1	Rps20	228260	99131.2	206417	228274	178235	192881	73302.7	169129	132844	74584.9	102956	236469	98202.8	144802	0.344834	-1.24481	KO-ExT down vs WT-ExT
P70302	Stromal interaction molecule 1 OS=Mus musculus OX=10090 GN=Stim1 PE=1 SV=2	Stim1	475984	360939	419263	518176	331295	419034	251323	343002	320542	265870	321714	492182	224146	473529	0.344959	-1.14942	KO-ExT down vs WT-ExT
Q9CXI0	2-methoxy-6-polyprenyl-1,4-benzoquinol methylase, mitochondrial OS=Mus musculus OX=10090 GN=Coq5 PE=1 SV=2	Coq5	240402	91651.6	176909	243907	57595.6	104865	146071	122667	161421	90514.2	114823	63026.6	83055	151251	0.345465	-1.26375	KO-ExT down vs WT-ExT
Q9WTP6	Adenylate kinase 2, mitochondrial OS=Mus musculus OX=10090 GN=Ak2 PE=1 SV=5	Ak2	47278.4	28848.9	39498.9	49614.2	24311	27466.5	13950.4	36142.8	28220.4	23770.3	25043.2	29763.7	12631.7	26092.7	0.346226	-1.22671	KO-ExT down vs WT-ExT
E9QP49	EH domain-binding protein 1-like protein 1 OS=Mus musculus OX=10090 GN=Ehbp1l1 PE=1 SV=1	Ehbp1l1	136400	105416	126273	137853	127636	116112	107801	180433	101095	109077	123718	194601	131627	126863	0.346267	1.10412	KO-ExT down vs WT-ExT
Q9R1P3	Proteasome subunit beta type-2 OS=Mus musculus OX=10090 GN=Psmb2 PE=1 SV=1	Psmb2	248063	272600	206025	196062	299354	258122	273885	223025	286707	254864	247088	290217	308720	262979	0.346605	1.07335	KO-ExT down vs WT-ExT
P13020	Gelsolin OS=Mus musculus OX=10090 GN=Gsn PE=1 SV=3	Gsn	6261.01	7782.05	5071.15	10108	9774.56	2884.91	4278.61	8185	4303.4	5197.76	5777.03	15345.3	385543	3786.56	0.347694	1.86552	KO-ExT down vs WT-ExT
P19783	Cytochrome c oxidase subunit 4 isoform 1, mitochondrial OS=Mus musculus OX=10090 GN=Cox4i1 PE=1 SV=2	Cox4i1	6.67976e+06	8.36327e+06	1.08219e+07	1.32341e+07	5.83318e+06	6.46765e+06	6.28559e+06	5.59659e+06	4.82915e+06	6.32082e+06	9.60017e+06	8.03865e+06	5.50557e+06	9.03497e+06	0.34786	-1.16389	KO-ExT down vs WT-ExT
Q91ZU6	Dystonin OS=Mus musculus OX=10090 GN=Dst PE=1 SV=2	Dst	16570	21866.7	25605.8	16407.3	25141.8	18761.4	31681.8	15227.1	25054.3	25698.5	27325.7	28349.4	26470.5	26274.5	0.34792	1.12789	KO-ExT down vs WT-ExT
Q9D3D9	ATP synthase subunit delta, mitochondrial OS=Mus musculus OX=10090 GN=Atp5f1d PE=1 SV=1	Atp5f1d	5.02583e+06	1.61088e+07	6.5171e+06	8.43318e+06	1.24096e+07	8.35598e+06	3.27811e+06	7.0794e+06	4.71127e+06	1.26786e+07	8.41431e+06	1.61211e+07	1.15781e+07	1.33931e+07	0.348861	1.28801	KO-ExT down vs WT-ExT
Q8C878	NEDD8-activating enzyme E1 catalytic subunit OS=Mus musculus OX=10090 GN=Uba3 PE=1 SV=2	Uba3	142417	150670	167783	165585	178966	106620	96906.6	129238	87914.2	119173	104611	164169	170053	118130	0.349731	-1.13049	KO-ExT down vs WT-ExT
Q9R1P0	Proteasome subunit alpha type-4 OS=Mus musculus OX=10090 GN=Psma4 PE=1 SV=1	Psma4	226068	364025	377073	485308	509499	462639	194833	242088	172162	256432	313362	415093	437900	314881	0.350509	-1.20118	KO-ExT down vs WT-ExT
Q99KU0	Vacuole membrane protein 1 OS=Mus musculus OX=10090 GN=Vmp1 PE=1 SV=2	Vmp1	419198	513290	262250	289237	661087	517144	479186	400810	513594	619355	584324	623784	329208	499934	0.351529	1.162	KO-ExT down vs WT-ExT
P19324	Serpin H1 OS=Mus musculus OX=10090 GN=Serpinh1 PE=1 SV=3	Serpinh1	118700	73153.4	139456	137121	54518	46403.5	72206.7	116238	152595	148207	40123.8	130484	118761	95860.5	0.351628	1.26438	KO-ExT down vs WT-ExT
O08692	Neutrophilic granule protein OS=Mus musculus OX=10090 GN=Ngp PE=1 SV=1	Ngp	234055	1242.22	102102	99659.6	4570.45	50.9564	94979.4	5239.5	9732.64	3659.22	3287.03	4349.27	398.15	12905.6	0.352118	-3.35396	KO-ExT down vs WT-ExT
Q8R1Q8	Cytoplasmic dynein 1 light intermediate chain 1 OS=Mus musculus OX=10090 GN=Dync1li1 PE=1 SV=1	Dync1li1	83727.9	84379	106708	112868	100670	88218.1	61677.9	119197	83305.3	85481.9	77842.6	138628	137438	84928.5	0.352198	1.12593	KO-ExT down vs WT-ExT
P20029	Endoplasmic reticulum chaperone BiP OS=Mus musculus OX=10090 GN=Hspa5 PE=1 SV=3	Hspa5	2.47606e+06	1.89149e+06	1.4977e+06	1.77693e+06	2.51518e+06	2.64396e+06	721023	2.06612e+06	1.22325e+06	888436	1.01049e+06	2.2369e+06	1.55606e+06	1.73766e+06	0.352732	-1.2339	KO-ExT down vs WT-ExT
Q9CR51	V-type proton ATPase subunit G 1 OS=Mus musculus OX=10090 GN=Atp6v1g1 PE=1 SV=3	Atp6v1g1	15284.5	32392.5	49974.5	59560.6	39747	27607.6	28915.4	22987	22155.2	26334.9	36625.9	47813.7	11477.8	33723.2	0.352759	-1.26359	KO-ExT down vs WT-ExT
Q91V16	Electron transfer flavoprotein regulatory factor 1 OS=Mus musculus OX=10090 GN=Etfrf1 PE=1 SV=1	Etfrf1	32520	35688.2	35403.2	9408.59	25216.3	7195.26	27330.4	26717.9	28150.5	43621.3	36224.9	34449.3	10942.8	33216.8	0.353119	1.34014	KO-ExT down vs WT-ExT
Q8BWT1	3-ketoacyl-CoA thiolase, mitochondrial OS=Mus musculus OX=10090 GN=Acaa2 PE=1 SV=3	Acaa2	2.49335e+06	1.29296e+06	2.31901e+06	2.53158e+06	423227	922824	1.00724e+06	1.33262e+06	1.40337e+06	1.02409e+06	1.29004e+06	752737	496409	1.1488e+06	0.353461	-1.32101	KO-ExT down vs WT-ExT
Q9CQM2	ER lumen protein-retaining receptor 2 OS=Mus musculus OX=10090 GN=Kdelr2 PE=1 SV=1	Kdelr2	11520.9	64003.6	14768.5	1341.81	66746.6	53325.2	38950.3	29515.5	31767.5	42434.9	34665	36773.1	25567.3	60339.2	0.354641	1.68537	KO-ExT down vs WT-ExT
Q9JLR1	Protein transport protein Sec61 subunit alpha isoform 2 OS=Mus musculus OX=10090 GN=Sec61a2 PE=2 SV=3	Sec61a2	34550.8	49927.5	47142.7	55579.8	40560.5	56703.1	72727.6	35758.6	53365.4	44323.2	44511.4	46573.1	33370.5	58190.9	0.354798	-1.12071	KO-ExT down vs WT-ExT
Q9DCT2	NADH dehydrogenase [ubiquinone] iron-sulfur protein 3, mitochondrial OS=Mus musculus OX=10090 GN=Ndufs3 PE=1 SV=2	Ndufs3	2.18904e+06	2.35977e+06	3.20188e+06	4.35811e+06	1.66695e+06	1.99655e+06	2.06822e+06	1.82817e+06	1.52764e+06	2.33187e+06	2.99692e+06	2.13904e+06	1.82321e+06	2.39742e+06	0.356232	-1.15361	KO-ExT down vs WT-ExT
P68134	Actin, alpha skeletal muscle OS=Mus musculus OX=10090 GN=Acta1 PE=1 SV=1	Acta1	5.42583e+06	7.36341e+06	6.53333e+06	5.68382e+06	2.52241e+07	4.48213e+07	3.32748e+07	8.21914e+06	6.45578e+06	1.35152e+07	1.6582e+07	3.77931e+07	1.57094e+08	2.90759e+07	0.356575	1.67362	KO-ExT down vs WT-ExT
Q61264	Skeletal muscle alpha-actin mRNA (Fragment) OS=Mus musculus OX=10090 GN=Acta1 PE=2 SV=1	Acta1	64550.7	87601.9	77726.5	67619.9	300089	533235	395868	97782.5	76803.9	160789	197274	449621	1.86893e+06	345914	0.356575	1.67362	KO-ExT down vs WT-ExT
P10637	Microtubule-associated protein tau OS=Mus musculus OX=10090 GN=Mapt PE=1 SV=3	Mapt	51233	37472	28357	30776.1	26855.9	32686.8	21445.1	72831.4	33798	11406	21573.7	25314.1	15994.5	24878.5	0.357323	-1.26451	KO-ExT down vs WT-ExT
A0A140LHQ9	Synemin OS=Mus musculus OX=10090 GN=Synm PE=1 SV=1	Synm	288462	153119	230179	225406	177818	244191	154328	235176	199858	131209	135512	243302	216298	137249	0.357641	-1.1427	KO-ExT down vs WT-ExT
P84099	60S ribosomal protein L19 OS=Mus musculus OX=10090 GN=Rpl19 PE=1 SV=1	Rpl19	251051	99899.3	10760.7	19796.5	19954.8	11142.8	5381.89	172813	139058	53334.3	62868.6	16547.1	9560.94	38526.5	0.35831	1.85931	KO-ExT down vs WT-ExT
P35235	Tyrosine-protein phosphatase non-receptor type 11 OS=Mus musculus OX=10090 GN=Ptpn11 PE=1 SV=3	Ptpn11	92552.9	60876.1	85343.3	100015	81752.3	79807.5	32047.7	59190.9	48965.2	40360.2	42165.2	93816.4	78039.1	76741.1	0.358639	-1.20216	KO-ExT down vs WT-ExT
P43006	Excitatory amino acid transporter 2 OS=Mus musculus OX=10090 GN=Slc1a2 PE=1 SV=1	Slc1a2	156075	42661.9	101228	269.637	1581.26	2703.23	1851.06	5935.06	5712.8	4346.83	1482	565.179	7962.66	2015.32	0.359092	-2.56269	KO-ExT down vs WT-ExT
P97493	Thioredoxin, mitochondrial OS=Mus musculus OX=10090 GN=Txn2 PE=1 SV=1	Txn2	424053	344898	430233	556128	221516	215541	339011	455957	446422	412511	429916	329953	304014	411804	0.359399	1.1483	KO-ExT down vs WT-ExT
Q9D051	Pyruvate dehydrogenase E1 component subunit beta, mitochondrial OS=Mus musculus OX=10090 GN=Pdhb PE=1 SV=1	Pdhb	7.76124e+06	6.20164e+06	7.82386e+06	7.89324e+06	4.97622e+06	5.64528e+06	5.31829e+06	6.00292e+06	6.7517e+06	6.39387e+06	5.91209e+06	5.67093e+06	4.47056e+06	6.25944e+06	0.359536	-1.08988	KO-ExT down vs WT-ExT
Q9JI91	Alpha-actinin-2 OS=Mus musculus OX=10090 GN=Actn2 PE=1 SV=2	Actn2	1.79085e+06	937365	1.9445e+06	1.95511e+06	654017	972915	841735	1.37341e+06	1.60749e+06	1.22713e+06	1.60902e+06	1.2771e+06	2.18868e+06	1.02352e+06	0.36051	1.2031	KO-ExT down vs WT-ExT
P06909	Complement factor H OS=Mus musculus OX=10090 GN=Cfh PE=1 SV=2	Cfh	35753.6	19910.4	35501.8	41463.3	68748.4	36683.7	13090.4	24969	12713.8	13645.8	23080.7	42162.5	58986.5	19824.7	0.360838	-1.32094	KO-ExT down vs WT-ExT
Q62407	Striated muscle-specific serine/threonine-protein kinase OS=Mus musculus OX=10090 GN=Speg PE=1 SV=2	Speg	313373	252626	71156	75491.9	195473	270029	144817	245480	297546	218984	247326	317416	79701.5	219311	0.361897	1.31369	KO-ExT down vs WT-ExT
A0A0R4J083	Long-chain-specific acyl-CoA dehydrogenase, mitochondrial OS=Mus musculus OX=10090 GN=Acadl PE=1 SV=1	Acadl	3.73014e+06	4.92359e+06	6.52726e+06	7.28084e+06	2.9037e+06	3.71182e+06	4.315e+06	3.35284e+06	3.0268e+06	4.96021e+06	5.11336e+06	4.14887e+06	1.99842e+06	5.57717e+06	0.362099	-1.19156	KO-ExT down vs WT-ExT
O08788	Dynactin subunit 1 OS=Mus musculus OX=10090 GN=Dctn1 PE=1 SV=3	Dctn1	228512	118661	148573	223745	56282.7	127916	133449	107937	186069	48207.6	56379.8	67121.7	275416	117207	0.3621	-1.32898	KO-ExT down vs WT-ExT
P63101	14-3-3 protein zeta/delta OS=Mus musculus OX=10090 GN=Ywhaz PE=1 SV=1	Ywhaz	2.17076e+06	1.95997e+06	2.29851e+06	3.39674e+06	2.89767e+06	1.9951e+06	2.05127e+06	1.73085e+06	1.56209e+06	1.79286e+06	1.94827e+06	2.78565e+06	3.04586e+06	2.17307e+06	0.363172	-1.12369	KO-ExT down vs WT-ExT
O70492	Sorting nexin-3 OS=Mus musculus OX=10090 GN=Snx3 PE=1 SV=3	Snx3	43797.3	67702.3	51583.3	35208.9	46040.4	59601.3	24457.8	50811.9	35337.3	36515.4	33429	122082	71018.7	87138.7	0.363665	1.24288	KO-ExT down vs WT-ExT
Q9D8Y0	EF-hand domain-containing protein D2 OS=Mus musculus OX=10090 GN=Efhd2 PE=1 SV=1	Efhd2	50852.7	45103.2	36376.7	27436.7	92566.6	42015.3	24928.8	86105.4	42822.8	45399.7	24340.9	99678	51910	51775.7	0.364621	1.25555	KO-ExT down vs WT-ExT
Q91WU5	Arsenite methyltransferase OS=Mus musculus OX=10090 GN=As3mt PE=1 SV=2	As3mt	96807.2	76832.7	104665	132250	114966	117729	53878.2	75210.3	53401.3	53244	69803.9	127088	130078	91831.8	0.365055	-1.18664	KO-ExT down vs WT-ExT
Q06185	ATP synthase subunit e, mitochondrial OS=Mus musculus OX=10090 GN=Atp5me PE=1 SV=2	Atp5me	5.70855e+06	4.65369e+06	6.30402e+06	6.87866e+06	3.42647e+06	4.29769e+06	2.8599e+06	4.27615e+06	3.81885e+06	3.21896e+06	3.95781e+06	5.13551e+06	4.16243e+06	4.52716e+06	0.365874	-1.13388	KO-ExT down vs WT-ExT
O08677	Kininogen-1 OS=Mus musculus OX=10090 GN=Kng1 PE=1 SV=1	Kng1	431581	281838	437529	539314	623389	377469	160126	286001	199382	170627	185660	414381	741531	346083	0.365905	-1.28	KO-ExT down vs WT-ExT
Q8BHE8	m-AAA protease-interacting protein 1, mitochondrial OS=Mus musculus OX=10090 GN=Maip1 PE=1 SV=1	Maip1	46346.3	35623.4	30757.8	50537.4	9400.54	9410.97	25161.2	16431.4	31000.7	25843.5	12590	14720	13280.9	24755.3	0.365948	-1.32374	KO-ExT down vs WT-ExT
P21460	Cystatin-C OS=Mus musculus OX=10090 GN=Cst3 PE=1 SV=2	Cst3	689370	458332	522484	631777	862866	873877	237198	449067	332638	216839	323341	898679	656324	580941	0.36652	-1.2655	KO-ExT down vs WT-ExT
Q9WVC3	Caveolin-2 OS=Mus musculus OX=10090 GN=Cav2 PE=1 SV=1	Cav2	301742	149247	346129	414201	277313	201105	147029	203711	192823	193274	221031	227469	189867	256471	0.368044	-1.16129	KO-ExT down vs WT-ExT
P99028	Cytochrome b-c1 complex subunit 6, mitochondrial OS=Mus musculus OX=10090 GN=Uqcrh PE=1 SV=2	Uqcrh	6.68029e+06	6.94305e+06	8.62925e+06	1.18328e+07	3.39725e+06	6.19928e+06	9.07764e+06	6.9342e+06	7.04716e+06	5.65956e+06	5.77624e+06	3.07627e+06	4.44964e+06	1.05711e+07	0.368293	-1.21536	KO-ExT down vs WT-ExT
Q9DC69	NADH dehydrogenase [ubiquinone] 1 alpha subcomplex subunit 9, mitochondrial OS=Mus musculus OX=10090 GN=Ndufa9 PE=1 SV=2	Ndufa9	2.5622e+06	3.5359e+06	3.27816e+06	4.33703e+06	2.64086e+06	3.02991e+06	4.8774e+06	2.00381e+06	2.61444e+06	3.91752e+06	3.80091e+06	3.18042e+06	1.67229e+06	4.1907e+06	0.368688	-1.16377	KO-ExT down vs WT-ExT
Q9CRB9	MICOS complex subunit Mic19 OS=Mus musculus OX=10090 GN=Chchd3 PE=1 SV=1	Chchd3	1.2686e+06	1.03092e+06	1.5113e+06	1.95511e+06	768047	1.03728e+06	732368	1.01489e+06	886752	884532	1.1681e+06	1.09943e+06	838166	1.04178e+06	0.369117	-1.14152	KO-ExT down vs WT-ExT
Q8BR82	Integrin_alpha2 domain-containing protein (Fragment) OS=Mus musculus OX=10090 PE=2 SV=1	Q8BR82	18949.5	8106.86	25789.2	13622.8	14008.5	7120.97	11096.4	7917.83	14167.2	12720	13708.3	7195.68	13251.9	8506.66	0.371168	-1.20853	KO-ExT down vs WT-ExT
Q8R1S0	Ubiquinone biosynthesis monooxygenase COQ6, mitochondrial OS=Mus musculus OX=10090 GN=Coq6 PE=1 SV=3	Coq6	63544	43965.8	70083.9	61935	26462.5	30272.6	28164.4	33647.2	40481.2	32420.2	36252.4	44591.1	27032.1	45678.9	0.371268	-1.17564	KO-ExT down vs WT-ExT
O08532	Voltage-dependent calcium channel subunit alpha-2/delta-1 OS=Mus musculus OX=10090 GN=Cacna2d1 PE=1 SV=1	Cacna2d1	978164	1.13155e+06	1.29106e+06	1.49915e+06	1.26948e+06	1.16331e+06	859421	915712	623100	997084	1.01539e+06	1.21869e+06	1.55456e+06	1.09403e+06	0.373166	-1.12431	KO-ExT down vs WT-ExT
Q9CZU6	Citrate synthase, mitochondrial OS=Mus musculus OX=10090 GN=Cs PE=1 SV=1	Cs	1.36971e+07	1.15335e+07	1.5182e+07	1.84192e+07	8.64362e+06	1.12387e+07	11965135	1.04359e+07	1.46538e+07	1.28499e+07	1.25447e+07	1.00848e+07	5.30694e+06	1.38567e+07	0.373415	-1.15897	KO-ExT down vs WT-ExT
P70695	Fructose-1,6-bisphosphatase isozyme 2 OS=Mus musculus OX=10090 GN=Fbp2 PE=1 SV=2	Fbp2	560904	481124	660214	754123	876121	737517	447103	336082	356409	548258	719963	754190	591161	672415	0.373907	-1.15478	KO-ExT down vs WT-ExT
Q8R123	FAD synthase OS=Mus musculus OX=10090 GN=Flad1 PE=1 SV=1	Flad1	21110.9	18444.2	20692.5	15402.3	8261.36	14830.8	8048.43	7901.28	15302.2	11735.6	14454	17597.7	3321.66	17377.7	0.374014	-1.2878	KO-ExT down vs WT-ExT
Q9JIM1	Equilibrative nucleoside transporter 1 OS=Mus musculus OX=10090 GN=Slc29a1 PE=1 SV=3	Slc29a1	14819.2	13924.3	18142.7	15657.2	18670.6	16346.2	2758.77	18498.2	12464.1	13660.1	16056	15437.6	0	16623.9	0.374824	-12.1025	KO-ExT down vs WT-ExT
Q99PR8	Heat shock protein beta-2 OS=Mus musculus OX=10090 GN=Hspb2 PE=1 SV=2	Hspb2	1.06097e+06	2.26502e+06	1.80156e+06	2.30421e+06	2.43098e+06	2.05415e+06	2.05061e+06	2.16352e+06	1.46664e+06	2.05224e+06	2.28186e+06	2.77239e+06	3.01668e+06	2.01396e+06	0.375424	1.13658	KO-ExT down vs WT-ExT
Q9ET78	Junctophilin-2 OS=Mus musculus OX=10090 GN=Jph2 PE=1 SV=2	Jph2	2.28035e+06	1.2279e+06	863201	955584	1.22965e+06	1502816	643509	1.67899e+06	1.39213e+06	738515	719710	1.26993e+06	283936	1.05443e+06	0.376204	-1.28593	KO-ExT down vs WT-ExT
O35643	AP-1 complex subunit beta-1 OS=Mus musculus OX=10090 GN=Ap1b1 PE=1 SV=2	Ap1b1	82144.7	77019.7	99535.5	130068	84161.6	58801.5	44764.1	64581.9	69750.7	57829.4	57639.4	96298.7	53874.9	86240.2	0.377174	-1.15251	KO-ExT down vs WT-ExT
P51885	Lumican OS=Mus musculus OX=10090 GN=Lum PE=1 SV=2	Lum	1.29735e+06	2.11216e+06	2.90254e+06	3.01801e+06	5.52231e+06	2.46501e+06	2.29483e+06	1.25294e+06	812098	2.01344e+06	2.03589e+06	3.36098e+06	4.02422e+06	2.41646e+06	0.377837	-1.27577	KO-ExT down vs WT-ExT
P61971	Nuclear transport factor 2 OS=Mus musculus OX=10090 GN=Nutf2 PE=1 SV=1	Nutf2	284802	1.61104e+06	376035	535584	1.35632e+06	822210	1.0572e+06	470389	353642	1.35197e+06	1.44212e+06	2.22123e+06	1.01462e+06	1.42339e+06	0.378487	1.38039	KO-ExT down vs WT-ExT
Q80XN0	D-beta-hydroxybutyrate dehydrogenase, mitochondrial OS=Mus musculus OX=10090 GN=Bdh1 PE=1 SV=2	Bdh1	153215	125761	202717	215904	30851	49726.7	79560.3	88550	99551.7	83972.6	114019	66378.8	31068.1	75909.5	0.379418	-1.34081	KO-ExT down vs WT-ExT
Q3UPL0	Protein transport protein Sec31A OS=Mus musculus OX=10090 GN=Sec31a PE=1 SV=2	Sec31a	39324.2	27149.5	30345.1	39234.7	29375.5	27158.7	20892.4	28071.6	21598.7	20559	20282.5	34538.7	31934.3	34378	0.380412	-1.11995	KO-ExT down vs WT-ExT
P28656	Nucleosome assembly protein 1-like 1 OS=Mus musculus OX=10090 GN=Nap1l1 PE=1 SV=2	Nap1l1	214752	302492	7472.98	18236.4	349295	225700	186044	244925	274393	316858	80389.2	280503	53979	294633	0.380451	1.78971	KO-ExT down vs WT-ExT
Q9D6R2	Isocitrate dehydrogenase [NAD] subunit alpha, mitochondrial OS=Mus musculus OX=10090 GN=Idh3a PE=1 SV=1	Idh3a	1.27231e+07	7.91463e+06	1.29256e+07	1.8416e+07	6.42777e+06	7.3036e+06	8.02027e+06	8.81431e+06	9.20978e+06	8.38262e+06	8.85282e+06	7.66701e+06	7.94156e+06	9.53637e+06	0.380676	-1.145	KO-ExT down vs WT-ExT
P30416	Peptidyl-prolyl cis-trans isomerase FKBP4 OS=Mus musculus OX=10090 GN=Fkbp4 PE=1 SV=5	Fkbp4	80691.2	35421.4	62307	36173.6	39979.3	34185.7	31345.1	36855.4	39436.6	32260.5	34011.1	48015.5	16620.4	59842.9	0.38153	-1.20192	KO-ExT down vs WT-ExT
Q91VJ2	Caveolae-associated protein 3 OS=Mus musculus OX=10090 GN=Cavin3 PE=1 SV=1	Cavin3	56095.9	37269.7	47250.9	53961.1	113048	54650.6	25960.1	49069	52698.8	45334.7	61388.1	71677.1	86794.4	63991.5	0.381534	1.18857	KO-ExT down vs WT-ExT
Q9Z2U0	Proteasome subunit alpha type-7 OS=Mus musculus OX=10090 GN=Psma7 PE=1 SV=1	Psma7	815589	652126	707218	827417	808912	745240	348703	536240	484230	398935	448957	874349	839231	675413	0.381763	-1.16072	KO-ExT down vs WT-ExT
P51667	Myosin regulatory light chain 2, ventricular/cardiac muscle isoform OS=Mus musculus OX=10090 GN=Myl2 PE=1 SV=3	Myl2	1.80281e+06	1.54035e+06	936007	1.0911e+06	706969	1.33016e+06	991975	2.71754e+06	402279	622962	799554	1.37255e+06	455291	1.28074e+06	0.382825	-1.29387	KO-ExT down vs WT-ExT
Q8BG32	26S proteasome non-ATPase regulatory subunit 11 OS=Mus musculus OX=10090 GN=Psmd11 PE=1 SV=3	Psmd11	275255	268092	255666	389507	320976	266764	355391	255892	288471	307677	325938	298403	240625	262643	0.383664	-1.06962	KO-ExT down vs WT-ExT
P48771	Cytochrome c oxidase subunit 7A2, mitochondrial OS=Mus musculus OX=10090 GN=Cox7a2 PE=1 SV=2	Cox7a2	1.12967e+06	969046	1.46787e+06	1.79629e+06	864274	659441	830264	1.3494e+06	1.14109e+06	868814	1.38894e+06	1.25898e+06	1.10031e+06	1.32757e+06	0.384117	1.13997	KO-ExT down vs WT-ExT
Q9CQC9	GTP-binding protein SAR1b OS=Mus musculus OX=10090 GN=Sar1b PE=1 SV=1	Sar1b	2.75775e+06	3.01233e+06	3.55048e+06	3.85649e+06	4.80267e+06	4.2671e+06	2.90976e+06	3.64501e+06	3.78949e+06	2.9415e+06	3.3694e+06	5.17534e+06	4.6328e+06	4.06035e+06	0.3843	1.1013	KO-ExT down vs WT-ExT
P51410	60S ribosomal protein L9 OS=Mus musculus OX=10090 GN=Rpl9 PE=2 SV=2	Rpl9	380605	283748	339724	252579	338012	309985	333656	302258	254294	353124	396164	306141	101355	314550	0.385708	-1.17472	KO-ExT down vs WT-ExT
Q9Z2W0	Aspartyl aminopeptidase OS=Mus musculus OX=10090 GN=Dnpep PE=1 SV=2	Dnpep	563287	481115	514766	635987	439579	392084	501713	349341	455135	440800	641972	496478	437314	443974	0.388616	-1.08489	KO-ExT down vs WT-ExT
Q6ZQ73	Cullin-associated NEDD8-dissociated protein 2 OS=Mus musculus OX=10090 GN=Cand2 PE=1 SV=2	Cand2	383097	995212	310885	273504	737656	989861	1.14967e+06	544148	609000	750812	681834	1.01637e+06	771970	949659	0.388657	1.24532	KO-ExT down vs WT-ExT
Q8K1A5	Transmembrane protein 41B OS=Mus musculus OX=10090 GN=Tmem41b PE=1 SV=1	Tmem41b	6881.24	23250.8	16771.2	14639.4	11934.4	15235.3	26238.3	10720	14433.5	20682	26823.9	23591.9	14706.3	23379	0.389497	1.20622	KO-ExT down vs WT-ExT
A0A571BEC9	Perilipin-4 OS=Mus musculus OX=10090 GN=Plin4 PE=1 SV=1	Plin4	622987	407354	682553	768225	396765	334156	274234	483100	360961	316806	382533	383484	526425	415416	0.391887	-1.15427	KO-ExT down vs WT-ExT
P49813	Tropomodulin-1 OS=Mus musculus OX=10090 GN=Tmod1 PE=1 SV=2	Tmod1	2302.46	2158.46	7743.64	6632.86	4466.99	4829.43	1473.11	4960.29	2359.13	2473.18	2941.43	8110.25	87473.3	3725.06	0.392854	1.60746	KO-ExT down vs WT-ExT
Q921G7	Electron transfer flavoprotein-ubiquinone oxidoreductase, mitochondrial OS=Mus musculus OX=10090 GN=Etfdh PE=1 SV=1	Etfdh	1.20291e+06	875527	1.27259e+06	1.60753e+06	559855	705526	619135	802577	744611	745086	939790	842992	654450	856708	0.39296	-1.15025	KO-ExT down vs WT-ExT
P48024	Eukaryotic translation initiation factor 1 OS=Mus musculus OX=10090 GN=Eif1 PE=1 SV=2	Eif1	243268	73562.5	202430	206624	255742	269302	44219.1	215897	72925.7	41055.3	40401	250355	176993	165870	0.393864	-1.42405	KO-ExT down vs WT-ExT
P59266	Fat storage-inducing transmembrane protein 2 OS=Mus musculus OX=10090 GN=Fitm2 PE=1 SV=1	Fitm2	87574	108933	136714	160347	96557.9	103152	106977	73956	106190	118825	109967	123876	69946.4	119741	0.394569	-1.11127	KO-ExT down vs WT-ExT
P14211	Calreticulin OS=Mus musculus OX=10090 GN=Calr PE=1 SV=1	Calr	2.55296e+06	2.9329e+06	2.1027e+06	1.69394e+06	3.44221e+06	3.15986e+06	2.25273e+06	3.07281e+06	2.14962e+06	2.96544e+06	2.50495e+06	3.41017e+06	3.65134e+06	2.2661e+06	0.395783	1.11322	KO-ExT down vs WT-ExT
O35864	COP9 signalosome complex subunit 5 OS=Mus musculus OX=10090 GN=Cops5 PE=1 SV=3	Cops5	35604	34866.4	25825.8	28089.7	48324.4	37820.3	23383.2	32495	24493	40177.2	37511.9	54195	31078.2	44018.3	0.39593	1.12711	KO-ExT down vs WT-ExT
P62751	60S ribosomal protein L23a OS=Mus musculus OX=10090 GN=Rpl23a PE=1 SV=1	Rpl23a	210625	253925	119107	141686	80766.2	64664.2	104689	236910	224173	157143	180036	83905.7	162986	102524	0.396753	1.2304	KO-ExT down vs WT-ExT
Q9CPQ8	ATP synthase subunit g, mitochondrial OS=Mus musculus OX=10090 GN=Atp5mg PE=1 SV=1	Atp5mg	2.89296e+06	2.28232e+06	3.73479e+06	4.24209e+06	1.66377e+06	2.25108e+06	1.62908e+06	2.17271e+06	2.70775e+06	2.21688e+06	2.473e+06	2.1903e+06	1.18274e+06	2.59801e+06	0.397909	-1.16657	KO-ExT down vs WT-ExT
P31230	Aminoacyl tRNA synthase complex-interacting multifunctional protein 1 OS=Mus musculus OX=10090 GN=Aimp1 PE=1 SV=2	Aimp1	180555	98524.2	136320	201663	152568	138463	65851.5	136556	121842	87510.2	105251	148783	60967.8	151992	0.397974	-1.18181	KO-ExT down vs WT-ExT
P00848	ATP synthase subunit a OS=Mus musculus OX=10090 GN=Mtatp6 PE=1 SV=1	Mtatp6	1.05888e+06	1.26505e+06	827675	881690	899367	996616	1.7515e+06	945959	1.69387e+06	1.99387e+06	1.52204e+06	1.09984e+06	570224	1.62546e+06	0.398479	1.18235	KO-ExT down vs WT-ExT
P40630	Transcription factor A, mitochondrial OS=Mus musculus OX=10090 GN=Tfam PE=1 SV=2	Tfam	153359	141049	200156	235349	105219	89741.1	81236.6	98284.9	89451.2	86104.8	114595	175225	105428	157859	0.398837	-1.17486	KO-ExT down vs WT-ExT
Q9D0G0	28S ribosomal protein S30, mitochondrial OS=Mus musculus OX=10090 GN=Mrps30 PE=1 SV=1	Mrps30	3827.07	3665.55	4517.1	6296.62	5782.28	4862.22	421.357	4569.48	3350.68	1936.47	2594.81	17265.3	4650.57	13623.3	0.398983	1.50885	KO-ExT down vs WT-ExT
Q9D8S4	Oligoribonuclease, mitochondrial OS=Mus musculus OX=10090 GN=Rexo2 PE=1 SV=2	Rexo2	84521.5	123142	101438	122291	133328	116686	155149	109267	93525.4	104038	131978	187133	156045	160311	0.399827	1.1124	KO-ExT down vs WT-ExT
P63276	40S ribosomal protein S17 OS=Mus musculus OX=10090 GN=Rps17 PE=1 SV=2	Rps17	351647	246917	406827	349783	230141	298173	235973	358563	257020	269781	231339	376782	146352	258957	0.400048	-1.13564	KO-ExT down vs WT-ExT
P53994	Ras-related protein Rab-2A OS=Mus musculus OX=10090 GN=Rab2a PE=1 SV=1	Rab2a	148440	181841	144360	207447	124228	91688.7	55522.3	162419	97239	83705.1	35619.4	121202	145958	127732	0.400067	-1.25135	KO-ExT down vs WT-ExT
Q3TXS7	26S proteasome non-ATPase regulatory subunit 1 OS=Mus musculus OX=10090 GN=Psmd1 PE=1 SV=1	Psmd1	282722	280136	279826	330362	282543	280993	198492	284103	258333	260594	273875	256528	264099	216342	0.400168	-1.05992	KO-ExT down vs WT-ExT
Q78ZA7	Nucleosome assembly protein 1-like 4 OS=Mus musculus OX=10090 GN=Nap1l4 PE=1 SV=1	Nap1l4	432534	342583	28731.7	21812.5	281961	282087	255035	206635	216095	191420	320406	312993	127111	344196	0.400579	1.53312	KO-ExT down vs WT-ExT
Q8R1G2	Carboxymethylenebutenolidase homolog OS=Mus musculus OX=10090 GN=Cmbl PE=1 SV=1	Cmbl	2.25214e+06	2.25393e+06	2.28735e+06	3.69699e+06	5.40062e+06	4.55973e+06	1.32638e+06	2.36971e+06	1.29916e+06	1.25158e+06	1.65972e+06	3.62158e+06	4.5957e+06	2.64156e+06	0.402883	-1.25802	KO-ExT down vs WT-ExT
Q9CQN1	Heat shock protein 75 kDa, mitochondrial OS=Mus musculus OX=10090 GN=Trap1 PE=1 SV=1	Trap1	162035	144668	134129	153483	113722	132076	155485	123456	147685	108375	148284	133095	105725	168400	0.403198	-1.07165	KO-ExT down vs WT-ExT
P48036	Annexin A5 OS=Mus musculus OX=10090 GN=Anxa5 PE=1 SV=1	Anxa5	282690	224451	239078	308972	1.31431e+06	870362	168847	288862	250808	492921	449706	1.09894e+06	1.20902e+06	398590	0.403555	1.37716	KO-ExT down vs WT-ExT
P10853	Histone H2B type 1-F/J/L OS=Mus musculus OX=10090 GN=H2bc7 PE=1 SV=2	H2bc7	3.98638e+06	519469	1.21434e+06	1.66853e+06	800904	1.20085e+06	705753	2.4899e+06	2.25477e+06	321537	412432	595046	1.09051e+06	526685	0.403719	-1.41204	KO-ExT down vs WT-ExT
Q9CQD1	Ras-related protein Rab-5A OS=Mus musculus OX=10090 GN=Rab5a PE=1 SV=1	Rab5a	158147	105099	143436	152233	134924	116052	71992.6	99519.2	87313.5	87096.5	97368.3	148989	132125	126717	0.404057	-1.12109	KO-ExT down vs WT-ExT
Q8BK08	Transmembrane protein 11, mitochondrial OS=Mus musculus OX=10090 GN=Tmem11 PE=1 SV=1	Tmem11	55167.1	53181.3	60407.7	69082.1	31081.2	40700.3	24822	28510.9	36005.6	31102.3	60467.9	45981.8	35864.8	42863.7	0.404565	-1.15946	KO-ExT down vs WT-ExT
P53810	Phosphatidylinositol transfer protein alpha isoform OS=Mus musculus OX=10090 GN=Pitpna PE=1 SV=2	Pitpna	397689	333097	399097	476629	524761	569131	258907	378081	240226	298007	288581	524615	544245	341903	0.405066	-1.14342	KO-ExT down vs WT-ExT
P07724	Serum albumin OS=Mus musculus OX=10090 GN=Alb PE=1 SV=3	Alb	5.41124e+07	5.19954e+07	6.7735e+07	8.17024e+07	122299816	9.30893e+07	6.98395e+07	4.99888e+07	2.81275e+07	3.77482e+07	4.08187e+07	1.01215e+08	1.43822e+08	8.53477e+07	0.405114	-1.24358	KO-ExT down vs WT-ExT
P50637	Translocator protein OS=Mus musculus OX=10090 GN=Tspo PE=1 SV=1	Tspo	31779.9	45049.1	32268.6	65015.9	96592.6	68007.3	64742.7	38167.4	65553.1	91794.6	69714.2	54428.6	46684.8	112725	0.406048	1.20034	KO-ExT down vs WT-ExT
D3YYS6	Monoglyceride lipase OS=Mus musculus OX=10090 GN=Mgll PE=1 SV=1	Mgll	942.647	355.301	2687.71	9103.54	537.347	92.6303	4997.1	7664.15	4645.32	7216.19	11531.3	227.677	230.726	2507.23	0.40653	2.11837	KO-ExT down vs WT-ExT
Q9CPT4	Myeloid-derived growth factor OS=Mus musculus OX=10090 GN=Mydgf PE=1 SV=1	Mydgf	15871.8	36535.4	38400.4	32845.1	44612.7	31388.2	19758.5	21258.5	9868.57	31994.5	25134.1	23743.5	48870.4	25789.5	0.4078	-1.21938	KO-ExT down vs WT-ExT
Q9CYZ2	Tumor protein D54 OS=Mus musculus OX=10090 GN=Tpd52l2 PE=1 SV=1	Tpd52l2	115172	79290.3	97648.5	106256	126255	105159	49002.9	116532	78866.1	71001.8	85457.7	150199	164932	126069	0.408021	1.15993	KO-ExT down vs WT-ExT
Q61702	Inter-alpha-trypsin inhibitor heavy chain H1 OS=Mus musculus OX=10090 GN=Itih1 PE=1 SV=2	Itih1	25093.9	10778.9	12381.5	10538.5	25017.4	13745.8	3671.65	6523.37	7406.92	4977.63	6041.74	26626.7	15678.9	9984.22	0.409109	-1.3299	KO-ExT down vs WT-ExT
F8WIT2	Annexin OS=Mus musculus OX=10090 GN=Anxa6 PE=1 SV=1	Anxa6	358819	342684	476999	753217	371640	827427	126280	124197	219569	237689	230243	1.13991e+06	596886	182194	0.409833	-1.37459	KO-ExT down vs WT-ExT
P14824	Annexin A6 OS=Mus musculus OX=10090 GN=Anxa6 PE=1 SV=3	Anxa6	1.54582e+06	1.47631e+06	2.05495e+06	3.24492e+06	1.60105e+06	3.56461e+06	544025	535050	945917	1.02398e+06	991903	4.91082e+06	2.57143e+06	784905	0.409833	-1.37459	KO-ExT down vs WT-ExT
Q8BK64	Activator of 90 kDa heat shock protein ATPase homolog 1 OS=Mus musculus OX=10090 GN=Ahsa1 PE=1 SV=2	Ahsa1	41369.7	47916.5	47930.6	54551.6	36812.1	29763.3	44445.2	37282.9	35917.3	45655.9	51673.6	33864.7	26531.4	45100.8	0.41043	-1.10183	KO-ExT down vs WT-ExT
P68372	Tubulin beta-4B chain OS=Mus musculus OX=10090 GN=Tubb4b PE=1 SV=1	Tubb4b	4.61941e+06	4.47257e+06	3.40529e+06	3.60134e+06	5.37987e+06	7.11486e+06	2.68619e+06	4.84757e+06	2.7523e+06	1.73377e+06	2.10696e+06	6.29929e+06	4.89308e+06	4.6244e+06	0.411306	-1.20783	KO-ExT down vs WT-ExT
Q3TMP8	Trimeric intracellular cation channel type A OS=Mus musculus OX=10090 GN=Tmem38a PE=1 SV=2	Tmem38a	1.5385e+06	2.57439e+06	2.26558e+06	2.74415e+06	2.96669e+06	3.41577e+06	3.62209e+06	1.63991e+06	2.2365e+06	3.32289e+06	2.34144e+06	2.94352e+06	1.25425e+06	3.06411e+06	0.412115	-1.15845	KO-ExT down vs WT-ExT
P37804	Transgelin OS=Mus musculus OX=10090 GN=Tagln PE=1 SV=3	Tagln	637315	227455	629477	674988	755518	325610	234666	234756	477403	469022	619742	289355	284264	320292	0.412624	-1.22515	KO-ExT down vs WT-ExT
P16675	Lysosomal protective protein OS=Mus musculus OX=10090 GN=Ctsa PE=1 SV=1	Ctsa	40337.3	29909.6	40311.7	29975.7	41345.6	34613	16370.8	26219.7	20507.5	18427.3	23256.5	40628.3	42012.3	31045.1	0.412844	-1.15829	KO-ExT down vs WT-ExT
Q9D0F9	Phosphoglucomutase-1 OS=Mus musculus OX=10090 GN=Pgm1 PE=1 SV=4	Pgm1	2.36375e+07	2.05808e+07	2.15258e+07	2.31786e+07	2.21519e+07	2.65592e+07	1.01559e+07	1.65117e+07	1.16093e+07	1.19646e+07	1.34656e+07	2.37577e+07	3.18868e+07	2.04617e+07	0.413347	-1.17157	KO-ExT down vs WT-ExT
Q9D7G0	Ribose-phosphate pyrophosphokinase 1 OS=Mus musculus OX=10090 GN=Prps1 PE=1 SV=4	Prps1	453805	707537	369491	428835	922252	802137	596145	460488	355644	505709	609205	849679	292726	589401	0.413611	-1.17179	KO-ExT down vs WT-ExT
Q99LE6	ATP-binding cassette sub-family F member 2 OS=Mus musculus OX=10090 GN=Abcf2 PE=1 SV=1	Abcf2	74343.2	12797.8	12453.4	15967.8	11369.4	15037.5	4994.29	45567.5	50917.3	4780.62	4463.17	10659.1	694.5	10204.9	0.414816	-1.71251	KO-ExT down vs WT-ExT
P97351	40S ribosomal protein S3a OS=Mus musculus OX=10090 GN=Rps3a PE=1 SV=3	Rps3a	285815	137005	205999	189083	107017	150846	121301	277653	218162	97608.6	88874.7	69712.8	171001	122613	0.415702	-1.21411	KO-ExT down vs WT-ExT
Q9DBJ1	Phosphoglycerate mutase 1 OS=Mus musculus OX=10090 GN=Pgam1 PE=1 SV=3	Pgam1	811539	800936	799616	925781	931307	872766	875435	693758	845175	895055	878550	1.02768e+06	989157	1.03099e+06	0.415856	1.05045	KO-ExT down vs WT-ExT
Q9CQU0	Thioredoxin domain-containing protein 12 OS=Mus musculus OX=10090 GN=Txndc12 PE=1 SV=1	Txndc12	23763.4	32957	34671.1	36290.3	33795.6	60375.6	8739.46	21332.9	6861.82	14153.7	17286.5	40209.4	68042.3	21728.7	0.416189	-1.3519	KO-ExT down vs WT-ExT
Q8BP92	Reticulocalbin-2 OS=Mus musculus OX=10090 GN=Rcn2 PE=1 SV=1	Rcn2	396609	435886	304418	386067	473101	349742	405552	497159	350113	361250	425860	432746	565022	351136	0.416345	1.0775	KO-ExT down vs WT-ExT
P61961	Ubiquitin-fold modifier 1 OS=Mus musculus OX=10090 GN=Ufm1 PE=1 SV=1	Ufm1	154705	84552.7	129239	174296	103747	99475.4	58350.7	154710	92696	71146	42293.8	131739	95340	93406.7	0.41688	-1.19622	KO-ExT down vs WT-ExT
Q60865	Caprin-1 OS=Mus musculus OX=10090 GN=Caprin1 PE=1 SV=2	Caprin1	112328	91813.9	86789.6	76542	86289	53640.5	120382	77268.5	89233.5	104421	108690	61068.3	47258	69457.5	0.417111	-1.13548	KO-ExT down vs WT-ExT
Q8BMF3	NADP-dependent malic enzyme, mitochondrial OS=Mus musculus OX=10090 GN=Me3 PE=1 SV=2	Me3	112073	192851	113793	120252	168557	192680	349629	128030	239299	277972	314813	203985	83743.1	306259	0.417522	1.22656	KO-ExT down vs WT-ExT
Q8VDI7	Ubiquitin-associated domain-containing protein 1 OS=Mus musculus OX=10090 GN=Ubac1 PE=1 SV=2	Ubac1	275884	261376	222288	273396	310720	295273	381883	255800	284077	308307	298670	361554	301409	327166	0.418192	1.06498	KO-ExT down vs WT-ExT
P24526	Myelin P2 protein OS=Mus musculus OX=10090 GN=Pmp2 PE=2 SV=2	Pmp2	33914.6	2870.89	38645.5	59953.4	3642.58	0	1361.05	0	5427.8	1265.71	0	3467.44	3555.96	3157.16	0.418408	-32.9109	KO-ExT down vs WT-ExT
P19785	Estrogen receptor OS=Mus musculus OX=10090 GN=Esr1 PE=1 SV=1	Esr1	49010.9	176122	93403	65376.9	153723	171262	229669	58894.2	78217.5	100272	138508	121516	39189.2	184493	0.418589	-1.28131	KO-ExT down vs WT-ExT
Q9D8W7	OCIA domain-containing protein 2 OS=Mus musculus OX=10090 GN=Ociad2 PE=1 SV=1	Ociad2	355006	550027	187725	197249	706696	748167	574886	378290	413336	480700	541870	806453	371509	787761	0.418789	1.23468	KO-ExT down vs WT-ExT
Q6ZWX6	Eukaryotic translation initiation factor 2 subunit 1 OS=Mus musculus OX=10090 GN=Eif2s1 PE=1 SV=3	Eif2s1	238341	143101	171960	223591	182473	229998	87486.4	178867	127050	88129.6	101674	218596	189953	188863	0.41977	-1.17078	KO-ExT down vs WT-ExT
Q8BK30	NADH dehydrogenase [ubiquinone] flavoprotein 3, mitochondrial OS=Mus musculus OX=10090 GN=Ndufv3 PE=1 SV=1	Ndufv3	1549.31	20312.3	4840.23	4490.05	8135.89	4929.91	16007.5	3808.36	4967.33	19161.1	11991.4	979.439	5644.7	657.904	0.419977	-1.60781	KO-ExT down vs WT-ExT
Q8BZF8	Phosphoglucomutase-like protein 5 OS=Mus musculus OX=10090 GN=Pgm5 PE=1 SV=2	Pgm5	101891	71487.6	144595	162703	56996.1	74619.6	65679.1	71833.2	85083.5	91922	60965	95461.8	38049.4	115162	0.420284	-1.18807	KO-ExT down vs WT-ExT
P51859	Hepatoma-derived growth factor OS=Mus musculus OX=10090 GN=Hdgf PE=1 SV=2	Hdgf	110711	49261.1	23280.7	44011.6	41963	12063.7	36548.1	95207.7	79809.5	58805.5	32694.6	58125.4	17544.6	49564.5	0.420338	1.32427	KO-ExT down vs WT-ExT
Q9EP69	Phosphatidylinositide phosphatase SAC1 OS=Mus musculus OX=10090 GN=Sacm1l PE=1 SV=1	Sacm1l	181429	223432	216097	160004	286551	275987	301708	207622	211284	289707	237228	298768	262756	262287	0.420659	1.09238	KO-ExT down vs WT-ExT
Q9D358	Low molecular weight phosphotyrosine protein phosphatase OS=Mus musculus OX=10090 GN=Acp1 PE=1 SV=3	Acp1	228903	162259	213757	311089	213207	194604	81323.6	153473	121469	97755.9	136411	247175	207101	202145	0.420989	-1.18285	KO-ExT down vs WT-ExT
Q9JLT4	Thioredoxin reductase 2, mitochondrial OS=Mus musculus OX=10090 GN=Txnrd2 PE=1 SV=4	Txnrd2	37552.5	30767.4	57610.4	60903.1	24154.9	24991.5	25212.6	35242.5	30842.3	27568.1	37942.7	29873.7	19392.5	34498.4	0.421347	-1.15338	KO-ExT down vs WT-ExT
P11438	Lysosome-associated membrane glycoprotein 1 OS=Mus musculus OX=10090 GN=Lamp1 PE=1 SV=2	Lamp1	48175.9	51295.2	62406.7	57569.9	51828	64904	69477.8	47523	52328.6	60104	41359	64407.6	62308	52705.8	0.421823	-1.0682	KO-ExT down vs WT-ExT
Q8BGD9	Eukaryotic translation initiation factor 4B OS=Mus musculus OX=10090 GN=Eif4b PE=1 SV=1	Eif4b	330328	326354	270997	448889	334119	282298	156995	413712	302485	243360	235476	286090	120782	264157	0.4219	-1.16806	KO-ExT down vs WT-ExT
G3UWS1	Nebulin (Fragment) OS=Mus musculus OX=10090 GN=Neb PE=1 SV=1	Neb	1.11554e+06	231461	562123	594148	1.22227e+06	240665	90591.3	456946	559386	1.14302e+06	1.2838e+06	229710	3.8729e+06	163239	0.421902	1.57182	KO-ExT down vs WT-ExT
Q9CXJ4	Mitochondrial potassium channel ATP-binding subunit OS=Mus musculus OX=10090 GN=Abcb8 PE=1 SV=1	Abcb8	91758	63622.9	86008.1	94516	52904.1	71337.5	55094.2	61093.1	70012.1	55855.1	83353	67019.5	49010.4	77512	0.422876	-1.0998	KO-ExT down vs WT-ExT
P52196	Thiosulfate sulfurtransferase OS=Mus musculus OX=10090 GN=Tst PE=1 SV=3	Tst	61963.9	56384.1	93370.9	75915.7	88911	84762	50212.4	63535.7	67164.5	96493.6	79058.3	75161.2	74327.6	98237.4	0.423528	1.09656	KO-ExT down vs WT-ExT
P82350	Alpha-sarcoglycan OS=Mus musculus OX=10090 GN=Sgca PE=1 SV=1	Sgca	383123	324049	399399	401839	368786	336310	172327	298081	287149	263034	294487	403239	272739	283755	0.423816	-1.10863	KO-ExT down vs WT-ExT
P18653	Ribosomal protein S6 kinase alpha-1 OS=Mus musculus OX=10090 GN=Rps6ka1 PE=1 SV=1	Rps6ka1	12138.3	24964.9	11115.5	11877.8	31095.1	25908.7	36351.4	21695.4	36281.5	26761	14566.7	20173.3	18873.8	38673.3	0.425108	1.21265	KO-ExT down vs WT-ExT
O08539	Myc box-dependent-interacting protein 1 OS=Mus musculus OX=10090 GN=Bin1 PE=1 SV=1	Bin1	6.05846e+06	4.87262e+06	5.06222e+06	6.66476e+06	6.52719e+06	6.2694e+06	3.80561e+06	6.31807e+06	4.22619e+06	3.92098e+06	4.41781e+06	8.06633e+06	3.11384e+06	5.79174e+06	0.425543	-1.12672	KO-ExT down vs WT-ExT
Q8BX10	Serine/threonine-protein phosphatase PGAM5, mitochondrial OS=Mus musculus OX=10090 GN=Pgam5 PE=1 SV=1	Pgam5	30295.4	29230	34066.6	33607.5	40818.7	43497	10007.3	27256.9	21792.1	16736.9	12090.1	45013.3	26612.7	30317.4	0.427094	-1.22446	KO-ExT down vs WT-ExT
Q9DBG1	Sterol 26-hydroxylase, mitochondrial OS=Mus musculus OX=10090 GN=Cyp27a1 PE=1 SV=1	Cyp27a1	63823.6	202564	95345.2	110560	167124	150749	260749	106549	130709	220040	226933	176551	118090	216156	0.427562	1.19601	KO-ExT down vs WT-ExT
Q99KV1	DnaJ homolog subfamily B member 11 OS=Mus musculus OX=10090 GN=Dnajb11 PE=1 SV=1	Dnajb11	66532	66295.9	78861.6	94962.7	67451.6	56560.5	37346.9	63310.1	46742.7	50112.9	52640.9	95569.8	40433.4	64832.4	0.428518	-1.13366	KO-ExT down vs WT-ExT
E9Q8T1	Transforming acidic coiled-coil-containing protein 2 OS=Mus musculus OX=10090 GN=Tacc2 PE=1 SV=1	Tacc2	11748	11592.7	6963.25	7145.14	5644.88	7423.02	4418.58	15010.8	11993.8	7599.4	5107.26	14062.8	3868.72	13476.4	0.428532	1.22262	KO-ExT down vs WT-ExT
Q3THX0	Uncharacterized protein OS=Mus musculus OX=10090 GN=Timm21 PE=2 SV=1	Timm21	3793.8	11363	17214.1	39957.7	4663.37	8757.32	370.914	5550.91	12711.4	17613.5	21615.7	2119.48	0	14786.9	0.429089	-9.14149	KO-ExT down vs WT-ExT
P68369	Tubulin alpha-1A chain OS=Mus musculus OX=10090 GN=Tuba1a PE=1 SV=1	Tuba1a	41012.4	23344.6	68164.9	12086.8	23214.3	14008	27295.6	26816.9	42359.7	24530.8	5519.53	16347.1	20035.8	21237.9	0.429172	-1.30783	KO-ExT down vs WT-ExT
Q7TQ95	Endoplasmic reticulum junction formation protein lunapark OS=Mus musculus OX=10090 GN=Lnpk PE=1 SV=1	Lnpk	55747.3	49845.3	61877.8	99536.8	44283.1	42063.2	52044.7	40011.7	38883.7	51340.8	66275.5	60297.7	44927.4	54054	0.429408	-1.11483	KO-ExT down vs WT-ExT
Q9D0R2	Threonine--tRNA ligase 1, cytoplasmic OS=Mus musculus OX=10090 GN=Tars1 PE=1 SV=2	Tars1	97830.1	109909	98375.4	74465	185125	132297	126531	107423	93015	97148.5	87852.5	142605	79728.2	118658	0.430163	-1.11344	KO-ExT down vs WT-ExT
Q8C166	Copine-1 OS=Mus musculus OX=10090 GN=Cpne1 PE=1 SV=1	Cpne1	23090.1	8706.04	21761.4	28934.5	15225	23512.3	7260.03	17163.3	18451.6	11842.3	8177.21	33621.3	4292.24	12027.9	0.430721	-1.29717	KO-ExT down vs WT-ExT
Q9D6U8	Protein FAM162A OS=Mus musculus OX=10090 GN=Fam162a PE=1 SV=1	Fam162a	370465	399736	528475	467727	402238	405425	396511	361896	345130	404158	438537	392403	394922	482651	0.431326	-1.05237	KO-ExT down vs WT-ExT
Q91WS0	CDGSH iron-sulfur domain-containing protein 1 OS=Mus musculus OX=10090 GN=Cisd1 PE=1 SV=1	Cisd1	1.81828e+06	1.96352e+06	2.48458e+06	2.7913e+06	1.42065e+06	1.773e+06	1.45581e+06	1.50136e+06	1.25362e+06	1.61033e+06	2.21787e+06	2.08292e+06	1.70709e+06	1.9038e+06	0.431602	-1.10372	KO-ExT down vs WT-ExT
Q9CR21	Acyl carrier protein, mitochondrial OS=Mus musculus OX=10090 GN=Ndufab1 PE=1 SV=1	Ndufab1	1.01305e+06	648596	1.11241e+06	1.31254e+06	315002	487070	707806	826319	781795	852211	364746	512006	425886	646628	0.432464	-1.20456	KO-ExT down vs WT-ExT
P12787	Cytochrome c oxidase subunit 5A, mitochondrial OS=Mus musculus OX=10090 GN=Cox5a PE=1 SV=2	Cox5a	8.88333e+06	6.94309e+06	8.414e+06	1.26002e+07	4.2965e+06	6.2841e+06	7.37749e+06	6.99246e+06	6.60944e+06	5.46377e+06	6.91126e+06	7.15336e+06	6.13866e+06	7.97488e+06	0.43301	-1.11416	KO-ExT down vs WT-ExT
O08967	Cytohesin-3 OS=Mus musculus OX=10090 GN=Cyth3 PE=1 SV=1	Cyth3	35311.5	23261.7	31041	23083.8	12477.1	2823.03	15392.6	23652.6	18628.6	19068.9	19430.6	36004.6	14459.8	26242.9	0.433086	1.32019	KO-ExT down vs WT-ExT
Q9R0P3	S-formylglutathione hydrolase OS=Mus musculus OX=10090 GN=Esd PE=1 SV=1	Esd	1.55539e+06	1.0871e+06	1.38918e+06	1.38618e+06	1.28443e+06	1.31104e+06	684571	1.24268e+06	842689	991175	894658	1.39099e+06	1.39686e+06	996379	0.433394	-1.11089	KO-ExT down vs WT-ExT
P70698	CTP synthase 1 OS=Mus musculus OX=10090 GN=Ctps1 PE=1 SV=2	Ctps1	132110	156871	14353.6	12263.4	307768	334606	68384.4	144444	81222.1	78506.2	75588.2	237269	204815	166905	0.433538	1.55496	KO-ExT down vs WT-ExT
P47968	Ribose-5-phosphate isomerase OS=Mus musculus OX=10090 GN=Rpia PE=1 SV=2	Rpia	67377.9	54810.2	57246	56950.7	52266.7	60792.5	46676.5	61022.2	48459.2	46243.9	62278.7	55448	45058.1	57469.6	0.433563	-1.05558	KO-ExT down vs WT-ExT
P62960	Y-box-binding protein 1 OS=Mus musculus OX=10090 GN=Ybx1 PE=1 SV=3	Ybx1	216518	158896	194935	233805	143753	139697	71341	179241	137813	127426	137161	174908	57778.5	157428	0.434776	-1.18445	KO-ExT down vs WT-ExT
Q8C0L9	Glycerophosphocholine phosphodiesterase GPCPD1 OS=Mus musculus OX=10090 GN=Gpcpd1 PE=1 SV=1	Gpcpd1	32680.8	46653.7	51715.1	67794.6	41457	41807	13455.9	27730.7	31503.6	21758.7	33816.6	41076.8	16557.6	66492.2	0.435246	-1.2312	KO-ExT down vs WT-ExT
P49586	Choline-phosphate cytidylyltransferase A OS=Mus musculus OX=10090 GN=Pcyt1a PE=1 SV=1	Pcyt1a	49445.8	81701	17239.2	29046.9	91533.4	124802	74900.2	59577.4	57403.4	98472.4	93912.6	104771	33033.2	90309.5	0.435615	1.28264	KO-ExT down vs WT-ExT
A8DUQ1	Beta-globin OS=Mus musculus OX=10090 GN=Hbbt1 PE=3 SV=1	Hbbt1	8302.49	7162.81	8062.42	20271	5164.1	1493.08	2595.21	11241.3	5710.36	9702.7	6243.49	5831.88	66347.2	2263.75	0.435829	1.50531	KO-ExT down vs WT-ExT
P47738	Aldehyde dehydrogenase, mitochondrial OS=Mus musculus OX=10090 GN=Aldh2 PE=1 SV=1	Aldh2	882619	749446	1.26679e+06	1.69401e+06	867403	724629	486438	750164	542400	684618	900199	929773	882970	814427	0.436226	-1.14553	KO-ExT down vs WT-ExT
Q8BH58	TIP41-like protein OS=Mus musculus OX=10090 GN=Tiprl PE=1 SV=1	Tiprl	33903.3	34973.5	35581.6	56296.4	46403.1	40176	17348.6	24796.9	16443.9	23596.5	26582.7	58279	37398	41784.6	0.436381	-1.18586	KO-ExT down vs WT-ExT
Q8BGS2	BolA-like protein 2 OS=Mus musculus OX=10090 GN=Bola2 PE=1 SV=1	Bola2	130366	60131.5	63417.3	72302.8	67736.6	91580	41035.3	90571.9	65049.9	39683.9	59102.4	90798.5	42531.4	61044.9	0.436652	-1.15897	KO-ExT down vs WT-ExT
Q91WK5	Glycine cleavage system H protein, mitochondrial OS=Mus musculus OX=10090 GN=Gcsh PE=1 SV=2	Gcsh	165345	158437	178095	83856.2	146249	156073	106243	140588	118281	77480	175004	210466	223852	260435	0.437059	1.16519	KO-ExT down vs WT-ExT
Q8QZS1	3-hydroxyisobutyryl-CoA hydrolase, mitochondrial OS=Mus musculus OX=10090 GN=Hibch PE=1 SV=1	Hibch	392050	546132	474304	540019	394739	423062	438786	377896	496295	472052	390863	481296	274405	505963	0.437367	-1.08215	KO-ExT down vs WT-ExT
Q61743	ATP-sensitive inward rectifier potassium channel 11 OS=Mus musculus OX=10090 GN=Kcnj11 PE=1 SV=1	Kcnj11	50878.6	24981.3	29891.8	2404.49	1628.89	5647.43	13301.4	36154.7	24436.8	16200.3	4987.88	2677.67	773.155	1038.27	0.438167	-1.84525	KO-ExT down vs WT-ExT
P56395	Cytochrome b5 OS=Mus musculus OX=10090 GN=Cyb5a PE=1 SV=2	Cyb5a	342946	300312	350659	441305	500881	291808	113649	241859	146028	157981	243961	352982	561104	238743	0.438343	-1.22388	KO-ExT down vs WT-ExT
Q8BMJ2	Leucine--tRNA ligase, cytoplasmic OS=Mus musculus OX=10090 GN=Lars1 PE=1 SV=2	Lars1	48317.2	39105.1	32094	50781.3	31947.5	33372.1	10889.6	40443.9	22544.1	20846.6	27787.8	47151.9	8046.06	34085.1	0.438388	-1.26676	KO-ExT down vs WT-ExT
D3YYM6	40S ribosomal protein S5 (Fragment) OS=Mus musculus OX=10090 GN=Rps5 PE=1 SV=1	Rps5	323463	477422	284950	321083	531374	206329	434595	410126	555098	500283	448867	492199	151865	586128	0.439443	1.18735	KO-ExT down vs WT-ExT
E9PYB0	AHNAK nucleoprotein 2 (Fragment) OS=Mus musculus OX=10090 GN=Ahnak2 PE=1 SV=8	Ahnak2	378068	174722	348294	457020	326239	102191	104070	229064	247709	126898	160196	235530	120216	250113	0.439466	-1.23836	KO-ExT down vs WT-ExT
Q9CQQ8	U6 snRNA-associated Sm-like protein LSm7 OS=Mus musculus OX=10090 GN=Lsm7 PE=1 SV=1	Lsm7	53275.6	52259.8	37458.2	22496.4	42109.1	43186.3	67762	50675.6	81533.8	45425.9	45147.3	37163.1	53722.4	42390	0.439759	1.13858	KO-ExT down vs WT-ExT
Q62465	Synaptic vesicle membrane protein VAT-1 homolog OS=Mus musculus OX=10090 GN=Vat1 PE=1 SV=3	Vat1	109111	162348	137505	138761	243511	181368	183105	115738	143853	199170	219361	226086	189404	185195	0.440022	1.11261	KO-ExT down vs WT-ExT
Q8BHG2	CXXC motif containing zinc binding protein OS=Mus musculus OX=10090 GN=Czib PE=1 SV=1	Czib	139832	110691	139258	163676	126430	109770	82940.6	122425	94045.6	101892	119312	128801	135561	94406.7	0.440042	-1.08412	KO-ExT down vs WT-ExT
E9PY39	Predicted gene 20431 OS=Mus musculus OX=10090 GN=Gm20431 PE=4 SV=1	Gm20431	1.21317e+06	824914	1.10597e+06	1.3601e+06	1.27667e+06	1.30609e+06	512115	879899	633102	616670	781544	1.38908e+06	1.24083e+06	1.02325e+06	0.440619	-1.15335	KO-ExT down vs WT-ExT
Q9D2M8	Ubiquitin-conjugating enzyme E2 variant 2 OS=Mus musculus OX=10090 GN=Ube2v2 PE=1 SV=4	Ube2v2	119077	80968.5	108555	133499	125310	128198	50266.1	86365.5	62141.4	60528.6	76711.6	136344	121792	100436	0.440619	-1.15335	KO-ExT down vs WT-ExT
Q91VM9	Inorganic pyrophosphatase 2, mitochondrial OS=Mus musculus OX=10090 GN=Ppa2 PE=1 SV=1	Ppa2	112032	101379	117313	122261	81382.1	93366.3	109641	91404.6	100627	92324.7	116690	114209	63743.6	110568	0.441898	-1.07888	KO-ExT down vs WT-ExT
P53811	Phosphatidylinositol transfer protein beta isoform OS=Mus musculus OX=10090 GN=Pitpnb PE=1 SV=2	Pitpnb	1594.93	1917.57	3220.62	7953.04	4034.89	1496.21	1111.19	769.357	1236.42	2548.67	1177.51	1591.44	4745.62	3361.38	0.442277	-1.32713	KO-ExT down vs WT-ExT
O70133	ATP-dependent RNA helicase A OS=Mus musculus OX=10090 GN=Dhx9 PE=1 SV=2	Dhx9	42435	25805.2	114835	51439.1	25126.2	27232.4	39419.2	37769	56158.2	32874.6	32373.1	26188.3	18126.2	41869.4	0.44235	-1.21411	KO-ExT down vs WT-ExT
Q8CGC7	Bifunctional glutamate/proline--tRNA ligase OS=Mus musculus OX=10090 GN=Eprs1 PE=1 SV=4	Eprs1	276110	174118	189984	293429	198327	197711	99512	231155	204197	133178	195624	184676	68159.1	210887	0.442598	-1.18096	KO-ExT down vs WT-ExT
Q9DCU6	39S ribosomal protein L4, mitochondrial OS=Mus musculus OX=10090 GN=Mrpl4 PE=1 SV=1	Mrpl4	12139.1	6813.25	13879.9	14072.5	5435.27	11132.4	6870.66	12710.9	9976.87	7637.44	10919.9	3723.05	1905.12	15199.1	0.442617	-1.28831	KO-ExT down vs WT-ExT
Q9CPR4	60S ribosomal protein L17 OS=Mus musculus OX=10090 GN=Rpl17 PE=1 SV=3	Rpl17	474329	274411	159059	195732	66800.2	168844	107160	315597	239957	176821	199009	32181.7	41075.6	141665	0.442943	-1.38578	KO-ExT down vs WT-ExT
Q8BIJ6	Isoleucine--tRNA ligase, mitochondrial OS=Mus musculus OX=10090 GN=Iars2 PE=1 SV=1	Iars2	161650	135520	139055	158777	122767	125927	202293	104336	168101	163603	161763	141287	93672.5	134126	0.443056	-1.09066	KO-ExT down vs WT-ExT
P62702	40S ribosomal protein S4, X isoform OS=Mus musculus OX=10090 GN=Rps4x PE=1 SV=2	Rps4x	197965	82165.3	63768.4	55060.3	29273.2	92257.8	43641.7	150618	141475	39779.9	41189.9	12284.6	45316.5	38084.4	0.444025	-1.37076	KO-ExT down vs WT-ExT
Q9DCV4	Regulator of microtubule dynamics protein 1 OS=Mus musculus OX=10090 GN=Rmdn1 PE=1 SV=2	Rmdn1	175166	150402	246127	261516	109197	107185	132528	137657	135753	146789	176929	136508	122361	146981	0.444035	-1.11977	KO-ExT down vs WT-ExT
Q9DBS1	Transmembrane protein 43 OS=Mus musculus OX=10090 GN=Tmem43 PE=1 SV=1	Tmem43	131105	99828.1	121901	139373	201755	202351	64537	160598	130455	120098	105188	208465	231559	129143	0.445423	1.15941	KO-ExT down vs WT-ExT
P70195	Proteasome subunit beta type-7 OS=Mus musculus OX=10090 GN=Psmb7 PE=1 SV=1	Psmb7	148757	128196	182250	222188	192433	163238	92613.6	134821	103801	105924	132822	182557	209204	132747	0.447291	-1.12287	KO-ExT down vs WT-ExT
Q6P549	Phosphatidylinositol 3,4,5-trisphosphate 5-phosphatase 2 OS=Mus musculus OX=10090 GN=Inppl1 PE=1 SV=1	Inppl1	4401.54	12567.1	8357.41	10460.5	6414.28	7460.9	7362.28	7530.24	4664.77	8387.33	6783.82	16619.8	637.988	8412.78	0.44738	-1.38052	KO-ExT down vs WT-ExT
P49443	Protein phosphatase 1A OS=Mus musculus OX=10090 GN=Ppm1a PE=1 SV=1	Ppm1a	9199.81	6712.8	8493.92	6970.38	10006.7	8312.35	4022.88	6407.06	5084.96	5002.37	8623.56	8632.79	6652.63	6942.7	0.447482	-1.11801	KO-ExT down vs WT-ExT
Q9DB27	Malignant T-cell-amplified sequence 1 OS=Mus musculus OX=10090 GN=Mcts1 PE=1 SV=1	Mcts1	167784	58757	97481.5	72593.6	130380	135377	33267.6	105546	75141.7	33479.7	38776.2	108314	78467.9	100126	0.44784	-1.24649	KO-ExT down vs WT-ExT
Q9QUH0	Glutaredoxin-1 OS=Mus musculus OX=10090 GN=Glrx PE=1 SV=3	Glrx	763799	1.09389e+06	677435	485150	862068	725207	1.47398e+06	529984	628314	912090	785515	912778	664381	749416	0.448099	-1.1287	KO-ExT down vs WT-ExT
Q9WUA5	Laforin OS=Mus musculus OX=10090 GN=Epm2a PE=1 SV=2	Epm2a	76644.5	108876	139600	127228	101564	91743	57175.2	91690.9	50853.7	70956.5	75744.8	125675	116746	87302	0.448173	-1.13721	KO-ExT down vs WT-ExT
Q6ZWQ0	Nesprin-2 OS=Mus musculus OX=10090 GN=Syne2 PE=1 SV=2	Syne2	47577.4	24349.1	21030.8	19927.1	25001.7	30463.9	4449.86	18980.9	11739.4	14979.4	4775.49	20732.4	21233.4	32244.1	0.448417	-1.3277	KO-ExT down vs WT-ExT
O70251	Elongation factor 1-beta OS=Mus musculus OX=10090 GN=Eef1b PE=1 SV=5	Eef1b	728813	562369	587113	798554	648728	652137	381968	884763	630271	406535	303391	622391	526513	579758	0.448512	-1.13163	KO-ExT down vs WT-ExT
P51150	Ras-related protein Rab-7a OS=Mus musculus OX=10090 GN=Rab7a PE=1 SV=2	Rab7a	399664	289196	399880	473915	381889	415573	241648	322762	316800	291292	231246	395093	425148	379858	0.449362	-1.09697	KO-ExT down vs WT-ExT
P68510	14-3-3 protein eta OS=Mus musculus OX=10090 GN=Ywhah PE=1 SV=2	Ywhah	4.91667e+06	4.23233e+06	4.91489e+06	4.99592e+06	1.10457e+07	9.31797e+06	1.40522e+06	2.6669e+06	753165	1.98132e+06	2.49307e+06	1.31525e+07	8.65911e+06	5.73465e+06	0.450447	-1.41583	KO-ExT down vs WT-ExT
Q8BGM7	5'-AMP-activated protein kinase subunit gamma-3 OS=Mus musculus OX=10090 GN=Prkag3 PE=1 SV=1	Prkag3	16310.9	21781.5	12332.4	12960.4	35163.3	2069.19	5446.18	12097.7	7810.57	1079.32	7230	23200.2	6473.28	12665.6	0.450592	-1.48657	KO-ExT down vs WT-ExT
Q9ERF3	WD repeat-containing protein 61 OS=Mus musculus OX=10090 GN=Wdr61 PE=1 SV=1	Wdr61	98045.4	110489	132204	108683	98435.2	85206.4	132161	79796.8	83748.2	119042	93597.3	82325.7	163017	92182	0.45089	-1.09379	KO-ExT down vs WT-ExT
P24369	Peptidyl-prolyl cis-trans isomerase B OS=Mus musculus OX=10090 GN=Ppib PE=1 SV=2	Ppib	200854	69555.8	141815	115707	142547	137648	38943.7	125917	70273	58257.7	44678.2	142380	130419	94797.7	0.451737	-1.23252	KO-ExT down vs WT-ExT
P61079	Ubiquitin-conjugating enzyme E2 D3 OS=Mus musculus OX=10090 GN=Ube2d3 PE=1 SV=1	Ube2d3	281075	400152	340629	509154	533708	500183	345152	273236	247080	380424	404223	375520	396927	551007	0.451743	-1.11241	KO-ExT down vs WT-ExT
Q3UPH1	Protein PRRC1 OS=Mus musculus OX=10090 GN=Prrc1 PE=1 SV=1	Prrc1	30650.4	41624.7	53972.6	56228.7	54837.9	27617	29355.8	44927.3	27865.5	45203	28430.6	71445.2	88928.1	50737.9	0.452274	1.17066	KO-ExT down vs WT-ExT
O09174	Alpha-methylacyl-CoA racemase OS=Mus musculus OX=10090 GN=Amacr PE=1 SV=4	Amacr	3552.96	3083.75	5513.23	1376.19	2980.61	8084.43	356.532	3213.71	2190.18	2131.46	3580.43	6680.01	3596.26	5397.96	0.454036	1.38455	KO-ExT down vs WT-ExT
Q6PIE5	Sodium/potassium-transporting ATPase subunit alpha-2 OS=Mus musculus OX=10090 GN=Atp1a2 PE=1 SV=1	Atp1a2	2.18916e+06	1.72957e+06	2.19292e+06	2.52443e+06	1.6893e+06	1.5534e+06	1.04492e+06	1.66766e+06	1.55053e+06	1.19055e+06	1.52948e+06	2.05178e+06	1.44262e+06	2.018e+06	0.454401	-1.10749	KO-ExT down vs WT-ExT
P11499	Heat shock protein HSP 90-beta OS=Mus musculus OX=10090 GN=Hsp90ab1 PE=1 SV=3	Hsp90ab1	8.46556e+06	6.4955e+06	5.15643e+06	5.37631e+06	4.2184e+06	4.53804e+06	4.74235e+06	7.50616e+06	6.32383e+06	5.49851e+06	5.28761e+06	6.0144e+06	4.56041e+06	6.62259e+06	0.454405	1.08858	KO-ExT down vs WT-ExT
P99024	Tubulin beta-5 chain OS=Mus musculus OX=10090 GN=Tubb5 PE=1 SV=1	Tubb5	331703	269995	270524	367360	323431	264216	181092	275073	211651	148103	148958	417448	341703	293089	0.455972	-1.14404	KO-ExT down vs WT-ExT
O35129	Prohibitin-2 OS=Mus musculus OX=10090 GN=Phb2 PE=1 SV=1	Phb2	977233	910247	985115	1.18005e+06	636027	666477	933209	823937	1.05684e+06	1.07899e+06	930629	790962	303466	722989	0.456356	-1.1522	KO-ExT down vs WT-ExT
Q99PT1	Rho GDP-dissociation inhibitor 1 OS=Mus musculus OX=10090 GN=Arhgdia PE=1 SV=3	Arhgdia	2.25742e+06	1.7059e+06	2.16031e+06	2.27957e+06	2.48089e+06	2.10718e+06	816790	2.07286e+06	1.2817e+06	1.17599e+06	1.33347e+06	2.17675e+06	2.26291e+06	1.50496e+06	0.45638	-1.14763	KO-ExT down vs WT-ExT
P60843	Eukaryotic initiation factor 4A-I OS=Mus musculus OX=10090 GN=Eif4a1 PE=1 SV=1	Eif4a1	97973.9	79267.5	96140.1	90575.5	98830.2	80097.9	59732.9	94794.7	83475.6	73234.9	98494.4	113434	89815.1	87213.2	0.456532	1.06811	KO-ExT down vs WT-ExT
Q91WC3	Long-chain-fatty-acid--CoA ligase 6 OS=Mus musculus OX=10090 GN=Acsl6 PE=1 SV=1	Acsl6	21906	81400.9	20444.1	17843.5	59819.9	58879.6	63482.1	28315.1	46514.3	58835.4	72504.6	45832.7	32331.3	80825.5	0.457378	1.24462	KO-ExT down vs WT-ExT
P56380	Bis(5'-nucleosyl)-tetraphosphatase [asymmetrical] OS=Mus musculus OX=10090 GN=Nudt2 PE=1 SV=3	Nudt2	189024	175962	185529	201605	187912	157180	214434	169271	171108	210035	105632	222564	155189	204493	0.45785	-1.08199	KO-ExT down vs WT-ExT
Q9CQH3	NADH dehydrogenase [ubiquinone] 1 beta subcomplex subunit 5, mitochondrial OS=Mus musculus OX=10090 GN=Ndufb5 PE=1 SV=1	Ndufb5	2.02036e+06	1.60899e+06	2.30307e+06	2.49735e+06	1.34823e+06	1.38373e+06	1.18868e+06	1.62276e+06	1.48067e+06	1.39817e+06	1.78358e+06	1.96615e+06	965745	1.72108e+06	0.458364	-1.11312	KO-ExT down vs WT-ExT
Q9QYJ0	DnaJ homolog subfamily A member 2 OS=Mus musculus OX=10090 GN=Dnaja2 PE=1 SV=1	Dnaja2	559166	450666	436447	610459	570721	508138	398039	501683	618451	637233	674661	760274	259709	654401	0.458414	1.12095	KO-ExT down vs WT-ExT
Q8CI94	Glycogen phosphorylase, brain form OS=Mus musculus OX=10090 GN=Pygb PE=1 SV=3	Pygb	27055.7	48584.8	45200	59677.4	18884.6	20132.9	70256.8	38361.8	64259.7	24223	24815.1	24170.6	24152.8	29742.7	0.459006	-1.20464	KO-ExT down vs WT-ExT
Q8K1Z0	Ubiquinone biosynthesis protein COQ9, mitochondrial OS=Mus musculus OX=10090 GN=Coq9 PE=1 SV=1	Coq9	2.91852e+06	2.23726e+06	2.81524e+06	3.39116e+06	1.12744e+06	1634787	1.48554e+06	1.79843e+06	1.88821e+06	1.93417e+06	2.25955e+06	1.77583e+06	1.33236e+06	2.00136e+06	0.459441	-1.13515	KO-ExT down vs WT-ExT
P56375	Acylphosphatase-2 OS=Mus musculus OX=10090 GN=Acyp2 PE=1 SV=2	Acyp2	965402	1.13477e+06	1.20758e+06	1.63742e+06	1.1896e+06	932352	721969	824166	575118	760382	1.1231e+06	1.29435e+06	1.36599e+06	1.06945e+06	0.459835	-1.12398	KO-ExT down vs WT-ExT
A0A0N4SVS6	Cellular nucleic acid-binding protein OS=Mus musculus OX=10090 GN=Cnbp PE=1 SV=1	Cnbp	69103	36750.6	36530.6	34015	27258.1	52354.6	24982.6	50905.2	39305.4	24517.1	23234.7	79424.7	17485	18392.1	0.459914	-1.21303	KO-ExT down vs WT-ExT
J3KMM6	Evolutionarily conserved-signaling intermediate in Toll pathway, mitochondrial (Fragment) OS=Mus musculus OX=10090 GN=Ecsit PE=1 SV=1	Ecsit	28540.1	54686.4	99474.1	72857.8	49609.4	34748.5	75732.1	33532.7	32400.4	64001.7	72163.4	52552	22880.4	68557	0.460092	-1.19937	KO-ExT down vs WT-ExT
P09055	Integrin beta-1 OS=Mus musculus OX=10090 GN=Itgb1 PE=1 SV=1	Itgb1	295670	294345	308356	306829	252624	216310	151642	198892	182048	178463	200116	254317	440569	205528	0.460206	-1.12575	KO-ExT down vs WT-ExT
Q9CQ54	NADH dehydrogenase [ubiquinone] 1 subunit C2 OS=Mus musculus OX=10090 GN=Ndufc2 PE=1 SV=1	Ndufc2	517526	705053	812081	1.06111e+06	536918	576789	714984	483629	559614	646013	852288	706752	409978	771868	0.460896	-1.11098	KO-ExT down vs WT-ExT
P09813	Apolipoprotein A-II OS=Mus musculus OX=10090 GN=Apoa2 PE=1 SV=2	Apoa2	56622.6	273253	158744	175302	157870	81696.9	250298	151035	38598.1	97700	107276	199626	129361	178896	0.462114	-1.25576	KO-ExT down vs WT-ExT
Q9CRD0	OCIA domain-containing protein 1 OS=Mus musculus OX=10090 GN=Ociad1 PE=1 SV=1	Ociad1	97309.5	84486.4	88899.1	78232.3	79077	35693.6	35156.2	67488.2	69511	70382.3	57215.8	99791.5	86852.1	90338.8	0.462607	1.1467	KO-ExT down vs WT-ExT
P61222	ATP-binding cassette sub-family E member 1 OS=Mus musculus OX=10090 GN=Abce1 PE=1 SV=1	Abce1	107429	110553	112361	157245	110177	91674.3	137867	104415	94097.2	160171	143240	127569	167400	107596	0.463489	1.08521	KO-ExT down vs WT-ExT
P62192	26S proteasome regulatory subunit 4 OS=Mus musculus OX=10090 GN=Psmc1 PE=1 SV=1	Psmc1	197141	178107	196670	247903	236588	196398	123171	180954	173837	189045	175623	208508	151239	181242	0.464952	-1.07336	KO-ExT down vs WT-ExT
Q9DCS3	Enoyl-[acyl-carrier-protein] reductase, mitochondrial OS=Mus musculus OX=10090 GN=Mecr PE=1 SV=2	Mecr	67493.1	45134.5	79669.1	75558.5	29696.9	31248	31467	28593.3	46256.3	54416.5	53604.7	51234.1	26581.9	34887.2	0.465559	-1.16549	KO-ExT down vs WT-ExT
Q9CWM4	Prefoldin subunit 1 OS=Mus musculus OX=10090 GN=Pfdn1 PE=1 SV=1	Pfdn1	54258.8	38093.5	51780.5	35995.5	2231.92	2422.24	24625.6	37739.7	23190.6	25129.6	5918.04	6016.55	6611.52	3505.45	0.466555	-1.61179	KO-ExT down vs WT-ExT
Q9DB73	NADH-cytochrome b5 reductase 1 OS=Mus musculus OX=10090 GN=Cyb5r1 PE=1 SV=1	Cyb5r1	722801	732051	706700	767097	715824	621697	683575	659872	627352	742992	740640	1.12126e+06	580120	960167	0.46687	1.07234	KO-ExT down vs WT-ExT
P42125	Enoyl-CoA delta isomerase 1, mitochondrial OS=Mus musculus OX=10090 GN=Eci1 PE=1 SV=2	Eci1	3.84408e+06	2.71426e+06	3.85807e+06	4.1469e+06	1.86438e+06	2.24385e+06	2.87454e+06	2.65248e+06	3.07372e+06	2.57722e+06	3.614e+06	2.65599e+06	1.36941e+06	3.07195e+06	0.467071	-1.13091	KO-ExT down vs WT-ExT
Q9WTL7	Acyl-protein thioesterase 2 OS=Mus musculus OX=10090 GN=Lypla2 PE=1 SV=1	Lypla2	153961	243717	125837	128703	295711	233980	315397	168453	157301	222699	292442	354400	199977	288920	0.467134	1.15028	KO-ExT down vs WT-ExT
Q64514	Tripeptidyl-peptidase 2 OS=Mus musculus OX=10090 GN=Tpp2 PE=1 SV=3	Tpp2	121043	120536	131603	160037	132517	142562	84380.8	119080	85777.1	84868.2	105926	145691	148850	133286	0.467476	-1.09149	KO-ExT down vs WT-ExT
Q9DB77	Cytochrome b-c1 complex subunit 2, mitochondrial OS=Mus musculus OX=10090 GN=Uqcrc2 PE=1 SV=1	Uqcrc2	8.44534e+06	7.06979e+06	8.91e+06	1.30723e+07	6.99603e+06	8.89802e+06	3.90013e+06	5.83355e+06	6.01526e+06	5.14984e+06	6.10282e+06	9.82644e+06	7.06344e+06	9.21397e+06	0.46864	-1.13281	KO-ExT down vs WT-ExT
I6L9D2	Actg2 protein OS=Mus musculus OX=10090 GN=Actg2 PE=2 SV=1	Actg2	0	14638	10561.7	23649.6	42472.3	0	26307.8	2573.69	0	0	2530.28	0	6031.5	4596.37	0.468689	-41.8885	KO-ExT down vs WT-ExT
E9Q4Z2	Acetyl-CoA carboxylase 2 OS=Mus musculus OX=10090 GN=Acacb PE=1 SV=1	Acacb	153786	55847.2	51939.1	74256.2	32011.7	68269.4	64111.5	89211	114821	51353.7	50021.3	58176.8	186259	62150.4	0.470552	1.21094	KO-ExT down vs WT-ExT
A0A0R4J1Y3	Probable tRNA N6-adenosine threonylcarbamoyltransferase OS=Mus musculus OX=10090 GN=Osgep PE=1 SV=1	Osgep	127509	97644.7	116330	32545.8	46900.1	25799.5	76156.9	80824.8	61495.9	70411.3	57768.9	46340.8	40446.8	26953.9	0.471811	-1.22973	KO-ExT down vs WT-ExT
Q9D7X8	Gamma-glutamylcyclotransferase OS=Mus musculus OX=10090 GN=Ggct PE=1 SV=1	Ggct	111421	86922	120148	147085	68160.1	89996.8	32989.5	86882.8	55049.3	53149.4	62345.1	111525	80905.3	80938.1	0.473151	-1.16951	KO-ExT down vs WT-ExT
Q01405	Protein transport protein Sec23A OS=Mus musculus OX=10090 GN=Sec23a PE=1 SV=2	Sec23a	84756.5	83334.8	79799.4	26745.4	87645.9	80932.9	77373.3	77272.3	86166	72985.5	61712.8	112029	67739.3	91454	0.47366	1.14087	KO-ExT down vs WT-ExT
P23116	Eukaryotic translation initiation factor 3 subunit A OS=Mus musculus OX=10090 GN=Eif3a PE=1 SV=5	Eif3a	78372.9	123632	35340.9	47789.5	100445	142690	82255.8	122654	180879	120233	107288	96909.4	27565.6	115401	0.473748	1.24255	KO-ExT down vs WT-ExT
P56812	Programmed cell death protein 5 OS=Mus musculus OX=10090 GN=Pdcd5 PE=1 SV=3	Pdcd5	239312	187968	152071	231548	203571	193390	144234	238714	171298	166135	174375	211890	268298	225712	0.473829	1.07785	KO-ExT down vs WT-ExT
Q9CQV1	Mitochondrial import inner membrane translocase subunit TIM16 OS=Mus musculus OX=10090 GN=Pam16 PE=1 SV=1	Pam16	42783.7	26509.4	41333.3	41839.6	28519.7	32036.5	2652.03	32712.4	27460.9	41228.4	24802.5	45417.4	23086.7	36691	0.474	1.33191	KO-ExT down vs WT-ExT
H3BJL2	RIKEN cDNA 9930021J03 gene (Fragment) OS=Mus musculus OX=10090 GN=9930021J03Rik PE=1 SV=2	9930021J03Rik	20005.5	30893.9	9278.97	48244.3	44068.9	33850.8	4603.18	36118.8	28693.5	27558.8	47686.2	21853.6	27553.1	14807.1	0.474334	1.30343	KO-ExT down vs WT-ExT
Q9Z2Z6	Mitochondrial carnitine/acylcarnitine carrier protein OS=Mus musculus OX=10090 GN=Slc25a20 PE=1 SV=1	Slc25a20	479608	294293	446122	526529	210688	296137	201183	338937	313858	226353	347018	283164	225569	335007	0.475705	-1.12827	KO-ExT down vs WT-ExT
Q62446	Peptidyl-prolyl cis-trans isomerase FKBP3 OS=Mus musculus OX=10090 GN=Fkbp3 PE=1 SV=2	Fkbp3	576579	116710	417862	449096	476427	438308	57626.5	472939	166988	64270.1	80929.3	592765	175995	328727	0.476439	-1.40462	KO-ExT down vs WT-ExT
Q8VD62	UPF0696 protein C11orf68 homolog OS=Mus musculus OX=10090 GN=Bles03 PE=1 SV=2	Bles03	0	931.282	3516.32	12384.1	4738.45	2209.49	3435.81	1319.44	33.6536	5393.17	1675.79	18447.6	2450.61	4947.33	0.478641	6.71447	KO-ExT down vs WT-ExT
O54983	Ketimine reductase mu-crystallin OS=Mus musculus OX=10090 GN=Crym PE=1 SV=1	Crym	96656.1	159799	143653	48292.5	123161	70816.1	114821	119304	96768	137722	146135	121701	105800	86964.5	0.481158	1.13488	KO-ExT down vs WT-ExT
Q5K4Q9	AAM-B protein OS=Mus musculus OX=10090 GN=Mettl7a1 PE=2 SV=1	Mettl7a1	62961.8	22004.2	11476.3	1191.7	3120.23	20632.9	4579.67	17943	15452.6	5811.59	10613	23106.3	17949.1	12280.9	0.481241	1.48052	KO-ExT down vs WT-ExT
Q9Z1D1	Eukaryotic translation initiation factor 3 subunit G OS=Mus musculus OX=10090 GN=Eif3g PE=1 SV=2	Eif3g	76770	57171.9	41743.6	51356.7	59895.5	58278.6	18058.7	74509.6	57756.4	36514.1	48403.4	75037.2	37986.2	82535.8	0.482616	1.17086	KO-ExT down vs WT-ExT
Q6ZQ38	Cullin-associated NEDD8-dissociated protein 1 OS=Mus musculus OX=10090 GN=Cand1 PE=1 SV=2	Cand1	64333.7	38151.2	29874.4	44227.5	43176.9	43520.5	36212.9	41173.2	42304.4	34968.7	48660.3	45852.6	53156.5	51951.4	0.484132	1.07881	KO-ExT down vs WT-ExT
Q99M87	DnaJ homolog subfamily A member 3, mitochondrial OS=Mus musculus OX=10090 GN=Dnaja3 PE=1 SV=1	Dnaja3	51730.8	67861.4	106150	103905	43647.1	37003.3	89289.9	41748.7	67652	89814.3	88262.4	59863.3	15874.6	64412.3	0.484274	-1.22222	KO-ExT down vs WT-ExT
P03899	NADH-ubiquinone oxidoreductase chain 3 OS=Mus musculus OX=10090 GN=Mtnd3 PE=1 SV=3	Mtnd3	3.20858e+06	2.5574e+06	3.61491e+06	4.68721e+06	1.61712e+06	2.08594e+06	1.51812e+06	2.36877e+06	2.116e+06	2.03848e+06	2.5233e+06	2.47648e+06	1.47536e+06	3.03883e+06	0.484685	-1.13902	KO-ExT down vs WT-ExT
Q6NT99	Dual specificity protein phosphatase 23 OS=Mus musculus OX=10090 GN=Dusp23 PE=1 SV=1	Dusp23	177347	124771	164409	213856	124260	153971	106772	154797	124506	121943	133299	146239	166239	124956	0.485521	-1.07601	KO-ExT down vs WT-ExT
O89023	Tripeptidyl-peptidase 1 OS=Mus musculus OX=10090 GN=Tpp1 PE=1 SV=2	Tpp1	19815.8	154670	63496.2	84233.3	143918	90391.8	167564	51045.2	43801.8	181309	152758	259166	94335.6	157455	0.486194	1.31143	KO-ExT down vs WT-ExT
Q6PD03	Serine/threonine-protein phosphatase 2A 56 kDa regulatory subunit alpha isoform OS=Mus musculus OX=10090 GN=Ppp2r5a PE=1 SV=1	Ppp2r5a	56323.2	89279.3	111999	120770	67468.9	61323.4	70933.1	69532	48323.2	74712.5	66812.5	98376.2	63702.9	92077.6	0.486608	-1.10895	KO-ExT down vs WT-ExT
P04247	Myoglobin OS=Mus musculus OX=10090 GN=Mb PE=1 SV=3	Mb	1.93458e+08	1.76866e+08	1.98404e+08	2.69081e+08	1.20409e+08	1.24987e+08	2.35371e+08	2.02308e+08	2.31944e+08	226941283	2.01072e+08	1.86382e+08	1.6994e+08	1.76326e+08	0.486644	1.09171	KO-ExT down vs WT-ExT
Q8K0E8	Fibrinogen beta chain OS=Mus musculus OX=10090 GN=Fgb PE=1 SV=1	Fgb	14766.2	10950.5	9067.38	5269.5	31495.3	12690.6	6705.3	10931.9	10106.8	3975.85	5712.75	30418.8	4092.72	11491.3	0.486897	-1.28444	KO-ExT down vs WT-ExT
Q6ZWV3	60S ribosomal protein L10 OS=Mus musculus OX=10090 GN=Rpl10 PE=1 SV=3	Rpl10	211624	175718	51818.5	34628.1	71413.9	96404.9	62297.4	147212	108954	101070	99589	25758.2	4834.78	102152	0.487064	-1.45694	KO-ExT down vs WT-ExT
A2A6H6	Troponin T, fast skeletal muscle OS=Mus musculus OX=10090 GN=Tnnt3 PE=1 SV=1	Tnnt3	16366.8	76633.2	24319.2	10794.7	14496.1	16285.7	104844	49957.8	50327.1	30655.2	43182.8	4714.08	3924.62	8588.1	0.487089	-1.47805	KO-ExT down vs WT-ExT
Q9CXT8	Mitochondrial-processing peptidase subunit beta OS=Mus musculus OX=10090 GN=Pmpcb PE=1 SV=1	Pmpcb	51508.6	48146.5	55793.1	81787.6	27587.9	24627	25567	36055	33799.4	34242.1	33403.2	36269	32641.2	47837	0.487738	-1.13921	KO-ExT down vs WT-ExT
Q99K48	Non-POU domain-containing octamer-binding protein OS=Mus musculus OX=10090 GN=Nono PE=1 SV=3	Nono	74749.1	93189.9	81349.7	62784.4	76409.1	71094	147125	72279	168528	81823.8	70968.3	52220.7	48445.1	62064.2	0.488231	-1.14374	KO-ExT down vs WT-ExT
P20152	Vimentin OS=Mus musculus OX=10090 GN=Vim PE=1 SV=3	Vim	1.18267e+06	1.08387e+06	1.80541e+06	2.07217e+06	1.77438e+06	1.61916e+06	677682	901049	802541	845376	1.25558e+06	1.45243e+06	2.85336e+06	957627	0.4896	-1.17353	KO-ExT down vs WT-ExT
Q9CZX8	40S ribosomal protein S19 OS=Mus musculus OX=10090 GN=Rps19 PE=1 SV=3	Rps19	585700	277432	504532	663725	711291	714059	276804	546284	425869	298163	315686	848655	243723	542927	0.49005	-1.17601	KO-ExT down vs WT-ExT
P15864	Histone H1.2 OS=Mus musculus OX=10090 GN=H1-2 PE=1 SV=2	H1-2	715254	148208	357457	405577	238800	240394	87704.9	395522	350138	79584.4	110086	251088	254542	181069	0.490545	-1.27611	KO-ExT down vs WT-ExT
Q9ERR7	Selenoprotein F OS=Mus musculus OX=10090 GN=Selenof PE=1 SV=3	Selenof	63066.8	68036.4	66846.1	65633.8	80418.9	54270.2	50922.2	55410.3	35733	43230	44499.7	110394	77103	59498.5	0.492327	-1.11695	KO-ExT down vs WT-ExT
Q9WUZ7	SH3 domain-binding glutamic acid-rich protein OS=Mus musculus OX=10090 GN=Sh3bgr PE=1 SV=1	Sh3bgr	2.35878e+06	4.42606e+06	3.41203e+06	3.94334e+06	3.78173e+06	2.74236e+06	4.12189e+06	3.30414e+06	2.62028e+06	5.28226e+06	4.55066e+06	3.61653e+06	3.86611e+06	3.76442e+06	0.492672	1.08967	KO-ExT down vs WT-ExT
P70362	Ubiquitin recognition factor in ER-associated degradation protein 1 OS=Mus musculus OX=10090 GN=Ufd1 PE=1 SV=2	Ufd1	13343.7	17235	9377.45	22024	60426.6	59029.9	6949.85	20653.2	23832.5	5608.04	19006.3	6250.66	21708.6	22894.5	0.492937	-1.32643	KO-ExT down vs WT-ExT
P21614	Vitamin D-binding protein OS=Mus musculus OX=10090 GN=Gc PE=1 SV=2	Gc	414317	361429	636269	647045	968844	594613	556367	463901	274698	369738	272747	484564	1.65249e+06	528075	0.493088	-1.20253	KO-ExT down vs WT-ExT
O09117	Synaptophysin-like protein 1 OS=Mus musculus OX=10090 GN=Sypl1 PE=1 SV=2	Sypl1	343147	261320	222124	264458	335206	327463	117234	335547	202306	209838	271787	414506	410986	251737	0.493515	1.13652	KO-ExT down vs WT-ExT
E9PZQ0	Ryanodine receptor 1 OS=Mus musculus OX=10090 GN=Ryr1 PE=1 SV=1	Ryr1	5.19241e+06	5.87621e+06	4.44198e+06	4.72679e+06	4.3793e+06	5.1418e+06	7.01382e+06	4.47739e+06	5.22603e+06	7.22425e+06	4.31273e+06	5.22994e+06	2.30155e+06	5.55908e+06	0.49546	-1.10984	KO-ExT down vs WT-ExT
Q9JMC3	DnaJ homolog subfamily A member 4 OS=Mus musculus OX=10090 GN=Dnaja4 PE=1 SV=1	Dnaja4	220698	220600	185449	218534	230297	246038	207857	295282	333407	224935	232843	408795	85265.6	345278	0.495852	1.15064	KO-ExT down vs WT-ExT
G5E8K5	Ankyrin-3 OS=Mus musculus OX=10090 GN=Ank3 PE=1 SV=1	Ank3	37213.6	83993.8	59573.5	53883.9	125108	98796.8	95082.7	63087.1	40421.9	118087	138038	154288	72884.2	82019	0.496127	1.18345	KO-ExT down vs WT-ExT
Q6IRU5	Clathrin light chain B OS=Mus musculus OX=10090 GN=Cltb PE=1 SV=1	Cltb	144170	182568	209798	247990	142805	182953	98638.6	164504	126778	95873.2	112749	188655	207305	183280	0.496514	-1.11806	KO-ExT down vs WT-ExT
Q8CC86	Nicotinate phosphoribosyltransferase OS=Mus musculus OX=10090 GN=Naprt PE=1 SV=1	Naprt	126366	139241	143279	27134.3	83518.5	85999.3	128580	95312.4	142866	146625	50089.1	51252.1	36249.9	77291.2	0.497448	-1.23569	KO-ExT down vs WT-ExT
Q6DVA0	LEM domain-containing protein 2 OS=Mus musculus OX=10090 GN=Lemd2 PE=1 SV=1	Lemd2	136651	106262	79871.6	87659.9	107407	87640.1	52706.8	93381.5	73665.6	65233.9	77458.8	103808	83022.6	90179	0.497455	-1.0933	KO-ExT down vs WT-ExT
Q9D0K2	Succinyl-CoA:3-ketoacid coenzyme A transferase 1, mitochondrial OS=Mus musculus OX=10090 GN=Oxct1 PE=1 SV=1	Oxct1	2.13754e+06	1.64415e+06	2.11701e+06	2.03025e+06	1.00326e+06	1.0509e+06	1.74521e+06	1.70412e+06	2.08515e+06	1.91267e+06	1.55233e+06	1.22218e+06	417310	1.59361e+06	0.497466	-1.18293	KO-ExT down vs WT-ExT
P50247	Adenosylhomocysteinase OS=Mus musculus OX=10090 GN=Ahcy PE=1 SV=3	Ahcy	634691	615441	630032	647271	640411	600162	464119	705057	563560	529888	582267	709167	800450	582295	0.497675	1.05201	KO-ExT down vs WT-ExT
P63330	Serine/threonine-protein phosphatase 2A catalytic subunit alpha isoform OS=Mus musculus OX=10090 GN=Ppp2ca PE=1 SV=1	Ppp2ca	766850	705581	765980	865563	595211	951058	572867	686568	525446	568270	713302	795188	680100	906801	0.498972	-1.07156	KO-ExT down vs WT-ExT
Q9DBG3	AP-2 complex subunit beta OS=Mus musculus OX=10090 GN=Ap2b1 PE=1 SV=1	Ap2b1	55171.1	38328.3	54933.3	79065.5	33017.7	46319.3	23064.8	42758.4	44275	32743.4	29220.8	49932.1	35767.5	44114.5	0.499295	-1.12426	KO-ExT down vs WT-ExT
Q91WD5	NADH dehydrogenase [ubiquinone] iron-sulfur protein 2, mitochondrial OS=Mus musculus OX=10090 GN=Ndufs2 PE=1 SV=1	Ndufs2	2.90053e+06	2.03852e+06	3.33574e+06	3.77296e+06	1.86796e+06	2.10383e+06	2.34728e+06	1.92741e+06	2.60645e+06	2.42537e+06	2.84354e+06	2.23121e+06	1.44926e+06	3.09091e+06	0.499874	-1.10269	KO-ExT down vs WT-ExT
Q9D7B6	Isobutyryl-CoA dehydrogenase, mitochondrial OS=Mus musculus OX=10090 GN=Acad8 PE=1 SV=2	Acad8	70402.9	72720.2	83552.8	84142	37582.5	36142	52392.6	59237.6	52891.9	47064.6	58068.8	65081.5	37494.2	58203.6	0.500376	-1.11228	KO-ExT down vs WT-ExT
P97298	Pigment epithelium-derived factor OS=Mus musculus OX=10090 GN=Serpinf1 PE=1 SV=2	Serpinf1	161467	153127	182389	185239	352612	339363	85781.3	178072	79686.4	72512.6	90457.8	347427	429785	125977	0.500517	-1.25478	KO-ExT down vs WT-ExT
Q8CIV8	Tubulin-specific chaperone E OS=Mus musculus OX=10090 GN=Tbce PE=1 SV=1	Tbce	1841.15	7706.08	4263.8	221.796	9076.39	8250.21	7018.12	4205.59	4237.81	4064.57	1225.57	3233.69	2005.18	775.587	0.501255	-1.48324	KO-ExT down vs WT-ExT
Q91WP6	Serine protease inhibitor A3N OS=Mus musculus OX=10090 GN=Serpina3n PE=1 SV=1	Serpina3n	12954.4	10035.3	10417.7	13699.7	17550.8	12430.8	6667.33	12379.8	12141.9	12049.3	8781.24	13794.3	23205.2	11511.6	0.5019	1.11714	KO-ExT down vs WT-ExT
Q9D5T0	ATPase family AAA domain-containing protein 1 OS=Mus musculus OX=10090 GN=Atad1 PE=1 SV=1	Atad1	103292	106703	121736	167479	84703.6	85675.9	135656	96660.9	135564	156755	151635	113881	71877	181591	0.502858	1.11127	KO-ExT down vs WT-ExT
P54823	Probable ATP-dependent RNA helicase DDX6 OS=Mus musculus OX=10090 GN=Ddx6 PE=1 SV=1	Ddx6	77937	87146	70589.3	65195.1	68536.2	58360.6	76081.7	78691.5	104663	70879.8	34185.5	68530	30825.6	91780.9	0.503304	-1.13712	KO-ExT down vs WT-ExT
P70168	Importin subunit beta-1 OS=Mus musculus OX=10090 GN=Kpnb1 PE=1 SV=2	Kpnb1	194853	438567	309631	278055	386821	324540	485501	254451	266005	415344	372127	521406	371491	465487	0.504044	1.11208	KO-ExT down vs WT-ExT
P43276	Histone H1.5 OS=Mus musculus OX=10090 GN=H1-5 PE=1 SV=2	H1-5	56089	10754	19730.4	31211.9	13353.8	17525.7	7306.67	24862.7	29962.7	5326.83	4305.83	16437.7	26892	12708.6	0.504451	-1.30991	KO-ExT down vs WT-ExT
O70624	Myocilin OS=Mus musculus OX=10090 GN=Myoc PE=1 SV=1	Myoc	5466.05	3010.61	5523.73	7782.73	170658	37459.5	3293.63	9826.52	7287.81	9609.25	15827.1	75238.7	46480.5	9278.9	0.504572	1.57204	KO-ExT down vs WT-ExT
Q9DCZ4	MICOS complex subunit Mic26 OS=Mus musculus OX=10090 GN=Apoo PE=1 SV=2	Apoo	710241	1.77576e+06	1.41603e+06	1.46916e+06	1.22932e+06	1.31465e+06	2.1511e+06	842159	1.26867e+06	1.7097e+06	1.72303e+06	1.29144e+06	465327	1.64542e+06	0.505761	-1.16604	KO-ExT down vs WT-ExT
P05202	Aspartate aminotransferase, mitochondrial OS=Mus musculus OX=10090 GN=Got2 PE=1 SV=1	Got2	2.29681e+07	1.69387e+07	1.90142e+07	2.03895e+07	1.34938e+07	1.67182e+07	1.74196e+07	1.57746e+07	2.08823e+07	1.63527e+07	1.35595e+07	1.9273e+07	1.33534e+07	2.00732e+07	0.506205	-1.06664	KO-ExT down vs WT-ExT
Q03734	Serine protease inhibitor A3M OS=Mus musculus OX=10090 GN=Serpina3m PE=1 SV=2	Serpina3m	4854.76	4861.52	3566.06	5046.63	7917.26	4581.32	4902.11	4564.72	4476.75	6548.91	4056.67	5817.07	8341.15	5351.9	0.506396	1.09326	KO-ExT down vs WT-ExT
P18760	Cofilin-1 OS=Mus musculus OX=10090 GN=Cfl1 PE=1 SV=3	Cfl1	844165	604533	783300	1.06812e+06	859334	680644	371637	665560	535570	515023	552837	838256	825320	650398	0.50866	-1.10662	KO-ExT down vs WT-ExT
P63082	V-type proton ATPase 16 kDa proteolipid subunit OS=Mus musculus OX=10090 GN=Atp6v0c PE=1 SV=1	Atp6v0c	315017	157796	218779	5873.08	15924.9	11919.2	36203.9	44017.8	60496.2	74722.3	14160	27069	13695.6	18943.8	0.508956	-1.55699	KO-ExT down vs WT-ExT
Q9DCL9	Multifunctional protein ADE2 OS=Mus musculus OX=10090 GN=Paics PE=1 SV=4	Paics	250912	221599	219076	329620	320999	310890	210137	221927	219730	198599	225664	311737	235110	322893	0.510301	-1.0721	KO-ExT down vs WT-ExT
Q9CWK8	Sorting nexin-2 OS=Mus musculus OX=10090 GN=Snx2 PE=1 SV=2	Snx2	24677	21194.4	27560.4	42436.3	33676.4	24167.2	11933.1	27704.6	18560.2	17955.9	35271.3	48016.9	36803.2	27090.9	0.510805	1.14779	KO-ExT down vs WT-ExT
Q9D0S9	Histidine triad nucleotide-binding protein 2, mitochondrial OS=Mus musculus OX=10090 GN=Hint2 PE=1 SV=1	Hint2	133587	130642	195649	192198	162532	175020	121136	130931	151725	155112	129299	186424	148491	135104	0.512046	-1.0614	KO-ExT down vs WT-ExT
Q9D3P8	Plasminogen receptor (KT) OS=Mus musculus OX=10090 GN=Plgrkt PE=1 SV=1	Plgrkt	9093.77	11870.3	13004.7	18692.1	21723.5	9978.18	10828.5	13758.3	6858.67	10521.9	4733.57	16550.3	21453.3	12365.4	0.512258	-1.16908	KO-ExT down vs WT-ExT
Q8VCA6	Transmembrane protein 161A OS=Mus musculus OX=10090 GN=Tmem161a PE=2 SV=1	Tmem161a	2906.98	5612.73	6027.1	15909.1	14302.3	17821.5	17453.8	4909.27	9631.47	17336.5	18776.7	12389	7427.78	25143.8	0.513813	1.26266	KO-ExT down vs WT-ExT
Q811U4	Mitofusin-1 OS=Mus musculus OX=10090 GN=Mfn1 PE=1 SV=3	Mfn1	16326.8	9395.27	22245.3	30266.6	7483.88	9294.99	6471.98	13247.9	18048.1	11627.8	11160.1	18099.9	14634.3	17028.1	0.513864	1.17047	KO-ExT down vs WT-ExT
P62835	Ras-related protein Rap-1A OS=Mus musculus OX=10090 GN=Rap1a PE=1 SV=1	Rap1a	98741.2	218933	316951	494795	231403	171258	259442	130795	99925.3	257070	317400	212840	213041	230230	0.514232	-1.1771	KO-ExT down vs WT-ExT
Q99JI6	Ras-related protein Rap-1b OS=Mus musculus OX=10090 GN=Rap1b PE=1 SV=2	Rap1b	78385.3	173800	251611	392791	183698	135952	205957	103831	79325.4	204074	251967	168962	169122	182767	0.514232	-1.1771	KO-ExT down vs WT-ExT
Q99MN1	Lysine--tRNA ligase OS=Mus musculus OX=10090 GN=Kars1 PE=1 SV=1	Kars1	213739	143178	156644	172735	142449	120510	86928.4	188945	169569	98625.2	146084	137479	60458.6	137754	0.514672	-1.12899	KO-ExT down vs WT-ExT
Q9WU78	Programmed cell death 6-interacting protein OS=Mus musculus OX=10090 GN=Pdcd6ip PE=1 SV=3	Pdcd6ip	146671	103536	109755	117257	132291	125208	73413	113231	101691	79547.8	72908.7	149707	109336	120736	0.516132	-1.08766	KO-ExT down vs WT-ExT
Q9CR09	Ubiquitin-fold modifier-conjugating enzyme 1 OS=Mus musculus OX=10090 GN=Ufc1 PE=1 SV=1	Ufc1	104433	207611	160364	218579	238888	259414	257008	141455	175203	182210	190674	220021	157915	213016	0.516571	-1.09598	KO-ExT down vs WT-ExT
A0A0U1RNF2	Leucine carboxyl methyltransferase 1 OS=Mus musculus OX=10090 GN=Lcmt1 PE=1 SV=1	Lcmt1	120760	203971	130352	105606	241953	206601	247432	94224.2	121262	144052	166754	199606	183360	189432	0.516802	-1.11951	KO-ExT down vs WT-ExT
P45952	Medium-chain specific acyl-CoA dehydrogenase, mitochondrial OS=Mus musculus OX=10090 GN=Acadm PE=1 SV=1	Acadm	3.19464e+06	2.95686e+06	3.31883e+06	3.4967e+06	1.43803e+06	1.73736e+06	3.01764e+06	2.1919e+06	4.11326e+06	2.66375e+06	2.81887e+06	2.15086e+06	690985	2.57026e+06	0.51709	-1.18055	KO-ExT down vs WT-ExT
Q8R001	Microtubule-associated protein RP/EB family member 2 OS=Mus musculus OX=10090 GN=Mapre2 PE=1 SV=1	Mapre2	156998	115637	120453	135322	126720	122539	166446	127375	162079	149847	101289	118701	94994.3	141002	0.517113	-1.06315	KO-ExT down vs WT-ExT
P04117	Fatty acid-binding protein, adipocyte OS=Mus musculus OX=10090 GN=Fabp4 PE=1 SV=3	Fabp4	7.96688e+06	4.97565e+06	9.03796e+06	1.03712e+07	5.91103e+06	3.85226e+06	4.14965e+06	5.40595e+06	4.9846e+06	5.03577e+06	5.90553e+06	5.01878e+06	7.43141e+06	5.65427e+06	0.517172	-1.11011	KO-ExT down vs WT-ExT
Q9D379	Epoxide hydrolase 1 OS=Mus musculus OX=10090 GN=Ephx1 PE=1 SV=2	Ephx1	27726.9	24347.6	30896.5	7032.41	61821.7	60122.3	13981.9	11849.6	17413.7	17016.1	20722.5	29343.4	31323.6	25626.8	0.517978	-1.23763	KO-ExT down vs WT-ExT
P20108	Thioredoxin-dependent peroxide reductase, mitochondrial OS=Mus musculus OX=10090 GN=Prdx3 PE=1 SV=1	Prdx3	2.25227e+06	1.54985e+06	2.37563e+06	3.14913e+06	1.25943e+06	1.45268e+06	1.23177e+06	1.58722e+06	1.62226e+06	1.51637e+06	1.78584e+06	1.6616e+06	1.50604e+06	1.76915e+06	0.518715	-1.09656	KO-ExT down vs WT-ExT
Q9WTQ5	A-kinase anchor protein 12 OS=Mus musculus OX=10090 GN=Akap12 PE=1 SV=1	Akap12	7841.81	9573.12	9103.39	18882.8	10248.5	17089.5	5233.57	8970.18	5553.48	3278.83	8641.47	20858.5	10144.5	11051.9	0.519737	-1.20001	KO-ExT down vs WT-ExT
A0A571BG59	Tenascin XB OS=Mus musculus OX=10090 GN=Tnxb PE=1 SV=1	Tnxb	17696.7	11528.6	12937	21146.2	22739.9	19861.2	4710.27	12128.6	5898.26	5690.87	7120.53	26406.1	34085	9339.7	0.520198	-1.25386	KO-ExT down vs WT-ExT
Q9CWX2	Complex I intermediate-associated protein 30, mitochondrial OS=Mus musculus OX=10090 GN=Ndufaf1 PE=1 SV=2	Ndufaf1	4051.42	7695.38	2437.47	3419.17	4928.22	3923.17	1019.87	5394.74	4631.97	811.629	2101.53	13827.7	5839.6	11514.8	0.520209	1.33943	KO-ExT down vs WT-ExT
Q9CXW3	Calcyclin-binding protein OS=Mus musculus OX=10090 GN=Cacybp PE=1 SV=1	Cacybp	102653	60588.9	64951.6	77384.3	52078.9	79508.2	38531.1	86783.9	62321.4	35555	46121.9	68120.9	40882.6	87174.3	0.520623	-1.12749	KO-ExT down vs WT-ExT
Q8K4F5	Protein ABHD11 OS=Mus musculus OX=10090 GN=Abhd11 PE=1 SV=1	Abhd11	159090	228471	258608	324501	196589	136231	202367	158890	168465	241844	196138	199031	141528	246940	0.521416	-1.09369	KO-ExT down vs WT-ExT
P42932	T-complex protein 1 subunit theta OS=Mus musculus OX=10090 GN=Cct8 PE=1 SV=3	Cct8	289327	211486	283761	334575	218038	229990	142616	255473	200706	171883	198874	252645	226397	238926	0.522251	-1.08185	KO-ExT down vs WT-ExT
Q8BWF0	Succinate-semialdehyde dehydrogenase, mitochondrial OS=Mus musculus OX=10090 GN=Aldh5a1 PE=1 SV=1	Aldh5a1	74508.9	31380.2	70908	77700.9	16577.3	22267.4	34010.8	40711.2	42723.1	43412	43857.1	52034.8	40944.5	72392.5	0.522847	1.17855	KO-ExT down vs WT-ExT
P62082	40S ribosomal protein S7 OS=Mus musculus OX=10090 GN=Rps7 PE=2 SV=1	Rps7	617865	321462	412069	541829	466412	714852	559372	574908	679166	407998	343090	481747	234628	603685	0.523037	-1.1205	KO-ExT down vs WT-ExT
O88844	Isocitrate dehydrogenase [NADP] cytoplasmic OS=Mus musculus OX=10090 GN=Idh1 PE=1 SV=2	Idh1	231504	387739	450128	535835	444850	378722	366541	268908	196385	456484	434477	460771	357463	378536	0.523327	-1.10779	KO-ExT down vs WT-ExT
P62843	40S ribosomal protein S15 OS=Mus musculus OX=10090 GN=Rps15 PE=1 SV=2	Rps15	29238.3	109521	32667.3	22861.3	98743.9	107366	75290.1	63257	78171.6	101937	77206.6	130417	18926.6	100032	0.523785	1.25972	KO-ExT down vs WT-ExT
P19253	60S ribosomal protein L13a OS=Mus musculus OX=10090 GN=Rpl13a PE=1 SV=4	Rpl13a	454522	292155	224656	209918	170578	220429	134930	332204	260485	250865	238196	90641	71418.9	273523	0.524176	-1.19452	KO-ExT down vs WT-ExT
Q05793	Basement membrane-specific heparan sulfate proteoglycan core protein OS=Mus musculus OX=10090 GN=Hspg2 PE=1 SV=1	Hspg2	39754.7	31838	60404.2	71524.7	38469.7	35902.8	34802.8	26073.1	32119.9	41784.9	37380.9	40535.9	62232.5	39467.7	0.525057	-1.10553	KO-ExT down vs WT-ExT
Q5U419	Major facilitator superfamily domain-containing protein 3 OS=Mus musculus OX=10090 GN=Mfsd3 PE=2 SV=1	Mfsd3	4191.05	4642.46	5482.41	0	6901.16	4217.48	1634.46	2633.28	2555.4	1520.23	478.936	1779.69	1136.57	5457.17	0.525324	5.22681	KO-ExT down vs WT-ExT
Q99P72	Reticulon-4 OS=Mus musculus OX=10090 GN=Rtn4 PE=1 SV=2	Rtn4	3.5225e+06	3.60342e+06	4.26891e+06	5.46498e+06	5.9616e+06	4.962e+06	2.37766e+06	3.70356e+06	2.3543e+06	3.43176e+06	4.24663e+06	4.92643e+06	4.09615e+06	4.12345e+06	0.527006	-1.10169	KO-ExT down vs WT-ExT
Q9WTI7	Unconventional myosin-Ic OS=Mus musculus OX=10090 GN=Myo1c PE=1 SV=2	Myo1c	5798.96	15059.9	29661	34928.4	38069.5	25627	46794.5	11350.6	18377.6	39527.5	36468.5	44144.2	35222.6	40164.4	0.5273	1.24151	KO-ExT down vs WT-ExT
Q03265	ATP synthase subunit alpha, mitochondrial OS=Mus musculus OX=10090 GN=Atp5f1a PE=1 SV=1	Atp5f1a	2.75766e+07	1.56167e+07	2.70787e+07	3.63446e+07	1.58313e+07	2.10926e+07	1.56936e+07	2.01833e+07	2.05654e+07	1.74077e+07	1.96517e+07	2.30731e+07	1.58289e+07	2.28517e+07	0.527376	-1.09389	KO-ExT down vs WT-ExT
Q02788	Collagen alpha-2(VI) chain OS=Mus musculus OX=10090 GN=Col6a2 PE=1 SV=3	Col6a2	13271.6	6386.98	7909.16	14042.8	14926.4	26219.3	4266.72	7636.02	7246.57	8827.76	13320.4	18142.1	102512	8862	0.528318	1.31561	KO-ExT down vs WT-ExT
Q9DC70	NADH dehydrogenase [ubiquinone] iron-sulfur protein 7, mitochondrial OS=Mus musculus OX=10090 GN=Ndufs7 PE=1 SV=1	Ndufs7	2.46053e+06	2.61808e+06	3.09722e+06	3.14971e+06	1.91181e+06	1.99403e+06	3.6316e+06	1.70558e+06	2.88725e+06	3.03997e+06	3.43272e+06	2.44178e+06	1.1363e+06	2.77949e+06	0.52865	-1.11889	KO-ExT down vs WT-ExT
Q9DC77	Small muscular protein OS=Mus musculus OX=10090 GN=Smpx PE=1 SV=2	Smpx	323104	542813	523667	742492	486712	504678	205069	425957	290131	401406	518601	837945	690015	594366	0.529155	1.1446	KO-ExT down vs WT-ExT
P01027	Complement C3 OS=Mus musculus OX=10090 GN=C3 PE=1 SV=3	C3	252404	142844	205471	189736	292195	120799	77289.3	156972	165300	118463	115676	141172	224474	142007	0.530388	-1.13299	KO-ExT down vs WT-ExT
Q64467	Glyceraldehyde-3-phosphate dehydrogenase, testis-specific OS=Mus musculus OX=10090 GN=Gapdhs PE=1 SV=1	Gapdhs	491317	441453	267602	372487	797309	1.14698e+06	126886	2.47181e+06	242544	189548	291033	2.25936e+06	557954	518772	0.530765	1.36037	KO-ExT down vs WT-ExT
Q9ET80	Junctophilin-1 OS=Mus musculus OX=10090 GN=Jph1 PE=1 SV=1	Jph1	1.11932e+06	765607	191115	251552	938188	1.0216e+06	213650	787537	706421	382671	408400	1.2105e+06	461416	816868	0.531455	1.24751	KO-ExT down vs WT-ExT
Q62147	Sarcospan OS=Mus musculus OX=10090 GN=Sspn PE=1 SV=1	Sspn	104929	85289.7	145044	182826	108756	92865.3	51678.8	141460	90595.5	45900.4	132901	161981	177148	159342	0.532781	1.16346	KO-ExT down vs WT-ExT
P00329	Alcohol dehydrogenase 1 OS=Mus musculus OX=10090 GN=Adh1 PE=1 SV=2	Adh1	200584	160860	232282	218130	99316.8	119465	100581	175239	145052	145532	152035	100804	142727	121335	0.534412	-1.10307	KO-ExT down vs WT-ExT
Q4VAE3	Transmembrane protein 65 OS=Mus musculus OX=10090 GN=Tmem65 PE=1 SV=1	Tmem65	142582	75304.9	182815	168757	24693.3	44265.9	57631.6	71546.2	102154	70324.7	96878.7	48670.3	23039.6	79809.9	0.534555	-1.24677	KO-ExT down vs WT-ExT
A0A087WPX1	Aminoacylase-1 (Fragment) OS=Mus musculus OX=10090 GN=Acy1 PE=1 SV=1	Acy1	23941.6	57658.9	46289	41449.1	30874	26838.4	50363.5	32126.7	26941.9	57305.9	33850.3	41387.8	27406	27858	0.534991	-1.11054	KO-ExT down vs WT-ExT
Q04857	Collagen alpha-1(VI) chain OS=Mus musculus OX=10090 GN=Col6a1 PE=1 SV=1	Col6a1	48492.3	32490.4	58293.2	76898.1	50514.3	56850.9	28221.8	39011.9	32026	40220.8	63471.5	69398.9	257760	38516.4	0.534998	1.21189	KO-ExT down vs WT-ExT
Q8VCM8	Nicalin OS=Mus musculus OX=10090 GN=Ncln PE=1 SV=2	Ncln	32567.8	14786	15632.4	23054.8	8577.73	8367.69	12420.7	19257.6	23451	16788.5	9651.99	8187.33	5745.73	13642.7	0.536074	-1.18568	KO-ExT down vs WT-ExT
Q3U2J2	MFS domain-containing protein OS=Mus musculus OX=10090 GN=Slc2a1 PE=2 SV=1	Slc2a1	53866.5	25354	49244.8	57322.1	260170	2056.86	26416.5	10940.3	42671.3	30107.9	19935.8	30195	24757.8	20039.2	0.53634	-1.4423	KO-ExT down vs WT-ExT
P22599	Alpha-1-antitrypsin 1-2 OS=Mus musculus OX=10090 GN=Serpina1b PE=1 SV=2	Serpina1b	833574	608510	782032	889848	1.01904e+06	705848	361475	533343	436558	422114	596208	746218	1.45387e+06	581560	0.537164	-1.1387	KO-ExT down vs WT-ExT
P35980	60S ribosomal protein L18 OS=Mus musculus OX=10090 GN=Rpl18 PE=1 SV=3	Rpl18	181560	124420	138974	243699	144080	145511	118995	195742	173834	181455	199836	101734	39257.2	133792	0.537981	-1.16399	KO-ExT down vs WT-ExT
P70670	Nascent polypeptide-associated complex subunit alpha, muscle-specific form OS=Mus musculus OX=10090 GN=Naca PE=1 SV=2	Naca	912048	683223	970281	1.26086e+06	776040	843151	454365	975161	710892	554612	704978	780393	787724	743869	0.53859	-1.09004	KO-ExT down vs WT-ExT
P14094	Sodium/potassium-transporting ATPase subunit beta-1 OS=Mus musculus OX=10090 GN=Atp1b1 PE=1 SV=1	Atp1b1	648782	477296	826658	1.04362e+06	315461	363808	303796	563161	557971	523295	622966	600743	463592	769141	0.538597	1.13022	KO-ExT down vs WT-ExT
Q9ES46	Beta-parvin OS=Mus musculus OX=10090 GN=Parvb PE=1 SV=1	Parvb	111826	110186	124116	206777	124516	148393	168674	120093	182188	139078	135746	153897	153419	158147	0.539519	1.06607	KO-ExT down vs WT-ExT
Q8K3R3	1-phosphatidylinositol 4,5-bisphosphate phosphodiesterase delta-4 OS=Mus musculus OX=10090 GN=Plcd4 PE=1 SV=2	Plcd4	44690.7	76765.4	46109.7	37102.3	108304	83951.3	87689.8	51754	48855.6	60930.3	91122.1	99424.6	89027	87630.7	0.541144	1.12823	KO-ExT down vs WT-ExT
P70295	Ancient ubiquitous protein 1 OS=Mus musculus OX=10090 GN=Aup1 PE=1 SV=1	Aup1	44231.3	27918	42857.6	44862.8	38812.5	38807.2	18810.7	33585.6	20612.7	25859.3	29273	41633.2	46517.4	32801.5	0.541503	-1.10571	KO-ExT down vs WT-ExT
Q9JHI5	Isovaleryl-CoA dehydrogenase, mitochondrial OS=Mus musculus OX=10090 GN=Ivd PE=1 SV=1	Ivd	851391	901721	1.03504e+06	1.32835e+06	788968	853814	894760	658462	684215	909651	978160	1.03229e+06	878054	1.12426e+06	0.542402	-1.06533	KO-ExT down vs WT-ExT
P62342	Thioredoxin reductase-like selenoprotein T OS=Mus musculus OX=10090 GN=Selenot PE=1 SV=2	Selenot	137807	154958	111306	140516	193242	215278	250935	126572	127515	140141	145862	191619	175966	180528	0.542864	-1.08199	KO-ExT down vs WT-ExT
Q8BW41	Protein O-linked-mannose beta-1,4-N-acetylglucosaminyltransferase 2 OS=Mus musculus OX=10090 GN=Pomgnt2 PE=1 SV=1	Pomgnt2	16871.6	56641.7	111182	89828.8	97337.6	58253.5	97692.7	26735.6	24836.9	68464.3	89313.8	89007	48383.8	74216.8	0.544209	-1.22221	KO-ExT down vs WT-ExT
A0A075B5P3	Immunoglobulin heavy constant gamma 2B (Fragment) OS=Mus musculus OX=10090 GN=Ighg2b PE=1 SV=1	Ighg2b	151761	87410.6	158058	97822.4	12246.6	1016.72	31813	82883.9	61678.5	53552.4	15376.6	4766.19	13755.9	8835.47	0.544452	-1.65015	KO-ExT down vs WT-ExT
A0A3B2W820	60S ribosomal protein L10a OS=Mus musculus OX=10090 GN=Rpl10a PE=1 SV=1	Rpl10a	261073	177408	192800	239349	237053	282290	137612	248880	161013	171333	245732	258874	85794.7	240924	0.54491	-1.11778	KO-ExT down vs WT-ExT
Q8R0P4	Mth938 domain-containing protein OS=Mus musculus OX=10090 GN=Aamdc PE=1 SV=1	Aamdc	285499	371221	414660	446036	434476	330271	145053	319084	160331	218476	274005	455204	426785	283349	0.545012	-1.13458	KO-ExT down vs WT-ExT
G3UW82	Myosin, heavy polypeptide 2, skeletal muscle, adult OS=Mus musculus OX=10090 GN=Myh2 PE=1 SV=1	Myh2	200436	134242	226971	327135	263030	325344	134233	256146	39233.6	225086	329288	488106	1.84461e+06	246077	0.546361	1.32556	KO-ExT down vs WT-ExT
Q80W22	Threonine synthase-like 2 OS=Mus musculus OX=10090 GN=Thnsl2 PE=1 SV=1	Thnsl2	181551	124831	179849	124087	124896	104324	79878.1	170891	129401	167543	48184.5	108248	127282	90899.8	0.547183	-1.13012	KO-ExT down vs WT-ExT
Q7M754	Try10-like trypsinogen OS=Mus musculus OX=10090 GN=Gm5409 PE=2 SV=1	Gm5409	130763	134768	201481	287294	146520	176385	169768	136039	100980	124385	105301	164486	425589	142408	0.547897	-1.13954	KO-ExT down vs WT-ExT
Q792Z1	Trypsin 10 OS=Mus musculus OX=10090 GN=Try10 PE=1 SV=1	Try10	4.02755e+06	4.15092e+06	6.20572e+06	8.84878e+06	4.51289e+06	5.43273e+06	5.22894e+06	4.19005e+06	3.11024e+06	3.83111e+06	3.24332e+06	5.06624e+06	1.31083e+07	4.38622e+06	0.547897	-1.13954	KO-ExT down vs WT-ExT
Q3UMR5	Calcium uniporter protein, mitochondrial OS=Mus musculus OX=10090 GN=Mcu PE=1 SV=2	Mcu	43628.5	41148.5	37431.4	34507	22601.9	15479.5	19075.1	37363.2	24563.9	23917.3	26496.5	21383.8	24454.4	24527.5	0.549159	-1.10987	KO-ExT down vs WT-ExT
P09103	Protein disulfide-isomerase OS=Mus musculus OX=10090 GN=P4hb PE=1 SV=2	P4hb	2.89758e+06	3.93643e+06	3.08321e+06	2.65234e+06	4.51237e+06	3.41936e+06	2.51755e+06	3.60143e+06	2.1741e+06	3.47562e+06	2.95798e+06	3.3444e+06	3.31416e+06	2.57071e+06	0.549802	-1.0675	KO-ExT down vs WT-ExT
V9GX06	Predicted gene 11214 (Fragment) OS=Mus musculus OX=10090 GN=Gm11214 PE=1 SV=1	Gm11214	0	0	0	1133.09	361.437	9414.79	408.329	0.00452249	8522.92	0	4708.39	217.112	185.977	184.551	0.550245	13.639	KO-ExT down vs WT-ExT
Q8BUV3	Gephyrin OS=Mus musculus OX=10090 GN=Gphn PE=1 SV=2	Gphn	75514.5	38057.5	52350.3	75878.4	52102.4	58701.8	26167	47857.5	43624	32027.8	24304.9	60022.1	73519.1	53393.7	0.55037	-1.13228	KO-ExT down vs WT-ExT
O89112	Glutathione S-transferase LANCL1 OS=Mus musculus OX=10090 GN=Lancl1 PE=1 SV=1	Lancl1	738647	402918	452479	556279	543423	661854	338691	594967	526393	442303	512062	632052	566872	583887	0.551039	1.07193	KO-ExT down vs WT-ExT
P30275	Creatine kinase U-type, mitochondrial OS=Mus musculus OX=10090 GN=Ckmt1 PE=1 SV=1	Ckmt1	10286.6	37711.8	27424	14443.1	3187.31	4494.54	29065.4	22314.1	24263.7	10900.2	6621.52	7641.87	4395.15	7541.62	0.551322	-1.30551	KO-ExT down vs WT-ExT
P28665	Murinoglobulin-1 OS=Mus musculus OX=10090 GN=Mug1 PE=1 SV=3	Mug1	219370	183173	217821	206727	435145	198274	162783	190570	173181	219019	232781	297820	435585	238295	0.551733	1.10775	KO-ExT down vs WT-ExT
Q9D7X3	Dual specificity protein phosphatase 3 OS=Mus musculus OX=10090 GN=Dusp3 PE=1 SV=1	Dusp3	397794	532546	472838	591096	732986	636632	412033	444336	269544	452313	301160	917680	595839	588614	0.552696	-1.11689	KO-ExT down vs WT-ExT
P19157	Glutathione S-transferase P 1 OS=Mus musculus OX=10090 GN=Gstp1 PE=1 SV=2	Gstp1	6.13305e+06	5.32643e+06	5.69911e+06	6.17379e+06	6.86176e+06	6.64406e+06	2.99106e+06	4.58283e+06	2.96943e+06	3.00247e+06	4.13924e+06	7.54337e+06	8.97273e+06	5.95097e+06	0.5529	-1.12641	KO-ExT down vs WT-ExT
Q07417	Short-chain specific acyl-CoA dehydrogenase, mitochondrial OS=Mus musculus OX=10090 GN=Acads PE=1 SV=2	Acads	1.23325e+06	855093	1.10367e+06	999927	518435	619502	803119	903277	946532	833374	763153	670324	678614	700599	0.553974	-1.08165	KO-ExT down vs WT-ExT
Q9D517	1-acyl-sn-glycerol-3-phosphate acyltransferase gamma OS=Mus musculus OX=10090 GN=Agpat3 PE=1 SV=2	Agpat3	344931	234742	285160	318671	226035	257163	170121	324662	242830	185741	134238	278924	261048	274686	0.554324	-1.09192	KO-ExT down vs WT-ExT
Q9CZ44	NSFL1 cofactor p47 OS=Mus musculus OX=10090 GN=Nsfl1c PE=1 SV=1	Nsfl1c	352275	419655	399815	512202	435623	391912	253754	398468	243360	245234	264973	537214	488644	416118	0.554634	-1.09648	KO-ExT down vs WT-ExT
Q9WVA4	Transgelin-2 OS=Mus musculus OX=10090 GN=Tagln2 PE=1 SV=4	Tagln2	474330	296999	513099	694463	436553	277309	404880	345456	423608	388846	345975	406246	431996	419343	0.556006	-1.07859	KO-ExT down vs WT-ExT
O88544	COP9 signalosome complex subunit 4 OS=Mus musculus OX=10090 GN=Cops4 PE=1 SV=1	Cops4	212997	241235	168141	163736	224507	198153	204755	201403	146952	194655	222953	283632	216999	243058	0.55645	1.05875	KO-ExT down vs WT-ExT
Q7TMG8	Glioblastoma amplified sequence OS=Mus musculus OX=10090 GN=Nipsnap2 PE=1 SV=1	Nipsnap2	1.1148e+06	3.26793e+06	1.63257e+06	1.70771e+06	1.65916e+06	2.30284e+06	4.84548e+06	1.63237e+06	2.94124e+06	4.09835e+06	3.21577e+06	2.91562e+06	819216	4.23154e+06	0.557412	1.1911	KO-ExT down vs WT-ExT
P14733	Lamin-B1 OS=Mus musculus OX=10090 GN=Lmnb1 PE=1 SV=3	Lmnb1	218922	221676	234119	231234	437274	274475	344754	139268	189947	289071	347090	371947	202256	269144	0.558038	-1.10588	KO-ExT down vs WT-ExT
Q99LR1	Lysophosphatidylserine lipase ABHD12 OS=Mus musculus OX=10090 GN=Abhd12 PE=1 SV=2	Abhd12	15890.5	31740	9240.89	9158.18	25356.4	21368.9	19178.5	13048.3	14589	18797.8	26073	40776.7	11648.6	28958.3	0.558217	1.16389	KO-ExT down vs WT-ExT
P35979	60S ribosomal protein L12 OS=Mus musculus OX=10090 GN=Rpl12 PE=1 SV=2	Rpl12	527604	401092	351330	376389	347903	363873	228107	479047	298164	275465	372137	469095	126354	404325	0.558549	-1.12656	KO-ExT down vs WT-ExT
Q91X72	Hemopexin OS=Mus musculus OX=10090 GN=Hpx PE=1 SV=2	Hpx	1.57115e+06	1.16534e+06	1.72019e+06	1.8306e+06	2.33948e+06	1.48688e+06	811343	1.30305e+06	931642	897490	974593	1.59331e+06	3.02478e+06	1.33908e+06	0.560123	-1.1315	KO-ExT down vs WT-ExT
Q8CI59	Metalloreductase STEAP3 OS=Mus musculus OX=10090 GN=Steap3 PE=1 SV=1	Steap3	13014.9	9127.95	18227.4	19240.5	17477.8	4389.41	4471.93	7064.69	9051.57	7317.28	13295.1	12383.7	6717.14	9140.12	0.560653	-1.17115	KO-ExT down vs WT-ExT
P31001	Desmin OS=Mus musculus OX=10090 GN=Des PE=1 SV=3	Des	1.14839e+06	1.19764e+06	1.88934e+06	2.05368e+06	1.29741e+06	1.61659e+06	803480	986403	833064	769491	1.04108e+06	1.51978e+06	3.47365e+06	983585	0.561177	-1.1482	KO-ExT down vs WT-ExT
A0A0R4J1T1	Sorbin and SH3 domain-containing protein 2 (Fragment) OS=Mus musculus OX=10090 GN=Sorbs2 PE=1 SV=1	Sorbs2	46515	26634.4	42371.8	67393.8	40408.6	44074.8	28598.2	49293.4	41848.6	32647.7	32598.6	35578.4	23227.1	51501.6	0.56234	-1.09836	KO-ExT down vs WT-ExT
Q60847	Collagen alpha-1(XII) chain OS=Mus musculus OX=10090 GN=Col12a1 PE=2 SV=3	Col12a1	60890.1	43711.6	115924	132278	91717.6	82836.2	31758.8	47981.6	30135	32960.7	40358.5	94502.5	234643	57049.7	0.562737	-1.22106	KO-ExT down vs WT-ExT
Q99LB2	Dehydrogenase/reductase SDR family member 4 OS=Mus musculus OX=10090 GN=Dhrs4 PE=1 SV=3	Dhrs4	130946	75073.6	135233	99428.6	22294.3	45232.3	67277.2	76071.4	88219.4	67679	65384.9	49119.3	24834	73891.5	0.563073	-1.18853	KO-ExT down vs WT-ExT
P68040	Receptor of activated protein C kinase 1 OS=Mus musculus OX=10090 GN=Rack1 PE=1 SV=3	Rack1	478597	213083	395216	447972	451852	434230	159248	385952	289803	164718	201532	554303	305993	350757	0.563331	-1.14333	KO-ExT down vs WT-ExT
P97352	Protein S100-A13 OS=Mus musculus OX=10090 GN=S100a13 PE=1 SV=1	S100a13	26215.1	18348.8	34658.6	39927.1	13221.1	18576.1	11660.7	33909.2	21206.6	5404.13	2706.01	38087.2	48238.2	15688.3	0.564476	-1.30042	KO-ExT down vs WT-ExT
Q9Z2U1	Proteasome subunit alpha type-5 OS=Mus musculus OX=10090 GN=Psma5 PE=1 SV=1	Psma5	478416	548213	492212	528605	603512	368569	389811	386909	398037	443705	457344	569166	509718	459391	0.564483	-1.05143	KO-ExT down vs WT-ExT
P51881	ADP/ATP translocase 2 OS=Mus musculus OX=10090 GN=Slc25a5 PE=1 SV=3	Slc25a5	534810	294859	561744	635589	186737	198802	320112	323081	391958	356413	426910	271838	152831	322891	0.564488	-1.14554	KO-ExT down vs WT-ExT
Q80UY2	E3 ubiquitin-protein ligase KCMF1 OS=Mus musculus OX=10090 GN=Kcmf1 PE=1 SV=1	Kcmf1	24171	25240.6	24516.4	9585.33	20819.8	23069.6	24285.4	23520.5	27009.7	19078.5	14931.9	17551.7	16583.4	16802.8	0.564662	-1.09515	KO-ExT down vs WT-ExT
Q9DBZ5	Eukaryotic translation initiation factor 3 subunit K OS=Mus musculus OX=10090 GN=Eif3k PE=1 SV=1	Eif3k	168509	148367	158214	144051	216652	166860	209530	124888	141382	166486	177711	269923	207585	244706	0.5647	1.07505	KO-ExT down vs WT-ExT
Q08857	Platelet glycoprotein 4 OS=Mus musculus OX=10090 GN=Cd36 PE=1 SV=2	Cd36	595169	435923	643741	592737	324397	311107	260822	374505	422972	356636	333594	416416	457530	399113	0.565209	-1.08918	KO-ExT down vs WT-ExT
Q9CPW4	Actin-related protein 2/3 complex subunit 5 OS=Mus musculus OX=10090 GN=Arpc5 PE=1 SV=3	Arpc5	69830.9	36567.2	76712.1	88150.2	51237.1	30469.2	23420.1	39606.9	38310.6	32043.2	32396.6	43436.2	91446.3	38347.3	0.565391	-1.14822	KO-ExT down vs WT-ExT
Q8BGT5	Alanine aminotransferase 2 OS=Mus musculus OX=10090 GN=Gpt2 PE=1 SV=1	Gpt2	31533.9	34534	40035.7	20994	26477.1	18478.1	29641	25168.8	22347.3	30933.2	23440.3	25637.2	31454.7	25147.7	0.565869	-1.06992	KO-ExT down vs WT-ExT
P60122	RuvB-like 1 OS=Mus musculus OX=10090 GN=Ruvbl1 PE=1 SV=1	Ruvbl1	10583	5414.93	5305.13	18315.5	8139.96	4400.2	2445.94	6166.57	4101.54	2815.71	3375.93	12367.9	5459.81	8215.71	0.566315	-1.20352	KO-ExT down vs WT-ExT
O55107	Basigin (Fragment) OS=Mus musculus OX=10090 GN=Bsg PE=2 SV=1	Bsg	1.02253e+06	1.1521e+06	1.17093e+06	1.30146e+06	1.32468e+06	1.10247e+06	978902	1.15132e+06	876294	1.07749e+06	1.1331e+06	1.53132e+06	1.55504e+06	1.2552e+06	0.56636	1.0529	KO-ExT down vs WT-ExT
J3QP71	Basigin (Fragment) OS=Mus musculus OX=10090 GN=Bsg PE=1 SV=1	Bsg	595568	671030	682002	758025	771550	642127	570155	670576	510392	627578	659967	891908	905723	731080	0.56636	1.0529	KO-ExT down vs WT-ExT
P47758	Signal recognition particle receptor subunit beta OS=Mus musculus OX=10090 GN=Srprb PE=1 SV=1	Srprb	117483	67474.2	80935.8	76608.2	139583	128277	33889.8	73073	57366.9	49344.9	51755.1	135763	89102.5	89311	0.567579	-1.14491	KO-ExT down vs WT-ExT
Q9QZ06	Toll-interacting protein OS=Mus musculus OX=10090 GN=Tollip PE=1 SV=1	Tollip	224204	93725.2	154578	176329	233215	249687	101327	168350	169326	159125	90062.8	268723	333691	228363	0.567623	1.13824	KO-ExT down vs WT-ExT
Q3TRG2	Protein kinase domain-containing protein OS=Mus musculus OX=10090 GN=Map3k20 PE=2 SV=1	Map3k20	108374	74104.3	88544.8	70525.6	39576.2	41522.7	61898.8	76055.3	90274.4	55718	50032.3	92205.5	68538.2	83511.2	0.569208	1.10252	KO-ExT down vs WT-ExT
P02301	Histone H3.3C OS=Mus musculus OX=10090 GN=H3f3c PE=3 SV=3	H3f3c	1.77265e+06	396483	274573	468456	254440	199674	407505	1.55625e+06	3.57865e+06	287993	271429	272825	454677	248776	0.569369	1.32522	KO-ExT down vs WT-ExT
Q91VD9	NADH-ubiquinone oxidoreductase 75 kDa subunit, mitochondrial OS=Mus musculus OX=10090 GN=Ndufs1 PE=1 SV=2	Ndufs1	6.1292e+06	4.21884e+06	5.34068e+06	5.42095e+06	2.24097e+06	2.31981e+06	3.23599e+06	3.28914e+06	4.75002e+06	3.89723e+06	4.0483e+06	3.17243e+06	1.84599e+06	3.94068e+06	0.570234	-1.12024	KO-ExT down vs WT-ExT
P97315	Cysteine and glycine-rich protein 1 OS=Mus musculus OX=10090 GN=Csrp1 PE=1 SV=3	Csrp1	22086.6	45606.8	105158	104119	118372	44501.5	25125.5	35116.7	21782	51436.3	62310	56917.4	80202.7	36481.6	0.570271	-1.19963	KO-ExT down vs WT-ExT
P61087	Ubiquitin-conjugating enzyme E2 K OS=Mus musculus OX=10090 GN=Ube2k PE=1 SV=3	Ube2k	189304	137886	150519	191296	157230	150819	115980	168723	128792	150638	131005	272074	150765	190358	0.570346	1.07134	KO-ExT down vs WT-ExT
P40124	Adenylyl cyclase-associated protein 1 OS=Mus musculus OX=10090 GN=Cap1 PE=1 SV=4	Cap1	107983	73012.5	118569	133567	136165	78471.3	96888.3	76320.7	111797	83729.6	88880.5	140736	82970.7	105362	0.570773	-1.07459	KO-ExT down vs WT-ExT
Q922F4	Tubulin beta-6 chain OS=Mus musculus OX=10090 GN=Tubb6 PE=1 SV=1	Tubb6	15284.9	132367	26521	27167.4	12961.8	23240.1	100299	23925.9	41992.1	18124.2	9230.62	17587.5	41008.5	64996.5	0.570939	-1.2787	KO-ExT down vs WT-ExT
Q04447	Creatine kinase B-type OS=Mus musculus OX=10090 GN=Ckb PE=1 SV=1	Ckb	329411	218940	447519	565602	490961	386249	285856	343901	255756	419841	432613	444669	598884	445063	0.571649	1.09713	KO-ExT down vs WT-ExT
Q9CQE8	RNA transcription, translation and transport factor protein OS=Mus musculus OX=10090 GN=RTRAF PE=1 SV=1	RTRAF	51561.7	47205.7	34419.7	38763.8	70891.4	56647.4	46777.1	51442.5	62269.7	43153.9	39998.9	65398.4	49090.9	54376.1	0.572174	1.06775	KO-ExT down vs WT-ExT
Q9R1P4	Proteasome subunit alpha type-1 OS=Mus musculus OX=10090 GN=Psma1 PE=1 SV=1	Psma1	451856	511412	454713	457757	559733	460037	241082	414806	302585	416844	307496	581263	481099	384035	0.57503	-1.08129	KO-ExT down vs WT-ExT
P62254	Ubiquitin-conjugating enzyme E2 G1 OS=Mus musculus OX=10090 GN=Ube2g1 PE=1 SV=3	Ube2g1	79653.6	58426.5	77696.5	50488.5	51747.9	42431.1	31428.1	76983.8	50207.8	35251.9	39214.2	50721.5	48312.6	51454.6	0.575445	-1.09354	KO-ExT down vs WT-ExT
Q9Z0Y1	Dynactin subunit 3 OS=Mus musculus OX=10090 GN=Dctn3 PE=1 SV=2	Dctn3	77691.4	43741.6	53148.9	40671.7	38829.2	53374.5	31062.1	40536.8	44043.2	34776.4	31933.3	58289.6	65103.7	34046.2	0.575743	-1.09153	KO-ExT down vs WT-ExT
Q8VDP6	CDP-diacylglycerol--inositol 3-phosphatidyltransferase OS=Mus musculus OX=10090 GN=Cdipt PE=1 SV=1	Cdipt	21652.9	33870.8	10815	28210.9	97212.6	78301.4	42682.1	25862.3	43539.2	50577.8	47628.2	56470.8	24025	72361.5	0.575749	1.20378	KO-ExT down vs WT-ExT
Q60864	Stress-induced-phosphoprotein 1 OS=Mus musculus OX=10090 GN=Stip1 PE=1 SV=1	Stip1	602461	664445	717813	993301	617768	441890	281534	674226	417854	459310	524195	763860	240415	739843	0.576111	-1.13188	KO-ExT down vs WT-ExT
Q61233	Plastin-2 OS=Mus musculus OX=10090 GN=Lcp1 PE=1 SV=4	Lcp1	141873	69114	154468	143308	121328	43867.8	105169	54253.8	90433.2	85862.4	103758	115922	104803	102600	0.57636	-1.12139	KO-ExT down vs WT-ExT
Q62186	Translocon-associated protein subunit delta OS=Mus musculus OX=10090 GN=Ssr4 PE=1 SV=1	Ssr4	13543.2	81118.2	115048	67601.2	212195	150815	62519.1	32857.7	26843.2	76729.7	45180.3	127133	62593.3	134885	0.576749	-1.26587	KO-ExT down vs WT-ExT
Q64727	Vinculin OS=Mus musculus OX=10090 GN=Vcl PE=1 SV=4	Vcl	1.00714e+06	659387	867752	1.11163e+06	841124	994171	542235	858336	842286	853588	773020	1.05467e+06	1.09623e+06	814740	0.577226	1.06432	KO-ExT down vs WT-ExT
P35278	Ras-related protein Rab-5C OS=Mus musculus OX=10090 GN=Rab5c PE=1 SV=2	Rab5c	233674	154876	219202	253975	226079	182563	130691	178966	141666	150380	157866	233341	229096	208686	0.57827	-1.07121	KO-ExT down vs WT-ExT
P50516	V-type proton ATPase catalytic subunit A OS=Mus musculus OX=10090 GN=Atp6v1a PE=1 SV=2	Atp6v1a	80802.9	79609.4	89698.9	84043.6	105992	81128.6	90570.9	70215.3	70125.4	88100.1	63696.7	101124	103208	93855.2	0.579027	-1.04875	KO-ExT down vs WT-ExT
Q8CF66	Ragulator complex protein LAMTOR4 OS=Mus musculus OX=10090 GN=Lamtor4 PE=1 SV=2	Lamtor4	72970.5	58557.8	72720.2	87471.3	28454.8	26779.4	54287.4	65703.3	54037.5	41554.6	78412.2	59007	53008	67015.6	0.580229	1.11605	KO-ExT down vs WT-ExT
O89020	Afamin OS=Mus musculus OX=10090 GN=Afm PE=1 SV=2	Afm	6755.17	2443.68	228.635	20985.8	209.631	71.9462	7615.21	2678.58	509.007	7454.36	8863.88	17299.4	6611.58	71.0449	0.581328	1.87169	KO-ExT down vs WT-ExT
Q9CX30	Protein YIF1B OS=Mus musculus OX=10090 GN=Yif1b PE=1 SV=2	Yif1b	10705.4	9767.34	17766.6	20905.5	31591.7	26760.4	32616.3	18670.7	19895.9	19581.8	21529.1	24307.2	16734.1	39206.3	0.581813	1.12859	KO-ExT down vs WT-ExT
P08121	Collagen alpha-1(III) chain OS=Mus musculus OX=10090 GN=Col3a1 PE=1 SV=4	Col3a1	10240.1	13627.7	20878.5	13953.2	20016.6	2089.89	12365.1	11827.3	6713.38	5419.44	7667.7	28223.4	60461.1	21688.3	0.582288	1.28569	KO-ExT down vs WT-ExT
Q68FL6	Methionine--tRNA ligase, cytoplasmic OS=Mus musculus OX=10090 GN=Mars1 PE=1 SV=1	Mars1	23844.2	6305.66	3473.61	8252.13	15772.3	15923.7	3327.21	10406.1	6370.53	5718.74	2713.36	20169.8	2128.73	14859.3	0.583136	-1.27534	KO-ExT down vs WT-ExT
P34928	Apolipoprotein C-I OS=Mus musculus OX=10090 GN=Apoc1 PE=1 SV=1	Apoc1	106048	83553.2	119241	93990.8	289075	84915.9	53961.6	124199	74967.3	80676.6	98440.8	128716	329043	121344	0.583281	1.16365	KO-ExT down vs WT-ExT
Q76LS9	Ubiquitin carboxyl-terminal hydrolase MINDY-1 OS=Mus musculus OX=10090 GN=Mindy1 PE=1 SV=1	Mindy1	10968.5	7058.64	1340.52	1157.55	5961.7	13834.3	198.938	12929.5	4262.97	2320.28	176.808	19499.4	13781.4	8997.31	0.584894	1.60749	KO-ExT down vs WT-ExT
Q8BWB1	Synaptopodin 2-like protein OS=Mus musculus OX=10090 GN=Synpo2l PE=1 SV=1	Synpo2l	438286	353413	323289	381700	538661	492923	177753	428959	306129	317834	341589	556807	123440	379469	0.585606	-1.13498	KO-ExT down vs WT-ExT
Q3UHX2	28 kDa heat- and acid-stable phosphoprotein OS=Mus musculus OX=10090 GN=Pdap1 PE=1 SV=1	Pdap1	141814	21207.3	17420.6	15654.4	70303.7	73971.8	9862.51	80494.8	44334.9	25002.1	35843.6	42875.3	23996.7	64739.9	0.585676	1.26079	KO-ExT down vs WT-ExT
Q9Z204	Heterogeneous nuclear ribonucleoproteins C1/C2 OS=Mus musculus OX=10090 GN=Hnrnpc PE=1 SV=1	Hnrnpc	168670	91256.1	68029.6	74739.8	129606	95021.8	72374.5	143208	106802	88156.7	41245.4	123604	28042.7	126276	0.586113	-1.1623	KO-ExT down vs WT-ExT
Q545G5	Uncharacterized protein OS=Mus musculus OX=10090 GN=Myl1 PE=2 SV=1	Myl1	2.38997e+08	2.32257e+08	3.46779e+08	4.82828e+08	4.82464e+08	4.30601e+08	2.45745e+08	3.75535e+08	1.00208e+08	2.39126e+08	2.76404e+08	4.59589e+08	4.91857e+08	3.30221e+08	0.586665	-1.14344	KO-ExT down vs WT-ExT
Q9CPN9	RIKEN cDNA 2210010C04 gene OS=Mus musculus OX=10090 GN=2210010C04Rik PE=1 SV=1	2210010C04Rik	3.22e+06	2.05496e+06	1.81467e+06	1.82346e+06	1.07346e+06	2.85083e+06	1.79089e+06	916083	2.30139e+06	577184	702264	2.00055e+06	7.79264e+06	2.16661e+06	0.58674	-1.22576	KO-ExT down vs WT-ExT
P82348	Gamma-sarcoglycan OS=Mus musculus OX=10090 GN=Sgcg PE=1 SV=2	Sgcg	237110	200738	303878	283790	293383	276062	138019	283263	208914	234075	240489	387026	248589	238794	0.587299	1.07583	KO-ExT down vs WT-ExT
P55264	Adenosine kinase OS=Mus musculus OX=10090 GN=Adk PE=1 SV=2	Adk	313176	297267	345640	397218	300680	341007	477616	189826	261280	341545	448742	513079	225514	390697	0.587688	-1.08944	KO-ExT down vs WT-ExT
Q9D5V5	Cullin-5 OS=Mus musculus OX=10090 GN=Cul5 PE=1 SV=3	Cul5	448288	523178	530821	424278	439994	481722	716421	362703	672932	492244	518143	504394	263636	570736	0.588126	-1.07854	KO-ExT down vs WT-ExT
Q923D2	Flavin reductase (NADPH) OS=Mus musculus OX=10090 GN=Blvrb PE=1 SV=3	Blvrb	168900	88616.5	113936	142239	111455	67990.5	54988.9	117416	116719	107089	122091	90338.2	289532	54664.2	0.590208	1.1421	KO-ExT down vs WT-ExT
Q8BIW1	Exopolyphosphatase PRUNE1 OS=Mus musculus OX=10090 GN=Prune1 PE=1 SV=1	Prune1	114206	182346	249699	320772	245362	240543	272554	159918	113248	189098	207539	253057	238578	312296	0.590424	-1.10427	KO-ExT down vs WT-ExT
O08911	Mitogen-activated protein kinase 12 OS=Mus musculus OX=10090 GN=Mapk12 PE=1 SV=1	Mapk12	420551	325944	345584	436842	451953	432535	228248	359316	288760	246274	313624	453583	439924	356429	0.590716	-1.07135	KO-ExT down vs WT-ExT
Q9QUR6	Prolyl endopeptidase OS=Mus musculus OX=10090 GN=Prep PE=1 SV=1	Prep	490917	480449	459484	440978	551508	492003	330818	442899	366159	451962	333680	545952	500052	456469	0.591208	-1.05005	KO-ExT down vs WT-ExT
E9QLJ0	Cardiomyopathy-associated protein 5 OS=Mus musculus OX=10090 GN=Cmya5 PE=1 SV=1	Cmya5	198877	195316	161810	228676	199949	160132	194480	220980	153139	185750	171942	182001	210722	165963	0.592448	-1.03831	KO-ExT down vs WT-ExT
Q6GQT9	Nodal modulator 1 OS=Mus musculus OX=10090 GN=Nomo1 PE=1 SV=1	Nomo1	45417.7	37087.9	45131.8	61693.6	31914.6	33642.9	34528	39154.9	34654.9	43523	47673.7	37544.7	31019.3	35611	0.593129	-1.05853	KO-ExT down vs WT-ExT
Q9CQ60	6-phosphogluconolactonase OS=Mus musculus OX=10090 GN=Pgls PE=1 SV=1	Pgls	146702	229129	225237	248764	276536	179379	240346	159867	184465	270160	264684	309520	241723	225152	0.593342	1.06772	KO-ExT down vs WT-ExT
P63011	Ras-related protein Rab-3A OS=Mus musculus OX=10090 GN=Rab3a PE=1 SV=1	Rab3a	45988.8	44345.8	59715.1	62024.6	44418.6	34520.6	29790.9	47993	30185.8	35992.8	44294.1	41888.5	48188.9	46663.3	0.593482	-1.06811	KO-ExT down vs WT-ExT
Q61425	Hydroxyacyl-coenzyme A dehydrogenase, mitochondrial OS=Mus musculus OX=10090 GN=Hadh PE=1 SV=2	Hadh	3.01497e+06	3.35286e+06	3.40286e+06	4.63345e+06	2.63911e+06	2.8602e+06	4.96796e+06	2.51168e+06	3.62801e+06	3.9601e+06	4.01982e+06	3.82832e+06	1.13918e+06	4.37329e+06	0.59525	-1.11632	KO-ExT down vs WT-ExT
Q9CPY7	Cytosol aminopeptidase OS=Mus musculus OX=10090 GN=Lap3 PE=1 SV=3	Lap3	297352	275088	309521	346787	238371	221611	140771	272303	190720	197491	195522	281598	315659	216673	0.595318	-1.07789	KO-ExT down vs WT-ExT
Q06890	Clusterin OS=Mus musculus OX=10090 GN=Clu PE=1 SV=1	Clu	63061	65854	76557.3	111838	130887	38691.5	59441.1	62756.7	56574.6	55210.4	43158.1	77811.6	113248	68851.1	0.59599	-1.1107	KO-ExT down vs WT-ExT
Q5U458	DnaJ homolog subfamily C member 11 OS=Mus musculus OX=10090 GN=Dnajc11 PE=1 SV=2	Dnajc11	120633	105263	145137	132632	78343	73951.5	111020	152939	147958	150965	108823	87792.4	71418.9	118222	0.596176	1.08347	KO-ExT down vs WT-ExT
Q9D1D4	Transmembrane emp24 domain-containing protein 10 OS=Mus musculus OX=10090 GN=Tmed10 PE=1 SV=1	Tmed10	134751	116192	151699	161579	202141	170411	91398	120402	110336	86092.7	134932	200041	155310	146898	0.597825	-1.08015	KO-ExT down vs WT-ExT
O70493	Sorting nexin-12 OS=Mus musculus OX=10090 GN=Snx12 PE=1 SV=1	Snx12	25850.8	43683.7	57834.1	48430.8	34906.2	21441.1	24097.5	26714.4	19705.6	37552.7	28273.2	37332	24395.1	54087.2	0.597961	-1.10968	KO-ExT down vs WT-ExT
Q8CHP8	Glycerol-3-phosphate phosphatase OS=Mus musculus OX=10090 GN=Pgp PE=1 SV=1	Pgp	919382	1.22821e+06	968117	992196	1.13918e+06	750742	1.43209e+06	860018	1.04626e+06	1.28644e+06	1.21269e+06	1.21567e+06	1.00337e+06	1.11322e+06	0.598845	1.05293	KO-ExT down vs WT-ExT
H7BWX1	Prefoldin subunit 5 OS=Mus musculus OX=10090 GN=Pfdn5 PE=1 SV=1	Pfdn5	58422.2	78311.1	86810	130431	61742.7	62153.1	94717	69121.4	64299.6	68518.2	80794.5	63184.7	101679	74030.4	0.599436	-1.07031	KO-ExT down vs WT-ExT
Q8CC88	von Willebrand factor A domain-containing protein 8 OS=Mus musculus OX=10090 GN=Vwa8 PE=1 SV=2	Vwa8	48886.5	28796.2	51126.4	54712.5	25096.9	27085.9	20596	29405.8	33131.4	20960.5	21135.4	31215.4	46404.6	43114	0.601511	-1.10763	KO-ExT down vs WT-ExT
A2AUC9	Kelch-like protein 41 OS=Mus musculus OX=10090 GN=Klhl41 PE=1 SV=1	Klhl41	7.39242e+06	7.75241e+06	7.75514e+06	1.04913e+07	7.91412e+06	7.06539e+06	7.50543e+06	8.09389e+06	8.47541e+06	7.32651e+06	8.4688e+06	8.74589e+06	4.39456e+06	8.10367e+06	0.6016	-1.05721	KO-ExT down vs WT-ExT
P37040	NADPH--cytochrome P450 reductase OS=Mus musculus OX=10090 GN=Por PE=1 SV=2	Por	21829.5	19081.6	22490.5	25446.3	24433.1	18965.8	13231.9	22059.3	14887.6	17563.5	21161.9	34228.8	25189.2	22620.9	0.602179	1.07217	KO-ExT down vs WT-ExT
Q6ZWN5	40S ribosomal protein S9 OS=Mus musculus OX=10090 GN=Rps9 PE=1 SV=3	Rps9	295180	121042	52924.4	55462.5	114129	227772	75707.9	180004	189765	99565	113168	153219	73805.7	136524	0.602342	1.16306	KO-ExT down vs WT-ExT
Q3TCH7	Cullin-4A OS=Mus musculus OX=10090 GN=Cul4a PE=1 SV=1	Cul4a	19123.3	30821	35912.3	29922.9	30323.3	38733.5	35952.2	32881.8	17646.5	29008.7	28007.9	31456.2	26822.9	41102.9	0.602574	-1.07284	KO-ExT down vs WT-ExT
O88990	Alpha-actinin-3 OS=Mus musculus OX=10090 GN=Actn3 PE=2 SV=1	Actn3	9.5739e+06	1.21277e+07	1.0891e+07	1.27284e+07	1.38331e+07	1.41884e+07	6.66503e+06	6.67354e+06	6.66394e+06	9.55613e+06	1.11796e+07	1.07849e+07	2.43598e+07	8.12163e+06	0.602677	-1.11006	KO-ExT down vs WT-ExT
P02469	Laminin subunit beta-1 OS=Mus musculus OX=10090 GN=Lamb1 PE=1 SV=3	Lamb1	276692	60098.4	112449	131192	56913	60349.8	96407.4	107889	139493	107215	84288.4	45066.2	78283.1	64593.2	0.603128	-1.14757	KO-ExT down vs WT-ExT
P60229	Eukaryotic translation initiation factor 3 subunit E OS=Mus musculus OX=10090 GN=Eif3e PE=1 SV=1	Eif3e	90398.7	87941.9	54116.9	72620.1	122908	134128	107072	73897	102622	100768	82394.2	134606	96459.8	113865	0.603215	1.07766	KO-ExT down vs WT-ExT
Q62448	Eukaryotic translation initiation factor 4 gamma 2 OS=Mus musculus OX=10090 GN=Eif4g2 PE=1 SV=2	Eif4g2	48778.7	48627.7	24957.1	25599.7	43629.5	37207.2	23006.3	37757	35705.4	28227.1	16668.6	40877.6	39241.4	29302	0.604322	-1.09589	KO-ExT down vs WT-ExT
Q9D6J5	NADH dehydrogenase [ubiquinone] 1 beta subcomplex subunit 8, mitochondrial OS=Mus musculus OX=10090 GN=Ndufb8 PE=1 SV=1	Ndufb8	1.23592e+06	1.18117e+06	1.27772e+06	1.60774e+06	1.03185e+06	1.06214e+06	1.24805e+06	1.06116e+06	1.08769e+06	1.33285e+06	2.20161e+06	1.60271e+06	771625	1.66445e+06	0.6048	1.07872	KO-ExT down vs WT-ExT
Q8JZQ2	AFG3-like protein 2 OS=Mus musculus OX=10090 GN=Afg3l2 PE=1 SV=1	Afg3l2	41686.9	80092.1	61329.9	40649.4	25798	18594.9	58243.7	60618.3	56022.2	28445.5	37233.7	28928.7	32414.2	29559.1	0.605217	-1.12864	KO-ExT down vs WT-ExT
Q80W54	CAAX prenyl protease 1 homolog OS=Mus musculus OX=10090 GN=Zmpste24 PE=1 SV=2	Zmpste24	125858	168503	110885	179556	253373	231630	154161	108084	95015.9	127240	136590	249852	223814	195312	0.605519	-1.10088	KO-ExT down vs WT-ExT
Q9CQ40	39S ribosomal protein L49, mitochondrial OS=Mus musculus OX=10090 GN=Mrpl49 PE=1 SV=1	Mrpl49	28920.2	21324.3	30046.2	33023.1	6820.5	5866.49	8017.52	21199.1	16704.3	13972.5	17001.3	8742.63	2214.23	24827.2	0.605651	-1.25323	KO-ExT down vs WT-ExT
B1AY13	Ubiquitin carboxyl-terminal hydrolase 24 OS=Mus musculus OX=10090 GN=Usp24 PE=1 SV=1	Usp24	71867.1	67940.2	60108.4	16732.6	42169.8	58544.7	83387.4	43715.5	64771.2	44402.3	52853.3	41568.7	32387.2	49925.9	0.606451	-1.12379	KO-ExT down vs WT-ExT
P56392	Cytochrome c oxidase subunit 7A1, mitochondrial OS=Mus musculus OX=10090 GN=Cox7a1 PE=1 SV=1	Cox7a1	2.30345e+06	1.76706e+06	2.75749e+06	4.26741e+06	1.35132e+06	1.52518e+06	1.57687e+06	1.53728e+06	1.90725e+06	1.60714e+06	2.78756e+06	1.89374e+06	1.47774e+06	2.22251e+06	0.609828	-1.09647	KO-ExT down vs WT-ExT
Q9Z0N1	Eukaryotic translation initiation factor 2 subunit 3, X-linked OS=Mus musculus OX=10090 GN=Eif2s3x PE=1 SV=2	Eif2s3x	37691.6	22911.2	29671.5	34005.7	44046.9	63661.5	25320.3	29261	28426.8	18690.8	28882	52760.1	20444.9	58937.8	0.609979	-1.11682	KO-ExT down vs WT-ExT
P61759	Prefoldin subunit 3 OS=Mus musculus OX=10090 GN=Vbp1 PE=1 SV=2	Vbp1	145196	124648	148637	148577	201141	164376	206158	156901	160080	127298	120088	226885	212943	231098	0.610077	1.06691	KO-ExT down vs WT-ExT
P50396	Rab GDP dissociation inhibitor alpha OS=Mus musculus OX=10090 GN=Gdi1 PE=1 SV=3	Gdi1	308882	268702	361454	443760	351052	345547	158143	252618	164004	180858	205464	372246	573134	358460	0.611394	-1.11696	KO-ExT down vs WT-ExT
Q505D7	Optic atrophy 3 protein homolog OS=Mus musculus OX=10090 GN=Opa3 PE=1 SV=1	Opa3	114003	105174	328403	335556	329258	171140	239069	233373	116395	151030	448443	128045	875877	294276	0.612143	1.1916	KO-ExT down vs WT-ExT
Q9D832	DnaJ homolog subfamily B member 4 OS=Mus musculus OX=10090 GN=Dnajb4 PE=1 SV=1	Dnajb4	85314.7	66242.3	109606	103183	42434.2	23210.9	49527.3	119900	126278	84509.9	83020.3	102377	11289	102313	0.612163	1.22026	KO-ExT down vs WT-ExT
Q9CR57	60S ribosomal protein L14 OS=Mus musculus OX=10090 GN=Rpl14 PE=1 SV=3	Rpl14	210198	147652	142834	173596	167032	121180	89651.3	199023	177741	175503	176957	101132	40817.3	130760	0.612338	-1.13016	KO-ExT down vs WT-ExT
Q9JI90	E3 ubiquitin-protein ligase RNF14 OS=Mus musculus OX=10090 GN=Rnf14 PE=1 SV=2	Rnf14	105897	191734	36137.8	22185.4	138033	126908	137810	79228.4	110135	159787	64118.9	137417	93421.5	111928	0.613001	1.18436	KO-ExT down vs WT-ExT
Q922Q1	Mitochondrial amidoxime reducing component 2 OS=Mus musculus OX=10090 GN=Mtarc2 PE=1 SV=1	Mtarc2	153542	165873	177099	217124	243669	190267	97287.5	117044	95572.1	136649	138825	291775	174461	211903	0.613494	-1.09847	KO-ExT down vs WT-ExT
Q9CPX8	Cytochrome b-c1 complex subunit 10 OS=Mus musculus OX=10090 GN=Uqcr11 PE=1 SV=1	Uqcr11	59834.9	880720	1.15308e+06	1.41577e+06	539698	394714	877628	195099	265556	821176	706014	490010	243094	822543	0.613536	-1.27459	KO-ExT down vs WT-ExT
Q8R1I1	Cytochrome b-c1 complex subunit 9 OS=Mus musculus OX=10090 GN=Uqcr10 PE=1 SV=1	Uqcr10	4.16596e+06	3.27905e+06	4.86688e+06	5.81661e+06	1.93796e+06	2.36106e+06	2.23164e+06	3.10648e+06	3.37056e+06	2.83028e+06	3.60767e+06	3.09228e+06	2.22084e+06	2.90127e+06	0.61414	-1.09218	KO-ExT down vs WT-ExT
Q9Z0J0	NPC intracellular cholesterol transporter 2 OS=Mus musculus OX=10090 GN=Npc2 PE=1 SV=1	Npc2	43468.3	21030.6	40283	27304	28387.1	38474.1	13088.6	26021.6	20718.6	17857.2	18135.1	37493.3	31214	34375.8	0.615439	-1.10771	KO-ExT down vs WT-ExT
Q5SW19	Clustered mitochondria protein homolog OS=Mus musculus OX=10090 GN=Cluh PE=1 SV=2	Cluh	34112.5	11457.3	26049	17251.3	4305.7	16746.5	7946.5	26752.6	17838	5253.16	9798.5	7953.6	5722.98	23952.4	0.61738	-1.20818	KO-ExT down vs WT-ExT
Q9CZX9	ER membrane protein complex subunit 4 OS=Mus musculus OX=10090 GN=Emc4 PE=1 SV=1	Emc4	21473.5	18299	26663.6	28264	22877.3	19757.8	8274.87	20587.5	16150	14081.8	17404.3	27904.4	11871.9	20892.3	0.617675	-1.10122	KO-ExT down vs WT-ExT
Q6ZQI3	Malectin OS=Mus musculus OX=10090 GN=Mlec PE=1 SV=2	Mlec	144848	182094	181302	271498	253411	232970	69288.8	168983	99462.8	146807	180497	369531	310786	250999	0.618359	1.13439	KO-ExT down vs WT-ExT
P80317	T-complex protein 1 subunit zeta OS=Mus musculus OX=10090 GN=Cct6a PE=1 SV=3	Cct6a	569152	514747	534926	430709	380009	456343	547495	420046	573352	473764	437844	492949	348426	550976	0.618957	-1.04442	KO-ExT down vs WT-ExT
Q64314	Hematopoietic progenitor cell antigen CD34 OS=Mus musculus OX=10090 GN=Cd34 PE=1 SV=1	Cd34	77492.5	98385.4	59422	54152	83652.7	35335.6	46662.8	75826.2	60531.2	102909	28819	77631.4	49975	27875	0.619195	-1.12626	KO-ExT down vs WT-ExT
Q8BFP9	[Pyruvate dehydrogenase (acetyl-transferring)] kinase isozyme 1, mitochondrial OS=Mus musculus OX=10090 GN=Pdk1 PE=1 SV=2	Pdk1	24185.5	55811.4	18789.1	70080.4	37650.8	43393.6	77661.5	28029.3	83504.3	71541.5	63226.7	34488.5	24012.6	69059.9	0.620546	1.15153	KO-ExT down vs WT-ExT
Q99JY9	Actin-related protein 3 OS=Mus musculus OX=10090 GN=Actr3 PE=1 SV=3	Actr3	249606	339524	211501	226055	453075	420752	437702	282406	399877	451904	428873	376631	185609	408336	0.620764	1.09168	KO-ExT down vs WT-ExT
P06728	Apolipoprotein A-IV OS=Mus musculus OX=10090 GN=Apoa4 PE=1 SV=3	Apoa4	415314	306805	502147	480430	425066	318493	206914	283464	228877	218072	245935	367356	854427	368126	0.621062	-1.11494	KO-ExT down vs WT-ExT
O70578	Voltage-dependent calcium channel gamma-1 subunit OS=Mus musculus OX=10090 GN=Cacng1 PE=1 SV=1	Cacng1	357082	355411	386333	421991	686063	594328	219586	278477	159922	214433	325565	650234	795864	455331	0.621511	-1.14171	KO-ExT down vs WT-ExT
P63260	Actin, cytoplasmic 2 OS=Mus musculus OX=10090 GN=Actg1 PE=1 SV=1	Actg1	196484	66100.7	48720.8	69167.2	41763.9	42029.7	56671.8	120446	176623	57612.3	27442.3	47140.7	186307	49796.4	0.622022	1.18996	KO-ExT down vs WT-ExT
P14148	60S ribosomal protein L7 OS=Mus musculus OX=10090 GN=Rpl7 PE=1 SV=2	Rpl7	456168	432386	328970	355927	512420	456579	477397	391171	342100	499054	477325	469655	155984	589812	0.622324	-1.09377	KO-ExT down vs WT-ExT
Q9D8X1	Copper homeostasis protein cutC homolog OS=Mus musculus OX=10090 GN=Cutc PE=1 SV=1	Cutc	165547	345727	145908	61759.2	218266	241898	345763	184482	313207	287509	100361	125230	78928.7	198097	0.623011	-1.16336	KO-ExT down vs WT-ExT
O54786	DNA fragmentation factor subunit alpha OS=Mus musculus OX=10090 GN=Dffa PE=1 SV=2	Dffa	32313.1	34975.3	40729.2	43962.4	28153.8	18693	24694	46344.1	22843.6	22881.9	28007.7	22502.6	50677.7	17530.4	0.623971	-1.09921	KO-ExT down vs WT-ExT
O35639	Annexin A3 OS=Mus musculus OX=10090 GN=Anxa3 PE=1 SV=4	Anxa3	45880.7	9757.32	35804.5	37231.3	58323.7	45643.5	15413.8	27075.1	27020.3	30072.5	41676.8	43043.7	40983.4	37777.1	0.624458	1.13955	KO-ExT down vs WT-ExT
Q8CI70	Leucine-rich repeat-containing protein 20 OS=Mus musculus OX=10090 GN=Lrrc20 PE=1 SV=1	Lrrc20	392114	339562	370682	583136	358190	343522	380594	335408	388123	440648	383629	504322	394266	415540	0.624463	1.0437	KO-ExT down vs WT-ExT
Q9R069	Basal cell adhesion molecule OS=Mus musculus OX=10090 GN=Bcam PE=1 SV=1	Bcam	143752	89529.4	166168	191404	91461.7	46257.7	40641.3	63580	92427.7	84864.4	97434.7	86784	74601.7	97208.4	0.624785	-1.12646	KO-ExT down vs WT-ExT
O35381	Acidic leucine-rich nuclear phosphoprotein 32 family member A OS=Mus musculus OX=10090 GN=Anp32a PE=1 SV=1	Anp32a	182176	151591	82244.3	86285	184365	196565	64426.5	121297	108500	104088	117732	206593	181030	154050	0.625511	1.1065	KO-ExT down vs WT-ExT
Q8BK84	Dual specificity phosphatase DUPD1 OS=Mus musculus OX=10090 GN=Dupd1 PE=2 SV=1	Dupd1	408009	306802	239487	403607	599208	658524	151302	562412	213080	243965	188597	968211	860814	482090	0.626208	1.17363	KO-ExT down vs WT-ExT
P11087	Collagen alpha-1(I) chain OS=Mus musculus OX=10090 GN=Col1a1 PE=1 SV=4	Col1a1	5.48065e+06	5.37028e+06	5.80702e+06	7.15974e+06	1.7347e+07	1.26299e+07	1.84809e+06	4.13451e+06	504782	2.86983e+06	3.92136e+06	2.46026e+07	1.46605e+07	8.53052e+06	0.626234	-1.31657	KO-ExT down vs WT-ExT
Q5M8N4	Epimerase family protein SDR39U1 OS=Mus musculus OX=10090 GN=Sdr39u1 PE=1 SV=2	Sdr39u1	270105	568661	327247	232401	424678	506856	986101	272362	527169	721710	545713	489982	295034	692383	0.626895	1.12514	KO-ExT down vs WT-ExT
Q9D1G3	Protein-cysteine N-palmitoyltransferase HHAT-like protein OS=Mus musculus OX=10090 GN=Hhatl PE=1 SV=2	Hhatl	1.76881e+06	2.12399e+06	1.66393e+06	2.34072e+06	3.80955e+06	3.8894e+06	2.34136e+06	1.74865e+06	1.88188e+06	2.62576e+06	3.22352e+06	3.51862e+06	2.76202e+06	3.34333e+06	0.627126	1.08611	KO-ExT down vs WT-ExT
Q9D8E6	60S ribosomal protein L4 OS=Mus musculus OX=10090 GN=Rpl4 PE=1 SV=3	Rpl4	577451	325003	303660	428607	385442	360273	200567	504771	361778	291749	354766	319213	154841	382195	0.627627	-1.09646	KO-ExT down vs WT-ExT
P43025	Tetranectin OS=Mus musculus OX=10090 GN=Clec3b PE=1 SV=2	Clec3b	46489.1	47228.5	79056.9	112045	182913	122615	32147.5	75457.7	29107.6	27799.9	34860.6	172263	150571	69792.4	0.628162	-1.20266	KO-ExT down vs WT-ExT
Q9DCX2	ATP synthase subunit d, mitochondrial OS=Mus musculus OX=10090 GN=Atp5pd PE=1 SV=3	Atp5pd	1.07638e+07	8.89283e+06	1.31045e+07	1.46239e+07	7.22231e+06	9.33401e+06	12021983	8.63791e+06	9.47667e+06	1.12156e+07	1.26271e+07	1.05006e+07	7.56921e+06	1.08856e+07	0.628318	-1.05783	KO-ExT down vs WT-ExT
P50544	Very long-chain specific acyl-CoA dehydrogenase, mitochondrial OS=Mus musculus OX=10090 GN=Acadvl PE=1 SV=3	Acadvl	4.16395e+06	3.19492e+06	4.59008e+06	5.31971e+06	1.71568e+06	2.20665e+06	2.58885e+06	3.20742e+06	3.29529e+06	3.04846e+06	3.33613e+06	2.57302e+06	2.16877e+06	2.97131e+06	0.629368	-1.08642	KO-ExT down vs WT-ExT
Q9D023	Mitochondrial pyruvate carrier 2 OS=Mus musculus OX=10090 GN=Mpc2 PE=1 SV=1	Mpc2	248259	369951	345060	359968	301614	381029	610660	249561	505126	705566	617929	325799	179180	531553	0.630366	1.11408	KO-ExT down vs WT-ExT
Q8BN68	Nuclear factor 1 OS=Mus musculus OX=10090 PE=2 SV=1	Q8BN68	35931.9	23257.4	36144	27828.6	29957.9	43574.8	4666.84	34179.1	21636.2	9692.53	6586.27	35787.9	23819.6	33991.7	0.63077	-1.20753	KO-ExT down vs WT-ExT
Q8BUK6	Protein Hook homolog 3 OS=Mus musculus OX=10090 GN=Hook3 PE=1 SV=2	Hook3	32177.9	27159	34885.9	41380.5	40241.6	32886.5	11330.6	23567.6	17920.1	17614.4	19544	54871.3	23080.9	44956.1	0.632639	-1.12532	KO-ExT down vs WT-ExT
P08553	Neurofilament medium polypeptide OS=Mus musculus OX=10090 GN=Nefm PE=1 SV=4	Nefm	138207	73643.1	123336	156188	54885.8	54315.5	59493.6	64470.6	104614	71629.5	99427.7	61647.7	99526.6	59688.1	0.633064	-1.10225	KO-ExT down vs WT-ExT
P47802	Metaxin-1 OS=Mus musculus OX=10090 GN=Mtx1 PE=1 SV=1	Mtx1	128625	155549	86921	141440	111334	124570	123939	90706.7	147309	134810	119038	140730	115575	173989	0.633138	1.05297	KO-ExT down vs WT-ExT
P07214	SPARC OS=Mus musculus OX=10090 GN=Sparc PE=1 SV=1	Sparc	490.533	6171.02	6953.66	0	6606.55	0	3804.01	2772.33	417.008	613.439	1084.54	9009.19	0	7935.55	0.633216	7.23677	KO-ExT down vs WT-ExT
Q9CPV4	Glyoxalase domain-containing protein 4 OS=Mus musculus OX=10090 GN=Glod4 PE=1 SV=1	Glod4	240109	211292	217200	223159	213362	196745	160663	233895	164460	215959	205646	254933	270936	186117	0.633353	1.04093	KO-ExT down vs WT-ExT
Q80WQ2	Protein VAC14 homolog OS=Mus musculus OX=10090 GN=Vac14 PE=1 SV=1	Vac14	13456.2	6121.32	5614.31	8578.33	5232.4	4160.46	4460.2	6358.78	7079.11	4150.85	7831.32	6457.12	3512.18	6069.43	0.635717	-1.09705	KO-ExT down vs WT-ExT
P28481	Collagen alpha-1(II) chain OS=Mus musculus OX=10090 GN=Col2a1 PE=1 SV=2	Col2a1	7.44373e+06	7.23895e+06	5.17231e+06	6.65682e+06	2.12124e+07	1.7469e+07	2.23286e+06	4.78283e+06	549454	3.31157e+06	4.14164e+06	2.80053e+07	2.08774e+07	1.03435e+07	0.636452	-1.32161	KO-ExT down vs WT-ExT
Q2TPA8	Hydroxysteroid dehydrogenase-like protein 2 OS=Mus musculus OX=10090 GN=Hsdl2 PE=1 SV=1	Hsdl2	86521	69183.9	85015.5	130553	32804	39900.4	56842.8	71130.4	93530.5	80541.6	86840.7	66493.7	43318.4	73629.7	0.637099	1.10381	KO-ExT down vs WT-ExT
Q99KJ8	Dynactin subunit 2 OS=Mus musculus OX=10090 GN=Dctn2 PE=1 SV=3	Dctn2	159392	136160	155775	196927	166716	136198	80030.2	134149	98636.9	94253.9	104753	167740	237120	133325	0.637423	-1.0829	KO-ExT down vs WT-ExT
Q9DB05	Alpha-soluble NSF attachment protein OS=Mus musculus OX=10090 GN=Napa PE=1 SV=1	Napa	89999	164586	187322	296384	134231	154432	140243	173933	113061	147436	164407	210039	213978	191760	0.639028	1.0804	KO-ExT down vs WT-ExT
P62900	60S ribosomal protein L31 OS=Mus musculus OX=10090 GN=Rpl31 PE=1 SV=1	Rpl31	63288.8	87585.3	49989.6	65073.5	32681.4	59407.8	68204.1	159887	110812	92803.7	64766.7	7525.19	21813.9	33123.9	0.639098	-1.22433	KO-ExT down vs WT-ExT
Q99KR7	Peptidyl-prolyl cis-trans isomerase F, mitochondrial OS=Mus musculus OX=10090 GN=Ppif PE=1 SV=1	Ppif	269829	55327.1	118948	89560.4	25190.4	48410.8	47608.7	120109	165906	44115.3	46627.3	37476.2	27321.2	61280.1	0.639335	-1.20034	KO-ExT down vs WT-ExT
Q6PD26	GPI transamidase component PIG-S OS=Mus musculus OX=10090 GN=Pigs PE=1 SV=3	Pigs	27639.1	29075.6	38600.2	62959.2	48174.5	39257	36045.7	30586.4	37583.7	42522.9	34775.9	44004.3	44648.8	25512.9	0.641156	-1.06582	KO-ExT down vs WT-ExT
P08551	Neurofilament light polypeptide OS=Mus musculus OX=10090 GN=Nefl PE=1 SV=5	Nefl	71277.7	21627.2	106686	169156	17454.9	21984.1	55289.7	30385	84653.6	50590.1	47251.6	21927.6	44326.2	28231.8	0.641257	-1.19589	KO-ExT down vs WT-ExT
Q9R0G6	Cartilage oligomeric matrix protein OS=Mus musculus OX=10090 GN=Comp PE=1 SV=2	Comp	64606.2	34611.8	55184.7	30330.9	651661	100473	21939.8	80901.4	50577.5	63024.7	28758.8	202549	172419	110929	0.641383	1.27051	KO-ExT down vs WT-ExT
Q9Z1P6	NADH dehydrogenase [ubiquinone] 1 alpha subcomplex subunit 7 OS=Mus musculus OX=10090 GN=Ndufa7 PE=1 SV=3	Ndufa7	518588	369147	570138	807322	320929	431875	246858	430582	397212	323288	404574	478033	335292	491620	0.641527	-1.07969	KO-ExT down vs WT-ExT
Q9D7J4	Cytochrome c oxidase assembly protein COX20, mitochondrial OS=Mus musculus OX=10090 GN=Cox20 PE=1 SV=1	Cox20	14425.6	13196.2	25100.9	27449.4	12983.4	13832.5	8721.77	12928.3	14641.4	14062.9	17952.5	13479.3	12605.6	14925.8	0.641844	-1.07831	KO-ExT down vs WT-ExT
Q58A65	C-Jun-amino-terminal kinase-interacting protein 4 OS=Mus musculus OX=10090 GN=Spag9 PE=1 SV=2	Spag9	53664.2	83936	37598.7	39138.4	65579.2	66969.2	117293	45122.2	65751.3	67740.5	77920.2	72374.8	60756.9	88447.3	0.641969	1.08619	KO-ExT down vs WT-ExT
Q9QZE5	Coatomer subunit gamma-1 OS=Mus musculus OX=10090 GN=Copg1 PE=1 SV=1	Copg1	39094.5	35405	46603.1	38235.6	43453.1	33574.8	38211.6	36684.2	33231.2	42522.9	33509.7	36334.1	45450.9	39073	0.64318	-1.02962	KO-ExT down vs WT-ExT
P08752	Guanine nucleotide-binding protein G(i) subunit alpha-2 OS=Mus musculus OX=10090 GN=Gnai2 PE=1 SV=5	Gnai2	131419	87972	125713	142623	140197	105324	48876.2	76354.3	78073.6	68002.6	86971.2	132252	150213	115567	0.643646	-1.09171	KO-ExT down vs WT-ExT
Q61830	Macrophage mannose receptor 1 OS=Mus musculus OX=10090 GN=Mrc1 PE=1 SV=2	Mrc1	6147.78	3978.68	6440.28	2272.66	11779.6	4164.3	4152.35	5973.67	3276.41	4597.71	2416.86	8666.4	14813.7	7091.47	0.644113	1.15338	KO-ExT down vs WT-ExT
O70378	ER membrane protein complex subunit 8 OS=Mus musculus OX=10090 GN=Emc8 PE=1 SV=1	Emc8	38743.8	61950.5	40613	53505.7	57006.3	60675.9	43517.9	48610.4	34092.8	55669.8	39495.8	79812.8	35490.3	48781.1	0.644819	-1.06552	KO-ExT down vs WT-ExT
Q07076	Annexin A7 OS=Mus musculus OX=10090 GN=Anxa7 PE=1 SV=2	Anxa7	168813	160601	235975	225828	301333	485181	52433.2	95578.3	80361.1	119453	150604	575832	479837	74239.2	0.644924	-1.21494	KO-ExT down vs WT-ExT
P58771	Tropomyosin alpha-1 chain OS=Mus musculus OX=10090 GN=Tpm1 PE=1 SV=1	Tpm1	1.46725e+08	1.40745e+08	1.68971e+08	2.47031e+08	2.44515e+08	2.55587e+08	1.82704e+08	1.46158e+08	7.63473e+07	1.02804e+08	1.25817e+08	2.261e+08	6.60134e+08	1.80234e+08	0.645128	-1.14211	KO-ExT down vs WT-ExT
P56480	ATP synthase subunit beta, mitochondrial OS=Mus musculus OX=10090 GN=Atp5f1b PE=1 SV=2	Atp5f1b	3.52947e+07	3.70612e+07	3.7409e+07	3.85668e+07	2.27398e+07	2.33583e+07	6.21884e+07	2.43885e+07	4.13691e+07	4.31718e+07	4.0169e+07	2.85689e+07	1.80354e+07	3.83425e+07	0.647149	-1.08789	KO-ExT down vs WT-ExT
P08207	Protein S100-A10 OS=Mus musculus OX=10090 GN=S100a10 PE=1 SV=2	S100a10	217729	136714	233614	255833	495674	375239	118011	166802	128963	90689.3	184779	435418	327665	297667	0.647473	-1.14313	KO-ExT down vs WT-ExT
P14231	Sodium/potassium-transporting ATPase subunit beta-2 OS=Mus musculus OX=10090 GN=Atp1b2 PE=1 SV=2	Atp1b2	661646	607843	546609	658989	747739	758014	263406	533624	327109	308871	391614	850407	989441	593091	0.649358	-1.1082	KO-ExT down vs WT-ExT
A2A4P3	Predicted gene, 27029 OS=Mus musculus OX=10090 GN=Gm27029 PE=4 SV=1	Gm27029	72674.8	177998	77415.5	50819.2	133721	99118.1	145104	75266.7	55495.2	139794	90075.9	251035	95821.6	180548	0.649412	1.1287	KO-ExT down vs WT-ExT
Q8VBZ3	Cleft lip and palate transmembrane protein 1 homolog OS=Mus musculus OX=10090 GN=Clptm1 PE=1 SV=1	Clptm1	28712.4	40781.2	33863.1	19256.7	28279.8	25928.9	26783.8	21621.2	20264.9	20682.8	35653.1	41852.9	28664.7	24608.8	0.649548	-1.06676	KO-ExT down vs WT-ExT
Q8BIG7	Catechol O-methyltransferase domain-containing protein 1 OS=Mus musculus OX=10090 GN=Comtd1 PE=1 SV=1	Comtd1	31244.7	27562.6	28359.1	37771.8	28210.3	35284.9	12489.1	22956.2	17386.6	17934.3	15776.6	50919.6	30641.3	32631.2	0.649681	-1.10366	KO-ExT down vs WT-ExT
Q9CQQ7	ATP synthase F(0) complex subunit B1, mitochondrial OS=Mus musculus OX=10090 GN=Atp5pb PE=1 SV=1	Atp5pb	6.27886e+06	9.02999e+06	1.1692e+07	1.34059e+07	5.6546e+06	7.05595e+06	1.12727e+07	6.08164e+06	7.58368e+06	9.8739e+06	1.1066e+07	8.19909e+06	4.71979e+06	1.15154e+07	0.65015	-1.08585	KO-ExT down vs WT-ExT
Q8CGY8	UDP-N-acetylglucosamine--peptide N-acetylglucosaminyltransferase 110 kDa subunit OS=Mus musculus OX=10090 GN=Ogt PE=1 SV=2	Ogt	38485.3	25211.1	24283.2	7868.3	15944.5	19129	10256.1	27808.6	23517.4	12284.2	16893	28947.1	16918.6	18843.3	0.651544	1.11627	KO-ExT down vs WT-ExT
P61211	ADP-ribosylation factor-like protein 1 OS=Mus musculus OX=10090 GN=Arl1 PE=1 SV=1	Arl1	40461.3	28890.2	32804.4	20582.3	23961.4	19410.7	22538.5	21109.3	25146.5	41888.7	27585.4	34863.7	19491.1	31662.4	0.652408	1.06898	KO-ExT down vs WT-ExT
Q9EQS3	c-Myc-binding protein OS=Mus musculus OX=10090 GN=Mycbp PE=1 SV=5	Mycbp	45618.6	42521.1	44339	25485.8	25834.8	27245.1	21166.6	41598.6	32220.2	16181.2	35844.8	34029.2	48414.5	46221.7	0.652428	1.08869	KO-ExT down vs WT-ExT
A0A1D5RM94	Dynein light intermediate chain OS=Mus musculus OX=10090 GN=Dync1li2 PE=1 SV=1	Dync1li2	1785.53	1608.53	3398.57	18190.2	8556.51	2856.9	3048.39	5185.18	1460.27	5951.54	18834.9	2141.14	1208.91	1145.19	0.65266	-1.2676	KO-ExT down vs WT-ExT
P10493	Nidogen-1 OS=Mus musculus OX=10090 GN=Nid1 PE=1 SV=2	Nid1	322363	186398	320177	356391	298762	160620	124960	218204	157562	248577	262297	346907	334113	288996	0.653158	1.08985	KO-ExT down vs WT-ExT
Q9WV35	C->U-editing enzyme APOBEC-2 OS=Mus musculus OX=10090 GN=Apobec2 PE=1 SV=1	Apobec2	1.89706e+06	2.72857e+06	2.91292e+06	3.80887e+06	4.18001e+06	4.22469e+06	4.0618e+06	2.02154e+06	1.12211e+06	4.19591e+06	3.36604e+06	3.9038e+06	5.6307e+06	2.77321e+06	0.653815	-1.11251	KO-ExT down vs WT-ExT
P25444	40S ribosomal protein S2 OS=Mus musculus OX=10090 GN=Rps2 PE=1 SV=3	Rps2	209774	122422	146141	154364	105045	78631.2	124464	209502	203843	113989	102563	71210.5	112916	78450.7	0.65411	-1.0953	KO-ExT down vs WT-ExT
Q9CPQ3	Mitochondrial import receptor subunit TOM22 homolog OS=Mus musculus OX=10090 GN=Tomm22 PE=1 SV=3	Tomm22	311006	186298	294785	384834	124233	119078	149653	278621	179765	177188	153019	207440	172112	160331	0.654617	-1.0937	KO-ExT down vs WT-ExT
Q61102	ATP-binding cassette sub-family B member 7, mitochondrial OS=Mus musculus OX=10090 GN=Abcb7 PE=1 SV=3	Abcb7	14179.6	50593.5	58849.4	78696	20335.1	2056	25846.3	30273.9	13891.5	41504.3	52497	37583.3	11199.8	49491.9	0.654897	1.2696	KO-ExT down vs WT-ExT
Q9Z2Y8	Pyridoxal phosphate homeostasis protein OS=Mus musculus OX=10090 GN=Plpbp PE=1 SV=1	Plpbp	1.00747e+06	821361	967768	840787	812587	769345	391836	873581	851860	681046	546125	925436	563698	722007	0.655762	-1.06773	KO-ExT down vs WT-ExT
Q9JKB1	Ubiquitin carboxyl-terminal hydrolase isozyme L3 OS=Mus musculus OX=10090 GN=Uchl3 PE=1 SV=2	Uchl3	345543	387559	277846	507436	491220	426226	379113	285947	304781	353741	315648	521002	421493	479719	0.655792	-1.05575	KO-ExT down vs WT-ExT
Q91WM2	Haloacid dehalogenase-like hydrolase domain-containing 5 OS=Mus musculus OX=10090 GN=Hdhd5 PE=1 SV=1	Hdhd5	57761.1	35757.2	55921.4	78812	16552	28271.9	35268.8	32804.8	49179.3	39287.7	47489.1	37183.3	21308.6	30713.8	0.656354	-1.10806	KO-ExT down vs WT-ExT
Q9DAS9	Guanine nucleotide-binding protein G(I)/G(S)/G(O) subunit gamma-12 OS=Mus musculus OX=10090 GN=Gng12 PE=1 SV=3	Gng12	193829	148809	182606	157165	264887	208608	114030	182419	130002	159370	110339	249850	500613	197509	0.657408	1.10212	KO-ExT down vs WT-ExT
Q5M9L1	60S ribosomal protein L36 OS=Mus musculus OX=10090 GN=Rpl36 PE=2 SV=1	Rpl36	243176	206418	116269	127926	97919.2	89970.5	78605.9	219294	144193	138529	154503	116677	73777.5	170216	0.658972	1.09751	KO-ExT down vs WT-ExT
P03930	ATP synthase protein 8 OS=Mus musculus OX=10090 GN=Mtatp8 PE=1 SV=1	Mtatp8	4.22511e+06	2.27334e+06	5.04458e+06	5.53186e+06	2.33536e+06	2.86417e+06	1.20218e+06	2.64408e+06	2.83375e+06	2.34909e+06	3.28605e+06	2.82893e+06	2.46892e+06	2.77946e+06	0.661665	-1.09764	KO-ExT down vs WT-ExT
P63028	Translationally-controlled tumor protein OS=Mus musculus OX=10090 GN=Tpt1 PE=1 SV=1	Tpt1	2.54331e+06	2.10152e+06	3.2159e+06	3.89676e+06	4.50672e+06	3.05752e+06	1.7681e+06	3.47224e+06	2.17243e+06	2.27509e+06	1.94408e+06	3.6604e+06	2.86773e+06	2.86895e+06	0.662677	-1.07174	KO-ExT down vs WT-ExT
D3Z7H8	Cartilage intermediate layer protein 2 OS=Mus musculus OX=10090 GN=Cilp2 PE=1 SV=1	Cilp2	53706.2	43186.2	75929.3	96835.9	92567.3	94337.2	26380.3	30690.4	14641.5	36857.3	47310.4	104317	222302	65797	0.663975	-1.18525	KO-ExT down vs WT-ExT
Q3UW53	Protein Niban 1 OS=Mus musculus OX=10090 GN=Niban1 PE=1 SV=2	Niban1	44824.3	84898.2	30792.8	30871.1	59447.3	39994.4	66458	34284.8	66984.6	48718.7	58885.9	53619.9	40687.9	68853.1	0.664146	1.08158	KO-ExT down vs WT-ExT
A0A0D9SEG8	Adhesion G protein-coupled receptor E5 OS=Mus musculus OX=10090 GN=Adgre5 PE=1 SV=1	Adgre5	67152.9	45081.4	68463.4	18770.4	38953.4	31858.1	83578.6	32484.2	63875.8	40582	72773.7	34850.5	18872.8	44555.7	0.664299	-1.1226	KO-ExT down vs WT-ExT
Q06770	Corticosteroid-binding globulin OS=Mus musculus OX=10090 GN=Serpina6 PE=1 SV=1	Serpina6	8579.02	9598.1	6385.65	2248.09	64273.7	34159.5	45400.5	5836.88	15878.7	11243	33807	21248.7	29270.9	26739.1	0.664703	1.2575	KO-ExT down vs WT-ExT
Q6PCP5	Mitochondrial fission factor OS=Mus musculus OX=10090 GN=Mff PE=1 SV=1	Mff	11300	13678.8	13051.4	1122.93	8600.15	9301.22	7153.21	8918.42	9671.67	7713.49	4964.18	20959.5	5364.95	11209.5	0.664959	1.18138	KO-ExT down vs WT-ExT
Q9D173	Mitochondrial import receptor subunit TOM7 homolog OS=Mus musculus OX=10090 GN=Tomm7 PE=3 SV=1	Tomm7	91044.1	150506	88651	101776	121733	131859	199562	81950.9	172258	167743	121144	99262.1	45602.5	157538	0.665355	-1.09897	KO-ExT down vs WT-ExT
E9Q9T1	Leucine-rich repeat flightless-interacting protein 1 OS=Mus musculus OX=10090 GN=Lrrfip1 PE=1 SV=2	Lrrfip1	3383.83	3646.22	1868.72	1034.27	15840.8	8774.36	2653.14	7360.2	12600	3780.75	7700.37	16514.3	1608.41	682.389	0.667074	1.27789	KO-ExT down vs WT-ExT
Q9DCH4	Eukaryotic translation initiation factor 3 subunit F OS=Mus musculus OX=10090 GN=Eif3f PE=1 SV=2	Eif3f	74101.3	112929	133226	44523.9	63242.8	67583.3	113717	102088	79860.3	123597	70572.7	79448.1	84598.3	83953.2	0.667297	1.07539	KO-ExT down vs WT-ExT
E9Q1G1	Alpha-aminoadipic semialdehyde dehydrogenase (Fragment) OS=Mus musculus OX=10090 GN=Aldh7a1 PE=1 SV=2	Aldh7a1	89029.9	190118	146056	237383	204988	192188	161144	146629	121115	171951	128660	188242	184696	177863	0.668222	-1.06298	KO-ExT down vs WT-ExT
Q9D8Y1	Transmembrane protein 126A OS=Mus musculus OX=10090 GN=Tmem126a PE=1 SV=1	Tmem126a	57949.1	62061.7	38402.6	4184.62	58964.9	58745.4	72026.5	33678.3	68783.7	50928.8	39037.4	51813.1	29289.1	70893.1	0.668289	1.19284	KO-ExT down vs WT-ExT
Q8BW75	Amine oxidase [flavin-containing] B OS=Mus musculus OX=10090 GN=Maob PE=1 SV=4	Maob	132845	67565	96764	87246.3	57893.5	78025.7	99073.8	76225.6	135415	116908	119962	62530.7	52390.7	122992	0.668709	1.08056	KO-ExT down vs WT-ExT
P60840	Alpha-endosulfine OS=Mus musculus OX=10090 GN=Ensa PE=1 SV=1	Ensa	86662.4	141862	120470	126269	118533	116204	66632.1	134013	68800.2	54712.8	72344.9	195525	86519.7	149097	0.668728	-1.09309	KO-ExT down vs WT-ExT
Q920M5	Coronin-6 OS=Mus musculus OX=10090 GN=Coro6 PE=1 SV=1	Coro6	238495	326286	218774	134472	218644	239122	443255	226527	360872	372081	226896	295086	35745.6	260172	0.669447	-1.15853	KO-ExT down vs WT-ExT
P21956	Lactadherin OS=Mus musculus OX=10090 GN=Mfge8 PE=1 SV=3	Mfge8	23983.8	24306.3	15320.6	11137	66823.4	44537.3	11660.4	23327.7	14097.4	15073.9	13408.8	56505.8	89201.3	32795.9	0.669826	1.17988	KO-ExT down vs WT-ExT
A0A1L1SR11	Tumor protein D53 OS=Mus musculus OX=10090 GN=Tpd52l1 PE=1 SV=1	Tpd52l1	41631.7	34265	44774.6	73882	37665.1	28345.6	25803.3	44860.1	34120.1	35083.9	28602	46136.3	59632.3	50533.1	0.671067	1.07347	KO-ExT down vs WT-ExT
Q9DD02	Protein Hikeshi OS=Mus musculus OX=10090 GN=Hikeshi PE=1 SV=1	Hikeshi	137123	103069	144424	116285	119689	119816	69497	107845	80895.3	82072.5	107063	142827	128801	115807	0.671459	-1.05436	KO-ExT down vs WT-ExT
[truncated: 446 more rows]
