# Supplementary material for: Quantitative Proteomics Identifies Novel Nrf2-Mediated Adaptative Signaling Pathways in Skeletal Muscle Following Exercise Training
Source: Antioxidants (Basel). 2023 Jan 9;12(1):151. doi: 10.3390/antiox12010151 (PMC9854705; doi:10.3390/antiox12010151)
Supplement: Supplementary file 1 [file antioxidants-12-00151-s001.zip › Supplementary Table S3.xls]

## Sheet: Sheet0
© 2000-2022 QIAGEN. All rights reserved.
Ingenuity Canonical Pathways	-log(p-value)	Ratio	z-score	Downregulated	No change	Upregulated	No overlap with dataset	Molecules
Mitochondrial Dysfunction	29.6	0.246	#NUM!	0/171 (0%)	0/171 (0%)	42/171 (25%)	129/171 (75%)	ACO2,ATP5F1C,ATP5PB,ATP5PD,ATP5PO,ATPAF1,CAT,COX5A,COX6A1,COX6B1,Cox6c,CYB5B,CYC1,FIS1,GSR,MAOB,MAPK12,MT-CO1,MT-CO2,MT-CYB,MT-ND1,MT-ND4,NDUFA10,NDUFA11,NDUFA3,NDUFAB1,NDUFB10,NDUFB6,NDUFS1,NDUFS2,NDUFS7,NDUFV1,NDUFV2,OGDH,PARK7,PDHA1,PRDX3,SDHC,SOD2,VDAC1,VDAC2,VDAC3
Sirtuin Signaling Pathway	23.5	0.158	-2.475	0/292 (0%)	0/292 (0%)	46/292 (16%)	246/292 (84%)	ACADL,ACLY,ATP5F1C,ATP5PB,CYC1,GLS,GOT2,IDH2,LDHA,LDHB,MAPK12,MAPK3,MT-CYB,MT-ND1,MT-ND4,NDUFA10,NDUFA11,NDUFA3,NDUFAB1,NDUFB10,NDUFB6,NDUFS1,NDUFS2,NDUFS7,NDUFV1,NDUFV2,NQO1,PDHA1,PFKM,PGAM1,PGAM2,PPID,PRKAA2,SDHC,SIRT5,SLC25A4,SLC2A1,SOD2,TIMM50,TIMM8A,TIMM8B,TOMM40,TUBA8,VDAC1,VDAC2,VDAC3
Oxidative Phosphorylation	20.2	0.252	5.196	0/111 (0%)	0/111 (0%)	28/111 (25%)	83/111 (75%)	ATP5F1C,ATP5PB,ATP5PD,ATP5PO,ATPAF1,COX5A,COX6A1,COX6B1,Cox6c,CYB5B,CYC1,MT-CO1,MT-CO2,MT-CYB,MT-ND1,MT-ND4,NDUFA10,NDUFA11,NDUFA3,NDUFAB1,NDUFB10,NDUFB6,NDUFS1,NDUFS2,NDUFS7,NDUFV1,NDUFV2,SDHC
Protein Ubiquitination Pathway	16.6	0.135	#NUM!	1/275 (0%)	0/275 (0%)	36/275 (13%)	238/275 (87%)	CUL1,ELOC,HSP90AA1,HSP90AB1,HSP90B1,HSPA4,HSPA8,HSPB8,PSMA5,PSMA7,PSMB2,PSMB4,PSMB7,PSMC6,PSMD1,PSMD12,PSMD13,PSMD2,PSMD3,PSMD6,PSMD8,THOP1,UBA1,UBE2D1,UBE2D3,UBE2G2,UBE2K,UBE2L3,UBE2M,UBE2N,UBE2V1,UBE2V2,UBE3A,UCHL1,UCHL3,USP14,USP15
NRF2-mediated Oxidative Stress Response	15.3	0.139	4.123	0/237 (0%)	0/237 (0%)	33/237 (14%)	204/237 (86%)	CAT,CBR1,CCT7,DNAJA2,EPHX1,FTH1,GSR,GSTM1,GSTM3,GSTM4,GSTM5,GSTO1,GSTP1,GSTZ1,HSP90AA1,HSP90AB1,HSP90B1,HSPB8,MAP2K1,MAPK14,MAPK3,MGST3,NQO1,NQO2,NRAS,PRDX1,PRKCA,PRKCQ,RALA,SOD2,TXNRD1,UBE2K,USP14
Inhibition of ARE-Mediated mRNA Degradation Pathway	14.7	0.168	2.138	0/161 (0%)	0/161 (0%)	27/161 (17%)	134/161 (83%)	MAPK12,MAPK14,MAPK3,PPP2CA,PPP2R2A,PRKACA,PRKACB,PRKAG1,PRKAR2A,PSMA5,PSMA7,PSMB2,PSMB4,PSMB7,PSMC6,PSMD1,PSMD12,PSMD13,PSMD2,PSMD3,PSMD6,PSMD8,PTPA,YWHAE,YWHAG,YWHAQ,YWHAZ
Estrogen Receptor Signaling	13.9	0.1	4.796	0/408 (0%)	0/408 (0%)	41/408 (10%)	367/408 (90%)	ATP5F1C,ATP5PB,CACNA1S,CACNA2D1,CAV1,CYC1,EIF4E,GNAS,GNB1,HSP90AA1,HSP90AB1,HSP90B1,MAP2K1,MAPK3,MT-CYB,MT-ND1,MT-ND4,NDUFA10,NDUFA11,NDUFA3,NDUFAB1,NDUFB10,NDUFB6,NDUFS1,NDUFS2,NDUFS7,NDUFV1,NDUFV2,NRAS,PPP1CB,PRKAA2,PRKACA,PRKACB,PRKAG1,PRKAR2A,PRKCA,PRKCQ,RALA,SDHC,SOD2,TFAM
BAG2 Signaling Pathway	13	0.226	0.816	0/84 (0%)	0/84 (0%)	19/84 (23%)	65/84 (77%)	HSP90AA1,HSPA4,HSPA8,MAPK14,MAPK3,PSMA5,PSMA7,PSMB2,PSMB4,PSMB7,PSMC6,PSMD1,PSMD12,PSMD13,PSMD2,PSMD3,PSMD6,PSMD8,UBE2D1
Xenobiotic Metabolism PXR Signaling Pathway	12.7	0.14	2.887	0/193 (0%)	0/193 (0%)	27/193 (14%)	166/193 (86%)	ALDH6A1,ALDH7A1,CAMK2A,CAT,ESD,GSTM1,GSTM3,GSTM4,GSTM5,GSTO1,GSTP1,GSTZ1,HSP90AA1,HSP90AB1,HSP90B1,MAOB,MGST3,PPP1CA,PPP1CB,Ppp1cc,PPP1R7,PRKACA,PRKACB,PRKAG1,PRKAR2A,PRKCA,PRKCQ
Xenobiotic Metabolism Signaling	10.6	0.103	#NUM!	0/290 (0%)	0/290 (0%)	30/290 (10%)	260/290 (90%)	ALDH6A1,ALDH7A1,CAMK2A,CAT,ESD,GSTM1,GSTM3,GSTM4,GSTM5,GSTO1,GSTP1,GSTZ1,HSP90AA1,HSP90AB1,HSP90B1,MAOB,MAP2K1,MAPK12,MAPK14,MAPK3,MGST3,NQO1,NQO2,NRAS,PPP2CA,PPP2R2A,PRKCA,PRKCQ,PTPA,RALA
FAT10 Signaling Pathway	10.4	0.25	#NUM!	0/56 (0%)	0/56 (0%)	14/56 (25%)	42/56 (75%)	PSMA5,PSMA7,PSMB2,PSMB4,PSMB7,PSMC6,PSMD1,PSMD12,PSMD13,PSMD2,PSMD3,PSMD6,PSMD8,UBA1
TCA Cycle II (Eukaryotic)	10.3	0.435	3.162	0/23 (0%)	0/23 (0%)	10/23 (43%)	13/23 (57%)	ACO2,DLD,FH,IDH3A,IDH3B,IDH3G,OGDH,SDHC,SUCLA2,SUCLG1
PFKFB4 Signaling Pathway	10.1	0.271	2.309	0/48 (0%)	0/48 (0%)	13/48 (27%)	35/48 (73%)	AMPD1,FBP2,GNAS,GPI,HK1,HK2,MAP2K1,MAPK3,PFKM,PRKACA,PRKACB,PRKAG1,PRKAR2A
Gluconeogenesis I	9.63	0.385	3.162	0/26 (0%)	0/26 (0%)	10/26 (38%)	16/26 (62%)	ALDOA,ALDOC,ENO1,ENO2,FBP2,GPI,ME1,ME3,PGAM1,PGAM2
HIF1α Signaling	9.58	0.115	3.545	0/208 (0%)	0/208 (0%)	24/208 (12%)	184/208 (88%)	CAMK2A,COPS5,EIF4E,ELOC,GPI,HK1,HK2,HSP90AA1,HSPA4,HSPA8,LDHA,LDHB,MAP2K1,MAPK3,NRAS,PKM,PPP3R1,PRKCA,PRKCQ,RALA,RAN,RPS6,SLC2A1,TF
CDK5 Signaling	9.56	0.158	0.943	0/114 (0%)	0/114 (0%)	18/114 (16%)	96/114 (84%)	GNAS,MAP2K1,MAPK12,MAPK14,MAPK3,NRAS,PPP1CA,PPP1CB,Ppp1cc,PPP1R7,PPP2CA,PPP2R2A,PRKACA,PRKACB,PRKAG1,PRKAR2A,PTPA,RALA
Huntington's Disease Signaling	9.5	0.0989	1.633	0/283 (0%)	0/283 (0%)	28/283 (10%)	255/283 (90%)	ATP5F1C,ATP5PB,CAPN3,CASQ1,CTSD,GLS,GNB1,HSPA4,HSPA8,MAPK3,NAPA,NSF,PRKCA,PRKCQ,PSMA5,PSMA7,PSMB2,PSMB4,PSMB7,PSMC6,PSMD1,PSMD12,PSMD13,PSMD2,PSMD3,PSMD6,PSMD8,SDHC
Hypoxia Signaling in the Cardiovascular System	9.48	0.197	#NUM!	0/76 (0%)	0/76 (0%)	15/76 (20%)	61/76 (80%)	COPS5,HSP90AA1,HSP90AB1,HSP90B1,LDHA,NQO1,UBE2D1,UBE2D3,UBE2G2,UBE2K,UBE2L3,UBE2M,UBE2N,UBE2V1,UBE2V2
Glycolysis I	9.44	0.37	3.162	0/27 (0%)	0/27 (0%)	10/27 (37%)	17/27 (63%)	ALDOA,ALDOC,ENO1,ENO2,FBP2,GPI,PFKM,PGAM1,PGAM2,PKM
Fatty Acid β-oxidation I	9.29	0.306	3.162	0/36 (0%)	0/36 (0%)	11/36 (31%)	25/36 (69%)	ACADM,ACSL1,ECI1,ECI2,HADH,HADHA,HADHB,IVD,SCP2,SLC27A1,TUBA8
Valine Degradation I	9.23	0.429	2.828	0/21 (0%)	0/21 (0%)	9/21 (43%)	12/21 (57%)	ACADSB,ALDH6A1,BCAT2,DBT,DLD,HADHA,HADHB,HIBCH,TUBA8
Xenobiotic Metabolism AHR Signaling Pathway	8.62	0.172	2.324	0/87 (0%)	0/87 (0%)	15/87 (17%)	72/87 (83%)	ALDH6A1,ALDH7A1,GSTM1,GSTM3,GSTM4,GSTM5,GSTO1,GSTP1,GSTZ1,HSP90AA1,HSP90AB1,HSP90B1,MGST3,NQO1,NQO2
Insulin Secretion Signaling Pathway	8.54	0.0956	4.6	0/272 (0%)	0/272 (0%)	26/272 (10%)	246/272 (90%)	ABCC9,CACNA1S,CACNA2D1,CAMK2A,DLD,EIF4E,EIF4G1,GNAS,MAPK12,MAPK14,MAPK3,NAPA,NSF,PDHA1,PDHB,PRKACA,PRKACB,PRKAG1,PRKAR2A,PRKCA,PRKCQ,RYR1,SEC11A,SEC61A2,SLC2A1,SSR4
Glucocorticoid Receptor Signaling	8.48	0.0688	#NUM!	1/581 (0%)	0/581 (0%)	39/581 (7%)	541/581 (93%)	ATP5F1C,ATP5PB,CAV1,CYC1,FGG,HP,HSP90AA1,HSP90AB1,HSP90B1,HSPA4,HSPA8,KRT78,MAP2K1,MAPK12,MAPK14,MAPK3,MT-CYB,MT-ND1,MT-ND4,NDUFA10,NDUFA11,NDUFA3,NDUFAB1,NDUFB10,NDUFB6,NDUFS1,NDUFS2,NDUFS7,NDUFV1,NDUFV2,NRAS,PPP3R1,PRKAA2,PRKACA,PRKACB,PRKAG1,RALA,SDHC,SLC37A4,TFAM
Apelin Adipocyte Signaling Pathway	8.34	0.165	2.138	0/91 (0%)	0/91 (0%)	15/91 (16%)	76/91 (84%)	CAT,Gsta4,GSTM1,GSTP1,GSTZ1,MAPK12,MAPK14,MAPK3,MGST3,PRDX6,PRKAA2,PRKACA,PRKACB,PRKAG1,PRKAR2A
α-Adrenergic Signaling	8.15	0.148	3.317	0/108 (0%)	0/108 (0%)	16/108 (15%)	92/108 (85%)	GNAS,GNB1,MAP2K1,MAPK3,NRAS,PHKB,PHKG1,PRKACA,PRKACB,PRKAG1,PRKAR2A,PRKCA,PRKCQ,PYGL,PYGM,RALA
mTOR Signaling	7.97	0.104	0.832	0/212 (0%)	0/212 (0%)	22/212 (10%)	190/212 (90%)	Cdc42,EIF3C,EIF3E,EIF3F,EIF3H,EIF3M,EIF4E,EIF4G1,MAPK3,NRAS,PPP2CA,PPP2R2A,PRKAA2,PRKAG1,PRKCA,PRKCQ,PTPA,RALA,RHOB,RPS11,RPS16,RPS6
Aryl Hydrocarbon Receptor Signaling	7.97	0.119	0.378	0/159 (0%)	0/159 (0%)	19/159 (12%)	140/159 (88%)	ALDH6A1,ALDH7A1,CTSD,GSTM1,GSTM3,GSTM4,GSTM5,GSTO1,GSTP1,GSTZ1,HSP90AA1,HSP90AB1,HSP90B1,MAPK3,MGST3,NEDD8,NFIC,NQO1,NQO2
Xenobiotic Metabolism General Signaling Pathway	7.94	0.126	4.243	0/143 (0%)	0/143 (0%)	18/143 (13%)	125/143 (87%)	GSTM1,GSTM3,GSTM4,GSTM5,GSTO1,GSTP1,GSTZ1,MAP2K1,MAPK12,MAPK14,MAPK3,MGST3,NQO1,NQO2,NRAS,PRKCA,PRKCQ,RALA
Regulation of eIF4 and p70S6K Signaling	7.85	0.112	0.707	0/179 (0%)	0/179 (0%)	20/179 (11%)	159/179 (89%)	EIF3C,EIF3E,EIF3F,EIF3H,EIF3M,EIF4E,EIF4G1,ITGA7,MAP2K1,MAPK12,MAPK14,MAPK3,NRAS,PPP2CA,PPP2R2A,PTPA,RALA,RPS11,RPS16,RPS6
Synaptic Long Term Potentiation	7.73	0.13	1.698	1/131 (1%)	0/131 (0%)	16/131 (12%)	114/131 (87%)	CAMK2A,GRM7,MAP2K1,MAPK3,NRAS,PPP1CA,PPP1CB,Ppp1cc,PPP1R7,PPP3R1,PRKACA,PRKACB,PRKAG1,PRKAR2A,PRKCA,PRKCQ,RALA
p70S6K Signaling	7.68	0.129	1.508	0/132 (0%)	0/132 (0%)	17/132 (13%)	115/132 (87%)	BCAP31,Ighg2b,IGHM,MAP2K1,MAPK3,NRAS,PPP2CA,PPP2R2A,PRKCA,PRKCQ,PTPA,RALA,RPS6,YWHAE,YWHAG,YWHAQ,YWHAZ
Nitric Oxide Signaling in the Cardiovascular System	7.54	0.134	2.84	0/119 (0%)	0/119 (0%)	16/119 (13%)	103/119 (87%)	ATP2A1,CACNA1S,CACNA2D1,CAV1,HSP90AA1,HSP90AB1,HSP90B1,KNG1,MAP2K1,MAPK3,PRKACA,PRKACB,PRKAG1,PRKAR2A,PRKCA,PRKCQ
EIF2 Signaling	7.54	0.0982	3.051	0/224 (0%)	0/224 (0%)	22/224 (10%)	202/224 (90%)	EIF3C,EIF3E,EIF3F,EIF3H,EIF3M,EIF4E,EIF4G1,MAP2K1,MAPK3,NRAS,PPP1CA,PPP1CB,Ppp1cc,RALA,RPL31,RPL7,RPL7A,RPLP0,RPS11,RPS16,RPS6,WARS1
Xenobiotic Metabolism CAR Signaling Pathway	7.41	0.105	2.683	0/190 (0%)	0/190 (0%)	20/190 (11%)	170/190 (89%)	ALDH6A1,ALDH7A1,GSTM1,GSTM3,GSTM4,GSTM5,GSTO1,GSTP1,GSTZ1,HSP90AA1,HSP90AB1,HSP90B1,MAP2K1,MAPK3,MGST3,PPP2CA,PPP2R2A,PRKCA,PRKCQ,PTPA
Insulin Receptor Signaling	7.3	0.121	1.698	0/140 (0%)	0/140 (0%)	17/140 (12%)	123/140 (88%)	ACLY,CRK,EIF4E,INPPL1,MAP2K1,MAPK3,NRAS,PPP1CA,PPP1CB,Ppp1cc,PPP1R7,PRKACA,PRKACB,PRKAG1,PRKAR2A,PTPN11,RALA
Dopamine Receptor Signaling	7.3	0.165	2	0/79 (0%)	0/79 (0%)	13/79 (16%)	66/79 (84%)	COMT,MAOB,PPP1CA,PPP1CB,Ppp1cc,PPP1R7,PPP2CA,PPP2R2A,PRKACA,PRKACB,PRKAG1,PRKAR2A,PTPA
PPARα/RXRα Activation	7.22	0.103	0.894	0/195 (0%)	0/195 (0%)	20/195 (10%)	175/195 (90%)	ACADL,CD36,GNAS,GOT2,GPD1,HSP90AA1,HSP90AB1,HSP90B1,MAP2K1,MAPK14,MAPK3,NRAS,PRKAA2,PRKACA,PRKACB,PRKAG1,PRKAR2A,PRKCA,RALA,SLC27A1
ERK/MAPK Signaling	7.15	0.0972	1.213	0/216 (0%)	0/216 (0%)	21/216 (10%)	195/216 (90%)	CRK,EIF4E,ITGA7,MAP2K1,MAPK3,NRAS,PPP1CA,PPP1CB,PPP1R7,PPP2CA,PPP2R2A,PRKACA,PRKACB,PRKAG1,PRKAR2A,PRKCA,PTPA,RALA,YWHAG,YWHAQ,YWHAZ
G Beta Gamma Signaling	7.04	0.124	4	0/129 (0%)	0/129 (0%)	16/129 (12%)	113/129 (88%)	CACNA1S,CACNA2D1,CAV1,CAV2,CAV3,GNAS,GNB1,MAPK3,NRAS,PRKACA,PRKACB,PRKAG1,PRKAR2A,PRKCA,PRKCQ,RALA
Glutathione-mediated Detoxification	6.75	0.243	3	0/37 (0%)	0/37 (0%)	9/37 (24%)	28/37 (76%)	Gsta4,GSTM1,GSTM3,GSTM4,GSTM5,GSTO1,GSTP1,GSTZ1,MGST3
Protein Kinase A Signaling	6.57	0.0709	2.646	0/409 (0%)	0/409 (0%)	29/409 (7%)	380/409 (93%)	ACP1,CAMK2A,GNAS,GNB1,MAP2K1,MAPK3,PHKB,PHKG1,PPP1CA,PPP1CB,Ppp1cc,PPP1R7,PPP3R1,PRKACA,PRKACB,PRKAG1,PRKAR2A,PRKCA,PRKCQ,PTPN11,PYGL,PYGM,RYR1,TIMM50,TTN,YWHAE,YWHAG,YWHAQ,YWHAZ
14-3-3-mediated Signaling	6.35	0.118	3.317	0/127 (0%)	0/127 (0%)	15/127 (12%)	112/127 (88%)	MAP2K1,MAPK12,MAPK3,NRAS,PRKCA,PRKCQ,RALA,TUBA8,TUBB,TUBB2B,TUBB3,YWHAE,YWHAG,YWHAQ,YWHAZ
CLEAR Signaling Pathway	6.29	0.0807	0.626	0/285 (0%)	0/285 (0%)	23/285 (8%)	262/285 (92%)	ATP6V1A,ATP6V1E1,CTSD,MAPK12,MAPK14,MAPK3,NRAS,PPP2CA,PPP2R2A,PPP3R1,PRKAA2,PRKAG1,PRKCA,PRKCQ,PSAP,PTPA,RALA,RRAGD,VPS35,YWHAE,YWHAG,YWHAQ,YWHAZ
Dopamine-DARPP32 Feedback in cAMP Signaling	6.29	0.0984	2	0/183 (0%)	0/183 (0%)	18/183 (10%)	165/183 (90%)	ATP2A1,CACNA1S,CACNA2D1,GNAS,PPP1CA,PPP1CB,Ppp1cc,PPP1R7,PPP2CA,PPP2R2A,PPP3R1,PRKACA,PRKACB,PRKAG1,PRKAR2A,PRKCA,PRKCQ,PTPA
HIPPO signaling	6.04	0.141	-2.646	0/85 (0%)	0/85 (0%)	12/85 (14%)	73/85 (86%)	CUL1,PPP1CA,PPP1CB,Ppp1cc,PPP1R7,PPP2CA,PPP2R2A,PTPA,YWHAE,YWHAG,YWHAQ,YWHAZ
IGF-1 Signaling	5.87	0.125	3	0/104 (0%)	0/104 (0%)	13/104 (13%)	91/104 (88%)	MAP2K1,MAPK3,NRAS,PRKACA,PRKACB,PRKAG1,PRKAR2A,PTPN11,RALA,YWHAE,YWHAG,YWHAQ,YWHAZ
Phagosome Maturation	5.79	0.101	#NUM!	0/159 (0%)	0/159 (0%)	16/159 (10%)	143/159 (90%)	ATP6V1A,ATP6V1E1,CALR,CANX,CTSD,CTSZ,DYNC1H1,NAPA,NSF,PRDX1,PRDX2,PRDX6,TUBA8,TUBB,TUBB2B,TUBB3
AMPK Signaling	5.66	0.082	2	0/244 (0%)	0/244 (0%)	20/244 (8%)	224/244 (92%)	AK1,AK2,CAB39,CPT2,GNAS,GNB1,MAPK12,MAPK14,PFKM,PPM1B,PPP2CA,PPP2R2A,PRKAA2,PRKACA,PRKACB,PRKAG1,PRKAR2A,PTPA,SLC2A1,STIM1
Isoleucine Degradation I	5.56	0.333	2.236	0/18 (0%)	0/18 (0%)	6/18 (33%)	12/18 (67%)	ACADSB,BCAT2,DLD,HADHA,HADHB,TUBA8
Dilated Cardiomyopathy Signaling Pathway	5.5	0.101	1.941	0/148 (0%)	0/148 (0%)	15/148 (10%)	133/148 (90%)	ABCC9,CACNA1S,CACNA2D1,CAMK2A,DMD,GNAS,MAPK12,MAPK14,MAPK3,PRKACA,PRKACB,PRKAG1,PRKAR2A,PTPN11,TTN
tRNA Charging	5.46	0.205	2.828	0/39 (0%)	0/39 (0%)	8/39 (21%)	31/39 (79%)	GARS1,HARS1,IARS1,LARS1,Qars,SARS1,VARS1,WARS1
Glutathione Redox Reactions I	5.46	0.25	2.449	0/28 (0%)	0/28 (0%)	7/28 (25%)	21/28 (75%)	GSR,Gsta4,GSTM1,GSTP1,GSTZ1,MGST3,PRDX6
GNRH Signaling	5.35	0.0885	3.873	0/192 (0%)	0/192 (0%)	17/192 (9%)	175/192 (91%)	CACNA1S,CACNA2D1,CAMK2A,GNAS,GNB1,MAP2K1,MAPK12,MAPK14,MAPK3,NRAS,PRKACA,PRKACB,PRKAG1,PRKAR2A,PRKCA,PRKCQ,RALA
Integrin Signaling	5.34	0.0845	3	0/213 (0%)	0/213 (0%)	18/213 (8%)	195/213 (92%)	ACTR3,ARF6,ARPC3,CAPN3,CAV1,Cdc42,CRK,ITGA7,MAP2K1,MAPK3,NRAS,PARVB,PFN1,PFN2,PPP1CB,RALA,RHOB,TTN
Neuregulin Signaling	5.29	0.111	2.828	0/117 (0%)	0/117 (0%)	13/117 (11%)	104/117 (89%)	CRK,HSP90AA1,HSP90AB1,HSP90B1,ITGA7,MAP2K1,MAPK3,NRAS,PRKCA,PRKCQ,PTPN11,RALA,RPS6
Epithelial Adherens Junction Signaling	5.19	0.0955	1.291	0/157 (0%)	0/157 (0%)	15/157 (10%)	142/157 (90%)	ACTR3,ARPC3,CRK,DIAPH1,NRAS,PPP2CA,PPP2R2A,PRKAA2,PRKAG1,PTPA,RALA,YWHAE,YWHAG,YWHAQ,YWHAZ
Gap Junction Signaling	5.17	0.0859	#NUM!	0/198 (0%)	0/198 (0%)	17/198 (9%)	181/198 (91%)	CAV1,GNAS,MAP2K1,MAPK3,NRAS,PPP3R1,PRKACA,PRKACB,PRKAG1,PRKAR2A,PRKCA,PRKCQ,RALA,TUBA8,TUBB,TUBB2B,TUBB3
Cardiac β-adrenergic Signaling	5.15	0.0899	0	0/178 (0%)	0/178 (0%)	16/178 (9%)	162/178 (91%)	ATP2A1,CACNA1S,CACNA2D1,GNAS,GNB1,PPP1CA,PPP1CB,Ppp1cc,PPP1R7,PPP2CA,PPP2R2A,PRKACA,PRKACB,PRKAG1,PRKAR2A,PTPA
PI3K/AKT Signaling	5.14	0.0854	2	0/199 (0%)	0/199 (0%)	17/199 (9%)	182/199 (91%)	EIF4E,HSP90AA1,HSP90AB1,HSP90B1,INPPL1,ITGA7,MAP2K1,MAPK3,NRAS,PPP2CA,PPP2R2A,PTPA,RALA,YWHAE,YWHAG,YWHAQ,YWHAZ
eNOS Signaling	5.12	0.0943	1.508	0/159 (0%)	0/159 (0%)	15/159 (9%)	144/159 (91%)	CAV1,GNAS,HSP90AA1,HSP90AB1,HSP90B1,HSPA4,HSPA8,KNG1,PRKAA2,PRKACA,PRKACB,PRKAG1,PRKAR2A,PRKCA,PRKCQ
Role of NFAT in Cardiac Hypertrophy	5.09	0.0811	4.243	0/222 (0%)	0/222 (0%)	18/222 (8%)	204/222 (92%)	CACNA1S,CACNA2D1,CAMK2A,GNAS,GNB1,MAP2K1,MAPK12,MAPK14,MAPK3,NRAS,PPP3R1,PRKACA,PRKACB,PRKAG1,PRKAR2A,PRKCA,PRKCQ,RALA
Acetyl-CoA Biosynthesis I (Pyruvate Dehydrogenase Complex)	4.95	0.571	2	0/7 (0%)	0/7 (0%)	4/7 (57%)	3/7 (43%)	DBT,DLD,PDHA1,PDHB
Senescence Pathway	4.91	0.0707	3.578	0/297 (0%)	0/297 (0%)	21/297 (7%)	276/297 (93%)	CACNA1S,CACNA2D1,CAPN3,CAT,DLD,EIF4E,MAP2K1,MAPK12,MAPK14,MAPK3,NRAS,PDHA1,PDHB,PDK2,PPP1CA,PPP2CA,PPP2R2A,PPP3R1,PTPA,RALA,SOD2
Production of Nitric Oxide and Reactive Oxygen Species in Macrophages	4.76	0.0838	0.258	0/191 (0%)	0/191 (0%)	16/191 (8%)	175/191 (92%)	CAT,Cdc42,MAP2K1,MAPK12,MAPK14,MAPK3,PCYOX1,PPP1CA,PPP1CB,PPP1R7,PPP2CA,PPP2R2A,PRKCA,PRKCQ,PTPA,RHOB
Oxytocin Signaling Pathway	4.74	0.0712	3.578	0/281 (0%)	0/281 (0%)	20/281 (7%)	261/281 (93%)	ABCC9,ATP2B1,CACNA1S,CACNA2D1,CD36,GNB1,MAPK12,MAPK14,MAPK3,NRAS,PPP1CB,PPP3R1,PRKAA2,PRKACA,PRKACB,PRKAG1,PRKAR2A,PRKCA,PRKCQ,RALA
Melanocyte Development and Pigmentation Signaling	4.61	0.112	3.317	0/98 (0%)	0/98 (0%)	11/98 (11%)	87/98 (89%)	CRK,GNAS,MAP2K1,MAPK3,NRAS,PRKACA,PRKACB,PRKAG1,PRKAR2A,PTPN11,RALA
UVC-Induced MAPK Signaling	4.55	0.157	2.828	0/51 (0%)	0/51 (0%)	8/51 (16%)	43/51 (84%)	MAP2K1,MAPK12,MAPK14,MAPK3,NRAS,PRKCA,PRKCQ,RALA
Amyloid Processing	4.55	0.157	2	0/51 (0%)	0/51 (0%)	8/51 (16%)	43/51 (84%)	CAPN3,MAPK12,MAPK14,MAPK3,PRKACA,PRKACB,PRKAG1,PRKAR2A
Necroptosis Signaling Pathway	4.54	0.0892	3.207	0/157 (0%)	0/157 (0%)	14/157 (9%)	143/157 (91%)	CAMK2A,CAPN3,PPID,PPP3R1,PYGL,SLC25A3,SLC25A4,TIMM50,TIMM8A,TIMM8B,TOMM40,VDAC1,VDAC2,VDAC3
White Adipose Tissue Browning Pathway	4.51	0.0942	3.464	0/138 (0%)	0/138 (0%)	13/138 (9%)	125/138 (91%)	CACNA1S,CACNA2D1,GNAS,LDHA,LDHB,MAPK12,MAPK14,PRKAA2,PRKACA,PRKACB,PRKAG1,PRKAR2A,SLC16A1
Remodeling of Epithelial Adherens Junctions	4.44	0.132	#NUM!	0/68 (0%)	0/68 (0%)	9/68 (13%)	59/68 (87%)	ACTR3,ARF6,ARPC3,MAPRE3,RALA,TUBA8,TUBB,TUBB2B,TUBB3
RAN Signaling	4.41	0.294	2.236	0/17 (0%)	0/17 (0%)	5/17 (29%)	12/17 (71%)	CSE1L,KPNA4,KPNA6,RAN,RANBP1
Renin-Angiotensin Signaling	4.39	0.0984	3.464	0/122 (0%)	0/122 (0%)	12/122 (10%)	110/122 (90%)	MAP2K1,MAPK12,MAPK14,MAPK3,NRAS,PRKACA,PRKACB,PRKAG1,PRKAR2A,PRKCA,PRKCQ,RALA
PDGF Signaling	4.37	0.116	1.265	0/86 (0%)	0/86 (0%)	10/86 (12%)	76/86 (88%)	ACP1,CAV1,CAV3,CRK,INPPL1,MAP2K1,MAPK3,NRAS,PRKCA,RALA
Sertoli Cell-Sertoli Cell Junction Signaling	4.36	0.0777	#NUM!	0/206 (0%)	0/206 (0%)	16/206 (8%)	190/206 (92%)	ITGA7,MAP2K1,MAP3K20,MAPK12,MAPK14,MAPK3,NRAS,PRKACA,PRKACB,PRKAG1,PRKAR2A,RALA,TUBA8,TUBB,TUBB2B,TUBB3
Acute Phase Response Signaling	4.34	0.0811	3.606	0/185 (0%)	0/185 (0%)	15/185 (8%)	170/185 (92%)	CFB,FGB,FGG,HP,HPX,ITIH4,MAP2K1,MAPK12,MAPK14,MAPK3,NRAS,PTPN11,RALA,SOD2,TF
BMP signaling pathway	4.33	0.115	3.162	0/87 (0%)	0/87 (0%)	10/87 (11%)	77/87 (89%)	MAP2K1,MAPK12,MAPK14,MAPK3,NRAS,PRKACA,PRKACB,PRKAG1,PRKAR2A,RALA
Melatonin Signaling	4.24	0.125	2.333	0/72 (0%)	0/72 (0%)	9/72 (13%)	63/72 (88%)	CAMK2A,MAP2K1,MAPK3,PRKACA,PRKACB,PRKAG1,PRKAR2A,PRKCA,PRKCQ
Androgen Signaling	4.19	0.0828	2.714	0/169 (0%)	0/169 (0%)	14/169 (8%)	155/169 (92%)	CACNA1S,CACNA2D1,CALR,GNAS,GNB1,HSP90AA1,HSPA4,MAPK3,PRKACA,PRKACB,PRKAG1,PRKAR2A,PRKCA,PRKCQ
3-phosphoinositide Degradation	4.18	0.0785	3.317	0/191 (0%)	0/191 (0%)	15/191 (8%)	176/191 (92%)	ACP1,EPHX2,INPPL1,MDP1,MTM1,PPP1CA,PPP1CB,Ppp1cc,PPP1R7,PPP2CA,PPP2R2A,PPP3R1,PPP5C,PTPA,PTPN11
Cardiac Hypertrophy Signaling	4.17	0.0692	4	0/260 (0%)	0/260 (0%)	18/260 (7%)	242/260 (93%)	CACNA1S,CACNA2D1,Cdc42,EIF4E,GNAS,GNB1,MAP2K1,MAPK12,MAPK14,MAPK3,NRAS,PPP3R1,PRKACA,PRKACB,PRKAG1,PRKAR2A,RALA,RHOB
Corticotropin Releasing Hormone Signaling	4.1	0.0861	2.496	0/151 (0%)	0/151 (0%)	13/151 (9%)	138/151 (91%)	CACNA1S,CACNA2D1,GNAS,MAP2K1,MAPK12,MAPK14,MAPK3,PRKACA,PRKACB,PRKAG1,PRKAR2A,PRKCA,PRKCQ
Synaptic Long Term Depression	4.08	0.0769	1.604	1/195 (1%)	0/195 (0%)	14/195 (7%)	180/195 (92%)	CACNA1S,CACNA2D1,GNAS,GRM7,MAP2K1,MAPK3,NRAS,PPP2CA,PPP2R2A,PRDX6,PRKCA,PRKCQ,PTPA,RALA,RYR1
Circadian Rhythm Signaling	4	0.0672	#NUM!	0/268 (0%)	0/268 (0%)	18/268 (7%)	250/268 (93%)	CACNA1S,CACNA2D1,CAMK2A,EIF4E,GNAS,GNB1,MAP2K1,MAPK3,NRAS,PRKAA2,PRKACA,PRKACB,PRKAG1,PRKAR2A,PRKCA,PRKCQ,RALA,RYR1
Glutaryl-CoA Degradation	3.92	0.238	2	0/21 (0%)	0/21 (0%)	5/21 (24%)	16/21 (76%)	HADH,HADHA,HADHB,PARK7,TUBA8
D-myo-inositol (1,4,5,6)-Tetrakisphosphate Biosynthesis	3.92	0.0782	3	0/179 (0%)	0/179 (0%)	14/179 (8%)	165/179 (92%)	ACP1,EPHX2,INPPL1,MDP1,PPP1CA,PPP1CB,Ppp1cc,PPP1R7,PPP2CA,PPP2R2A,PPP3R1,PPP5C,PTPA,PTPN11
D-myo-inositol (3,4,5,6)-tetrakisphosphate Biosynthesis	3.92	0.0782	3	0/179 (0%)	0/179 (0%)	14/179 (8%)	165/179 (92%)	ACP1,EPHX2,INPPL1,MDP1,PPP1CA,PPP1CB,Ppp1cc,PPP1R7,PPP2CA,PPP2R2A,PPP3R1,PPP5C,PTPA,PTPN11
Axonal Guidance Signaling	3.91	0.0531	#NUM!	0/508 (0%)	0/508 (0%)	27/508 (5%)	481/508 (95%)	ACTR3,ARPC3,COPS5,CRK,EIF4E,GNAS,GNB1,ITGA7,MAP2K1,MAPK3,NRAS,PFN1,PFN2,PMPCA,PPP3R1,PRKACA,PRKACB,PRKAG1,PRKAR2A,PRKCA,PRKCQ,PTPN11,RALA,TUBA8,TUBB,TUBB2B,TUBB3
Renal Cell Carcinoma Signaling	3.88	0.113	2.449	0/80 (0%)	0/80 (0%)	9/80 (11%)	71/80 (89%)	CRK,ELOC,FH,MAP2K1,MAPK3,NRAS,PTPN11,RALA,SLC2A1
Chemokine Signaling	3.88	0.113	2.333	0/80 (0%)	0/80 (0%)	9/80 (11%)	71/80 (89%)	CAMK2A,MAP2K1,MAPK12,MAPK14,MAPK3,NRAS,PPP1CB,PRKCA,RALA
Opioid Signaling Pathway	3.77	0.0643	4.243	0/280 (0%)	0/280 (0%)	18/280 (6%)	262/280 (94%)	CACNA1S,CACNA2D1,CAMK2A,GNAS,GNB1,MAP2K1,MAPK12,MAPK3,NRAS,PPP3R1,PRKACA,PRKACB,PRKAG1,PRKAR2A,PRKCA,PRKCQ,RALA,RYR1
UVB-Induced MAPK Signaling	3.62	0.135	2.646	0/52 (0%)	0/52 (0%)	7/52 (13%)	45/52 (87%)	EIF4E,MAP2K1,MAPK12,MAPK14,MAPK3,PRKCA,PRKCQ
Autophagy	3.61	0.0698	3.873	0/215 (0%)	0/215 (0%)	15/215 (7%)	200/215 (93%)	ARL8B,MAP2K1,MAPK12,MAPK3,PPP2CA,PPP2R2A,PPP3R1,PRKAA2,PRKACA,PRKACB,PRKAG1,PRKAR2A,PRKCQ,PTPA,RALA
Endocannabinoid Developing Neuron Pathway	3.58	0.0866	2.646	0/127 (0%)	0/127 (0%)	11/127 (9%)	116/127 (91%)	GNB1,MAP2K1,MAPK12,MAPK14,MAPK3,NRAS,PRKACA,PRKACB,PRKAG1,PRKAR2A,RALA
Rapoport-Luebering Glycolytic Shunt	3.58	0.5	#NUM!	0/6 (0%)	0/6 (0%)	3/6 (50%)	3/6 (50%)	PGAM1,PGAM2,TIGAR
Telomerase Signaling	3.57	0.0935	1.265	0/107 (0%)	0/107 (0%)	10/107 (9%)	97/107 (91%)	HSP90AA1,HSP90AB1,HSP90B1,MAP2K1,MAPK3,NRAS,PPP2CA,PPP2R2A,PTPA,RALA
Endocannabinoid Neuronal Synapse Pathway	3.56	0.0805	0.577	0/149 (0%)	0/149 (0%)	12/149 (8%)	137/149 (92%)	CACNA1S,CACNA2D1,GNB1,MAPK12,MAPK14,MAPK3,NDUFS2,PPP3R1,PRKACA,PRKACB,PRKAG1,PRKAR2A
Calcium Signaling	3.55	0.0688	3.207	0/218 (0%)	0/218 (0%)	15/218 (7%)	203/218 (93%)	ATP2A1,ATP2B1,CACNA1S,CACNA2D1,CALR,CAMK2A,CASQ1,MAPK3,PPP3R1,PRKACA,PRKACB,PRKAG1,PRKAR2A,RYR1,TRDN
D-myo-inositol-5-phosphate Metabolism	3.53	0.0718	3	0/195 (0%)	0/195 (0%)	14/195 (7%)	181/195 (93%)	ACP1,EPHX2,INPPL1,MDP1,PPP1CA,PPP1CB,Ppp1cc,PPP1R7,PPP2CA,PPP2R2A,PPP3R1,PPP5C,PTPA,PTPN11
Ceramide Signaling	3.49	0.1	2.828	0/90 (0%)	0/90 (0%)	9/90 (10%)	81/90 (90%)	CNKSR1,CTSD,MAP2K1,MAPK3,NRAS,PPP2CA,PPP2R2A,PTPA,RALA
Netrin Signaling	3.47	0.111	2.828	0/72 (0%)	0/72 (0%)	8/72 (11%)	64/72 (89%)	CACNA1S,CACNA2D1,PPP3R1,PRKACA,PRKACB,PRKAG1,PRKAR2A,RYR1
fMLP Signaling in Neutrophils	3.47	0.084	3.317	0/131 (0%)	0/131 (0%)	11/131 (8%)	120/131 (92%)	ACTR3,ARPC3,GNAS,GNB1,MAP2K1,MAPK3,NRAS,PPP3R1,PRKCA,PRKCQ,RALA
Type II Diabetes Mellitus Signaling	3.46	0.0784	1.414	0/153 (0%)	0/153 (0%)	12/153 (8%)	141/153 (92%)	ACSL1,CACNA1S,CACNA2D1,CD36,MAPK12,MAPK3,PKM,PRKAA2,PRKAG1,PRKCA,PRKCQ,SLC27A1
Ferroptosis Signaling Pathway	3.44	0.0833	1.897	0/132 (0%)	0/132 (0%)	11/132 (8%)	121/132 (92%)	ARF6,FTH1,MAP2K1,MAPK3,NRAS,PRKAA2,PRKAG1,RALA,TF,TXNRD1,VDAC2
P2Y Purigenic Receptor Signaling Pathway	3.41	0.0827	3.317	0/133 (0%)	0/133 (0%)	11/133 (8%)	122/133 (92%)	GNB1,MAP2K1,MAPK3,NRAS,PRKACA,PRKACB,PRKAG1,PRKAR2A,PRKCA,PRKCQ,RALA
Role of MAPK Signaling in Promoting the Pathogenesis of Influenza	3.38	0.0885	3	0/113 (0%)	0/113 (0%)	10/113 (9%)	103/113 (91%)	ATP6V1A,ATP6V1E1,MAP2K1,MAPK12,MAPK14,MAPK3,NRAS,PRDX6,PRKCA,RALA
HER-2 Signaling in Breast Cancer	3.36	0.0661	0.258	0/227 (0%)	0/227 (0%)	15/227 (7%)	212/227 (93%)	ARF6,COPS6,COX5A,COX6A1,COX6B1,Cox6c,MAP2K1,MAPK3,MT-CO1,MT-CO2,NRAS,PRKCA,PRKCQ,RALA,RPS6
CCR3 Signaling in Eosinophils	3.35	0.0815	3	0/135 (0%)	0/135 (0%)	11/135 (8%)	124/135 (92%)	GNAS,GNB1,MAP2K1,MAPK12,MAPK14,MAPK3,NRAS,PPP1CB,PRKCA,PRKCQ,RALA
LPS/IL-1 Mediated Inhibition of RXR Function	3.32	0.063	#NUM!	1/254 (0%)	0/254 (0%)	15/254 (6%)	238/254 (94%)	ACSL1,ALDH6A1,ALDH7A1,CAT,CPT2,FABP1,GSTM1,GSTM3,GSTM4,GSTM5,GSTO1,GSTP1,GSTZ1,MAOB,MGST3,SLC27A1
3-phosphoinositide Biosynthesis	3.32	0.0683	3	0/205 (0%)	0/205 (0%)	14/205 (7%)	191/205 (93%)	ACP1,EPHX2,INPPL1,MDP1,PPP1CA,PPP1CB,Ppp1cc,PPP1R7,PPP2CA,PPP2R2A,PPP3R1,PPP5C,PTPA,PTPN11
Parkinson's Signaling	3.32	0.25	#NUM!	1/16 (6%)	0/16 (0%)	3/16 (19%)	12/16 (75%)	MAPK12,MAPK14,PARK7,UCHL1
Tryptophan Degradation III (Eukaryotic)	3.3	0.179	2	0/28 (0%)	0/28 (0%)	5/28 (18%)	23/28 (82%)	HADH,HADHA,HADHB,PARK7,TUBA8
Role of Tissue Factor in Cancer	3.29	0.0862	#NUM!	0/116 (0%)	0/116 (0%)	10/116 (9%)	106/116 (91%)	EIF4E,FGB,FGG,MAPK12,MAPK14,MAPK3,NRAS,PRKCA,PTPN11,RALA
IL-7 Signaling Pathway	3.24	0.103	2.828	0/78 (0%)	0/78 (0%)	8/78 (10%)	70/78 (90%)	IGHG1,Ighg2b,Ighg2c,IGHM,MAPK12,MAPK14,MAPK3,SLC2A1
Fc Epsilon RI Signaling	3.23	0.0847	2.53	0/118 (0%)	0/118 (0%)	10/118 (8%)	108/118 (92%)	INPPL1,MAP2K1,MAPK12,MAPK14,MAPK3,NRAS,PRKCA,PRKCQ,PTPN11,RALA
Gαi Signaling	3.22	0.0786	0	1/140 (1%)	0/140 (0%)	10/140 (7%)	129/140 (92%)	CAV1,GNAS,GNB1,GRM7,MAPK3,NRAS,PRKACA,PRKACB,PRKAG1,PRKAR2A,RALA
Cholecystokinin/Gastrin-mediated Signaling	3.2	0.084	3	0/119 (0%)	0/119 (0%)	10/119 (8%)	109/119 (92%)	Cdc42,MAP2K1,MAPK12,MAPK14,MAPK3,NRAS,PRKCA,PRKCQ,RALA,RHOB
Hepatic Fibrosis Signaling Pathway	3.2	0.0523	2.065	0/421 (0%)	0/421 (0%)	22/421 (5%)	399/421 (95%)	CACNA1S,CACNA2D1,Cdc42,FTH1,ITGA7,MAP2K1,MAPK12,MAPK14,MAPK3,NRAS,PRKACA,PRKACB,PRKAG1,PRKAR2A,PRKCA,PRKCQ,RALA,RHOB,SDHC,SOD2,TF,TTN
Apelin Endothelial Signaling Pathway	3.19	0.078	3.162	0/141 (0%)	0/141 (0%)	11/141 (8%)	130/141 (92%)	GNAS,GNB1,MAP2K1,MAPK12,MAPK3,NRAS,PRKAA2,PRKAG1,PRKCA,PRKCQ,RALA
Superoxide Radicals Degradation	3.15	0.375	#NUM!	0/8 (0%)	0/8 (0%)	3/8 (38%)	5/8 (63%)	CAT,NQO1,SOD2
Synaptogenesis Signaling Pathway	3.12	0.0568	3	1/317 (0%)	0/317 (0%)	17/317 (5%)	299/317 (94%)	ACTR3,ARPC3,CACNA2D1,CAMK2A,CRK,GRM7,HSPA8,MAPK14,MAPK3,NAP1L4,NAPA,NRAS,NSF,PRKACA,PRKACB,PRKAG1,PRKAR2A,RALA
Neuropathic Pain Signaling In Dorsal Horn Neurons	3.12	0.0891	2.333	1/101 (1%)	0/101 (0%)	8/101 (8%)	92/101 (91%)	CAMK2A,GRM7,MAPK3,PRKACA,PRKACB,PRKAG1,PRKAR2A,PRKCA,PRKCQ
Thrombopoietin Signaling	3.1	0.111	2.646	0/63 (0%)	0/63 (0%)	7/63 (11%)	56/63 (89%)	MAP2K1,MAPK3,NRAS,PRKCA,PRKCQ,PTPN11,RALA
Apelin Pancreas Signaling Pathway	3.1	0.13	-0.816	0/46 (0%)	0/46 (0%)	6/46 (13%)	40/46 (87%)	MAPK12,PRKAA2,PRKACA,PRKACB,PRKAG1,PRKAR2A
FLT3 Signaling in Hematopoietic Progenitor Cells	3.09	0.0976	2.828	0/82 (0%)	0/82 (0%)	8/82 (10%)	74/82 (90%)	EIF4E,MAP2K1,MAPK12,MAPK14,MAPK3,NRAS,PTPN11,RALA
Role of MAPK Signaling in the Pathogenesis of Influenza	3.09	0.0976	#NUM!	0/82 (0%)	0/82 (0%)	8/82 (10%)	74/82 (90%)	MAP2K1,MAPK12,MAPK14,MAPK3,NRAS,PRDX6,PRKCA,RALA
CXCR4 Signaling	3.07	0.071	3.317	0/169 (0%)	0/169 (0%)	12/169 (7%)	157/169 (93%)	Cdc42,CRK,GNAS,GNB1,MAP2K1,MAPK12,MAPK3,NRAS,PRKCA,PRKCQ,RALA,RHOB
Glioma Signaling	3.06	0.0806	2.646	0/124 (0%)	0/124 (0%)	10/124 (8%)	114/124 (92%)	CAMK2A,IDH2,IDH3B,IDH3G,MAP2K1,MAPK3,NRAS,PRKCA,PRKCQ,RALA
nNOS Signaling in Neurons	3.05	0.128	#NUM!	0/47 (0%)	0/47 (0%)	6/47 (13%)	41/47 (87%)	CAMK2A,CAPN3,PFKM,PPP3R1,PRKCA,PRKCQ
Germ Cell-Sertoli Cell Junction Signaling	3.02	0.0702	#NUM!	0/171 (0%)	0/171 (0%)	12/171 (7%)	159/171 (93%)	Cdc42,MAP2K1,MAPK12,MAPK14,MAPK3,NRAS,RALA,RHOB,TUBA8,TUBB,TUBB2B,TUBB3
Actin Cytoskeleton Signaling	3.02	0.0612	2.887	0/245 (0%)	0/245 (0%)	15/245 (6%)	230/245 (94%)	ACTR3,ARPC3,CRK,DIAPH1,ITGA7,KNG1,MAP2K1,MAPK3,MSN,NRAS,PFN1,PFN2,PPP1CB,RALA,TTN
LPS-stimulated MAPK Signaling	2.99	0.0941	2.828	0/85 (0%)	0/85 (0%)	8/85 (9%)	77/85 (91%)	MAP2K1,MAPK12,MAPK14,MAPK3,NRAS,PRKCA,PRKCQ,RALA
Leucine Degradation I	2.98	0.333	#NUM!	0/9 (0%)	0/9 (0%)	3/9 (33%)	6/9 (67%)	ACADM,BCAT2,IVD
NAD Signaling Pathway	2.95	0.0728	3.317	0/151 (0%)	0/151 (0%)	11/151 (7%)	140/151 (93%)	ACADL,ACADM,ETFA,IDH2,LDHA,LDHB,PRKAA2,PRKAG1,RYR1,SIRT5,SOD2
Thrombin Signaling	2.92	0.0622	3.317	0/225 (0%)	0/225 (0%)	14/225 (6%)	211/225 (94%)	CAMK2A,Cdc42,GNAS,GNB1,MAP2K1,MAPK12,MAPK14,MAPK3,NRAS,PPP1CB,PRKCA,PRKCQ,RALA,RHOB
Ketolysis	2.83	0.3	#NUM!	0/10 (0%)	0/10 (0%)	3/10 (30%)	7/10 (70%)	HADHA,HADHB,OXCT1
GM-CSF Signaling	2.83	0.1	2.449	0/70 (0%)	0/70 (0%)	7/70 (10%)	63/70 (90%)	CAMK2A,MAP2K1,MAPK3,NRAS,PPP3R1,PTPN11,RALA
Cardiac Hypertrophy Signaling (Enhanced)	2.78	0.0461	4.796	0/542 (0%)	0/542 (0%)	25/542 (5%)	517/542 (95%)	ATP2A1,CACNA1S,CACNA2D1,CAMK2A,DIAPH1,EIF4E,GNAS,GNB1,ITGA7,MAP2K1,MAP3K20,MAPK12,MAPK14,MAPK3,NRAS,PPP3R1,PRKACA,PRKACB,PRKAG1,PRKAR2A,PRKCA,PRKCQ,RALA,RPS6,RYR1
Methylglyoxal Degradation I	2.76	0.667	#NUM!	0/3 (0%)	0/3 (0%)	2/3 (67%)	1/3 (33%)	GLO1,HAGH
Ascorbate Recycling (Cytosolic)	2.76	0.667	#NUM!	0/3 (0%)	0/3 (0%)	2/3 (67%)	1/3 (33%)	GLRX,GSTO1
Inosine-5'-phosphate Biosynthesis II	2.76	0.667	#NUM!	0/3 (0%)	0/3 (0%)	2/3 (67%)	1/3 (33%)	ADSL,PAICS
Superpathway of Inositol Phosphate Compounds	2.76	0.0598	3.162	0/234 (0%)	0/234 (0%)	14/234 (6%)	220/234 (94%)	ACP1,EPHX2,INPPL1,MDP1,PPP1CA,PPP1CB,Ppp1cc,PPP1R7,PPP2CA,PPP2R2A,PPP3R1,PPP5C,PTPA,PTPN11
Fcγ Receptor-mediated Phagocytosis in Macrophages and Monocytes	2.7	0.0851	2.828	0/94 (0%)	0/94 (0%)	8/94 (9%)	86/94 (91%)	ACTR3,ARF6,ARPC3,CRK,MAPK3,PRKCA,PRKCQ,RAB11B
ERBB Signaling	2.7	0.0851	2.828	0/94 (0%)	0/94 (0%)	8/94 (9%)	86/94 (91%)	MAP2K1,MAPK12,MAPK14,MAPK3,NRAS,PRKCA,PRKCQ,RALA
Pentose Phosphate Pathway	2.7	0.273	#NUM!	0/11 (0%)	0/11 (0%)	3/11 (27%)	8/11 (73%)	H6PD,PGD,TALDO1
ERK5 Signaling	2.69	0.0946	2.646	0/74 (0%)	0/74 (0%)	7/74 (9%)	67/74 (91%)	NRAS,PTPN11,RALA,YWHAE,YWHAG,YWHAQ,YWHAZ
Iron homeostasis signaling pathway	2.69	0.0719	#NUM!	1/139 (1%)	0/139 (0%)	9/139 (6%)	129/139 (93%)	ACO2,ATP6V1A,ATP6V1E1,CUL1,FTH1,HP,HPX,LYRM4,MAPK3,TF
Vitamin-C Transport	2.69	0.174	2	0/23 (0%)	0/23 (0%)	4/23 (17%)	19/23 (83%)	GLRX,GSTO1,SLC2A1,TXNRD1
Superpathway of Methionine Degradation	2.68	0.132	2.236	0/38 (0%)	0/38 (0%)	5/38 (13%)	33/38 (87%)	DLD,GOT2,PCCB,PRMT1,SUOX
IL-1 Signaling	2.65	0.0833	2.646	0/96 (0%)	0/96 (0%)	8/96 (8%)	88/96 (92%)	GNAS,GNB1,MAPK12,MAPK14,PRKACA,PRKACB,PRKAG1,PRKAR2A
GPCR-Mediated Nutrient Sensing in Enteroendocrine Cells	2.64	0.0763	3	0/118 (0%)	0/118 (0%)	9/118 (8%)	109/118 (92%)	CACNA1S,CACNA2D1,GNAS,PRKACA,PRKACB,PRKAG1,PRKAR2A,PRKCA,PRKCQ
Leptin Signaling in Obesity	2.62	0.0921	#NUM!	0/76 (0%)	0/76 (0%)	7/76 (9%)	69/76 (91%)	MAP2K1,MAPK3,PRKACA,PRKACB,PRKAG1,PRKAR2A,PTPN11
Neuroprotective Role of THOP1 in Alzheimer's Disease	2.6	0.075	-0.816	1/120 (1%)	0/120 (0%)	8/120 (7%)	111/120 (93%)	IDE,KNG1,LONP1,PRKACA,PRKACB,PRKAG1,PRKAR2A,THOP1,YWHAE
Glycogen Degradation II	2.58	0.25	#NUM!	0/12 (0%)	0/12 (0%)	3/12 (25%)	9/12 (75%)	MTAP,PYGL,PYGM
Role of JAK family kinases in IL-6-type Cytokine Signaling	2.55	0.16	#NUM!	0/25 (0%)	0/25 (0%)	4/25 (16%)	21/25 (84%)	MAPK12,MAPK14,MAPK3,PTPN11
Mechanisms of Viral Exit from Host Cells	2.53	0.122	#NUM!	0/41 (0%)	0/41 (0%)	5/41 (12%)	36/41 (88%)	LMNB1,LMNB2,PRKCA,PRKCQ,VPS25
IL-3 Signaling	2.53	0.0886	2.646	0/79 (0%)	0/79 (0%)	7/79 (9%)	72/79 (91%)	MAP2K1,MAPK3,NRAS,PPP3R1,PRKCA,PRKCQ,RALA
UDP-N-acetyl-D-galactosamine Biosynthesis II	2.48	0.231	#NUM!	0/13 (0%)	0/13 (0%)	3/13 (23%)	10/13 (77%)	GPI,HK1,HK2
Gαs Signaling	2.47	0.072	3	0/125 (0%)	0/125 (0%)	9/125 (7%)	116/125 (93%)	GNAS,GNB1,MAP2K1,MAPK3,PRKACA,PRKACB,PRKAG1,PRKAR2A,RYR1
Neurovascular Coupling Signaling Pathway	2.47	0.0578	2.496	0/225 (0%)	0/225 (0%)	13/225 (6%)	212/225 (94%)	CACNA1S,CACNA2D1,KNG1,PPP1CB,PRDX6,PRKACA,PRKACB,PRKAG1,PRKAR2A,PTGR2,RYR1,SLC16A1,STIM1
2-ketoglutarate Dehydrogenase Complex	2.47	0.5	#NUM!	0/4 (0%)	0/4 (0%)	2/4 (50%)	2/4 (50%)	DLD,OGDH
Branched-chain α-keto acid Dehydrogenase Complex	2.47	0.5	#NUM!	0/4 (0%)	0/4 (0%)	2/4 (50%)	2/4 (50%)	DBT,DLD
Glutathione Redox Reactions II	2.47	0.5	#NUM!	0/4 (0%)	0/4 (0%)	2/4 (50%)	2/4 (50%)	GLRX,GSR
Fatty Acid β-oxidation III (Unsaturated, Odd Number)	2.47	0.5	#NUM!	0/4 (0%)	0/4 (0%)	2/4 (50%)	2/4 (50%)	ECI1,ECI2
Adrenomedullin signaling pathway	2.47	0.0603	3.317	0/199 (0%)	0/199 (0%)	12/199 (6%)	187/199 (94%)	GNAS,MAP2K1,MAPK12,MAPK14,MAPK3,NRAS,PRKACA,PRKACB,PRKAG1,PRKAR2A,RALA,TTN
NER (Nucleotide Excision Repair, Enhanced Pathway)	2.46	0.0777	-2.236	0/103 (0%)	0/103 (0%)	8/103 (8%)	95/103 (92%)	Cops2,COPS5,COPS6,COPS7A,COPS8,CUL4A,NEDD8,UBE2N
Apoptosis Signaling	2.43	0.0769	-1.89	0/104 (0%)	0/104 (0%)	8/104 (8%)	96/104 (92%)	CAPN3,CYC1,MAP2K1,MAPK3,NRAS,PRKCA,PRKCQ,RALA
Ephrin Receptor Signaling	2.4	0.0591	2.714	0/203 (0%)	0/203 (0%)	12/203 (6%)	191/203 (94%)	ACP1,ACTR3,ARPC3,CRK,GNAS,GNB1,ITGA7,MAP2K1,MAPK3,NRAS,PTPN11,RALA
Glycogen Degradation III	2.38	0.214	#NUM!	0/14 (0%)	0/14 (0%)	3/14 (21%)	11/14 (79%)	MTAP,PYGL,PYGM
Colanic Acid Building Blocks Biosynthesis	2.38	0.214	#NUM!	0/14 (0%)	0/14 (0%)	3/14 (21%)	11/14 (79%)	GPI,MPI,UGP2
Coronavirus Replication Pathway	2.35	0.111	2.236	0/45 (0%)	0/45 (0%)	5/45 (11%)	40/45 (89%)	DDX1,TUBA8,TUBB,TUBB2B,TUBB3
FcγRIIB Signaling in B Lymphocytes	2.35	0.0824	#NUM!	0/85 (0%)	0/85 (0%)	7/85 (8%)	78/85 (92%)	CACNA1S,CACNA2D1,Ighg2b,IGHM,MAPK12,NRAS,RALA
Prolactin Signaling	2.32	0.0814	2.646	0/86 (0%)	0/86 (0%)	7/86 (8%)	79/86 (92%)	MAP2K1,MAPK3,NRAS,PRKCA,PRKCQ,PTPN11,RALA
FGF Signaling	2.32	0.0814	2.646	0/86 (0%)	0/86 (0%)	7/86 (8%)	79/86 (92%)	CRK,MAP2K1,MAPK12,MAPK14,MAPK3,PRKCA,PTPN11
HGF Signaling	2.32	0.0682	2.828	0/132 (0%)	0/132 (0%)	9/132 (7%)	123/132 (93%)	ITGA7,MAP2K1,MAPK12,MAPK3,NRAS,PRKCA,PRKCQ,PTPN11,RALA
Sonic Hedgehog Signaling	2.31	0.138	-2	0/29 (0%)	0/29 (0%)	4/29 (14%)	25/29 (86%)	PRKACA,PRKACB,PRKAG1,PRKAR2A
Mitotic Roles of Polo-Like Kinase	2.29	0.0909	#NUM!	0/66 (0%)	0/66 (0%)	6/66 (9%)	60/66 (91%)	HSP90AA1,HSP90AB1,HSP90B1,PPP2CA,PPP2R2A,PTPA
Pentose Phosphate Pathway (Oxidative Branch)	2.26	0.4	#NUM!	0/5 (0%)	0/5 (0%)	2/5 (40%)	3/5 (60%)	H6PD,PGD
2-oxobutanoate Degradation I	2.26	0.4	#NUM!	0/5 (0%)	0/5 (0%)	2/5 (40%)	3/5 (60%)	DLD,PCCB
Antioxidant Action of Vitamin C	2.24	0.0714	#NUM!	0/112 (0%)	0/112 (0%)	8/112 (7%)	104/112 (93%)	GLRX,GSTO1,MAPK12,MAPK14,MAPK3,PRDX6,SLC2A1,TXNRD1
SNARE Signaling Pathway	2.24	0.0662	3	0/136 (0%)	0/136 (0%)	9/136 (7%)	127/136 (93%)	CACNA2D1,CAMK2A,HSPA8,NAPA,NSF,PRKACA,PRKACB,PRKAG1,PRKAR2A
Role of PKR in Interferon Induction and Antiviral Response	2.24	0.0662	-0.707	0/136 (0%)	0/136 (0%)	9/136 (7%)	127/136 (93%)	CYC1,HSP90AA1,HSP90AB1,HSP90B1,HSPA4,HSPA8,MAPK12,MAPK14,MAPK3
nNOS Signaling in Skeletal Muscle Cells	2.23	0.104	#NUM!	0/48 (0%)	0/48 (0%)	5/48 (10%)	43/48 (90%)	CACNA1S,CACNA2D1,CAPN3,DMD,RYR1
Apelin Muscle Signaling Pathway	2.23	0.104	2	0/48 (0%)	0/48 (0%)	5/48 (10%)	43/48 (90%)	GNAS,GNB1,PRKAA2,PRKAG1,TFAM
ERBB4 Signaling	2.23	0.0882	2.449	0/68 (0%)	0/68 (0%)	6/68 (9%)	62/68 (91%)	MAP2K1,MAPK3,NRAS,PRKCA,PRKCQ,RALA
Extrinsic Prothrombin Activation Pathway	2.21	0.188	#NUM!	0/16 (0%)	0/16 (0%)	3/16 (19%)	13/16 (81%)	FGB,FGG,SERPINC1
Molecular Mechanisms of Cancer	2.19	0.0447	#NUM!	0/447 (0%)	0/447 (0%)	20/447 (4%)	427/447 (96%)	CAMK2A,Cdc42,CRK,GNAS,GNB1,ITGA7,MAP2K1,MAPK12,MAPK14,MAPK3,NRAS,PRKACA,PRKACB,PRKAG1,PRKAR2A,PRKCA,PRKCQ,PTPN11,RALA,RHOB
Prostate Cancer Signaling	2.19	0.0702	#NUM!	0/114 (0%)	0/114 (0%)	8/114 (7%)	106/114 (93%)	GSTP1,HSP90AA1,HSP90AB1,HSP90B1,MAP2K1,MAPK3,NRAS,RALA
Acute Myeloid Leukemia Signaling	2.19	0.0769	2	0/91 (0%)	0/91 (0%)	7/91 (8%)	84/91 (92%)	IDH2,IDH3B,IDH3G,MAP2K1,MAPK3,NRAS,RALA
Aldosterone Signaling in Epithelial Cells	2.18	0.061	2	0/164 (0%)	0/164 (0%)	10/164 (6%)	154/164 (94%)	HSP90AA1,HSP90AB1,HSP90B1,HSPA4,HSPA8,HSPB8,MAP2K1,MAPK3,PRKCA,PRKCQ
Cell Cycle: G2/M DNA Damage Checkpoint Regulation	2.16	0.1	#NUM!	0/50 (0%)	0/50 (0%)	5/50 (10%)	45/50 (90%)	CUL1,YWHAE,YWHAG,YWHAQ,YWHAZ
Regulation of Actin-based Motility by Rho	2.15	0.069	1.633	0/116 (0%)	0/116 (0%)	8/116 (7%)	108/116 (93%)	ACTR3,ARPC3,Cdc42,ITGA7,PFN1,PFN2,PPP1CB,RHOB
Actin Nucleation by ARP-WASP Complex	2.14	0.0753	2.236	0/93 (0%)	0/93 (0%)	7/93 (8%)	86/93 (92%)	ACTR3,ARPC3,Cdc42,ITGA7,NRAS,RALA,RHOB
Pyruvate Fermentation to Lactate	2.09	0.333	#NUM!	0/6 (0%)	0/6 (0%)	2/6 (33%)	4/6 (67%)	LDHA,LDHB
Glycine Cleavage Complex	2.09	0.333	#NUM!	0/6 (0%)	0/6 (0%)	2/6 (33%)	4/6 (67%)	DLD,GCSH
GDP-mannose Biosynthesis	2.09	0.333	#NUM!	0/6 (0%)	0/6 (0%)	2/6 (33%)	4/6 (67%)	GPI,MPI
4-1BB Signaling in T Lymphocytes	2.06	0.118	2	0/34 (0%)	0/34 (0%)	4/34 (12%)	30/34 (88%)	MAP2K1,MAPK12,MAPK14,MAPK3
Inhibition of Angiogenesis by TSP1	2.06	0.118	2	0/34 (0%)	0/34 (0%)	4/34 (12%)	30/34 (88%)	CD36,CD47,MAPK12,MAPK14
Endocannabinoid Cancer Inhibition Pathway	2.02	0.0612	1	0/147 (0%)	0/147 (0%)	9/147 (6%)	138/147 (94%)	CASQ1,MAP2K1,MAPK14,MAPK3,PRKAA2,PRKACA,PRKACB,PRKAG1,PRKAR2A
Phototransduction Pathway	2.02	0.0926	#NUM!	0/54 (0%)	0/54 (0%)	5/54 (9%)	49/54 (91%)	GNB1,PRKACA,PRKACB,PRKAG1,PRKAR2A
Coagulation System	2.01	0.114	0	0/35 (0%)	0/35 (0%)	4/35 (11%)	31/35 (89%)	FGB,FGG,KNG1,SERPINC1
Mitochondrial L-carnitine Shuttle Pathway	2	0.158	#NUM!	0/19 (0%)	0/19 (0%)	3/19 (16%)	16/19 (84%)	ACSL1,CPT2,SLC27A1
VEGF Signaling	2	0.0707	0.816	0/99 (0%)	0/99 (0%)	7/99 (7%)	92/99 (93%)	MAP2K1,MAPK3,NRAS,PRKCA,PTPN11,RALA,YWHAE
Apelin Cardiomyocyte Signaling Pathway	2	0.0707	2.646	0/99 (0%)	0/99 (0%)	7/99 (7%)	92/99 (93%)	ATP2A1,CAT,MAPK12,MAPK14,MAPK3,PRKCA,PRKCQ
Cellular Effects of Sildenafil (Viagra)	1.99	0.0604	#NUM!	0/149 (0%)	0/149 (0%)	9/149 (6%)	140/149 (94%)	CACNA1S,CACNA2D1,GNAS,PABPC4,PPP1CB,PRKACA,PRKACB,PRKAG1,PRKAR2A
EGF Signaling	1.98	0.0909	2.236	0/55 (0%)	0/55 (0%)	5/55 (9%)	50/55 (91%)	MAP2K1,MAPK12,MAPK14,MAPK3,PRKCA
RHOA Signaling	1.98	0.0645	1.414	0/124 (0%)	0/124 (0%)	8/124 (6%)	116/124 (94%)	ACTR3,ARPC3,MSN,PFN1,PFN2,PPP1CB,SEPTIN9,TTN
Coronavirus Pathogenesis Pathway	1.97	0.0542	0.632	0/203 (0%)	0/203 (0%)	11/203 (5%)	192/203 (95%)	ATP6V1A,DPP9,EIF4E,KNG1,MAPK12,MAPK14,MAPK3,PTGES2,RPS11,RPS16,RPS6
Antiproliferative Role of Somatostatin Receptor 2	1.97	0.0779	2.449	0/77 (0%)	0/77 (0%)	6/77 (8%)	71/77 (92%)	GNB1,MAP2K1,MAPK3,NRAS,PTPN11,RALA
RAR Activation	1.96	0.0539	#NUM!	0/204 (0%)	0/204 (0%)	11/204 (5%)	193/204 (95%)	MAP2K1,MAPK12,MAPK14,PRKACA,PRKACB,PRKAG1,PRKAR2A,PRKCA,PRKCQ,PRMT1,RPL7A
Trehalose Degradation II (Trehalase)	1.95	0.286	#NUM!	0/7 (0%)	0/7 (0%)	2/7 (29%)	5/7 (71%)	HK1,HK2
Glycogen Biosynthesis II (from UDP-D-Glucose)	1.95	0.286	#NUM!	0/7 (0%)	0/7 (0%)	2/7 (29%)	5/7 (71%)	GBE1,UGP2
Tight Junction Signaling	1.94	0.0562	#NUM!	0/178 (0%)	0/178 (0%)	10/178 (6%)	168/178 (94%)	NAPA,NSF,PPP2CA,PPP2R2A,PRKACA,PRKACB,PRKAG1,PRKAR2A,PTPA,VAPA
Maturity Onset Diabetes of Young (MODY) Signaling	1.94	0.0769	#NUM!	1/78 (1%)	0/78 (0%)	5/78 (6%)	72/78 (92%)	ABCC9,APOO,CACNA1S,CACNA2D1,FABP1,OGDH
Cell Cycle Regulation by BTG Family Proteins	1.93	0.108	#NUM!	0/37 (0%)	0/37 (0%)	4/37 (11%)	33/37 (89%)	PPP2CA,PPP2R2A,PRMT1,PTPA
Noradrenaline and Adrenaline Degradation	1.93	0.108	2	0/37 (0%)	0/37 (0%)	4/37 (11%)	33/37 (89%)	ADHFE1,ALDH7A1,COMT,MAOB
CNTF Signaling	1.92	0.0877	2.236	0/57 (0%)	0/57 (0%)	5/57 (9%)	52/57 (91%)	MAP2K1,MAPK3,NRAS,PTPN11,RALA
Mouse Embryonic Stem Cell Pluripotency	1.88	0.0673	2.646	0/104 (0%)	0/104 (0%)	7/104 (7%)	97/104 (93%)	MAP2K1,MAPK12,MAPK14,MAPK3,NRAS,PTPN11,RALA
IL-8 Signaling	1.87	0.0524	3.162	0/210 (0%)	0/210 (0%)	11/210 (5%)	199/210 (95%)	Cdc42,GNAS,GNB1,MAP2K1,MAPK12,MAPK3,NRAS,PRKCA,PRKCQ,RALA,RHOB
Signaling by Rho Family GTPases	1.86	0.0485	3.162	0/268 (0%)	0/268 (0%)	13/268 (5%)	255/268 (95%)	ACTR3,ARPC3,Cdc42,GNAS,GNB1,ITGA7,MAP2K1,MAP3K20,MAPK12,MAPK3,MSN,RHOB,SEPTIN9
Colorectal Cancer Metastasis Signaling	1.82	0.048	3.464	0/271 (0%)	0/271 (0%)	13/271 (5%)	258/271 (95%)	Cdc42,GNAS,GNB1,MAP2K1,MAPK12,MAPK3,NRAS,PRKACA,PRKACB,PRKAG1,PRKAR2A,RALA,RHOB
PPAR Signaling	1.82	0.0654	-2.646	0/107 (0%)	0/107 (0%)	7/107 (7%)	100/107 (93%)	HSP90AA1,HSP90AB1,HSP90B1,MAP2K1,MAPK3,NRAS,RALA
Paxillin Signaling	1.8	0.0648	2.449	0/108 (0%)	0/108 (0%)	7/108 (6%)	101/108 (94%)	ARF6,CRK,ITGA7,MAPK12,MAPK14,NRAS,RALA
IL-2 Signaling	1.8	0.082	2.236	0/61 (0%)	0/61 (0%)	5/61 (8%)	56/61 (92%)	MAP2K1,MAPK3,NRAS,PTPN11,RALA
TR/RXR Activation	1.8	0.0714	#NUM!	0/84 (0%)	0/84 (0%)	6/84 (7%)	78/84 (93%)	ATP2A1,ENO1,HP,ME1,SLC16A3,SLC2A1
VEGF Family Ligand-Receptor Interactions	1.8	0.0714	2.449	0/84 (0%)	0/84 (0%)	6/84 (7%)	78/84 (93%)	MAP2K1,MAPK3,NRAS,PRKCA,PRKCQ,RALA
PEDF Signaling	1.8	0.0714	1.633	0/84 (0%)	0/84 (0%)	6/84 (7%)	78/84 (93%)	MAPK12,MAPK14,MAPK3,NRAS,RALA,SOD2
Stearate Biosynthesis I (Animals)	1.75	0.0794	2	0/63 (0%)	0/63 (0%)	5/63 (8%)	58/63 (92%)	ACOT2,ACSL1,DBT,PTGR2,SLC27A1
Intrinsic Prothrombin Activation Pathway	1.74	0.0952	#NUM!	0/42 (0%)	0/42 (0%)	4/42 (10%)	38/42 (90%)	FGB,FGG,KNG1,SERPINC1
Breast Cancer Regulation by Stathmin1	1.74	0.0387	0.626	1/594 (0%)	0/594 (0%)	22/594 (4%)	571/594 (96%)	CAMK2A,GNB1,GRM7,MAP2K1,MAPK3,NRAS,PPP1CA,PPP1CB,PPP1R7,PPP2CA,PPP2R2A,PRKACA,PRKACB,PRKAG1,PRKAR2A,PRKCA,PRKCQ,PTPA,RALA,TUBA8,TUBB,TUBB2B,TUBB3
Endothelin-1 Signaling	1.73	0.0521	3	0/192 (0%)	0/192 (0%)	10/192 (5%)	182/192 (95%)	CASQ1,GNAS,MAPK12,MAPK14,MAPK3,NRAS,PRDX6,PRKCA,PRKCQ,RALA
Citrulline Biosynthesis	1.73	0.222	#NUM!	0/9 (0%)	0/9 (0%)	2/9 (22%)	7/9 (78%)	GLS,OAT
Heme Biosynthesis II	1.73	0.222	#NUM!	0/9 (0%)	0/9 (0%)	2/9 (22%)	7/9 (78%)	ALAD,CPOX
IL-22 Signaling	1.71	0.125	#NUM!	0/24 (0%)	0/24 (0%)	3/24 (13%)	21/24 (88%)	MAPK12,MAPK14,MAPK3
Ethanol Degradation IV	1.71	0.125	#NUM!	0/24 (0%)	0/24 (0%)	3/24 (13%)	21/24 (88%)	ACSL1,ALDH7A1,CAT
Oncostatin M Signaling	1.71	0.093	2	0/43 (0%)	0/43 (0%)	4/43 (9%)	39/43 (91%)	MAP2K1,MAPK3,NRAS,RALA
Reelin Signaling in Neurons	1.71	0.0576	2.828	0/139 (0%)	0/139 (0%)	8/139 (6%)	131/139 (94%)	ACTR3,ARPC3,CAMK2A,CRK,MAP2K1,MAPK12,MAPK3,PDK2
PXR/RXR Activation	1.69	0.0769	2.236	0/65 (0%)	0/65 (0%)	5/65 (8%)	60/65 (92%)	GSTM1,PRKACA,PRKACB,PRKAG1,PRKAR2A
HMGB1 Signaling	1.69	0.0539	2.828	0/167 (0%)	0/167 (0%)	9/167 (5%)	158/167 (95%)	Cdc42,MAP2K1,MAPK12,MAPK14,MAPK3,NRAS,RALA,RBBP7,RHOB
MSP-RON Signaling In Cancer Cells Pathway	1.69	0.0571	2.828	0/140 (0%)	0/140 (0%)	8/140 (6%)	132/140 (94%)	MAP2K1,MAPK3,NRAS,RALA,YWHAE,YWHAG,YWHAQ,YWHAZ
Pyridoxal 5'-phosphate Salvage Pathway	1.67	0.0758	2.236	0/66 (0%)	0/66 (0%)	5/66 (8%)	61/66 (92%)	MAP2K1,MAPK3,PDXK,PRKAA2,PRKCQ
Oxytocin In Brain Signaling Pathway	1.66	0.0508	3.162	0/197 (0%)	0/197 (0%)	10/197 (5%)	187/197 (95%)	CACNA1S,CACNA2D1,GNB1,MAP2K1,MAPK3,NRAS,PRDX6,PRKCA,PRKCQ,RALA
Unfolded protein response	1.66	0.0667	2.236	0/90 (0%)	0/90 (0%)	6/90 (7%)	84/90 (93%)	CALR,CANX,DNAJA2,HSP90B1,HSPA4,HSPA8
Gαq Signaling	1.65	0.0529	2.828	0/170 (0%)	0/170 (0%)	9/170 (5%)	161/170 (95%)	Cdc42,GNAS,GNB1,MAP2K1,MAPK3,PPP3R1,PRKCA,PRKCQ,RHOB
PI3K Signaling in B Lymphocytes	1.64	0.0559	2.449	0/143 (0%)	0/143 (0%)	8/143 (6%)	135/143 (94%)	CAMK2A,Ighg2b,IGHM,MAP2K1,MAPK3,NRAS,PPP3R1,RALA
Calcium Transport I	1.64	0.2	#NUM!	0/10 (0%)	0/10 (0%)	2/10 (20%)	8/10 (80%)	ATP2A1,ATP2B1
Pulmonary Healing Signaling Pathway	1.64	0.0503	1.897	0/199 (0%)	0/199 (0%)	10/199 (5%)	189/199 (95%)	IDH2,MAPK12,MAPK14,MAPK3,NRAS,PRKAA2,PRKAG1,PRKCA,PRKCQ,RALA
Natural Killer Cell Signaling	1.64	0.0503	2.53	0/199 (0%)	0/199 (0%)	10/199 (5%)	189/199 (95%)	HSPA4,HSPA8,MAP2K1,MAPK12,MAPK14,MAPK3,NRAS,PRKCQ,PTPN11,RALA
ILK Signaling	1.62	0.05	0.333	0/200 (0%)	0/200 (0%)	10/200 (5%)	190/200 (95%)	Cdc42,FERMT2,MAPK12,MAPK3,NACA,PARVB,PPP2CA,PPP2R2A,PTPA,RHOB
IL-17A Signaling in Gastric Cells	1.62	0.115	#NUM!	0/26 (0%)	0/26 (0%)	3/26 (12%)	23/26 (88%)	MAPK12,MAPK14,MAPK3
Acetyl-CoA Biosynthesis III (from Citrate)	1.62	1	#NUM!	0/1 (0%)	0/1 (0%)	1/1 (100%)	0/1 (0%)	ACLY
Sulfite Oxidation IV	1.62	1	#NUM!	0/1 (0%)	0/1 (0%)	1/1 (100%)	0/1 (0%)	SUOX
D-mannose Degradation	1.62	1	#NUM!	0/1 (0%)	0/1 (0%)	1/1 (100%)	0/1 (0%)	MPI
Pyroptosis Signaling Pathway	1.6	0.0645	-0.816	0/93 (0%)	0/93 (0%)	6/93 (6%)	87/93 (94%)	MAPK12,MAPK14,PRKACA,PRKACB,PRKAG1,PRKAR2A
SPINK1 General Cancer Pathway	1.59	0.0725	2	1/69 (1%)	0/69 (0%)	4/69 (6%)	64/69 (93%)	2210010C04Rik,MAP2K1,MAPK3,NRAS,RALA
Gustation Pathway	1.59	0.0493	2.53	0/203 (0%)	0/203 (0%)	10/203 (5%)	193/203 (95%)	ABCC9,CACNA1S,CACNA2D1,CD36,PRKACA,PRKACB,PRKAG1,PRKAR2A,SCN4B,STIM1
NGF Signaling	1.58	0.0583	2.646	0/120 (0%)	0/120 (0%)	7/120 (6%)	113/120 (94%)	CRK,MAP2K1,MAPK12,MAPK3,NRAS,PTPN11,RALA
Ketogenesis	1.56	0.182	#NUM!	0/11 (0%)	0/11 (0%)	2/11 (18%)	9/11 (82%)	HADHA,HADHB
Sucrose Degradation V (Mammalian)	1.56	0.182	#NUM!	0/11 (0%)	0/11 (0%)	2/11 (18%)	9/11 (82%)	ALDOA,ALDOC
Purine Nucleotides De Novo Biosynthesis II	1.56	0.182	#NUM!	0/11 (0%)	0/11 (0%)	2/11 (18%)	9/11 (82%)	ADSL,PAICS
GDP-glucose Biosynthesis	1.56	0.182	#NUM!	0/11 (0%)	0/11 (0%)	2/11 (18%)	9/11 (82%)	HK1,HK2
TGF-β Signaling	1.54	0.0625	2.449	0/96 (0%)	0/96 (0%)	6/96 (6%)	90/96 (94%)	MAP2K1,MAPK12,MAPK14,MAPK3,NRAS,RALA
LXR/RXR Activation	1.53	0.0569	2.449	0/123 (0%)	0/123 (0%)	7/123 (6%)	116/123 (94%)	CD36,HADH,HPX,ITIH4,KNG1,PCYOX1,TF
Ephrin B Signaling	1.52	0.0694	0	0/72 (0%)	0/72 (0%)	5/72 (7%)	67/72 (93%)	ACP1,CAP1,GNAS,GNB1,MAPK3
UVA-Induced MAPK Signaling	1.5	0.0612	2	0/98 (0%)	0/98 (0%)	6/98 (6%)	92/98 (94%)	MAPK12,MAPK14,MAPK3,NRAS,PRKCA,RALA
Glioma Invasiveness Signaling	1.5	0.0685	2	0/73 (0%)	0/73 (0%)	5/73 (7%)	68/73 (93%)	Cdc42,MAPK3,NRAS,RALA,RHOB
Melanoma Signaling	1.49	0.08	2	0/50 (0%)	0/50 (0%)	4/50 (8%)	46/50 (92%)	MAP2K1,MAPK3,NRAS,RALA
MYC Mediated Apoptosis Signaling	1.49	0.08	2	0/50 (0%)	0/50 (0%)	4/50 (8%)	46/50 (92%)	PRKACA,PRKACB,PRKAG1,PRKAR2A
Glucose and Glucose-1-phosphate Degradation	1.49	0.167	#NUM!	0/12 (0%)	0/12 (0%)	2/12 (17%)	10/12 (83%)	HK1,HK2
Relaxin Signaling	1.46	0.0516	2.828	0/155 (0%)	0/155 (0%)	8/155 (5%)	147/155 (95%)	GNAS,GNB1,MAP2K1,MAPK3,PRKACA,PRKACB,PRKAG1,PRKAR2A
GPCR-Mediated Integration of Enteroendocrine Signaling Exemplified by an L Cell	1.46	0.0667	2.236	0/75 (0%)	0/75 (0%)	5/75 (7%)	70/75 (93%)	GNAS,PRKACA,PRKACB,PRKAG1,PRKAR2A
IL-6 Signaling	1.45	0.0547	2.646	0/128 (0%)	0/128 (0%)	7/128 (5%)	121/128 (95%)	MAP2K1,MAPK12,MAPK14,MAPK3,NRAS,PTPN11,RALA
GDNF Family Ligand-Receptor Interactions	1.44	0.0658	2.236	0/76 (0%)	0/76 (0%)	5/76 (7%)	71/76 (93%)	MAP2K1,MAPK12,MAPK3,NRAS,RALA
Macropinocytosis Signaling	1.44	0.0658	2.236	0/76 (0%)	0/76 (0%)	5/76 (7%)	71/76 (93%)	ARF6,NRAS,PRKCA,PRKCQ,RALA
Ovarian Cancer Signaling	1.42	0.0506	2.828	0/158 (0%)	0/158 (0%)	8/158 (5%)	150/158 (95%)	MAP2K1,MAPK3,NRAS,PRKACA,PRKACB,PRKAG1,PRKAR2A,RALA
Role of MAPK Signaling in Inhibiting the Pathogenesis of Influenza	1.42	0.0649	2	0/77 (0%)	0/77 (0%)	5/77 (6%)	72/77 (94%)	MAP2K1,MAPK12,MAPK14,MAPK3,PRDX6
NF-κB Activation by Viruses	1.39	0.0641	2.236	0/78 (0%)	0/78 (0%)	5/78 (6%)	73/78 (94%)	MAPK3,NRAS,PRKCA,PRKCQ,RALA
Neurotrophin/TRK Signaling	1.39	0.0641	2.236	0/78 (0%)	0/78 (0%)	5/78 (6%)	73/78 (94%)	MAP2K1,MAPK3,NRAS,PTPN11,RALA
Dopamine Degradation	1.38	0.0938	#NUM!	0/32 (0%)	0/32 (0%)	3/32 (9%)	29/32 (91%)	ALDH7A1,COMT,MAOB
Mevalonate Pathway I	1.36	0.143	#NUM!	0/14 (0%)	0/14 (0%)	2/14 (14%)	12/14 (86%)	HADHA,HADHB
Phenylalanine Degradation IV (Mammalian, via Side Chain)	1.36	0.143	#NUM!	0/14 (0%)	0/14 (0%)	2/14 (14%)	12/14 (86%)	GOT2,MAOB
Chronic Myeloid Leukemia Signaling	1.34	0.0561	#NUM!	0/107 (0%)	0/107 (0%)	6/107 (6%)	101/107 (94%)	CRK,MAP2K1,MAPK3,NRAS,PTPN11,RALA
STAT3 Pathway	1.34	0.0519	2.646	0/135 (0%)	0/135 (0%)	7/135 (5%)	128/135 (95%)	MAP2K1,MAP3K20,MAPK12,MAPK14,MAPK3,NRAS,RALA
IL-12 Signaling and Production in Macrophages	1.33	0.0515	#NUM!	0/136 (0%)	0/136 (0%)	7/136 (5%)	129/136 (95%)	MAP2K1,MAPK12,MAPK14,MAPK3,PCYOX1,PRKCA,PRKCQ
β-alanine Degradation I	1.32	0.5	#NUM!	0/2 (0%)	0/2 (0%)	1/2 (50%)	1/2 (50%)	ALDH6A1
Spermine Biosynthesis	1.32	0.5	#NUM!	0/2 (0%)	0/2 (0%)	1/2 (50%)	1/2 (50%)	AMD1
Choline Degradation I	1.32	0.5	#NUM!	0/2 (0%)	0/2 (0%)	1/2 (50%)	1/2 (50%)	ALDH7A1
L-DOPA Degradation	1.32	0.5	#NUM!	0/2 (0%)	0/2 (0%)	1/2 (50%)	1/2 (50%)	COMT
Spermidine Biosynthesis I	1.32	0.5	#NUM!	0/2 (0%)	0/2 (0%)	1/2 (50%)	1/2 (50%)	AMD1
Thyroid Hormone Biosynthesis	1.32	0.5	#NUM!	0/2 (0%)	0/2 (0%)	1/2 (50%)	1/2 (50%)	CTSD
Formaldehyde Oxidation II (Glutathione-dependent)	1.32	0.5	#NUM!	0/2 (0%)	0/2 (0%)	1/2 (50%)	1/2 (50%)	ESD
Glutamine Degradation I	1.32	0.5	#NUM!	0/2 (0%)	0/2 (0%)	1/2 (50%)	1/2 (50%)	GLS
Ethanol Degradation II	1.32	0.0882	#NUM!	0/34 (0%)	0/34 (0%)	3/34 (9%)	31/34 (91%)	ACSL1,ADHFE1,ALDH7A1
JAK/STAT Signaling	1.32	0.061	2.236	0/82 (0%)	0/82 (0%)	5/82 (6%)	77/82 (94%)	MAP2K1,MAPK3,NRAS,PTPN11,RALA
Role of IL-17A in Arthritis	1.31	0.0702	#NUM!	0/57 (0%)	0/57 (0%)	4/57 (7%)	53/57 (93%)	MAP2K1,MAPK12,MAPK14,MAPK3
Fatty Acid Activation	1.3	0.133	#NUM!	0/15 (0%)	0/15 (0%)	2/15 (13%)	13/15 (87%)	ACSL1,SLC27A1
Superpathway of Citrulline Metabolism	1.3	0.133	#NUM!	0/15 (0%)	0/15 (0%)	2/15 (13%)	13/15 (87%)	GLS,OAT
Leukotriene Biosynthesis	1.3	0.133	#NUM!	0/15 (0%)	0/15 (0%)	2/15 (13%)	13/15 (87%)	GSTM4,MGST3
RAC Signaling	1.3	0.0507	2.449	0/138 (0%)	0/138 (0%)	7/138 (5%)	131/138 (95%)	ACTR3,ARPC3,ITGA7,MAP2K1,MAPK3,NRAS,RALA
Polyamine Regulation in Colon Cancer	1.29	0.069	2	0/58 (0%)	0/58 (0%)	4/58 (7%)	54/58 (93%)	EIF5A,MAP2K1,MAPK3,STIM1
Cancer Drug Resistance By Drug Efflux	1.29	0.069	#NUM!	0/58 (0%)	0/58 (0%)	4/58 (7%)	54/58 (93%)	MAP2K1,MAPK3,NRAS,RALA
Granzyme B Signaling	1.25	0.125	#NUM!	0/16 (0%)	0/16 (0%)	2/16 (13%)	14/16 (88%)	LMNB1,LMNB2
Role of Macrophages, Fibroblasts and Endothelial Cells in Rheumatoid Arthritis	1.25	0.0396	#NUM!	1/328 (0%)	0/328 (0%)	12/328 (4%)	315/328 (96%)	2210010C04Rik,CAMK2A,IGHG1,Ighg2b,MAP2K1,MAPK14,MAPK3,MIF,NRAS,PPP3R1,PRKCA,PRKCQ,RALA
Endometrial Cancer Signaling	1.25	0.0667	2	0/60 (0%)	0/60 (0%)	4/60 (7%)	56/60 (93%)	MAP2K1,MAPK3,NRAS,RALA
IL-17A Signaling in Fibroblasts	1.2	0.0789	#NUM!	0/38 (0%)	0/38 (0%)	3/38 (8%)	35/38 (92%)	MAPK12,MAPK14,MAPK3
Regulation of Cellular Mechanics by Calpain Protease	1.19	0.0562	2	0/89 (0%)	0/89 (0%)	5/89 (6%)	84/89 (94%)	CAPN3,ITGA7,MAPK3,NRAS,RALA
PAK Signaling	1.18	0.0508	2.236	0/118 (0%)	0/118 (0%)	6/118 (5%)	112/118 (95%)	ITGA7,MAP2K1,MAPK12,MAPK3,NRAS,RALA
Superpathway of Geranylgeranyldiphosphate Biosynthesis I (via Mevalonate)	1.16	0.111	#NUM!	0/18 (0%)	0/18 (0%)	2/18 (11%)	16/18 (89%)	HADHA,HADHB
RANK Signaling in Osteoclasts	1.16	0.0549	2.236	0/91 (0%)	0/91 (0%)	5/91 (5%)	86/91 (95%)	MAP2K1,MAPK12,MAPK14,MAPK3,PPP3R1
NADH Repair	1.15	0.333	#NUM!	0/3 (0%)	0/3 (0%)	1/3 (33%)	2/3 (67%)	NAXE
S-methyl-5'-thioadenosine Degradation II	1.15	0.333	#NUM!	0/3 (0%)	0/3 (0%)	1/3 (33%)	2/3 (67%)	MTAP
1,25-dihydroxyvitamin D3 Biosynthesis	1.15	0.333	#NUM!	0/3 (0%)	0/3 (0%)	1/3 (33%)	2/3 (67%)	POR
Hypusine Biosynthesis	1.15	0.333	#NUM!	0/3 (0%)	0/3 (0%)	1/3 (33%)	2/3 (67%)	EIF5A
Thiosulfate Disproportionation III (Rhodanese)	1.15	0.333	#NUM!	0/3 (0%)	0/3 (0%)	1/3 (33%)	2/3 (67%)	TST
Glycerol-3-phosphate Shuttle	1.15	0.333	#NUM!	0/3 (0%)	0/3 (0%)	1/3 (33%)	2/3 (67%)	GPD1
Glutamate Degradation II	1.15	0.333	#NUM!	0/3 (0%)	0/3 (0%)	1/3 (33%)	2/3 (67%)	GOT2
Aspartate Biosynthesis	1.15	0.333	#NUM!	0/3 (0%)	0/3 (0%)	1/3 (33%)	2/3 (67%)	GOT2
Induction of Apoptosis by HIV1	1.14	0.0615	#NUM!	0/65 (0%)	0/65 (0%)	4/65 (6%)	61/65 (94%)	CYC1,MAPK12,SLC25A3,SLC25A4
ERB2-ERBB3 Signaling	1.14	0.0615	2	0/65 (0%)	0/65 (0%)	4/65 (6%)	61/65 (94%)	MAP2K1,MAPK3,NRAS,RALA
Semaphorin Neuronal Repulsive Signaling Pathway	1.13	0.0464	-2.449	0/151 (0%)	0/151 (0%)	7/151 (5%)	144/151 (95%)	ITGA7,MAP2K1,PPP1CB,PRKACA,PRKACB,PRKAG1,PRKAR2A
Glutamate Receptor Signaling	1.12	0.0606	#NUM!	1/66 (2%)	0/66 (0%)	3/66 (5%)	62/66 (94%)	GLS,GNB1,GRM7,HOMER1
γ-linolenate Biosynthesis II (Animals)	1.12	0.105	#NUM!	0/19 (0%)	0/19 (0%)	2/19 (11%)	17/19 (89%)	ACSL1,SLC27A1
Non-Small Cell Lung Cancer Signaling	1.11	0.0532	2.236	0/94 (0%)	0/94 (0%)	5/94 (5%)	89/94 (95%)	MAP2K1,MAPK3,NRAS,PRKCA,RALA
RHOGDI Signaling	1.11	0.0419	-2.449	0/215 (0%)	0/215 (0%)	9/215 (4%)	206/215 (96%)	ACTR3,ARPC3,Cdc42,GNAS,GNB1,ITGA7,MSN,PRKCA,RHOB
CD40 Signaling	1.11	0.0597	2	0/67 (0%)	0/67 (0%)	4/67 (6%)	63/67 (94%)	MAP2K1,MAPK12,MAPK14,MAPK3
IL-17A Signaling in Airway Cells	1.11	0.0597	2	0/67 (0%)	0/67 (0%)	4/67 (6%)	63/67 (94%)	MAP2K1,MAPK12,MAPK14,MAPK3
IL-17 Signaling	1.07	0.0428	2.828	0/187 (0%)	0/187 (0%)	8/187 (4%)	179/187 (96%)	HSP90AA1,HSP90AB1,HSP90B1,MAPK12,MAPK14,MAPK3,NRAS,RALA
FXR/RXR Activation	1.07	0.0476	#NUM!	0/126 (0%)	0/126 (0%)	6/126 (5%)	120/126 (95%)	HPX,ITIH4,KNG1,MAPK12,PCYOX1,TF
Role of JAK1 and JAK3 in γc Cytokine Signaling	1.07	0.058	#NUM!	0/69 (0%)	0/69 (0%)	4/69 (6%)	65/69 (94%)	MAPK3,NRAS,PTPN11,RALA
Salvage Pathways of Pyrimidine Ribonucleotides	1.05	0.051	2.236	0/98 (0%)	0/98 (0%)	5/98 (5%)	93/98 (95%)	AK1,MAP2K1,MAPK3,PRKAA2,PRKCQ
Agrin Interactions at Neuromuscular Junction	1.05	0.0571	2	0/70 (0%)	0/70 (0%)	4/70 (6%)	66/70 (94%)	MAPK12,MAPK3,NRAS,RALA
MIF Regulation of Innate Immunity	1.05	0.0682	#NUM!	0/44 (0%)	0/44 (0%)	3/44 (7%)	41/44 (93%)	MAPK12,MAPK3,MIF
BER (Base Excision Repair) Pathway	1.05	0.0682	#NUM!	0/44 (0%)	0/44 (0%)	3/44 (7%)	41/44 (93%)	ARL6IP5,MAP2K1,MAPK3
Endoplasmic Reticulum Stress Pathway	1.04	0.0952	#NUM!	0/21 (0%)	0/21 (0%)	2/21 (10%)	19/21 (90%)	CALR,HSP90B1
Sperm Motility	1.04	0.0392	2.646	0/255 (0%)	0/255 (0%)	10/255 (4%)	245/255 (96%)	GNAS,GNB1,MAP2K1,PRDX6,PRKACA,PRKACB,PRKAG1,PRKAR2A,PRKCA,PRKCQ
ATM Signaling	1.04	0.0505	-0.447	0/99 (0%)	0/99 (0%)	5/99 (5%)	94/99 (95%)	MAPK12,MAPK14,PPP2CA,PPP2R2A,PTPA
PRPP Biosynthesis I	1.03	0.25	#NUM!	0/4 (0%)	0/4 (0%)	1/4 (25%)	3/4 (75%)	PRPS1
Heme Biosynthesis from Uroporphyrinogen-III I	1.03	0.25	#NUM!	0/4 (0%)	0/4 (0%)	1/4 (25%)	3/4 (75%)	CPOX
Eumelanin Biosynthesis	1.03	0.25	#NUM!	0/4 (0%)	0/4 (0%)	1/4 (25%)	3/4 (75%)	MIF
Methylmalonyl Pathway	1.03	0.25	#NUM!	0/4 (0%)	0/4 (0%)	1/4 (25%)	3/4 (75%)	PCCB
Melatonin Degradation II	1.03	0.25	#NUM!	0/4 (0%)	0/4 (0%)	1/4 (25%)	3/4 (75%)	MAOB
Arginine Degradation I (Arginase Pathway)	1.03	0.25	#NUM!	0/4 (0%)	0/4 (0%)	1/4 (25%)	3/4 (75%)	OAT
L-cysteine Degradation I	1.03	0.25	#NUM!	0/4 (0%)	0/4 (0%)	1/4 (25%)	3/4 (75%)	GOT2
Acetate Conversion to Acetyl-CoA	1.03	0.25	#NUM!	0/4 (0%)	0/4 (0%)	1/4 (25%)	3/4 (75%)	ACSL1
Clathrin-mediated Endocytosis Signaling	1.02	0.0415	#NUM!	0/193 (0%)	0/193 (0%)	8/193 (4%)	185/193 (96%)	ACTR3,ARF6,ARPC3,HSPA8,PCYOX1,PPP3R1,RAB11B,TF
Putrescine Degradation III	1.01	0.0909	#NUM!	0/22 (0%)	0/22 (0%)	2/22 (9%)	20/22 (91%)	ALDH7A1,MAOB
Apelin Cardiac Fibroblast Signaling Pathway	0.979	0.087	#NUM!	0/23 (0%)	0/23 (0%)	2/23 (9%)	21/23 (91%)	PRKAA2,PRKAG1
Virus Entry via Endocytic Pathways	0.971	0.0481	#NUM!	0/104 (0%)	0/104 (0%)	5/104 (5%)	99/104 (95%)	CAV1,NRAS,PRKCA,PRKCQ,RALA
ID1 Signaling Pathway	0.951	0.04	1.414	0/200 (0%)	0/200 (0%)	8/200 (4%)	192/200 (96%)	CAV1,GSPT1,MAPK12,MAPK14,MAPK3,NRAS,PARK7,RALA
Angiopoietin Signaling	0.939	0.0519	2	0/77 (0%)	0/77 (0%)	4/77 (5%)	73/77 (95%)	CRK,NRAS,PTPN11,RALA
Arsenate Detoxification I (Glutaredoxin)	0.939	0.2	#NUM!	0/5 (0%)	0/5 (0%)	1/5 (20%)	4/5 (80%)	GSTO1
Proline Biosynthesis II (from Arginine)	0.939	0.2	#NUM!	0/5 (0%)	0/5 (0%)	1/5 (20%)	4/5 (80%)	OAT
Tetrapyrrole Biosynthesis II	0.939	0.2	#NUM!	0/5 (0%)	0/5 (0%)	1/5 (20%)	4/5 (80%)	ALAD
Lysine Degradation II	0.939	0.2	#NUM!	0/5 (0%)	0/5 (0%)	1/5 (20%)	4/5 (80%)	ALDH7A1
Lysine Degradation V	0.939	0.2	#NUM!	0/5 (0%)	0/5 (0%)	1/5 (20%)	4/5 (80%)	ALDH7A1
Tyrosine Degradation I	0.939	0.2	#NUM!	0/5 (0%)	0/5 (0%)	1/5 (20%)	4/5 (80%)	GSTZ1
cAMP-mediated signaling	0.932	0.0383	1.667	1/235 (0%)	0/235 (0%)	8/235 (3%)	226/235 (96%)	CAMK2A,GNAS,GRM7,MAP2K1,MAPK3,PPP3R1,PRKACA,PRKACB,PRKAR2A
Thyroid Cancer Signaling	0.907	0.0506	2	0/79 (0%)	0/79 (0%)	4/79 (5%)	75/79 (95%)	MAP2K1,MAPK3,NRAS,RALA
BEX2 Signaling Pathway	0.879	0.0494	-1	0/81 (0%)	0/81 (0%)	4/81 (5%)	77/81 (95%)	MAPK12,PPP2CA,PPP2R2A,PTPA
Arginine Biosynthesis IV	0.866	0.167	#NUM!	0/6 (0%)	0/6 (0%)	1/6 (17%)	5/6 (83%)	OAT
Arginine Degradation VI (Arginase 2 Pathway)	0.866	0.167	#NUM!	0/6 (0%)	0/6 (0%)	1/6 (17%)	5/6 (83%)	OAT
Pentose Phosphate Pathway (Non-oxidative Branch)	0.866	0.167	#NUM!	0/6 (0%)	0/6 (0%)	1/6 (17%)	5/6 (83%)	TALDO1
Glycerol Degradation I	0.866	0.167	#NUM!	0/6 (0%)	0/6 (0%)	1/6 (17%)	5/6 (83%)	GPD1
Selenocysteine Biosynthesis II (Archaea and Eukaryotes)	0.866	0.167	#NUM!	0/6 (0%)	0/6 (0%)	1/6 (17%)	5/6 (83%)	SARS1
Aspartate Degradation II	0.866	0.167	#NUM!	0/6 (0%)	0/6 (0%)	1/6 (17%)	5/6 (83%)	GOT2
Tryptophan Degradation X (Mammalian, via Tryptamine)	0.86	0.0741	#NUM!	0/27 (0%)	0/27 (0%)	2/27 (7%)	25/27 (93%)	ALDH7A1,MAOB
Cyclins and Cell Cycle Regulation	0.839	0.0476	#NUM!	0/84 (0%)	0/84 (0%)	4/84 (5%)	80/84 (95%)	CUL1,PPP2CA,PPP2R2A,PTPA
Amyotrophic Lateral Sclerosis Signaling	0.836	0.0435	#NUM!	0/115 (0%)	0/115 (0%)	5/115 (4%)	110/115 (96%)	CACNA1S,CACNA2D1,CAPN3,CAT,SSR4
Primary Immunodeficiency Signaling	0.815	0.0536	#NUM!	0/56 (0%)	0/56 (0%)	3/56 (5%)	53/56 (95%)	IGHG1,Ighg2b,IGHM
Superpathway of Cholesterol Biosynthesis	0.812	0.069	#NUM!	0/29 (0%)	0/29 (0%)	2/29 (7%)	27/29 (93%)	HADHA,HADHB
PTEN Signaling	0.81	0.04	-1.342	0/150 (0%)	0/150 (0%)	6/150 (4%)	144/150 (96%)	INPPL1,ITGA7,MAP2K1,MAPK3,NRAS,RALA
Thioredoxin Pathway	0.804	0.143	#NUM!	0/7 (0%)	0/7 (0%)	1/7 (14%)	6/7 (86%)	TXNRD1
Phosphatidylcholine Biosynthesis I	0.804	0.143	#NUM!	0/7 (0%)	0/7 (0%)	1/7 (14%)	6/7 (86%)	PHKA1
CD27 Signaling in Lymphocytes	0.801	0.0526	#NUM!	0/57 (0%)	0/57 (0%)	3/57 (5%)	54/57 (95%)	CYC1,MAP2K1,MAPK12
Role of CHK Proteins in Cell Cycle Checkpoint Control	0.801	0.0526	#NUM!	0/57 (0%)	0/57 (0%)	3/57 (5%)	54/57 (95%)	PPP2CA,PPP2R2A,PTPA
PCP (Planar Cell Polarity) Pathway	0.754	0.05	#NUM!	0/60 (0%)	0/60 (0%)	3/60 (5%)	57/60 (95%)	MAPK12,PFN1,PFN2
Hepatic Cholestasis	0.745	0.0366	#NUM!	0/191 (0%)	0/191 (0%)	7/191 (4%)	184/191 (96%)	MAPK12,PRKACA,PRKACB,PRKAG1,PRKAR2A,PRKCA,PRKCQ
Regulation Of The Epithelial Mesenchymal Transition By Growth Factors Pathway	0.738	0.0365	2.646	0/192 (0%)	0/192 (0%)	7/192 (4%)	185/192 (96%)	MAP2K1,MAPK12,MAPK14,MAPK3,NRAS,PTPN11,RALA
Leukocyte Extravasation Signaling	0.73	0.0363	2.646	0/193 (0%)	0/193 (0%)	7/193 (4%)	186/193 (96%)	CRK,MAPK12,MAPK14,MSN,PRKCA,PRKCQ,PTPN11
Semaphorin Signaling in Neurons	0.726	0.0484	#NUM!	0/62 (0%)	0/62 (0%)	3/62 (5%)	59/62 (95%)	Cdc42,MAPK3,RHOB
B Cell Receptor Signaling	0.719	0.0301	2.714	0/631 (0%)	0/631 (0%)	19/631 (3%)	612/631 (97%)	CAMK2A,IGHG1,Ighg2b,Ighg2c,IGHM,Ighv1-72,Ighv1-81,Igkv5-39,Igkv8-30,INPPL1,MAP2K1,MAPK12,MAPK14,MAPK3,NRAS,PPP3R1,PRKCQ,PTPN11,RALA
GP6 Signaling Pathway	0.714	0.0394	2.236	0/127 (0%)	0/127 (0%)	5/127 (4%)	122/127 (96%)	COL15A1,FGB,FGG,PRKCA,PRKCQ
Pyrimidine Ribonucleotides Interconversion	0.686	0.0571	#NUM!	0/35 (0%)	0/35 (0%)	2/35 (6%)	33/35 (94%)	AK1,D1Pas1
Role of PI3K/AKT Signaling in the Pathogenesis of Influenza	0.672	0.0455	#NUM!	0/66 (0%)	0/66 (0%)	3/66 (5%)	63/66 (95%)	CRK,MAP2K1,MAPK3
MIF-mediated Glucocorticoid Regulation	0.668	0.0556	#NUM!	0/36 (0%)	0/36 (0%)	2/36 (6%)	34/36 (94%)	MAPK3,MIF
Prostanoid Biosynthesis	0.664	0.1	#NUM!	0/10 (0%)	0/10 (0%)	1/10 (10%)	9/10 (90%)	PTGES2
Gα12/13 Signaling	0.66	0.0376	2.236	0/133 (0%)	0/133 (0%)	5/133 (4%)	128/133 (96%)	MAP2K1,MAPK12,MAPK3,NRAS,RALA
GABA Receptor Signaling	0.66	0.0376	#NUM!	0/133 (0%)	0/133 (0%)	5/133 (4%)	128/133 (96%)	CACNA1S,CACNA2D1,GNAS,GNB1,NSF
Pyrimidine Ribonucleotides De Novo Biosynthesis	0.65	0.0541	#NUM!	0/37 (0%)	0/37 (0%)	2/37 (5%)	35/37 (95%)	AK1,D1Pas1
Complement System	0.65	0.0541	#NUM!	0/37 (0%)	0/37 (0%)	2/37 (5%)	35/37 (95%)	C1QBP,CFB
Glioblastoma Multiforme Signaling	0.635	0.0351	2.236	0/171 (0%)	0/171 (0%)	6/171 (4%)	165/171 (96%)	Cdc42,MAP2K1,MAPK3,NRAS,RALA,RHOB
Sumoylation Pathway	0.623	0.0388	#NUM!	0/103 (0%)	0/103 (0%)	4/103 (4%)	99/103 (96%)	Cdc42,MAPK12,RAN,RHOB
Antigen Presentation Pathway	0.616	0.0513	#NUM!	0/39 (0%)	0/39 (0%)	2/39 (5%)	37/39 (95%)	CALR,CANX
Growth Hormone Signaling	0.611	0.0423	#NUM!	0/71 (0%)	0/71 (0%)	3/71 (4%)	68/71 (96%)	MAPK3,PRKCA,PRKCQ
Serotonin Degradation	0.611	0.0423	#NUM!	0/71 (0%)	0/71 (0%)	3/71 (4%)	68/71 (96%)	ADHFE1,ALDH7A1,MAOB
Acetone Degradation I (to Methylglyoxal)	0.6	0.05	#NUM!	0/40 (0%)	0/40 (0%)	2/40 (5%)	38/40 (95%)	POR,PTGR2
Erythropoietin Signaling Pathway	0.592	0.0339	2.449	0/177 (0%)	0/177 (0%)	6/177 (3%)	171/177 (97%)	MAP2K1,MAPK3,NRAS,PRKCA,PRKCQ,RALA
Tumor Microenvironment Pathway	0.577	0.0335	2.449	0/179 (0%)	0/179 (0%)	6/179 (3%)	173/179 (97%)	MAP2K1,MAPK3,NRAS,RALA,SLC16A1,SLC2A1
April Mediated Signaling	0.57	0.0476	#NUM!	0/42 (0%)	0/42 (0%)	2/42 (5%)	40/42 (95%)	MAPK12,MAPK14
Caveolar-mediated Endocytosis Signaling	0.567	0.04	#NUM!	0/75 (0%)	0/75 (0%)	3/75 (4%)	72/75 (96%)	CAV1,ITGA7,PRKCA
Oleate Biosynthesis II (Animals)	0.565	0.0769	#NUM!	0/13 (0%)	0/13 (0%)	1/13 (8%)	12/13 (92%)	ALDH6A1
NAD Phosphorylation and Dephosphorylation	0.565	0.0769	#NUM!	0/13 (0%)	0/13 (0%)	1/13 (8%)	12/13 (92%)	ACP1
γ-glutamyl Cycle	0.565	0.0769	#NUM!	0/13 (0%)	0/13 (0%)	1/13 (8%)	12/13 (92%)	OPLAH
B Cell Activating Factor Signaling	0.556	0.0465	#NUM!	0/43 (0%)	0/43 (0%)	2/43 (5%)	41/43 (95%)	MAPK12,MAPK14
Kinetochore Metaphase Signaling Pathway	0.553	0.036	-2	0/111 (0%)	0/111 (0%)	4/111 (4%)	107/111 (96%)	PPP1CA,PPP1CB,Ppp1cc,PPP1R7
G Protein Signaling Mediated by Tubby	0.542	0.0455	#NUM!	0/44 (0%)	0/44 (0%)	2/44 (5%)	42/44 (95%)	GNAS,GNB1
B Cell Development	0.542	0.0455	#NUM!	0/44 (0%)	0/44 (0%)	2/44 (5%)	42/44 (95%)	Ighg2b,IGHM
Acyl-CoA Hydrolysis	0.538	0.0714	#NUM!	0/14 (0%)	0/14 (0%)	1/14 (7%)	13/14 (93%)	ACOT2
Mineralocorticoid Biosynthesis	0.538	0.0714	#NUM!	0/14 (0%)	0/14 (0%)	1/14 (7%)	13/14 (93%)	Gsta4
IL-13 Signaling Pathway	0.513	0.0345	2	0/116 (0%)	0/116 (0%)	4/116 (3%)	112/116 (97%)	CD36,MAPK12,MAPK14,MAPK3
Bladder Cancer Signaling	0.513	0.0345	2	0/116 (0%)	0/116 (0%)	4/116 (3%)	112/116 (97%)	MAP2K1,MAPK3,NRAS,RALA
Choline Biosynthesis III	0.513	0.0667	#NUM!	0/15 (0%)	0/15 (0%)	1/15 (7%)	14/15 (93%)	PHKA1
Glucocorticoid Biosynthesis	0.513	0.0667	#NUM!	0/15 (0%)	0/15 (0%)	1/15 (7%)	14/15 (93%)	Gsta4
Factors Promoting Cardiogenesis in Vertebrates	0.509	0.0327	2.236	0/153 (0%)	0/153 (0%)	5/153 (3%)	148/153 (97%)	CAMK2A,MAPK12,MAPK14,PRKCA,PRKCQ
Estrogen-Dependent Breast Cancer Signaling	0.507	0.037	#NUM!	0/81 (0%)	0/81 (0%)	3/81 (4%)	78/81 (96%)	MAPK3,NRAS,RALA
Phagosome Formation	0.506	0.0275	3.9	1/691 (0%)	0/691 (0%)	18/691 (3%)	672/691 (97%)	ACTR3,ARF6,ARPC3,CD36,DIAPH1,GRM7,IGHG1,Ighg2b,IGHM,ITGA7,MAP2K1,MAPK12,MAPK3,NRAS,PRDX6,PRKCA,PRKCQ,RALA,TTN
Role of IL-17F in Allergic Inflammatory Airway Diseases	0.503	0.0426	#NUM!	0/47 (0%)	0/47 (0%)	2/47 (4%)	45/47 (96%)	MAP2K1,MAPK3
iNOS Signaling	0.503	0.0426	#NUM!	0/47 (0%)	0/47 (0%)	2/47 (4%)	45/47 (96%)	MAPK12,MAPK14
D-myo-inositol (1,4,5)-trisphosphate Degradation	0.489	0.0625	#NUM!	0/16 (0%)	0/16 (0%)	1/16 (6%)	15/16 (94%)	INPPL1
Role of NANOG in Mammalian Embryonic Stem Cell Pluripotency	0.483	0.0333	2	0/120 (0%)	0/120 (0%)	4/120 (3%)	116/120 (97%)	MAP2K1,MAPK3,NRAS,RALA
Sphingosine-1-phosphate Signaling	0.483	0.0333	#NUM!	0/120 (0%)	0/120 (0%)	4/120 (3%)	116/120 (97%)	CASQ1,Cdc42,MAPK3,RHOB
1D-myo-inositol Hexakisphosphate Biosynthesis II (Mammalian)	0.469	0.0588	#NUM!	0/17 (0%)	0/17 (0%)	1/17 (6%)	16/17 (94%)	INPPL1
D-myo-inositol (1,3,4)-trisphosphate Biosynthesis	0.469	0.0588	#NUM!	0/17 (0%)	0/17 (0%)	1/17 (6%)	16/17 (94%)	INPPL1
Bile Acid Biosynthesis, Neutral Pathway	0.449	0.0556	#NUM!	0/18 (0%)	0/18 (0%)	1/18 (6%)	17/18 (94%)	SCP2
Pancreatic Adenocarcinoma Signaling	0.441	0.0317	2	0/126 (0%)	0/126 (0%)	4/126 (3%)	122/126 (97%)	MAP2K1,MAPK12,MAPK3,RALA
Lymphotoxin β Receptor Signaling	0.416	0.0364	#NUM!	0/55 (0%)	0/55 (0%)	2/55 (4%)	53/55 (96%)	CYC1,MAPK3
Pulmonary Fibrosis Idiopathic Signaling Pathway	0.411	0.0276	2.333	0/326 (0%)	0/326 (0%)	9/326 (3%)	317/326 (97%)	CAV1,COL15A1,MAP2K1,MAPK12,MAPK14,MAPK3,NRAS,RALA,RBBP7
IL-4 Signaling	0.409	0.0323	#NUM!	0/93 (0%)	0/93 (0%)	3/93 (3%)	90/93 (97%)	INPPL1,NRAS,RALA
CREB Signaling in Neurons	0.407	0.0264	3.873	1/606 (0%)	0/606 (0%)	15/606 (2%)	590/606 (97%)	CACNA1S,CACNA2D1,CAMK2A,GNAS,GNB1,GRM7,MAP2K1,MAPK3,NRAS,PRKACA,PRKACB,PRKAG1,PRKAR2A,PRKCA,PRKCQ,RALA
Oxidative Ethanol Degradation III	0.406	0.0357	#NUM!	0/56 (0%)	0/56 (0%)	2/56 (4%)	54/56 (96%)	ACSL1,ALDH7A1
IL-15 Signaling	0.401	0.0265	2.449	0/528 (0%)	0/528 (0%)	14/528 (3%)	514/528 (97%)	IGHG1,Ighg2b,Ighg2c,IGHM,Ighv1-72,Ighv1-81,Igkv5-39,Igkv8-30,MAP2K1,MAPK12,MAPK14,MAPK3,NRAS,RALA
Androgen Biosynthesis	0.397	0.0476	#NUM!	0/21 (0%)	0/21 (0%)	1/21 (5%)	20/21 (95%)	Gsta4
Triacylglycerol Degradation	0.397	0.0351	#NUM!	0/57 (0%)	0/57 (0%)	2/57 (4%)	55/57 (96%)	PPME1,PRDX6
Histamine Degradation	0.397	0.0476	#NUM!	0/21 (0%)	0/21 (0%)	1/21 (5%)	20/21 (95%)	ALDH7A1
Fatty Acid α-oxidation	0.397	0.0476	#NUM!	0/21 (0%)	0/21 (0%)	1/21 (5%)	20/21 (95%)	ALDH7A1
Wound Healing Signaling Pathway	0.39	0.0278	2.646	0/252 (0%)	0/252 (0%)	7/252 (3%)	245/252 (97%)	COL15A1,MAP2K1,MAPK12,MAPK3,NRAS,PRKCA,RALA
Superpathway of D-myo-inositol (1,4,5)-trisphosphate Metabolism	0.381	0.0455	#NUM!	0/22 (0%)	0/22 (0%)	1/22 (5%)	21/22 (95%)	INPPL1
p53 Signaling	0.375	0.0306	#NUM!	0/98 (0%)	0/98 (0%)	3/98 (3%)	95/98 (97%)	COQ8A,MAPK14,TIGAR
GADD45 Signaling	0.371	0.0333	#NUM!	0/60 (0%)	0/60 (0%)	2/60 (3%)	58/60 (97%)	MAPK12,MAPK14
Pyrimidine Deoxyribonucleotides De Novo Biosynthesis I	0.367	0.0435	#NUM!	0/23 (0%)	0/23 (0%)	1/23 (4%)	22/23 (96%)	AK1
Methionine Degradation I (to Homocysteine)	0.367	0.0435	#NUM!	0/23 (0%)	0/23 (0%)	1/23 (4%)	22/23 (96%)	PRMT1
G-Protein Coupled Receptor Signaling	0.365	0.0256	3.771	1/703 (0%)	0/703 (0%)	17/703 (2%)	685/703 (97%)	CAMK2A,CRK,GNAS,GNB1,GRM7,MAP2K1,MAPK12,MAPK14,MAPK3,NRAS,PPP3R1,PRKACA,PRKACB,PRKAG1,PRKAR2A,PRKCA,RALA,TTN
Bupropion Degradation	0.34	0.04	#NUM!	0/25 (0%)	0/25 (0%)	1/25 (4%)	24/25 (96%)	POR
Cysteine Biosynthesis III (mammalia)	0.34	0.04	#NUM!	0/25 (0%)	0/25 (0%)	1/25 (4%)	24/25 (96%)	PRMT1
Apelin Liver Signaling Pathway	0.328	0.0385	#NUM!	0/26 (0%)	0/26 (0%)	1/26 (4%)	25/26 (96%)	MAPK12
WNT/Ca+ pathway	0.323	0.0303	#NUM!	0/66 (0%)	0/66 (0%)	2/66 (3%)	64/66 (97%)	CAMK2A,PRKCA
NAD Salvage Pathway II	0.316	0.037	#NUM!	0/27 (0%)	0/27 (0%)	1/27 (4%)	26/27 (96%)	ACP1
Superpathway of Melatonin Degradation	0.316	0.0299	#NUM!	0/67 (0%)	0/67 (0%)	2/67 (3%)	65/67 (97%)	MAOB,POR
Pregnenolone Biosynthesis	0.316	0.037	#NUM!	0/27 (0%)	0/27 (0%)	1/27 (4%)	26/27 (96%)	FDX1
Eicosanoid Signaling	0.309	0.0294	#NUM!	0/68 (0%)	0/68 (0%)	2/68 (3%)	66/68 (97%)	PRDX6,PTGES2
Methylglyoxal Degradation III	0.294	0.0345	#NUM!	0/29 (0%)	0/29 (0%)	1/29 (3%)	28/29 (97%)	PTGR2
Regulation of the Epithelial-Mesenchymal Transition Pathway	0.294	0.0256	#NUM!	0/195 (0%)	0/195 (0%)	5/195 (3%)	190/195 (97%)	MAP2K1,MAPK3,NRAS,PTPN11,RALA
IL-10 Signaling	0.283	0.0278	#NUM!	0/72 (0%)	0/72 (0%)	2/72 (3%)	70/72 (97%)	MAPK12,MAPK14
Role of Pattern Recognition Receptors in Recognition of Bacteria and Viruses	0.283	0.0256	2	0/156 (0%)	0/156 (0%)	4/156 (3%)	152/156 (97%)	MAPK12,MAPK3,PRKCA,PRKCQ
MSP-RON Signaling In Macrophages Pathway	0.26	0.0252	#NUM!	0/119 (0%)	0/119 (0%)	3/119 (3%)	116/119 (97%)	MAPK3,NRAS,RALA
Role of JAK2 in Hormone-like Cytokine Signaling	0.249	0.0294	#NUM!	0/34 (0%)	0/34 (0%)	1/34 (3%)	33/34 (97%)	PTPN11
VDR/RXR Activation	0.248	0.0256	#NUM!	0/78 (0%)	0/78 (0%)	2/78 (3%)	76/78 (97%)	PRKCA,PRKCQ
Toll-like Receptor Signaling	0.248	0.0256	#NUM!	0/78 (0%)	0/78 (0%)	2/78 (3%)	76/78 (97%)	MAPK12,MAPK14
Heparan Sulfate Biosynthesis (Late Stages)	0.243	0.0253	#NUM!	0/79 (0%)	0/79 (0%)	2/79 (3%)	77/79 (97%)	PPME1,PRDX6
Oxytocin In Spinal Neurons Signaling Pathway	0.24	0.0286	#NUM!	0/35 (0%)	0/35 (0%)	1/35 (3%)	34/35 (97%)	ABCC9
DNA Methylation and Transcriptional Repression Signaling	0.24	0.0286	#NUM!	0/35 (0%)	0/35 (0%)	1/35 (3%)	34/35 (97%)	RBBP7
CSDE1 Signaling Pathway	0	0.0179	#NUM!	0/56 (0%)	0/56 (0%)	1/56 (2%)	55/56 (98%)	PABPC4
Hepatic Fibrosis / Hepatic Stellate Cell Activation	0	0.00515	#NUM!	0/194 (0%)	0/194 (0%)	1/194 (1%)	193/194 (99%)	COL15A1
Activation of IRF by Cytosolic Pattern Recognition Receptors	0	0.0154	#NUM!	0/65 (0%)	0/65 (0%)	1/65 (2%)	64/65 (98%)	MAPK12
TREM1 Signaling	0	0.013	#NUM!	0/77 (0%)	0/77 (0%)	1/77 (1%)	76/77 (99%)	MAPK3
Role of NFAT in Regulation of the Immune Response	0	0.0204	2.646	0/589 (0%)	0/589 (0%)	12/589 (2%)	577/589 (98%)	GNAS,GNB1,Ighg2b,IGHM,KPNA4,KPNA6,MAP2K1,MAPK3,NRAS,PPP3R1,PRKCQ,RALA
CCR5 Signaling in Macrophages	0	0.016	2.236	0/499 (0%)	0/499 (0%)	8/499 (2%)	491/499 (98%)	CACNA1S,CACNA2D1,GNAS,GNB1,MAPK12,MAPK14,PRKCA,PRKCQ
Calcium-induced T Lymphocyte Apoptosis	0	0.0087	2	0/460 (0%)	0/460 (0%)	4/460 (1%)	456/460 (99%)	ATP2A1,PPP3R1,PRKCA,PRKCQ
Cytotoxic T Lymphocyte-mediated Apoptosis of Target Cells	0	0.00235	#NUM!	0/425 (0%)	0/425 (0%)	1/425 (0%)	424/425 (100%)	CYC1
CTLA4 Signaling in Cytotoxic T Lymphocytes	0	0.00837	#NUM!	0/478 (0%)	0/478 (0%)	4/478 (1%)	474/478 (99%)	PPP2CA,PPP2R2A,PTPA,PTPN11
IL-15 Production	0	0.00813	#NUM!	0/123 (0%)	0/123 (0%)	1/123 (1%)	122/123 (99%)	MAP2K1
CD28 Signaling in T Helper Cells	0	0.0135	1.89	0/517 (0%)	0/517 (0%)	7/517 (1%)	510/517 (99%)	ACTR3,ARPC3,MAP2K1,MAPK12,PPP3R1,PRKCQ,PTPN11
Dendritic Cell Maturation	0	0.00845	2.236	0/592 (0%)	0/592 (0%)	5/592 (1%)	587/592 (99%)	IGHG1,Ighg2b,MAPK12,MAPK14,MAPK3
ICOS-ICOSL Signaling in T Helper Cells	0	0.00592	#NUM!	0/507 (0%)	0/507 (0%)	3/507 (1%)	504/507 (99%)	CAMK2A,PPP3R1,PRKCQ
Lipid Antigen Presentation by CD1	0	0.00962	#NUM!	0/416 (0%)	0/416 (0%)	4/416 (1%)	412/416 (99%)	ARF6,CALR,CANX,PSAP
Human Embryonic Stem Cell Pluripotency	0	0.012	#NUM!	0/166 (0%)	0/166 (0%)	2/166 (1%)	164/166 (99%)	GNAS,GNB1
Type I Diabetes Mellitus Signaling	0	0.00589	#NUM!	0/509 (0%)	0/509 (0%)	3/509 (1%)	506/509 (99%)	CYC1,MAPK12,MAPK14
Small Cell Lung Cancer Signaling	0	0.0104	#NUM!	0/96 (0%)	0/96 (0%)	1/96 (1%)	95/96 (99%)	CYC1
Allograft Rejection Signaling	0	0.00413	#NUM!	0/484 (0%)	0/484 (0%)	2/484 (0%)	482/484 (100%)	IGHG1,Ighg2b
Autoimmune Thyroid Disease Signaling	0	0.00441	#NUM!	0/454 (0%)	0/454 (0%)	2/454 (0%)	452/454 (100%)	IGHG1,Ighg2b
Communication between Innate and Adaptive Immune Cells	0	0.00861	#NUM!	0/929 (0%)	0/929 (0%)	8/929 (1%)	921/929 (99%)	IGHG1,Ighg2b,Ighg2c,IGHM,Ighv1-72,Ighv1-81,Igkv5-39,Igkv8-30
Crosstalk between Dendritic Cells and Natural Killer Cells	0	0.011	#NUM!	0/91 (0%)	0/91 (0%)	1/91 (1%)	90/91 (99%)	CAMK2A
Systemic Lupus Erythematosus Signaling	0	0.0113	#NUM!	0/622 (0%)	0/622 (0%)	7/622 (1%)	615/622 (99%)	IGHG1,Ighg2b,IGHM,KNG1,MAPK3,NRAS,RALA
CDC42 Signaling	0	0.0139	1.89	0/575 (0%)	0/575 (0%)	8/575 (1%)	567/575 (99%)	ACTR3,ARPC3,DIAPH1,ITGA7,MAPK12,MAPK14,PPP1CB,RALA
FAK Signaling	0	0.0115	2.309	1/1041 (0%)	0/1041 (0%)	11/1041 (1%)	1029/1041 (99%)	ACTR3,ARPC3,CAPN3,CRK,GRM7,ITGA7,MAP2K1,MAPK12,MAPK14,MAPK3,NRAS,RALA
Hereditary Breast Cancer Signaling	0	0.0141	#NUM!	0/142 (0%)	0/142 (0%)	2/142 (1%)	140/142 (99%)	NRAS,RALA
Role of Osteoblasts, Osteoclasts and Chondrocytes in Rheumatoid Arthritis	0	0.0179	#NUM!	0/224 (0%)	0/224 (0%)	4/224 (2%)	220/224 (98%)	MAPK12,MAPK14,MAPK3,PPP3R1
Phospholipase C Signaling	0	0.0236	2.887	0/679 (0%)	0/679 (0%)	16/679 (2%)	663/679 (98%)	Cdc42,GNAS,GNB1,IGHG1,Ighg2b,IGHM,ITGA7,MAP2K1,MAPK3,NRAS,PPP1CB,PPP3R1,PRKCA,PRKCQ,RALA,RHOB
Altered T Cell and B Cell Signaling in Rheumatoid Arthritis	0	0.00407	#NUM!	0/492 (0%)	0/492 (0%)	2/492 (0%)	490/492 (100%)	Ighg2b,IGHM
Atherosclerosis Signaling	0	0.0229	#NUM!	0/131 (0%)	0/131 (0%)	3/131 (2%)	128/131 (98%)	CD36,PCYOX1,PRDX6
Regulation of IL-2 Expression in Activated and Anergic T Lymphocytes	0	0.0174	2.828	0/461 (0%)	0/461 (0%)	8/461 (2%)	453/461 (98%)	MAP2K1,MAPK12,MAPK3,NRAS,PABPC4,PPP3R1,PRKCQ,RALA
NUR77 Signaling in T Lymphocytes	0	0.00977	2.236	0/512 (0%)	0/512 (0%)	5/512 (1%)	507/512 (99%)	MAP2K1,MAPK3,PPP3R1,PRKCA,PRKCQ
PKCθ Signaling in T Lymphocytes	0	0.0143	2.449	0/558 (0%)	0/558 (0%)	8/558 (1%)	550/558 (99%)	CACNA1S,CACNA2D1,CAMK2A,MAPK3,NRAS,PPP3R1,PRKCQ,RALA
Antiproliferative Role of TOB in T Cell Signaling	0	0.00469	#NUM!	0/426 (0%)	0/426 (0%)	2/426 (0%)	424/426 (100%)	CUL1,PABPC4
OX40 Signaling Pathway	0	0.00209	#NUM!	0/479 (0%)	0/479 (0%)	1/479 (0%)	478/479 (100%)	MAPK12
Spliceosomal Cycle	0	0.0204	#NUM!	0/49 (0%)	0/49 (0%)	1/49 (2%)	48/49 (98%)	HSPA8
Hematopoiesis from Pluripotent Stem Cells	0	0.00679	#NUM!	0/442 (0%)	0/442 (0%)	3/442 (1%)	439/442 (99%)	IGHG1,Ighg2b,IGHM
Ephrin A Signaling	0	0.0213	#NUM!	0/47 (0%)	0/47 (0%)	1/47 (2%)	46/47 (98%)	PTPN11
Heparan Sulfate Biosynthesis	0	0.0233	#NUM!	0/86 (0%)	0/86 (0%)	2/86 (2%)	84/86 (98%)	PPME1,PRDX6
Nicotine Degradation III	0	0.0172	#NUM!	0/58 (0%)	0/58 (0%)	1/58 (2%)	57/58 (98%)	POR
Melatonin Degradation I	0	0.0161	#NUM!	0/62 (0%)	0/62 (0%)	1/62 (2%)	61/62 (98%)	POR
Phospholipases	0	0.0149	#NUM!	0/67 (0%)	0/67 (0%)	1/67 (1%)	66/67 (99%)	PRDX6
Estrogen Biosynthesis	0	0.0222	#NUM!	0/45 (0%)	0/45 (0%)	1/45 (2%)	44/45 (98%)	POR
Nicotine Degradation II	0	0.0152	#NUM!	0/66 (0%)	0/66 (0%)	1/66 (2%)	65/66 (98%)	POR
Retinol Biosynthesis	0	0.0217	#NUM!	0/46 (0%)	0/46 (0%)	1/46 (2%)	45/46 (98%)	ESD
Triacylglycerol Biosynthesis	0	0.02	#NUM!	0/50 (0%)	0/50 (0%)	1/50 (2%)	49/50 (98%)	DBT
Agranulocyte Adhesion and Diapedesis	0	0.00935	#NUM!	0/214 (0%)	0/214 (0%)	2/214 (1%)	212/214 (99%)	MSN,Podxl
Granulocyte Adhesion and Diapedesis	0	0.00529	#NUM!	0/189 (0%)	0/189 (0%)	1/189 (1%)	188/189 (99%)	MSN
TEC Kinase Signaling	0	0.0138	2.236	0/579 (0%)	0/579 (0%)	8/579 (1%)	571/579 (99%)	Cdc42,GNAS,GNB1,ITGA7,MAPK12,PRKCA,PRKCQ,RHOB
Adipogenesis pathway	0	0.00741	#NUM!	0/135 (0%)	0/135 (0%)	1/135 (1%)	134/135 (99%)	RBBP7
Cell Cycle: G1/S Checkpoint Regulation	0	0.0147	#NUM!	0/68 (0%)	0/68 (0%)	1/68 (1%)	67/68 (99%)	CUL1
SAPK/JNK Signaling	0	0.012	2.449	0/502 (0%)	0/502 (0%)	6/502 (1%)	496/502 (99%)	CRK,GNB1,MAP3K20,MAPK12,NRAS,RALA
WNT/β-catenin Signaling	0	0.0173	#NUM!	0/173 (0%)	0/173 (0%)	3/173 (2%)	170/173 (98%)	PPP2CA,PPP2R2A,PTPA
Serotonin Receptor Signaling	0	0.0222	#NUM!	0/45 (0%)	0/45 (0%)	1/45 (2%)	44/45 (98%)	MAOB
Death Receptor Signaling	0	0.0104	#NUM!	0/96 (0%)	0/96 (0%)	1/96 (1%)	95/96 (99%)	CYC1
p38 MAPK Signaling	0	0.0167	#NUM!	0/120 (0%)	0/120 (0%)	2/120 (2%)	118/120 (98%)	MAPK12,MAPK14
NF-κB Signaling	0	0.0123	2.646	0/570 (0%)	0/570 (0%)	7/570 (1%)	563/570 (99%)	NRAS,PRKACA,PRKACB,PRKCQ,RALA,UBE2N,UBE2V1
T Cell Receptor Signaling	0	0.0147	2.333	0/614 (0%)	0/614 (0%)	9/614 (1%)	605/614 (99%)	MAP2K1,MAPK12,MAPK14,MAPK3,NRAS,PPP3R1,PRKCQ,PTPN11,RALA
PD-1, PD-L1 cancer immunotherapy pathway	0	0.0189	#NUM!	0/106 (0%)	0/106 (0%)	2/106 (2%)	104/106 (98%)	PRKCQ,PTPN11
Th1 and Th2 Activation Pathway	0	0.00581	#NUM!	0/172 (0%)	0/172 (0%)	1/172 (1%)	171/172 (99%)	PRKCQ
Th1 Pathway	0	0.0082	#NUM!	0/122 (0%)	0/122 (0%)	1/122 (1%)	121/122 (99%)	PRKCQ
Th2 Pathway	0	0.0073	#NUM!	0/137 (0%)	0/137 (0%)	1/137 (1%)	136/137 (99%)	PRKCQ
Osteoarthritis Pathway	0	0.0169	#NUM!	0/236 (0%)	0/236 (0%)	4/236 (2%)	232/236 (98%)	CASQ1,ITGA7,PRKAA2,PRKAG1
Neuroinflammation Signaling Pathway	0	0.0221	1.633	1/317 (0%)	0/317 (0%)	6/317 (2%)	310/317 (98%)	GLS,IDE,MAPK12,MAPK14,MAPK3,PPP3R1,SOD2
Th17 Activation Pathway	0	0.0062	#NUM!	0/484 (0%)	0/484 (0%)	3/484 (1%)	481/484 (99%)	HSP90AA1,HSP90AB1,HSP90B1
SPINK1 Pancreatic Cancer Pathway	0	0.0167	#NUM!	1/60 (2%)	0/60 (0%)	0/60 (0%)	59/60 (98%)	2210010C04Rik
T Cell Exhaustion Signaling Pathway	0	0.0159	1.342	0/566 (0%)	0/566 (0%)	9/566 (2%)	557/566 (98%)	MAPK12,MAPK3,NRAS,PPP2CA,PPP2R2A,PRKCQ,PTPA,PTPN11,RALA
Systemic Lupus Erythematosus In T Cell Signaling Pathway	0	0.0203	0.832	0/641 (0%)	0/641 (0%)	13/641 (2%)	628/641 (98%)	CASQ1,Cdc42,MAP2K1,MAPK3,MSN,NRAS,PPP2CA,PPP2R2A,PPP3R1,PTPA,RALA,RHOB,STIM1
Systemic Lupus Erythematosus In B Cell Signaling Pathway	0	0.0235	2.111	0/723 (0%)	0/723 (0%)	17/723 (2%)	706/723 (98%)	IGHG1,Ighg2b,Ighg2c,IGHM,Ighv1-72,Ighv1-81,Igkv5-39,Igkv8-30,INPPL1,MAP2K1,MAPK3,NRAS,PPP3R1,PRKCA,PRKCQ,PTPN11,RALA
HOTAIR Regulatory Pathway	0	0.00613	#NUM!	0/163 (0%)	0/163 (0%)	1/163 (1%)	162/163 (99%)	RBBP7
