# Supplementary material for: Quantitative Proteomics Identifies Novel Nrf2-Mediated Adaptative Signaling Pathways in Skeletal Muscle Following Exercise Training
Source: Antioxidants (Basel). 2023 Jan 9;12(1):151. doi: 10.3390/antiox12010151 (PMC9854705; doi:10.3390/antiox12010151)
Supplement: Supplementary file 1 [file antioxidants-12-00151-s001.zip › Supplementary Table S4.xls]

## Sheet: Sheet0
© 2000-2022 QIAGEN. All rights reserved.
Ingenuity Canonical Pathways	-log(p-value)	Ratio	z-score	Molecules
Mitochondrial Dysfunction	29.6	0.246	#NUM!	ACO2,ATP5F1C,ATP5PB,ATP5PD,ATP5PO,ATPAF1,CAT,COX5A,COX6A1,COX6B1,Cox6c,CYB5B,CYC1,FIS1,GSR,MAOB,MAPK12,MT-CO1,MT-CO2,MT-CYB,MT-ND1,MT-ND4,NDUFA10,NDUFA11,NDUFA3,NDUFAB1,NDUFB10,NDUFB6,NDUFS1,NDUFS2,NDUFS7,NDUFV1,NDUFV2,OGDH,PARK7,PDHA1,PRDX3,SDHC,SOD2,VDAC1,VDAC2,VDAC3
Sirtuin Signaling Pathway	23.5	0.158	-2.475	ACADL,ACLY,ATP5F1C,ATP5PB,CYC1,GLS,GOT2,IDH2,LDHA,LDHB,MAPK12,MAPK3,MT-CYB,MT-ND1,MT-ND4,NDUFA10,NDUFA11,NDUFA3,NDUFAB1,NDUFB10,NDUFB6,NDUFS1,NDUFS2,NDUFS7,NDUFV1,NDUFV2,NQO1,PDHA1,PFKM,PGAM1,PGAM2,PPID,PRKAA2,SDHC,SIRT5,SLC25A4,SLC2A1,SOD2,TIMM50,TIMM8A,TIMM8B,TOMM40,TUBA8,VDAC1,VDAC2,VDAC3
Oxidative Phosphorylation	20.2	0.252	5.196	ATP5F1C,ATP5PB,ATP5PD,ATP5PO,ATPAF1,COX5A,COX6A1,COX6B1,Cox6c,CYB5B,CYC1,MT-CO1,MT-CO2,MT-CYB,MT-ND1,MT-ND4,NDUFA10,NDUFA11,NDUFA3,NDUFAB1,NDUFB10,NDUFB6,NDUFS1,NDUFS2,NDUFS7,NDUFV1,NDUFV2,SDHC
Protein Ubiquitination Pathway	16.6	0.135	#NUM!	CUL1,ELOC,HSP90AA1,HSP90AB1,HSP90B1,HSPA4,HSPA8,HSPB8,PSMA5,PSMA7,PSMB2,PSMB4,PSMB7,PSMC6,PSMD1,PSMD12,PSMD13,PSMD2,PSMD3,PSMD6,PSMD8,THOP1,UBA1,UBE2D1,UBE2D3,UBE2G2,UBE2K,UBE2L3,UBE2M,UBE2N,UBE2V1,UBE2V2,UBE3A,UCHL1,UCHL3,USP14,USP15
NRF2-mediated Oxidative Stress Response	15.3	0.139	4.123	CAT,CBR1,CCT7,DNAJA2,EPHX1,FTH1,GSR,GSTM1,GSTM3,GSTM4,GSTM5,GSTO1,GSTP1,GSTZ1,HSP90AA1,HSP90AB1,HSP90B1,HSPB8,MAP2K1,MAPK14,MAPK3,MGST3,NQO1,NQO2,NRAS,PRDX1,PRKCA,PRKCQ,RALA,SOD2,TXNRD1,UBE2K,USP14
Inhibition of ARE-Mediated mRNA Degradation Pathway	14.7	0.168	2.138	MAPK12,MAPK14,MAPK3,PPP2CA,PPP2R2A,PRKACA,PRKACB,PRKAG1,PRKAR2A,PSMA5,PSMA7,PSMB2,PSMB4,PSMB7,PSMC6,PSMD1,PSMD12,PSMD13,PSMD2,PSMD3,PSMD6,PSMD8,PTPA,YWHAE,YWHAG,YWHAQ,YWHAZ
Estrogen Receptor Signaling	13.9	0.1	4.796	ATP5F1C,ATP5PB,CACNA1S,CACNA2D1,CAV1,CYC1,EIF4E,GNAS,GNB1,HSP90AA1,HSP90AB1,HSP90B1,MAP2K1,MAPK3,MT-CYB,MT-ND1,MT-ND4,NDUFA10,NDUFA11,NDUFA3,NDUFAB1,NDUFB10,NDUFB6,NDUFS1,NDUFS2,NDUFS7,NDUFV1,NDUFV2,NRAS,PPP1CB,PRKAA2,PRKACA,PRKACB,PRKAG1,PRKAR2A,PRKCA,PRKCQ,RALA,SDHC,SOD2,TFAM
BAG2 Signaling Pathway	13	0.226	0.816	HSP90AA1,HSPA4,HSPA8,MAPK14,MAPK3,PSMA5,PSMA7,PSMB2,PSMB4,PSMB7,PSMC6,PSMD1,PSMD12,PSMD13,PSMD2,PSMD3,PSMD6,PSMD8,UBE2D1
Xenobiotic Metabolism PXR Signaling Pathway	12.7	0.14	2.887	ALDH6A1,ALDH7A1,CAMK2A,CAT,ESD,GSTM1,GSTM3,GSTM4,GSTM5,GSTO1,GSTP1,GSTZ1,HSP90AA1,HSP90AB1,HSP90B1,MAOB,MGST3,PPP1CA,PPP1CB,Ppp1cc,PPP1R7,PRKACA,PRKACB,PRKAG1,PRKAR2A,PRKCA,PRKCQ
Xenobiotic Metabolism Signaling	10.6	0.103	#NUM!	ALDH6A1,ALDH7A1,CAMK2A,CAT,ESD,GSTM1,GSTM3,GSTM4,GSTM5,GSTO1,GSTP1,GSTZ1,HSP90AA1,HSP90AB1,HSP90B1,MAOB,MAP2K1,MAPK12,MAPK14,MAPK3,MGST3,NQO1,NQO2,NRAS,PPP2CA,PPP2R2A,PRKCA,PRKCQ,PTPA,RALA
FAT10 Signaling Pathway	10.4	0.25	#NUM!	PSMA5,PSMA7,PSMB2,PSMB4,PSMB7,PSMC6,PSMD1,PSMD12,PSMD13,PSMD2,PSMD3,PSMD6,PSMD8,UBA1
TCA Cycle II (Eukaryotic)	10.3	0.435	3.162	ACO2,DLD,FH,IDH3A,IDH3B,IDH3G,OGDH,SDHC,SUCLA2,SUCLG1
PFKFB4 Signaling Pathway	10.1	0.271	2.309	AMPD1,FBP2,GNAS,GPI,HK1,HK2,MAP2K1,MAPK3,PFKM,PRKACA,PRKACB,PRKAG1,PRKAR2A
Gluconeogenesis I	9.63	0.385	3.162	ALDOA,ALDOC,ENO1,ENO2,FBP2,GPI,ME1,ME3,PGAM1,PGAM2
HIF1α Signaling	9.58	0.115	3.545	CAMK2A,COPS5,EIF4E,ELOC,GPI,HK1,HK2,HSP90AA1,HSPA4,HSPA8,LDHA,LDHB,MAP2K1,MAPK3,NRAS,PKM,PPP3R1,PRKCA,PRKCQ,RALA,RAN,RPS6,SLC2A1,TF
CDK5 Signaling	9.56	0.158	0.943	GNAS,MAP2K1,MAPK12,MAPK14,MAPK3,NRAS,PPP1CA,PPP1CB,Ppp1cc,PPP1R7,PPP2CA,PPP2R2A,PRKACA,PRKACB,PRKAG1,PRKAR2A,PTPA,RALA
Huntington's Disease Signaling	9.5	0.0989	1.633	ATP5F1C,ATP5PB,CAPN3,CASQ1,CTSD,GLS,GNB1,HSPA4,HSPA8,MAPK3,NAPA,NSF,PRKCA,PRKCQ,PSMA5,PSMA7,PSMB2,PSMB4,PSMB7,PSMC6,PSMD1,PSMD12,PSMD13,PSMD2,PSMD3,PSMD6,PSMD8,SDHC
Hypoxia Signaling in the Cardiovascular System	9.48	0.197	#NUM!	COPS5,HSP90AA1,HSP90AB1,HSP90B1,LDHA,NQO1,UBE2D1,UBE2D3,UBE2G2,UBE2K,UBE2L3,UBE2M,UBE2N,UBE2V1,UBE2V2
Glycolysis I	9.44	0.37	3.162	ALDOA,ALDOC,ENO1,ENO2,FBP2,GPI,PFKM,PGAM1,PGAM2,PKM
Fatty Acid β-oxidation I	9.29	0.306	3.162	ACADM,ACSL1,ECI1,ECI2,HADH,HADHA,HADHB,IVD,SCP2,SLC27A1,TUBA8
Valine Degradation I	9.23	0.429	2.828	ACADSB,ALDH6A1,BCAT2,DBT,DLD,HADHA,HADHB,HIBCH,TUBA8
Xenobiotic Metabolism AHR Signaling Pathway	8.62	0.172	2.324	ALDH6A1,ALDH7A1,GSTM1,GSTM3,GSTM4,GSTM5,GSTO1,GSTP1,GSTZ1,HSP90AA1,HSP90AB1,HSP90B1,MGST3,NQO1,NQO2
Insulin Secretion Signaling Pathway	8.54	0.0956	4.6	ABCC9,CACNA1S,CACNA2D1,CAMK2A,DLD,EIF4E,EIF4G1,GNAS,MAPK12,MAPK14,MAPK3,NAPA,NSF,PDHA1,PDHB,PRKACA,PRKACB,PRKAG1,PRKAR2A,PRKCA,PRKCQ,RYR1,SEC11A,SEC61A2,SLC2A1,SSR4
Glucocorticoid Receptor Signaling	8.48	0.0688	#NUM!	ATP5F1C,ATP5PB,CAV1,CYC1,FGG,HP,HSP90AA1,HSP90AB1,HSP90B1,HSPA4,HSPA8,KRT78,MAP2K1,MAPK12,MAPK14,MAPK3,MT-CYB,MT-ND1,MT-ND4,NDUFA10,NDUFA11,NDUFA3,NDUFAB1,NDUFB10,NDUFB6,NDUFS1,NDUFS2,NDUFS7,NDUFV1,NDUFV2,NRAS,PPP3R1,PRKAA2,PRKACA,PRKACB,PRKAG1,RALA,SDHC,SLC37A4,TFAM
Apelin Adipocyte Signaling Pathway	8.34	0.165	2.138	CAT,Gsta4,GSTM1,GSTP1,GSTZ1,MAPK12,MAPK14,MAPK3,MGST3,PRDX6,PRKAA2,PRKACA,PRKACB,PRKAG1,PRKAR2A
α-Adrenergic Signaling	8.15	0.148	3.317	GNAS,GNB1,MAP2K1,MAPK3,NRAS,PHKB,PHKG1,PRKACA,PRKACB,PRKAG1,PRKAR2A,PRKCA,PRKCQ,PYGL,PYGM,RALA
mTOR Signaling	7.97	0.104	0.832	Cdc42,EIF3C,EIF3E,EIF3F,EIF3H,EIF3M,EIF4E,EIF4G1,MAPK3,NRAS,PPP2CA,PPP2R2A,PRKAA2,PRKAG1,PRKCA,PRKCQ,PTPA,RALA,RHOB,RPS11,RPS16,RPS6
Aryl Hydrocarbon Receptor Signaling	7.97	0.119	0.378	ALDH6A1,ALDH7A1,CTSD,GSTM1,GSTM3,GSTM4,GSTM5,GSTO1,GSTP1,GSTZ1,HSP90AA1,HSP90AB1,HSP90B1,MAPK3,MGST3,NEDD8,NFIC,NQO1,NQO2
Xenobiotic Metabolism General Signaling Pathway	7.94	0.126	4.243	GSTM1,GSTM3,GSTM4,GSTM5,GSTO1,GSTP1,GSTZ1,MAP2K1,MAPK12,MAPK14,MAPK3,MGST3,NQO1,NQO2,NRAS,PRKCA,PRKCQ,RALA
Regulation of eIF4 and p70S6K Signaling	7.85	0.112	0.707	EIF3C,EIF3E,EIF3F,EIF3H,EIF3M,EIF4E,EIF4G1,ITGA7,MAP2K1,MAPK12,MAPK14,MAPK3,NRAS,PPP2CA,PPP2R2A,PTPA,RALA,RPS11,RPS16,RPS6
Synaptic Long Term Potentiation	7.73	0.13	1.698	CAMK2A,GRM7,MAP2K1,MAPK3,NRAS,PPP1CA,PPP1CB,Ppp1cc,PPP1R7,PPP3R1,PRKACA,PRKACB,PRKAG1,PRKAR2A,PRKCA,PRKCQ,RALA
p70S6K Signaling	7.68	0.129	1.508	BCAP31,Ighg2b,IGHM,MAP2K1,MAPK3,NRAS,PPP2CA,PPP2R2A,PRKCA,PRKCQ,PTPA,RALA,RPS6,YWHAE,YWHAG,YWHAQ,YWHAZ
Nitric Oxide Signaling in the Cardiovascular System	7.54	0.134	2.84	ATP2A1,CACNA1S,CACNA2D1,CAV1,HSP90AA1,HSP90AB1,HSP90B1,KNG1,MAP2K1,MAPK3,PRKACA,PRKACB,PRKAG1,PRKAR2A,PRKCA,PRKCQ
EIF2 Signaling	7.54	0.0982	3.051	EIF3C,EIF3E,EIF3F,EIF3H,EIF3M,EIF4E,EIF4G1,MAP2K1,MAPK3,NRAS,PPP1CA,PPP1CB,Ppp1cc,RALA,RPL31,RPL7,RPL7A,RPLP0,RPS11,RPS16,RPS6,WARS1
Xenobiotic Metabolism CAR Signaling Pathway	7.41	0.105	2.683	ALDH6A1,ALDH7A1,GSTM1,GSTM3,GSTM4,GSTM5,GSTO1,GSTP1,GSTZ1,HSP90AA1,HSP90AB1,HSP90B1,MAP2K1,MAPK3,MGST3,PPP2CA,PPP2R2A,PRKCA,PRKCQ,PTPA
Insulin Receptor Signaling	7.3	0.121	1.698	ACLY,CRK,EIF4E,INPPL1,MAP2K1,MAPK3,NRAS,PPP1CA,PPP1CB,Ppp1cc,PPP1R7,PRKACA,PRKACB,PRKAG1,PRKAR2A,PTPN11,RALA
Dopamine Receptor Signaling	7.3	0.165	2	COMT,MAOB,PPP1CA,PPP1CB,Ppp1cc,PPP1R7,PPP2CA,PPP2R2A,PRKACA,PRKACB,PRKAG1,PRKAR2A,PTPA
PPARα/RXRα Activation	7.22	0.103	0.894	ACADL,CD36,GNAS,GOT2,GPD1,HSP90AA1,HSP90AB1,HSP90B1,MAP2K1,MAPK14,MAPK3,NRAS,PRKAA2,PRKACA,PRKACB,PRKAG1,PRKAR2A,PRKCA,RALA,SLC27A1
ERK/MAPK Signaling	7.15	0.0972	1.213	CRK,EIF4E,ITGA7,MAP2K1,MAPK3,NRAS,PPP1CA,PPP1CB,PPP1R7,PPP2CA,PPP2R2A,PRKACA,PRKACB,PRKAG1,PRKAR2A,PRKCA,PTPA,RALA,YWHAG,YWHAQ,YWHAZ
G Beta Gamma Signaling	7.04	0.124	4	CACNA1S,CACNA2D1,CAV1,CAV2,CAV3,GNAS,GNB1,MAPK3,NRAS,PRKACA,PRKACB,PRKAG1,PRKAR2A,PRKCA,PRKCQ,RALA
Glutathione-mediated Detoxification	6.75	0.243	3	Gsta4,GSTM1,GSTM3,GSTM4,GSTM5,GSTO1,GSTP1,GSTZ1,MGST3
Protein Kinase A Signaling	6.57	0.0709	2.646	ACP1,CAMK2A,GNAS,GNB1,MAP2K1,MAPK3,PHKB,PHKG1,PPP1CA,PPP1CB,Ppp1cc,PPP1R7,PPP3R1,PRKACA,PRKACB,PRKAG1,PRKAR2A,PRKCA,PRKCQ,PTPN11,PYGL,PYGM,RYR1,TIMM50,TTN,YWHAE,YWHAG,YWHAQ,YWHAZ
14-3-3-mediated Signaling	6.35	0.118	3.317	MAP2K1,MAPK12,MAPK3,NRAS,PRKCA,PRKCQ,RALA,TUBA8,TUBB,TUBB2B,TUBB3,YWHAE,YWHAG,YWHAQ,YWHAZ
CLEAR Signaling Pathway	6.29	0.0807	0.626	ATP6V1A,ATP6V1E1,CTSD,MAPK12,MAPK14,MAPK3,NRAS,PPP2CA,PPP2R2A,PPP3R1,PRKAA2,PRKAG1,PRKCA,PRKCQ,PSAP,PTPA,RALA,RRAGD,VPS35,YWHAE,YWHAG,YWHAQ,YWHAZ
Dopamine-DARPP32 Feedback in cAMP Signaling	6.29	0.0984	2	ATP2A1,CACNA1S,CACNA2D1,GNAS,PPP1CA,PPP1CB,Ppp1cc,PPP1R7,PPP2CA,PPP2R2A,PPP3R1,PRKACA,PRKACB,PRKAG1,PRKAR2A,PRKCA,PRKCQ,PTPA
HIPPO signaling	6.04	0.141	-2.646	CUL1,PPP1CA,PPP1CB,Ppp1cc,PPP1R7,PPP2CA,PPP2R2A,PTPA,YWHAE,YWHAG,YWHAQ,YWHAZ
IGF-1 Signaling	5.87	0.125	3	MAP2K1,MAPK3,NRAS,PRKACA,PRKACB,PRKAG1,PRKAR2A,PTPN11,RALA,YWHAE,YWHAG,YWHAQ,YWHAZ
Phagosome Maturation	5.79	0.101	#NUM!	ATP6V1A,ATP6V1E1,CALR,CANX,CTSD,CTSZ,DYNC1H1,NAPA,NSF,PRDX1,PRDX2,PRDX6,TUBA8,TUBB,TUBB2B,TUBB3
AMPK Signaling	5.66	0.082	2	AK1,AK2,CAB39,CPT2,GNAS,GNB1,MAPK12,MAPK14,PFKM,PPM1B,PPP2CA,PPP2R2A,PRKAA2,PRKACA,PRKACB,PRKAG1,PRKAR2A,PTPA,SLC2A1,STIM1
Isoleucine Degradation I	5.56	0.333	2.236	ACADSB,BCAT2,DLD,HADHA,HADHB,TUBA8
Dilated Cardiomyopathy Signaling Pathway	5.5	0.101	1.941	ABCC9,CACNA1S,CACNA2D1,CAMK2A,DMD,GNAS,MAPK12,MAPK14,MAPK3,PRKACA,PRKACB,PRKAG1,PRKAR2A,PTPN11,TTN
tRNA Charging	5.46	0.205	2.828	GARS1,HARS1,IARS1,LARS1,Qars,SARS1,VARS1,WARS1
Glutathione Redox Reactions I	5.46	0.25	2.449	GSR,Gsta4,GSTM1,GSTP1,GSTZ1,MGST3,PRDX6
GNRH Signaling	5.35	0.0885	3.873	CACNA1S,CACNA2D1,CAMK2A,GNAS,GNB1,MAP2K1,MAPK12,MAPK14,MAPK3,NRAS,PRKACA,PRKACB,PRKAG1,PRKAR2A,PRKCA,PRKCQ,RALA
Integrin Signaling	5.34	0.0845	3	ACTR3,ARF6,ARPC3,CAPN3,CAV1,Cdc42,CRK,ITGA7,MAP2K1,MAPK3,NRAS,PARVB,PFN1,PFN2,PPP1CB,RALA,RHOB,TTN
Neuregulin Signaling	5.29	0.111	2.828	CRK,HSP90AA1,HSP90AB1,HSP90B1,ITGA7,MAP2K1,MAPK3,NRAS,PRKCA,PRKCQ,PTPN11,RALA,RPS6
Epithelial Adherens Junction Signaling	5.19	0.0955	1.291	ACTR3,ARPC3,CRK,DIAPH1,NRAS,PPP2CA,PPP2R2A,PRKAA2,PRKAG1,PTPA,RALA,YWHAE,YWHAG,YWHAQ,YWHAZ
Gap Junction Signaling	5.17	0.0859	#NUM!	CAV1,GNAS,MAP2K1,MAPK3,NRAS,PPP3R1,PRKACA,PRKACB,PRKAG1,PRKAR2A,PRKCA,PRKCQ,RALA,TUBA8,TUBB,TUBB2B,TUBB3
Cardiac β-adrenergic Signaling	5.15	0.0899	0	ATP2A1,CACNA1S,CACNA2D1,GNAS,GNB1,PPP1CA,PPP1CB,Ppp1cc,PPP1R7,PPP2CA,PPP2R2A,PRKACA,PRKACB,PRKAG1,PRKAR2A,PTPA
PI3K/AKT Signaling	5.14	0.0854	2	EIF4E,HSP90AA1,HSP90AB1,HSP90B1,INPPL1,ITGA7,MAP2K1,MAPK3,NRAS,PPP2CA,PPP2R2A,PTPA,RALA,YWHAE,YWHAG,YWHAQ,YWHAZ
eNOS Signaling	5.12	0.0943	1.508	CAV1,GNAS,HSP90AA1,HSP90AB1,HSP90B1,HSPA4,HSPA8,KNG1,PRKAA2,PRKACA,PRKACB,PRKAG1,PRKAR2A,PRKCA,PRKCQ
Role of NFAT in Cardiac Hypertrophy	5.09	0.0811	4.243	CACNA1S,CACNA2D1,CAMK2A,GNAS,GNB1,MAP2K1,MAPK12,MAPK14,MAPK3,NRAS,PPP3R1,PRKACA,PRKACB,PRKAG1,PRKAR2A,PRKCA,PRKCQ,RALA
Acetyl-CoA Biosynthesis I (Pyruvate Dehydrogenase Complex)	4.95	0.571	2	DBT,DLD,PDHA1,PDHB
Senescence Pathway	4.91	0.0707	3.578	CACNA1S,CACNA2D1,CAPN3,CAT,DLD,EIF4E,MAP2K1,MAPK12,MAPK14,MAPK3,NRAS,PDHA1,PDHB,PDK2,PPP1CA,PPP2CA,PPP2R2A,PPP3R1,PTPA,RALA,SOD2
Production of Nitric Oxide and Reactive Oxygen Species in Macrophages	4.76	0.0838	0.258	CAT,Cdc42,MAP2K1,MAPK12,MAPK14,MAPK3,PCYOX1,PPP1CA,PPP1CB,PPP1R7,PPP2CA,PPP2R2A,PRKCA,PRKCQ,PTPA,RHOB
Oxytocin Signaling Pathway	4.74	0.0712	3.578	ABCC9,ATP2B1,CACNA1S,CACNA2D1,CD36,GNB1,MAPK12,MAPK14,MAPK3,NRAS,PPP1CB,PPP3R1,PRKAA2,PRKACA,PRKACB,PRKAG1,PRKAR2A,PRKCA,PRKCQ,RALA
Melanocyte Development and Pigmentation Signaling	4.61	0.112	3.317	CRK,GNAS,MAP2K1,MAPK3,NRAS,PRKACA,PRKACB,PRKAG1,PRKAR2A,PTPN11,RALA
UVC-Induced MAPK Signaling	4.55	0.157	2.828	MAP2K1,MAPK12,MAPK14,MAPK3,NRAS,PRKCA,PRKCQ,RALA
Amyloid Processing	4.55	0.157	2	CAPN3,MAPK12,MAPK14,MAPK3,PRKACA,PRKACB,PRKAG1,PRKAR2A
Necroptosis Signaling Pathway	4.54	0.0892	3.207	CAMK2A,CAPN3,PPID,PPP3R1,PYGL,SLC25A3,SLC25A4,TIMM50,TIMM8A,TIMM8B,TOMM40,VDAC1,VDAC2,VDAC3
White Adipose Tissue Browning Pathway	4.51	0.0942	3.464	CACNA1S,CACNA2D1,GNAS,LDHA,LDHB,MAPK12,MAPK14,PRKAA2,PRKACA,PRKACB,PRKAG1,PRKAR2A,SLC16A1
Remodeling of Epithelial Adherens Junctions	4.44	0.132	#NUM!	ACTR3,ARF6,ARPC3,MAPRE3,RALA,TUBA8,TUBB,TUBB2B,TUBB3
RAN Signaling	4.41	0.294	2.236	CSE1L,KPNA4,KPNA6,RAN,RANBP1
Renin-Angiotensin Signaling	4.39	0.0984	3.464	MAP2K1,MAPK12,MAPK14,MAPK3,NRAS,PRKACA,PRKACB,PRKAG1,PRKAR2A,PRKCA,PRKCQ,RALA
PDGF Signaling	4.37	0.116	1.265	ACP1,CAV1,CAV3,CRK,INPPL1,MAP2K1,MAPK3,NRAS,PRKCA,RALA
Sertoli Cell-Sertoli Cell Junction Signaling	4.36	0.0777	#NUM!	ITGA7,MAP2K1,MAP3K20,MAPK12,MAPK14,MAPK3,NRAS,PRKACA,PRKACB,PRKAG1,PRKAR2A,RALA,TUBA8,TUBB,TUBB2B,TUBB3
Acute Phase Response Signaling	4.34	0.0811	3.606	CFB,FGB,FGG,HP,HPX,ITIH4,MAP2K1,MAPK12,MAPK14,MAPK3,NRAS,PTPN11,RALA,SOD2,TF
BMP signaling pathway	4.33	0.115	3.162	MAP2K1,MAPK12,MAPK14,MAPK3,NRAS,PRKACA,PRKACB,PRKAG1,PRKAR2A,RALA
Melatonin Signaling	4.24	0.125	2.333	CAMK2A,MAP2K1,MAPK3,PRKACA,PRKACB,PRKAG1,PRKAR2A,PRKCA,PRKCQ
Androgen Signaling	4.19	0.0828	2.714	CACNA1S,CACNA2D1,CALR,GNAS,GNB1,HSP90AA1,HSPA4,MAPK3,PRKACA,PRKACB,PRKAG1,PRKAR2A,PRKCA,PRKCQ
3-phosphoinositide Degradation	4.18	0.0785	3.317	ACP1,EPHX2,INPPL1,MDP1,MTM1,PPP1CA,PPP1CB,Ppp1cc,PPP1R7,PPP2CA,PPP2R2A,PPP3R1,PPP5C,PTPA,PTPN11
Cardiac Hypertrophy Signaling	4.17	0.0692	4	CACNA1S,CACNA2D1,Cdc42,EIF4E,GNAS,GNB1,MAP2K1,MAPK12,MAPK14,MAPK3,NRAS,PPP3R1,PRKACA,PRKACB,PRKAG1,PRKAR2A,RALA,RHOB
Corticotropin Releasing Hormone Signaling	4.1	0.0861	2.496	CACNA1S,CACNA2D1,GNAS,MAP2K1,MAPK12,MAPK14,MAPK3,PRKACA,PRKACB,PRKAG1,PRKAR2A,PRKCA,PRKCQ
Synaptic Long Term Depression	4.08	0.0769	1.604	CACNA1S,CACNA2D1,GNAS,GRM7,MAP2K1,MAPK3,NRAS,PPP2CA,PPP2R2A,PRDX6,PRKCA,PRKCQ,PTPA,RALA,RYR1
Circadian Rhythm Signaling	4	0.0672	#NUM!	CACNA1S,CACNA2D1,CAMK2A,EIF4E,GNAS,GNB1,MAP2K1,MAPK3,NRAS,PRKAA2,PRKACA,PRKACB,PRKAG1,PRKAR2A,PRKCA,PRKCQ,RALA,RYR1
Glutaryl-CoA Degradation	3.92	0.238	2	HADH,HADHA,HADHB,PARK7,TUBA8
D-myo-inositol (1,4,5,6)-Tetrakisphosphate Biosynthesis	3.92	0.0782	3	ACP1,EPHX2,INPPL1,MDP1,PPP1CA,PPP1CB,Ppp1cc,PPP1R7,PPP2CA,PPP2R2A,PPP3R1,PPP5C,PTPA,PTPN11
D-myo-inositol (3,4,5,6)-tetrakisphosphate Biosynthesis	3.92	0.0782	3	ACP1,EPHX2,INPPL1,MDP1,PPP1CA,PPP1CB,Ppp1cc,PPP1R7,PPP2CA,PPP2R2A,PPP3R1,PPP5C,PTPA,PTPN11
Axonal Guidance Signaling	3.91	0.0531	#NUM!	ACTR3,ARPC3,COPS5,CRK,EIF4E,GNAS,GNB1,ITGA7,MAP2K1,MAPK3,NRAS,PFN1,PFN2,PMPCA,PPP3R1,PRKACA,PRKACB,PRKAG1,PRKAR2A,PRKCA,PRKCQ,PTPN11,RALA,TUBA8,TUBB,TUBB2B,TUBB3
Renal Cell Carcinoma Signaling	3.88	0.113	2.449	CRK,ELOC,FH,MAP2K1,MAPK3,NRAS,PTPN11,RALA,SLC2A1
Chemokine Signaling	3.88	0.113	2.333	CAMK2A,MAP2K1,MAPK12,MAPK14,MAPK3,NRAS,PPP1CB,PRKCA,RALA
Opioid Signaling Pathway	3.77	0.0643	4.243	CACNA1S,CACNA2D1,CAMK2A,GNAS,GNB1,MAP2K1,MAPK12,MAPK3,NRAS,PPP3R1,PRKACA,PRKACB,PRKAG1,PRKAR2A,PRKCA,PRKCQ,RALA,RYR1
UVB-Induced MAPK Signaling	3.62	0.135	2.646	EIF4E,MAP2K1,MAPK12,MAPK14,MAPK3,PRKCA,PRKCQ
Autophagy	3.61	0.0698	3.873	ARL8B,MAP2K1,MAPK12,MAPK3,PPP2CA,PPP2R2A,PPP3R1,PRKAA2,PRKACA,PRKACB,PRKAG1,PRKAR2A,PRKCQ,PTPA,RALA
Endocannabinoid Developing Neuron Pathway	3.58	0.0866	2.646	GNB1,MAP2K1,MAPK12,MAPK14,MAPK3,NRAS,PRKACA,PRKACB,PRKAG1,PRKAR2A,RALA
Rapoport-Luebering Glycolytic Shunt	3.58	0.5	#NUM!	PGAM1,PGAM2,TIGAR
Telomerase Signaling	3.57	0.0935	1.265	HSP90AA1,HSP90AB1,HSP90B1,MAP2K1,MAPK3,NRAS,PPP2CA,PPP2R2A,PTPA,RALA
Endocannabinoid Neuronal Synapse Pathway	3.56	0.0805	0.577	CACNA1S,CACNA2D1,GNB1,MAPK12,MAPK14,MAPK3,NDUFS2,PPP3R1,PRKACA,PRKACB,PRKAG1,PRKAR2A
Calcium Signaling	3.55	0.0688	3.207	ATP2A1,ATP2B1,CACNA1S,CACNA2D1,CALR,CAMK2A,CASQ1,MAPK3,PPP3R1,PRKACA,PRKACB,PRKAG1,PRKAR2A,RYR1,TRDN
D-myo-inositol-5-phosphate Metabolism	3.53	0.0718	3	ACP1,EPHX2,INPPL1,MDP1,PPP1CA,PPP1CB,Ppp1cc,PPP1R7,PPP2CA,PPP2R2A,PPP3R1,PPP5C,PTPA,PTPN11
Ceramide Signaling	3.49	0.1	2.828	CNKSR1,CTSD,MAP2K1,MAPK3,NRAS,PPP2CA,PPP2R2A,PTPA,RALA
Netrin Signaling	3.47	0.111	2.828	CACNA1S,CACNA2D1,PPP3R1,PRKACA,PRKACB,PRKAG1,PRKAR2A,RYR1
fMLP Signaling in Neutrophils	3.47	0.084	3.317	ACTR3,ARPC3,GNAS,GNB1,MAP2K1,MAPK3,NRAS,PPP3R1,PRKCA,PRKCQ,RALA
Type II Diabetes Mellitus Signaling	3.46	0.0784	1.414	ACSL1,CACNA1S,CACNA2D1,CD36,MAPK12,MAPK3,PKM,PRKAA2,PRKAG1,PRKCA,PRKCQ,SLC27A1
Ferroptosis Signaling Pathway	3.44	0.0833	1.897	ARF6,FTH1,MAP2K1,MAPK3,NRAS,PRKAA2,PRKAG1,RALA,TF,TXNRD1,VDAC2
P2Y Purigenic Receptor Signaling Pathway	3.41	0.0827	3.317	GNB1,MAP2K1,MAPK3,NRAS,PRKACA,PRKACB,PRKAG1,PRKAR2A,PRKCA,PRKCQ,RALA
Role of MAPK Signaling in Promoting the Pathogenesis of Influenza	3.38	0.0885	3	ATP6V1A,ATP6V1E1,MAP2K1,MAPK12,MAPK14,MAPK3,NRAS,PRDX6,PRKCA,RALA
HER-2 Signaling in Breast Cancer	3.36	0.0661	0.258	ARF6,COPS6,COX5A,COX6A1,COX6B1,Cox6c,MAP2K1,MAPK3,MT-CO1,MT-CO2,NRAS,PRKCA,PRKCQ,RALA,RPS6
CCR3 Signaling in Eosinophils	3.35	0.0815	3	GNAS,GNB1,MAP2K1,MAPK12,MAPK14,MAPK3,NRAS,PPP1CB,PRKCA,PRKCQ,RALA
LPS/IL-1 Mediated Inhibition of RXR Function	3.32	0.063	#NUM!	ACSL1,ALDH6A1,ALDH7A1,CAT,CPT2,FABP1,GSTM1,GSTM3,GSTM4,GSTM5,GSTO1,GSTP1,GSTZ1,MAOB,MGST3,SLC27A1
3-phosphoinositide Biosynthesis	3.32	0.0683	3	ACP1,EPHX2,INPPL1,MDP1,PPP1CA,PPP1CB,Ppp1cc,PPP1R7,PPP2CA,PPP2R2A,PPP3R1,PPP5C,PTPA,PTPN11
Parkinson's Signaling	3.32	0.25	#NUM!	MAPK12,MAPK14,PARK7,UCHL1
Tryptophan Degradation III (Eukaryotic)	3.3	0.179	2	HADH,HADHA,HADHB,PARK7,TUBA8
Role of Tissue Factor in Cancer	3.29	0.0862	#NUM!	EIF4E,FGB,FGG,MAPK12,MAPK14,MAPK3,NRAS,PRKCA,PTPN11,RALA
IL-7 Signaling Pathway	3.24	0.103	2.828	IGHG1,Ighg2b,Ighg2c,IGHM,MAPK12,MAPK14,MAPK3,SLC2A1
Fc Epsilon RI Signaling	3.23	0.0847	2.53	INPPL1,MAP2K1,MAPK12,MAPK14,MAPK3,NRAS,PRKCA,PRKCQ,PTPN11,RALA
Gαi Signaling	3.22	0.0786	0	CAV1,GNAS,GNB1,GRM7,MAPK3,NRAS,PRKACA,PRKACB,PRKAG1,PRKAR2A,RALA
Cholecystokinin/Gastrin-mediated Signaling	3.2	0.084	3	Cdc42,MAP2K1,MAPK12,MAPK14,MAPK3,NRAS,PRKCA,PRKCQ,RALA,RHOB
Hepatic Fibrosis Signaling Pathway	3.2	0.0523	2.065	CACNA1S,CACNA2D1,Cdc42,FTH1,ITGA7,MAP2K1,MAPK12,MAPK14,MAPK3,NRAS,PRKACA,PRKACB,PRKAG1,PRKAR2A,PRKCA,PRKCQ,RALA,RHOB,SDHC,SOD2,TF,TTN
Apelin Endothelial Signaling Pathway	3.19	0.078	3.162	GNAS,GNB1,MAP2K1,MAPK12,MAPK3,NRAS,PRKAA2,PRKAG1,PRKCA,PRKCQ,RALA
Superoxide Radicals Degradation	3.15	0.375	#NUM!	CAT,NQO1,SOD2
Synaptogenesis Signaling Pathway	3.12	0.0568	3	ACTR3,ARPC3,CACNA2D1,CAMK2A,CRK,GRM7,HSPA8,MAPK14,MAPK3,NAP1L4,NAPA,NRAS,NSF,PRKACA,PRKACB,PRKAG1,PRKAR2A,RALA
Neuropathic Pain Signaling In Dorsal Horn Neurons	3.12	0.0891	2.333	CAMK2A,GRM7,MAPK3,PRKACA,PRKACB,PRKAG1,PRKAR2A,PRKCA,PRKCQ
Thrombopoietin Signaling	3.1	0.111	2.646	MAP2K1,MAPK3,NRAS,PRKCA,PRKCQ,PTPN11,RALA
Apelin Pancreas Signaling Pathway	3.1	0.13	-0.816	MAPK12,PRKAA2,PRKACA,PRKACB,PRKAG1,PRKAR2A
FLT3 Signaling in Hematopoietic Progenitor Cells	3.09	0.0976	2.828	EIF4E,MAP2K1,MAPK12,MAPK14,MAPK3,NRAS,PTPN11,RALA
Role of MAPK Signaling in the Pathogenesis of Influenza	3.09	0.0976	#NUM!	MAP2K1,MAPK12,MAPK14,MAPK3,NRAS,PRDX6,PRKCA,RALA
CXCR4 Signaling	3.07	0.071	3.317	Cdc42,CRK,GNAS,GNB1,MAP2K1,MAPK12,MAPK3,NRAS,PRKCA,PRKCQ,RALA,RHOB
Glioma Signaling	3.06	0.0806	2.646	CAMK2A,IDH2,IDH3B,IDH3G,MAP2K1,MAPK3,NRAS,PRKCA,PRKCQ,RALA
nNOS Signaling in Neurons	3.05	0.128	#NUM!	CAMK2A,CAPN3,PFKM,PPP3R1,PRKCA,PRKCQ
Germ Cell-Sertoli Cell Junction Signaling	3.02	0.0702	#NUM!	Cdc42,MAP2K1,MAPK12,MAPK14,MAPK3,NRAS,RALA,RHOB,TUBA8,TUBB,TUBB2B,TUBB3
Actin Cytoskeleton Signaling	3.02	0.0612	2.887	ACTR3,ARPC3,CRK,DIAPH1,ITGA7,KNG1,MAP2K1,MAPK3,MSN,NRAS,PFN1,PFN2,PPP1CB,RALA,TTN
LPS-stimulated MAPK Signaling	2.99	0.0941	2.828	MAP2K1,MAPK12,MAPK14,MAPK3,NRAS,PRKCA,PRKCQ,RALA
Leucine Degradation I	2.98	0.333	#NUM!	ACADM,BCAT2,IVD
NAD Signaling Pathway	2.95	0.0728	3.317	ACADL,ACADM,ETFA,IDH2,LDHA,LDHB,PRKAA2,PRKAG1,RYR1,SIRT5,SOD2
Thrombin Signaling	2.92	0.0622	3.317	CAMK2A,Cdc42,GNAS,GNB1,MAP2K1,MAPK12,MAPK14,MAPK3,NRAS,PPP1CB,PRKCA,PRKCQ,RALA,RHOB
Ketolysis	2.83	0.3	#NUM!	HADHA,HADHB,OXCT1
GM-CSF Signaling	2.83	0.1	2.449	CAMK2A,MAP2K1,MAPK3,NRAS,PPP3R1,PTPN11,RALA
Cardiac Hypertrophy Signaling (Enhanced)	2.78	0.0461	4.796	ATP2A1,CACNA1S,CACNA2D1,CAMK2A,DIAPH1,EIF4E,GNAS,GNB1,ITGA7,MAP2K1,MAP3K20,MAPK12,MAPK14,MAPK3,NRAS,PPP3R1,PRKACA,PRKACB,PRKAG1,PRKAR2A,PRKCA,PRKCQ,RALA,RPS6,RYR1
Methylglyoxal Degradation I	2.76	0.667	#NUM!	GLO1,HAGH
Ascorbate Recycling (Cytosolic)	2.76	0.667	#NUM!	GLRX,GSTO1
Inosine-5'-phosphate Biosynthesis II	2.76	0.667	#NUM!	ADSL,PAICS
Superpathway of Inositol Phosphate Compounds	2.76	0.0598	3.162	ACP1,EPHX2,INPPL1,MDP1,PPP1CA,PPP1CB,Ppp1cc,PPP1R7,PPP2CA,PPP2R2A,PPP3R1,PPP5C,PTPA,PTPN11
Fcγ Receptor-mediated Phagocytosis in Macrophages and Monocytes	2.7	0.0851	2.828	ACTR3,ARF6,ARPC3,CRK,MAPK3,PRKCA,PRKCQ,RAB11B
ERBB Signaling	2.7	0.0851	2.828	MAP2K1,MAPK12,MAPK14,MAPK3,NRAS,PRKCA,PRKCQ,RALA
Pentose Phosphate Pathway	2.7	0.273	#NUM!	H6PD,PGD,TALDO1
ERK5 Signaling	2.69	0.0946	2.646	NRAS,PTPN11,RALA,YWHAE,YWHAG,YWHAQ,YWHAZ
Iron homeostasis signaling pathway	2.69	0.0719	#NUM!	ACO2,ATP6V1A,ATP6V1E1,CUL1,FTH1,HP,HPX,LYRM4,MAPK3,TF
Vitamin-C Transport	2.69	0.174	2	GLRX,GSTO1,SLC2A1,TXNRD1
Superpathway of Methionine Degradation	2.68	0.132	2.236	DLD,GOT2,PCCB,PRMT1,SUOX
IL-1 Signaling	2.65	0.0833	2.646	GNAS,GNB1,MAPK12,MAPK14,PRKACA,PRKACB,PRKAG1,PRKAR2A
GPCR-Mediated Nutrient Sensing in Enteroendocrine Cells	2.64	0.0763	3	CACNA1S,CACNA2D1,GNAS,PRKACA,PRKACB,PRKAG1,PRKAR2A,PRKCA,PRKCQ
Leptin Signaling in Obesity	2.62	0.0921	#NUM!	MAP2K1,MAPK3,PRKACA,PRKACB,PRKAG1,PRKAR2A,PTPN11
Neuroprotective Role of THOP1 in Alzheimer's Disease	2.6	0.075	-0.816	IDE,KNG1,LONP1,PRKACA,PRKACB,PRKAG1,PRKAR2A,THOP1,YWHAE
Glycogen Degradation II	2.58	0.25	#NUM!	MTAP,PYGL,PYGM
Role of JAK family kinases in IL-6-type Cytokine Signaling	2.55	0.16	#NUM!	MAPK12,MAPK14,MAPK3,PTPN11
Mechanisms of Viral Exit from Host Cells	2.53	0.122	#NUM!	LMNB1,LMNB2,PRKCA,PRKCQ,VPS25
IL-3 Signaling	2.53	0.0886	2.646	MAP2K1,MAPK3,NRAS,PPP3R1,PRKCA,PRKCQ,RALA
UDP-N-acetyl-D-galactosamine Biosynthesis II	2.48	0.231	#NUM!	GPI,HK1,HK2
Gαs Signaling	2.47	0.072	3	GNAS,GNB1,MAP2K1,MAPK3,PRKACA,PRKACB,PRKAG1,PRKAR2A,RYR1
Neurovascular Coupling Signaling Pathway	2.47	0.0578	2.496	CACNA1S,CACNA2D1,KNG1,PPP1CB,PRDX6,PRKACA,PRKACB,PRKAG1,PRKAR2A,PTGR2,RYR1,SLC16A1,STIM1
2-ketoglutarate Dehydrogenase Complex	2.47	0.5	#NUM!	DLD,OGDH
Branched-chain α-keto acid Dehydrogenase Complex	2.47	0.5	#NUM!	DBT,DLD
Glutathione Redox Reactions II	2.47	0.5	#NUM!	GLRX,GSR
Fatty Acid β-oxidation III (Unsaturated, Odd Number)	2.47	0.5	#NUM!	ECI1,ECI2
Adrenomedullin signaling pathway	2.47	0.0603	3.317	GNAS,MAP2K1,MAPK12,MAPK14,MAPK3,NRAS,PRKACA,PRKACB,PRKAG1,PRKAR2A,RALA,TTN
NER (Nucleotide Excision Repair, Enhanced Pathway)	2.46	0.0777	-2.236	Cops2,COPS5,COPS6,COPS7A,COPS8,CUL4A,NEDD8,UBE2N
Apoptosis Signaling	2.43	0.0769	-1.89	CAPN3,CYC1,MAP2K1,MAPK3,NRAS,PRKCA,PRKCQ,RALA
Ephrin Receptor Signaling	2.4	0.0591	2.714	ACP1,ACTR3,ARPC3,CRK,GNAS,GNB1,ITGA7,MAP2K1,MAPK3,NRAS,PTPN11,RALA
Glycogen Degradation III	2.38	0.214	#NUM!	MTAP,PYGL,PYGM
Colanic Acid Building Blocks Biosynthesis	2.38	0.214	#NUM!	GPI,MPI,UGP2
Coronavirus Replication Pathway	2.35	0.111	2.236	DDX1,TUBA8,TUBB,TUBB2B,TUBB3
FcγRIIB Signaling in B Lymphocytes	2.35	0.0824	#NUM!	CACNA1S,CACNA2D1,Ighg2b,IGHM,MAPK12,NRAS,RALA
Prolactin Signaling	2.32	0.0814	2.646	MAP2K1,MAPK3,NRAS,PRKCA,PRKCQ,PTPN11,RALA
FGF Signaling	2.32	0.0814	2.646	CRK,MAP2K1,MAPK12,MAPK14,MAPK3,PRKCA,PTPN11
HGF Signaling	2.32	0.0682	2.828	ITGA7,MAP2K1,MAPK12,MAPK3,NRAS,PRKCA,PRKCQ,PTPN11,RALA
Sonic Hedgehog Signaling	2.31	0.138	-2	PRKACA,PRKACB,PRKAG1,PRKAR2A
Mitotic Roles of Polo-Like Kinase	2.29	0.0909	#NUM!	HSP90AA1,HSP90AB1,HSP90B1,PPP2CA,PPP2R2A,PTPA
Pentose Phosphate Pathway (Oxidative Branch)	2.26	0.4	#NUM!	H6PD,PGD
2-oxobutanoate Degradation I	2.26	0.4	#NUM!	DLD,PCCB
Antioxidant Action of Vitamin C	2.24	0.0714	#NUM!	GLRX,GSTO1,MAPK12,MAPK14,MAPK3,PRDX6,SLC2A1,TXNRD1
SNARE Signaling Pathway	2.24	0.0662	3	CACNA2D1,CAMK2A,HSPA8,NAPA,NSF,PRKACA,PRKACB,PRKAG1,PRKAR2A
Role of PKR in Interferon Induction and Antiviral Response	2.24	0.0662	-0.707	CYC1,HSP90AA1,HSP90AB1,HSP90B1,HSPA4,HSPA8,MAPK12,MAPK14,MAPK3
nNOS Signaling in Skeletal Muscle Cells	2.23	0.104	#NUM!	CACNA1S,CACNA2D1,CAPN3,DMD,RYR1
Apelin Muscle Signaling Pathway	2.23	0.104	2	GNAS,GNB1,PRKAA2,PRKAG1,TFAM
ERBB4 Signaling	2.23	0.0882	2.449	MAP2K1,MAPK3,NRAS,PRKCA,PRKCQ,RALA
Extrinsic Prothrombin Activation Pathway	2.21	0.188	#NUM!	FGB,FGG,SERPINC1
Molecular Mechanisms of Cancer	2.19	0.0447	#NUM!	CAMK2A,Cdc42,CRK,GNAS,GNB1,ITGA7,MAP2K1,MAPK12,MAPK14,MAPK3,NRAS,PRKACA,PRKACB,PRKAG1,PRKAR2A,PRKCA,PRKCQ,PTPN11,RALA,RHOB
Prostate Cancer Signaling	2.19	0.0702	#NUM!	GSTP1,HSP90AA1,HSP90AB1,HSP90B1,MAP2K1,MAPK3,NRAS,RALA
Acute Myeloid Leukemia Signaling	2.19	0.0769	2	IDH2,IDH3B,IDH3G,MAP2K1,MAPK3,NRAS,RALA
Aldosterone Signaling in Epithelial Cells	2.18	0.061	2	HSP90AA1,HSP90AB1,HSP90B1,HSPA4,HSPA8,HSPB8,MAP2K1,MAPK3,PRKCA,PRKCQ
Cell Cycle: G2/M DNA Damage Checkpoint Regulation	2.16	0.1	#NUM!	CUL1,YWHAE,YWHAG,YWHAQ,YWHAZ
Regulation of Actin-based Motility by Rho	2.15	0.069	1.633	ACTR3,ARPC3,Cdc42,ITGA7,PFN1,PFN2,PPP1CB,RHOB
Actin Nucleation by ARP-WASP Complex	2.14	0.0753	2.236	ACTR3,ARPC3,Cdc42,ITGA7,NRAS,RALA,RHOB
Pyruvate Fermentation to Lactate	2.09	0.333	#NUM!	LDHA,LDHB
Glycine Cleavage Complex	2.09	0.333	#NUM!	DLD,GCSH
GDP-mannose Biosynthesis	2.09	0.333	#NUM!	GPI,MPI
4-1BB Signaling in T Lymphocytes	2.06	0.118	2	MAP2K1,MAPK12,MAPK14,MAPK3
Inhibition of Angiogenesis by TSP1	2.06	0.118	2	CD36,CD47,MAPK12,MAPK14
Endocannabinoid Cancer Inhibition Pathway	2.02	0.0612	1	CASQ1,MAP2K1,MAPK14,MAPK3,PRKAA2,PRKACA,PRKACB,PRKAG1,PRKAR2A
Phototransduction Pathway	2.02	0.0926	#NUM!	GNB1,PRKACA,PRKACB,PRKAG1,PRKAR2A
Coagulation System	2.01	0.114	0	FGB,FGG,KNG1,SERPINC1
Mitochondrial L-carnitine Shuttle Pathway	2	0.158	#NUM!	ACSL1,CPT2,SLC27A1
VEGF Signaling	2	0.0707	0.816	MAP2K1,MAPK3,NRAS,PRKCA,PTPN11,RALA,YWHAE
Apelin Cardiomyocyte Signaling Pathway	2	0.0707	2.646	ATP2A1,CAT,MAPK12,MAPK14,MAPK3,PRKCA,PRKCQ
Cellular Effects of Sildenafil (Viagra)	1.99	0.0604	#NUM!	CACNA1S,CACNA2D1,GNAS,PABPC4,PPP1CB,PRKACA,PRKACB,PRKAG1,PRKAR2A
EGF Signaling	1.98	0.0909	2.236	MAP2K1,MAPK12,MAPK14,MAPK3,PRKCA
RHOA Signaling	1.98	0.0645	1.414	ACTR3,ARPC3,MSN,PFN1,PFN2,PPP1CB,SEPTIN9,TTN
Coronavirus Pathogenesis Pathway	1.97	0.0542	0.632	ATP6V1A,DPP9,EIF4E,KNG1,MAPK12,MAPK14,MAPK3,PTGES2,RPS11,RPS16,RPS6
Antiproliferative Role of Somatostatin Receptor 2	1.97	0.0779	2.449	GNB1,MAP2K1,MAPK3,NRAS,PTPN11,RALA
RAR Activation	1.96	0.0539	#NUM!	MAP2K1,MAPK12,MAPK14,PRKACA,PRKACB,PRKAG1,PRKAR2A,PRKCA,PRKCQ,PRMT1,RPL7A
Trehalose Degradation II (Trehalase)	1.95	0.286	#NUM!	HK1,HK2
Glycogen Biosynthesis II (from UDP-D-Glucose)	1.95	0.286	#NUM!	GBE1,UGP2
Tight Junction Signaling	1.94	0.0562	#NUM!	NAPA,NSF,PPP2CA,PPP2R2A,PRKACA,PRKACB,PRKAG1,PRKAR2A,PTPA,VAPA
Maturity Onset Diabetes of Young (MODY) Signaling	1.94	0.0769	#NUM!	ABCC9,APOO,CACNA1S,CACNA2D1,FABP1,OGDH
Cell Cycle Regulation by BTG Family Proteins	1.93	0.108	#NUM!	PPP2CA,PPP2R2A,PRMT1,PTPA
Noradrenaline and Adrenaline Degradation	1.93	0.108	2	ADHFE1,ALDH7A1,COMT,MAOB
CNTF Signaling	1.92	0.0877	2.236	MAP2K1,MAPK3,NRAS,PTPN11,RALA
Mouse Embryonic Stem Cell Pluripotency	1.88	0.0673	2.646	MAP2K1,MAPK12,MAPK14,MAPK3,NRAS,PTPN11,RALA
IL-8 Signaling	1.87	0.0524	3.162	Cdc42,GNAS,GNB1,MAP2K1,MAPK12,MAPK3,NRAS,PRKCA,PRKCQ,RALA,RHOB
Signaling by Rho Family GTPases	1.86	0.0485	3.162	ACTR3,ARPC3,Cdc42,GNAS,GNB1,ITGA7,MAP2K1,MAP3K20,MAPK12,MAPK3,MSN,RHOB,SEPTIN9
Colorectal Cancer Metastasis Signaling	1.82	0.048	3.464	Cdc42,GNAS,GNB1,MAP2K1,MAPK12,MAPK3,NRAS,PRKACA,PRKACB,PRKAG1,PRKAR2A,RALA,RHOB
PPAR Signaling	1.82	0.0654	-2.646	HSP90AA1,HSP90AB1,HSP90B1,MAP2K1,MAPK3,NRAS,RALA
Paxillin Signaling	1.8	0.0648	2.449	ARF6,CRK,ITGA7,MAPK12,MAPK14,NRAS,RALA
IL-2 Signaling	1.8	0.082	2.236	MAP2K1,MAPK3,NRAS,PTPN11,RALA
TR/RXR Activation	1.8	0.0714	#NUM!	ATP2A1,ENO1,HP,ME1,SLC16A3,SLC2A1
VEGF Family Ligand-Receptor Interactions	1.8	0.0714	2.449	MAP2K1,MAPK3,NRAS,PRKCA,PRKCQ,RALA
PEDF Signaling	1.8	0.0714	1.633	MAPK12,MAPK14,MAPK3,NRAS,RALA,SOD2
Stearate Biosynthesis I (Animals)	1.75	0.0794	2	ACOT2,ACSL1,DBT,PTGR2,SLC27A1
Intrinsic Prothrombin Activation Pathway	1.74	0.0952	#NUM!	FGB,FGG,KNG1,SERPINC1
Breast Cancer Regulation by Stathmin1	1.74	0.0387	0.626	CAMK2A,GNB1,GRM7,MAP2K1,MAPK3,NRAS,PPP1CA,PPP1CB,PPP1R7,PPP2CA,PPP2R2A,PRKACA,PRKACB,PRKAG1,PRKAR2A,PRKCA,PRKCQ,PTPA,RALA,TUBA8,TUBB,TUBB2B,TUBB3
Endothelin-1 Signaling	1.73	0.0521	3	CASQ1,GNAS,MAPK12,MAPK14,MAPK3,NRAS,PRDX6,PRKCA,PRKCQ,RALA
Citrulline Biosynthesis	1.73	0.222	#NUM!	GLS,OAT
Heme Biosynthesis II	1.73	0.222	#NUM!	ALAD,CPOX
IL-22 Signaling	1.71	0.125	#NUM!	MAPK12,MAPK14,MAPK3
Ethanol Degradation IV	1.71	0.125	#NUM!	ACSL1,ALDH7A1,CAT
Oncostatin M Signaling	1.71	0.093	2	MAP2K1,MAPK3,NRAS,RALA
Reelin Signaling in Neurons	1.71	0.0576	2.828	ACTR3,ARPC3,CAMK2A,CRK,MAP2K1,MAPK12,MAPK3,PDK2
PXR/RXR Activation	1.69	0.0769	2.236	GSTM1,PRKACA,PRKACB,PRKAG1,PRKAR2A
HMGB1 Signaling	1.69	0.0539	2.828	Cdc42,MAP2K1,MAPK12,MAPK14,MAPK3,NRAS,RALA,RBBP7,RHOB
MSP-RON Signaling In Cancer Cells Pathway	1.69	0.0571	2.828	MAP2K1,MAPK3,NRAS,RALA,YWHAE,YWHAG,YWHAQ,YWHAZ
Pyridoxal 5'-phosphate Salvage Pathway	1.67	0.0758	2.236	MAP2K1,MAPK3,PDXK,PRKAA2,PRKCQ
Oxytocin In Brain Signaling Pathway	1.66	0.0508	3.162	CACNA1S,CACNA2D1,GNB1,MAP2K1,MAPK3,NRAS,PRDX6,PRKCA,PRKCQ,RALA
Unfolded protein response	1.66	0.0667	2.236	CALR,CANX,DNAJA2,HSP90B1,HSPA4,HSPA8
Gαq Signaling	1.65	0.0529	2.828	Cdc42,GNAS,GNB1,MAP2K1,MAPK3,PPP3R1,PRKCA,PRKCQ,RHOB
PI3K Signaling in B Lymphocytes	1.64	0.0559	2.449	CAMK2A,Ighg2b,IGHM,MAP2K1,MAPK3,NRAS,PPP3R1,RALA
Calcium Transport I	1.64	0.2	#NUM!	ATP2A1,ATP2B1
Pulmonary Healing Signaling Pathway	1.64	0.0503	1.897	IDH2,MAPK12,MAPK14,MAPK3,NRAS,PRKAA2,PRKAG1,PRKCA,PRKCQ,RALA
Natural Killer Cell Signaling	1.64	0.0503	2.53	HSPA4,HSPA8,MAP2K1,MAPK12,MAPK14,MAPK3,NRAS,PRKCQ,PTPN11,RALA
ILK Signaling	1.62	0.05	0.333	Cdc42,FERMT2,MAPK12,MAPK3,NACA,PARVB,PPP2CA,PPP2R2A,PTPA,RHOB
IL-17A Signaling in Gastric Cells	1.62	0.115	#NUM!	MAPK12,MAPK14,MAPK3
Acetyl-CoA Biosynthesis III (from Citrate)	1.62	1	#NUM!	ACLY
Sulfite Oxidation IV	1.62	1	#NUM!	SUOX
D-mannose Degradation	1.62	1	#NUM!	MPI
Pyroptosis Signaling Pathway	1.6	0.0645	-0.816	MAPK12,MAPK14,PRKACA,PRKACB,PRKAG1,PRKAR2A
SPINK1 General Cancer Pathway	1.59	0.0725	2	2210010C04Rik,MAP2K1,MAPK3,NRAS,RALA
Gustation Pathway	1.59	0.0493	2.53	ABCC9,CACNA1S,CACNA2D1,CD36,PRKACA,PRKACB,PRKAG1,PRKAR2A,SCN4B,STIM1
NGF Signaling	1.58	0.0583	2.646	CRK,MAP2K1,MAPK12,MAPK3,NRAS,PTPN11,RALA
Ketogenesis	1.56	0.182	#NUM!	HADHA,HADHB
Sucrose Degradation V (Mammalian)	1.56	0.182	#NUM!	ALDOA,ALDOC
Purine Nucleotides De Novo Biosynthesis II	1.56	0.182	#NUM!	ADSL,PAICS
GDP-glucose Biosynthesis	1.56	0.182	#NUM!	HK1,HK2
TGF-β Signaling	1.54	0.0625	2.449	MAP2K1,MAPK12,MAPK14,MAPK3,NRAS,RALA
LXR/RXR Activation	1.53	0.0569	2.449	CD36,HADH,HPX,ITIH4,KNG1,PCYOX1,TF
Ephrin B Signaling	1.52	0.0694	0	ACP1,CAP1,GNAS,GNB1,MAPK3
UVA-Induced MAPK Signaling	1.5	0.0612	2	MAPK12,MAPK14,MAPK3,NRAS,PRKCA,RALA
Glioma Invasiveness Signaling	1.5	0.0685	2	Cdc42,MAPK3,NRAS,RALA,RHOB
Melanoma Signaling	1.49	0.08	2	MAP2K1,MAPK3,NRAS,RALA
MYC Mediated Apoptosis Signaling	1.49	0.08	2	PRKACA,PRKACB,PRKAG1,PRKAR2A
Glucose and Glucose-1-phosphate Degradation	1.49	0.167	#NUM!	HK1,HK2
Relaxin Signaling	1.46	0.0516	2.828	GNAS,GNB1,MAP2K1,MAPK3,PRKACA,PRKACB,PRKAG1,PRKAR2A
GPCR-Mediated Integration of Enteroendocrine Signaling Exemplified by an L Cell	1.46	0.0667	2.236	GNAS,PRKACA,PRKACB,PRKAG1,PRKAR2A
IL-6 Signaling	1.45	0.0547	2.646	MAP2K1,MAPK12,MAPK14,MAPK3,NRAS,PTPN11,RALA
GDNF Family Ligand-Receptor Interactions	1.44	0.0658	2.236	MAP2K1,MAPK12,MAPK3,NRAS,RALA
Macropinocytosis Signaling	1.44	0.0658	2.236	ARF6,NRAS,PRKCA,PRKCQ,RALA
Ovarian Cancer Signaling	1.42	0.0506	2.828	MAP2K1,MAPK3,NRAS,PRKACA,PRKACB,PRKAG1,PRKAR2A,RALA
Role of MAPK Signaling in Inhibiting the Pathogenesis of Influenza	1.42	0.0649	2	MAP2K1,MAPK12,MAPK14,MAPK3,PRDX6
NF-κB Activation by Viruses	1.39	0.0641	2.236	MAPK3,NRAS,PRKCA,PRKCQ,RALA
Neurotrophin/TRK Signaling	1.39	0.0641	2.236	MAP2K1,MAPK3,NRAS,PTPN11,RALA
Dopamine Degradation	1.38	0.0938	#NUM!	ALDH7A1,COMT,MAOB
Mevalonate Pathway I	1.36	0.143	#NUM!	HADHA,HADHB
Phenylalanine Degradation IV (Mammalian, via Side Chain)	1.36	0.143	#NUM!	GOT2,MAOB
Chronic Myeloid Leukemia Signaling	1.34	0.0561	#NUM!	CRK,MAP2K1,MAPK3,NRAS,PTPN11,RALA
STAT3 Pathway	1.34	0.0519	2.646	MAP2K1,MAP3K20,MAPK12,MAPK14,MAPK3,NRAS,RALA
IL-12 Signaling and Production in Macrophages	1.33	0.0515	#NUM!	MAP2K1,MAPK12,MAPK14,MAPK3,PCYOX1,PRKCA,PRKCQ
β-alanine Degradation I	1.32	0.5	#NUM!	ALDH6A1
Spermine Biosynthesis	1.32	0.5	#NUM!	AMD1
Choline Degradation I	1.32	0.5	#NUM!	ALDH7A1
L-DOPA Degradation	1.32	0.5	#NUM!	COMT
Spermidine Biosynthesis I	1.32	0.5	#NUM!	AMD1
Thyroid Hormone Biosynthesis	1.32	0.5	#NUM!	CTSD
Formaldehyde Oxidation II (Glutathione-dependent)	1.32	0.5	#NUM!	ESD
Glutamine Degradation I	1.32	0.5	#NUM!	GLS
Ethanol Degradation II	1.32	0.0882	#NUM!	ACSL1,ADHFE1,ALDH7A1
JAK/STAT Signaling	1.32	0.061	2.236	MAP2K1,MAPK3,NRAS,PTPN11,RALA
Role of IL-17A in Arthritis	1.31	0.0702	#NUM!	MAP2K1,MAPK12,MAPK14,MAPK3
Fatty Acid Activation	1.3	0.133	#NUM!	ACSL1,SLC27A1
Superpathway of Citrulline Metabolism	1.3	0.133	#NUM!	GLS,OAT
Leukotriene Biosynthesis	1.3	0.133	#NUM!	GSTM4,MGST3
RAC Signaling	1.3	0.0507	2.449	ACTR3,ARPC3,ITGA7,MAP2K1,MAPK3,NRAS,RALA
Polyamine Regulation in Colon Cancer	1.29	0.069	2	EIF5A,MAP2K1,MAPK3,STIM1
Cancer Drug Resistance By Drug Efflux	1.29	0.069	#NUM!	MAP2K1,MAPK3,NRAS,RALA
Granzyme B Signaling	1.25	0.125	#NUM!	LMNB1,LMNB2
Role of Macrophages, Fibroblasts and Endothelial Cells in Rheumatoid Arthritis	1.25	0.0396	#NUM!	2210010C04Rik,CAMK2A,IGHG1,Ighg2b,MAP2K1,MAPK14,MAPK3,MIF,NRAS,PPP3R1,PRKCA,PRKCQ,RALA
Endometrial Cancer Signaling	1.25	0.0667	2	MAP2K1,MAPK3,NRAS,RALA
IL-17A Signaling in Fibroblasts	1.2	0.0789	#NUM!	MAPK12,MAPK14,MAPK3
Regulation of Cellular Mechanics by Calpain Protease	1.19	0.0562	2	CAPN3,ITGA7,MAPK3,NRAS,RALA
PAK Signaling	1.18	0.0508	2.236	ITGA7,MAP2K1,MAPK12,MAPK3,NRAS,RALA
Superpathway of Geranylgeranyldiphosphate Biosynthesis I (via Mevalonate)	1.16	0.111	#NUM!	HADHA,HADHB
RANK Signaling in Osteoclasts	1.16	0.0549	2.236	MAP2K1,MAPK12,MAPK14,MAPK3,PPP3R1
NADH Repair	1.15	0.333	#NUM!	NAXE
S-methyl-5'-thioadenosine Degradation II	1.15	0.333	#NUM!	MTAP
1,25-dihydroxyvitamin D3 Biosynthesis	1.15	0.333	#NUM!	POR
Hypusine Biosynthesis	1.15	0.333	#NUM!	EIF5A
Thiosulfate Disproportionation III (Rhodanese)	1.15	0.333	#NUM!	TST
Glycerol-3-phosphate Shuttle	1.15	0.333	#NUM!	GPD1
Glutamate Degradation II	1.15	0.333	#NUM!	GOT2
Aspartate Biosynthesis	1.15	0.333	#NUM!	GOT2
Induction of Apoptosis by HIV1	1.14	0.0615	#NUM!	CYC1,MAPK12,SLC25A3,SLC25A4
ERB2-ERBB3 Signaling	1.14	0.0615	2	MAP2K1,MAPK3,NRAS,RALA
Semaphorin Neuronal Repulsive Signaling Pathway	1.13	0.0464	-2.449	ITGA7,MAP2K1,PPP1CB,PRKACA,PRKACB,PRKAG1,PRKAR2A
Glutamate Receptor Signaling	1.12	0.0606	#NUM!	GLS,GNB1,GRM7,HOMER1
γ-linolenate Biosynthesis II (Animals)	1.12	0.105	#NUM!	ACSL1,SLC27A1
Non-Small Cell Lung Cancer Signaling	1.11	0.0532	2.236	MAP2K1,MAPK3,NRAS,PRKCA,RALA
RHOGDI Signaling	1.11	0.0419	-2.449	ACTR3,ARPC3,Cdc42,GNAS,GNB1,ITGA7,MSN,PRKCA,RHOB
CD40 Signaling	1.11	0.0597	2	MAP2K1,MAPK12,MAPK14,MAPK3
IL-17A Signaling in Airway Cells	1.11	0.0597	2	MAP2K1,MAPK12,MAPK14,MAPK3
IL-17 Signaling	1.07	0.0428	2.828	HSP90AA1,HSP90AB1,HSP90B1,MAPK12,MAPK14,MAPK3,NRAS,RALA
FXR/RXR Activation	1.07	0.0476	#NUM!	HPX,ITIH4,KNG1,MAPK12,PCYOX1,TF
Role of JAK1 and JAK3 in γc Cytokine Signaling	1.07	0.058	#NUM!	MAPK3,NRAS,PTPN11,RALA
Salvage Pathways of Pyrimidine Ribonucleotides	1.05	0.051	2.236	AK1,MAP2K1,MAPK3,PRKAA2,PRKCQ
Agrin Interactions at Neuromuscular Junction	1.05	0.0571	2	MAPK12,MAPK3,NRAS,RALA
MIF Regulation of Innate Immunity	1.05	0.0682	#NUM!	MAPK12,MAPK3,MIF
BER (Base Excision Repair) Pathway	1.05	0.0682	#NUM!	ARL6IP5,MAP2K1,MAPK3
Endoplasmic Reticulum Stress Pathway	1.04	0.0952	#NUM!	CALR,HSP90B1
Sperm Motility	1.04	0.0392	2.646	GNAS,GNB1,MAP2K1,PRDX6,PRKACA,PRKACB,PRKAG1,PRKAR2A,PRKCA,PRKCQ
ATM Signaling	1.04	0.0505	-0.447	MAPK12,MAPK14,PPP2CA,PPP2R2A,PTPA
PRPP Biosynthesis I	1.03	0.25	#NUM!	PRPS1
Heme Biosynthesis from Uroporphyrinogen-III I	1.03	0.25	#NUM!	CPOX
Eumelanin Biosynthesis	1.03	0.25	#NUM!	MIF
Methylmalonyl Pathway	1.03	0.25	#NUM!	PCCB
Melatonin Degradation II	1.03	0.25	#NUM!	MAOB
Arginine Degradation I (Arginase Pathway)	1.03	0.25	#NUM!	OAT
L-cysteine Degradation I	1.03	0.25	#NUM!	GOT2
Acetate Conversion to Acetyl-CoA	1.03	0.25	#NUM!	ACSL1
Clathrin-mediated Endocytosis Signaling	1.02	0.0415	#NUM!	ACTR3,ARF6,ARPC3,HSPA8,PCYOX1,PPP3R1,RAB11B,TF
Putrescine Degradation III	1.01	0.0909	#NUM!	ALDH7A1,MAOB
Apelin Cardiac Fibroblast Signaling Pathway	0.979	0.087	#NUM!	PRKAA2,PRKAG1
Virus Entry via Endocytic Pathways	0.971	0.0481	#NUM!	CAV1,NRAS,PRKCA,PRKCQ,RALA
ID1 Signaling Pathway	0.951	0.04	1.414	CAV1,GSPT1,MAPK12,MAPK14,MAPK3,NRAS,PARK7,RALA
Angiopoietin Signaling	0.939	0.0519	2	CRK,NRAS,PTPN11,RALA
Arsenate Detoxification I (Glutaredoxin)	0.939	0.2	#NUM!	GSTO1
Proline Biosynthesis II (from Arginine)	0.939	0.2	#NUM!	OAT
Tetrapyrrole Biosynthesis II	0.939	0.2	#NUM!	ALAD
Lysine Degradation II	0.939	0.2	#NUM!	ALDH7A1
Lysine Degradation V	0.939	0.2	#NUM!	ALDH7A1
Tyrosine Degradation I	0.939	0.2	#NUM!	GSTZ1
cAMP-mediated signaling	0.932	0.0383	1.667	CAMK2A,GNAS,GRM7,MAP2K1,MAPK3,PPP3R1,PRKACA,PRKACB,PRKAR2A
Thyroid Cancer Signaling	0.907	0.0506	2	MAP2K1,MAPK3,NRAS,RALA
BEX2 Signaling Pathway	0.879	0.0494	-1	MAPK12,PPP2CA,PPP2R2A,PTPA
Arginine Biosynthesis IV	0.866	0.167	#NUM!	OAT
Arginine Degradation VI (Arginase 2 Pathway)	0.866	0.167	#NUM!	OAT
Pentose Phosphate Pathway (Non-oxidative Branch)	0.866	0.167	#NUM!	TALDO1
Glycerol Degradation I	0.866	0.167	#NUM!	GPD1
Selenocysteine Biosynthesis II (Archaea and Eukaryotes)	0.866	0.167	#NUM!	SARS1
Aspartate Degradation II	0.866	0.167	#NUM!	GOT2
Tryptophan Degradation X (Mammalian, via Tryptamine)	0.86	0.0741	#NUM!	ALDH7A1,MAOB
Cyclins and Cell Cycle Regulation	0.839	0.0476	#NUM!	CUL1,PPP2CA,PPP2R2A,PTPA
Amyotrophic Lateral Sclerosis Signaling	0.836	0.0435	#NUM!	CACNA1S,CACNA2D1,CAPN3,CAT,SSR4
Primary Immunodeficiency Signaling	0.815	0.0536	#NUM!	IGHG1,Ighg2b,IGHM
Superpathway of Cholesterol Biosynthesis	0.812	0.069	#NUM!	HADHA,HADHB
PTEN Signaling	0.81	0.04	-1.342	INPPL1,ITGA7,MAP2K1,MAPK3,NRAS,RALA
Thioredoxin Pathway	0.804	0.143	#NUM!	TXNRD1
Phosphatidylcholine Biosynthesis I	0.804	0.143	#NUM!	PHKA1
CD27 Signaling in Lymphocytes	0.801	0.0526	#NUM!	CYC1,MAP2K1,MAPK12
Role of CHK Proteins in Cell Cycle Checkpoint Control	0.801	0.0526	#NUM!	PPP2CA,PPP2R2A,PTPA
PCP (Planar Cell Polarity) Pathway	0.754	0.05	#NUM!	MAPK12,PFN1,PFN2
Hepatic Cholestasis	0.745	0.0366	#NUM!	MAPK12,PRKACA,PRKACB,PRKAG1,PRKAR2A,PRKCA,PRKCQ
Regulation Of The Epithelial Mesenchymal Transition By Growth Factors Pathway	0.738	0.0365	2.646	MAP2K1,MAPK12,MAPK14,MAPK3,NRAS,PTPN11,RALA
Leukocyte Extravasation Signaling	0.73	0.0363	2.646	CRK,MAPK12,MAPK14,MSN,PRKCA,PRKCQ,PTPN11
Semaphorin Signaling in Neurons	0.726	0.0484	#NUM!	Cdc42,MAPK3,RHOB
B Cell Receptor Signaling	0.719	0.0301	2.714	CAMK2A,IGHG1,Ighg2b,Ighg2c,IGHM,Ighv1-72,Ighv1-81,Igkv5-39,Igkv8-30,INPPL1,MAP2K1,MAPK12,MAPK14,MAPK3,NRAS,PPP3R1,PRKCQ,PTPN11,RALA
GP6 Signaling Pathway	0.714	0.0394	2.236	COL15A1,FGB,FGG,PRKCA,PRKCQ
Pyrimidine Ribonucleotides Interconversion	0.686	0.0571	#NUM!	AK1,D1Pas1
Role of PI3K/AKT Signaling in the Pathogenesis of Influenza	0.672	0.0455	#NUM!	CRK,MAP2K1,MAPK3
MIF-mediated Glucocorticoid Regulation	0.668	0.0556	#NUM!	MAPK3,MIF
Prostanoid Biosynthesis	0.664	0.1	#NUM!	PTGES2
Gα12/13 Signaling	0.66	0.0376	2.236	MAP2K1,MAPK12,MAPK3,NRAS,RALA
GABA Receptor Signaling	0.66	0.0376	#NUM!	CACNA1S,CACNA2D1,GNAS,GNB1,NSF
Pyrimidine Ribonucleotides De Novo Biosynthesis	0.65	0.0541	#NUM!	AK1,D1Pas1
Complement System	0.65	0.0541	#NUM!	C1QBP,CFB
Glioblastoma Multiforme Signaling	0.635	0.0351	2.236	Cdc42,MAP2K1,MAPK3,NRAS,RALA,RHOB
Sumoylation Pathway	0.623	0.0388	#NUM!	Cdc42,MAPK12,RAN,RHOB
Antigen Presentation Pathway	0.616	0.0513	#NUM!	CALR,CANX
Growth Hormone Signaling	0.611	0.0423	#NUM!	MAPK3,PRKCA,PRKCQ
Serotonin Degradation	0.611	0.0423	#NUM!	ADHFE1,ALDH7A1,MAOB
Acetone Degradation I (to Methylglyoxal)	0.6	0.05	#NUM!	POR,PTGR2
Erythropoietin Signaling Pathway	0.592	0.0339	2.449	MAP2K1,MAPK3,NRAS,PRKCA,PRKCQ,RALA
Tumor Microenvironment Pathway	0.577	0.0335	2.449	MAP2K1,MAPK3,NRAS,RALA,SLC16A1,SLC2A1
April Mediated Signaling	0.57	0.0476	#NUM!	MAPK12,MAPK14
Caveolar-mediated Endocytosis Signaling	0.567	0.04	#NUM!	CAV1,ITGA7,PRKCA
Oleate Biosynthesis II (Animals)	0.565	0.0769	#NUM!	ALDH6A1
NAD Phosphorylation and Dephosphorylation	0.565	0.0769	#NUM!	ACP1
γ-glutamyl Cycle	0.565	0.0769	#NUM!	OPLAH
B Cell Activating Factor Signaling	0.556	0.0465	#NUM!	MAPK12,MAPK14
Kinetochore Metaphase Signaling Pathway	0.553	0.036	-2	PPP1CA,PPP1CB,Ppp1cc,PPP1R7
G Protein Signaling Mediated by Tubby	0.542	0.0455	#NUM!	GNAS,GNB1
B Cell Development	0.542	0.0455	#NUM!	Ighg2b,IGHM
Acyl-CoA Hydrolysis	0.538	0.0714	#NUM!	ACOT2
Mineralocorticoid Biosynthesis	0.538	0.0714	#NUM!	Gsta4
IL-13 Signaling Pathway	0.513	0.0345	2	CD36,MAPK12,MAPK14,MAPK3
Bladder Cancer Signaling	0.513	0.0345	2	MAP2K1,MAPK3,NRAS,RALA
Choline Biosynthesis III	0.513	0.0667	#NUM!	PHKA1
Glucocorticoid Biosynthesis	0.513	0.0667	#NUM!	Gsta4
Factors Promoting Cardiogenesis in Vertebrates	0.509	0.0327	2.236	CAMK2A,MAPK12,MAPK14,PRKCA,PRKCQ
Estrogen-Dependent Breast Cancer Signaling	0.507	0.037	#NUM!	MAPK3,NRAS,RALA
Phagosome Formation	0.506	0.0275	3.9	ACTR3,ARF6,ARPC3,CD36,DIAPH1,GRM7,IGHG1,Ighg2b,IGHM,ITGA7,MAP2K1,MAPK12,MAPK3,NRAS,PRDX6,PRKCA,PRKCQ,RALA,TTN
Role of IL-17F in Allergic Inflammatory Airway Diseases	0.503	0.0426	#NUM!	MAP2K1,MAPK3
iNOS Signaling	0.503	0.0426	#NUM!	MAPK12,MAPK14
D-myo-inositol (1,4,5)-trisphosphate Degradation	0.489	0.0625	#NUM!	INPPL1
Role of NANOG in Mammalian Embryonic Stem Cell Pluripotency	0.483	0.0333	2	MAP2K1,MAPK3,NRAS,RALA
Sphingosine-1-phosphate Signaling	0.483	0.0333	#NUM!	CASQ1,Cdc42,MAPK3,RHOB
1D-myo-inositol Hexakisphosphate Biosynthesis II (Mammalian)	0.469	0.0588	#NUM!	INPPL1
D-myo-inositol (1,3,4)-trisphosphate Biosynthesis	0.469	0.0588	#NUM!	INPPL1
Bile Acid Biosynthesis, Neutral Pathway	0.449	0.0556	#NUM!	SCP2
Pancreatic Adenocarcinoma Signaling	0.441	0.0317	2	MAP2K1,MAPK12,MAPK3,RALA
Lymphotoxin β Receptor Signaling	0.416	0.0364	#NUM!	CYC1,MAPK3
Pulmonary Fibrosis Idiopathic Signaling Pathway	0.411	0.0276	2.333	CAV1,COL15A1,MAP2K1,MAPK12,MAPK14,MAPK3,NRAS,RALA,RBBP7
IL-4 Signaling	0.409	0.0323	#NUM!	INPPL1,NRAS,RALA
CREB Signaling in Neurons	0.407	0.0264	3.873	CACNA1S,CACNA2D1,CAMK2A,GNAS,GNB1,GRM7,MAP2K1,MAPK3,NRAS,PRKACA,PRKACB,PRKAG1,PRKAR2A,PRKCA,PRKCQ,RALA
Oxidative Ethanol Degradation III	0.406	0.0357	#NUM!	ACSL1,ALDH7A1
IL-15 Signaling	0.401	0.0265	2.449	IGHG1,Ighg2b,Ighg2c,IGHM,Ighv1-72,Ighv1-81,Igkv5-39,Igkv8-30,MAP2K1,MAPK12,MAPK14,MAPK3,NRAS,RALA
Androgen Biosynthesis	0.397	0.0476	#NUM!	Gsta4
Triacylglycerol Degradation	0.397	0.0351	#NUM!	PPME1,PRDX6
Histamine Degradation	0.397	0.0476	#NUM!	ALDH7A1
Fatty Acid α-oxidation	0.397	0.0476	#NUM!	ALDH7A1
Wound Healing Signaling Pathway	0.39	0.0278	2.646	COL15A1,MAP2K1,MAPK12,MAPK3,NRAS,PRKCA,RALA
Superpathway of D-myo-inositol (1,4,5)-trisphosphate Metabolism	0.381	0.0455	#NUM!	INPPL1
p53 Signaling	0.375	0.0306	#NUM!	COQ8A,MAPK14,TIGAR
GADD45 Signaling	0.371	0.0333	#NUM!	MAPK12,MAPK14
Pyrimidine Deoxyribonucleotides De Novo Biosynthesis I	0.367	0.0435	#NUM!	AK1
Methionine Degradation I (to Homocysteine)	0.367	0.0435	#NUM!	PRMT1
G-Protein Coupled Receptor Signaling	0.365	0.0256	3.771	CAMK2A,CRK,GNAS,GNB1,GRM7,MAP2K1,MAPK12,MAPK14,MAPK3,NRAS,PPP3R1,PRKACA,PRKACB,PRKAG1,PRKAR2A,PRKCA,RALA,TTN
Bupropion Degradation	0.34	0.04	#NUM!	POR
Cysteine Biosynthesis III (mammalia)	0.34	0.04	#NUM!	PRMT1
Apelin Liver Signaling Pathway	0.328	0.0385	#NUM!	MAPK12
WNT/Ca+ pathway	0.323	0.0303	#NUM!	CAMK2A,PRKCA
NAD Salvage Pathway II	0.316	0.037	#NUM!	ACP1
Superpathway of Melatonin Degradation	0.316	0.0299	#NUM!	MAOB,POR
Pregnenolone Biosynthesis	0.316	0.037	#NUM!	FDX1
Eicosanoid Signaling	0.309	0.0294	#NUM!	PRDX6,PTGES2
Methylglyoxal Degradation III	0.294	0.0345	#NUM!	PTGR2
Regulation of the Epithelial-Mesenchymal Transition Pathway	0.294	0.0256	#NUM!	MAP2K1,MAPK3,NRAS,PTPN11,RALA
IL-10 Signaling	0.283	0.0278	#NUM!	MAPK12,MAPK14
Role of Pattern Recognition Receptors in Recognition of Bacteria and Viruses	0.283	0.0256	2	MAPK12,MAPK3,PRKCA,PRKCQ
MSP-RON Signaling In Macrophages Pathway	0.26	0.0252	#NUM!	MAPK3,NRAS,RALA
Role of JAK2 in Hormone-like Cytokine Signaling	0.249	0.0294	#NUM!	PTPN11
VDR/RXR Activation	0.248	0.0256	#NUM!	PRKCA,PRKCQ
Toll-like Receptor Signaling	0.248	0.0256	#NUM!	MAPK12,MAPK14
Heparan Sulfate Biosynthesis (Late Stages)	0.243	0.0253	#NUM!	PPME1,PRDX6
Oxytocin In Spinal Neurons Signaling Pathway	0.24	0.0286	#NUM!	ABCC9
DNA Methylation and Transcriptional Repression Signaling	0.24	0.0286	#NUM!	RBBP7
CSDE1 Signaling Pathway	0	0.0179	#NUM!	PABPC4
Hepatic Fibrosis / Hepatic Stellate Cell Activation	0	0.00515	#NUM!	COL15A1
Activation of IRF by Cytosolic Pattern Recognition Receptors	0	0.0154	#NUM!	MAPK12
TREM1 Signaling	0	0.013	#NUM!	MAPK3
Role of NFAT in Regulation of the Immune Response	0	0.0204	2.646	GNAS,GNB1,Ighg2b,IGHM,KPNA4,KPNA6,MAP2K1,MAPK3,NRAS,PPP3R1,PRKCQ,RALA
CCR5 Signaling in Macrophages	0	0.016	2.236	CACNA1S,CACNA2D1,GNAS,GNB1,MAPK12,MAPK14,PRKCA,PRKCQ
Calcium-induced T Lymphocyte Apoptosis	0	0.0087	2	ATP2A1,PPP3R1,PRKCA,PRKCQ
Cytotoxic T Lymphocyte-mediated Apoptosis of Target Cells	0	0.00235	#NUM!	CYC1
CTLA4 Signaling in Cytotoxic T Lymphocytes	0	0.00837	#NUM!	PPP2CA,PPP2R2A,PTPA,PTPN11
IL-15 Production	0	0.00813	#NUM!	MAP2K1
CD28 Signaling in T Helper Cells	0	0.0135	1.89	ACTR3,ARPC3,MAP2K1,MAPK12,PPP3R1,PRKCQ,PTPN11
Dendritic Cell Maturation	0	0.00845	2.236	IGHG1,Ighg2b,MAPK12,MAPK14,MAPK3
ICOS-ICOSL Signaling in T Helper Cells	0	0.00592	#NUM!	CAMK2A,PPP3R1,PRKCQ
Lipid Antigen Presentation by CD1	0	0.00962	#NUM!	ARF6,CALR,CANX,PSAP
Human Embryonic Stem Cell Pluripotency	0	0.012	#NUM!	GNAS,GNB1
Type I Diabetes Mellitus Signaling	0	0.00589	#NUM!	CYC1,MAPK12,MAPK14
Small Cell Lung Cancer Signaling	0	0.0104	#NUM!	CYC1
Allograft Rejection Signaling	0	0.00413	#NUM!	IGHG1,Ighg2b
Autoimmune Thyroid Disease Signaling	0	0.00441	#NUM!	IGHG1,Ighg2b
Communication between Innate and Adaptive Immune Cells	0	0.00861	#NUM!	IGHG1,Ighg2b,Ighg2c,IGHM,Ighv1-72,Ighv1-81,Igkv5-39,Igkv8-30
Crosstalk between Dendritic Cells and Natural Killer Cells	0	0.011	#NUM!	CAMK2A
Systemic Lupus Erythematosus Signaling	0	0.0113	#NUM!	IGHG1,Ighg2b,IGHM,KNG1,MAPK3,NRAS,RALA
CDC42 Signaling	0	0.0139	1.89	ACTR3,ARPC3,DIAPH1,ITGA7,MAPK12,MAPK14,PPP1CB,RALA
FAK Signaling	0	0.0115	2.309	ACTR3,ARPC3,CAPN3,CRK,GRM7,ITGA7,MAP2K1,MAPK12,MAPK14,MAPK3,NRAS,RALA
Hereditary Breast Cancer Signaling	0	0.0141	#NUM!	NRAS,RALA
Role of Osteoblasts, Osteoclasts and Chondrocytes in Rheumatoid Arthritis	0	0.0179	#NUM!	MAPK12,MAPK14,MAPK3,PPP3R1
Phospholipase C Signaling	0	0.0236	2.887	Cdc42,GNAS,GNB1,IGHG1,Ighg2b,IGHM,ITGA7,MAP2K1,MAPK3,NRAS,PPP1CB,PPP3R1,PRKCA,PRKCQ,RALA,RHOB
Altered T Cell and B Cell Signaling in Rheumatoid Arthritis	0	0.00407	#NUM!	Ighg2b,IGHM
Atherosclerosis Signaling	0	0.0229	#NUM!	CD36,PCYOX1,PRDX6
Regulation of IL-2 Expression in Activated and Anergic T Lymphocytes	0	0.0174	2.828	MAP2K1,MAPK12,MAPK3,NRAS,PABPC4,PPP3R1,PRKCQ,RALA
NUR77 Signaling in T Lymphocytes	0	0.00977	2.236	MAP2K1,MAPK3,PPP3R1,PRKCA,PRKCQ
PKCθ Signaling in T Lymphocytes	0	0.0143	2.449	CACNA1S,CACNA2D1,CAMK2A,MAPK3,NRAS,PPP3R1,PRKCQ,RALA
Antiproliferative Role of TOB in T Cell Signaling	0	0.00469	#NUM!	CUL1,PABPC4
OX40 Signaling Pathway	0	0.00209	#NUM!	MAPK12
Spliceosomal Cycle	0	0.0204	#NUM!	HSPA8
Hematopoiesis from Pluripotent Stem Cells	0	0.00679	#NUM!	IGHG1,Ighg2b,IGHM
Ephrin A Signaling	0	0.0213	#NUM!	PTPN11
Heparan Sulfate Biosynthesis	0	0.0233	#NUM!	PPME1,PRDX6
Nicotine Degradation III	0	0.0172	#NUM!	POR
Melatonin Degradation I	0	0.0161	#NUM!	POR
Phospholipases	0	0.0149	#NUM!	PRDX6
Estrogen Biosynthesis	0	0.0222	#NUM!	POR
Nicotine Degradation II	0	0.0152	#NUM!	POR
Retinol Biosynthesis	0	0.0217	#NUM!	ESD
Triacylglycerol Biosynthesis	0	0.02	#NUM!	DBT
Agranulocyte Adhesion and Diapedesis	0	0.00935	#NUM!	MSN,Podxl
Granulocyte Adhesion and Diapedesis	0	0.00529	#NUM!	MSN
TEC Kinase Signaling	0	0.0138	2.236	Cdc42,GNAS,GNB1,ITGA7,MAPK12,PRKCA,PRKCQ,RHOB
Adipogenesis pathway	0	0.00741	#NUM!	RBBP7
Cell Cycle: G1/S Checkpoint Regulation	0	0.0147	#NUM!	CUL1
SAPK/JNK Signaling	0	0.012	2.449	CRK,GNB1,MAP3K20,MAPK12,NRAS,RALA
WNT/β-catenin Signaling	0	0.0173	#NUM!	PPP2CA,PPP2R2A,PTPA
Serotonin Receptor Signaling	0	0.0222	#NUM!	MAOB
Death Receptor Signaling	0	0.0104	#NUM!	CYC1
p38 MAPK Signaling	0	0.0167	#NUM!	MAPK12,MAPK14
NF-κB Signaling	0	0.0123	2.646	NRAS,PRKACA,PRKACB,PRKCQ,RALA,UBE2N,UBE2V1
T Cell Receptor Signaling	0	0.0147	2.333	MAP2K1,MAPK12,MAPK14,MAPK3,NRAS,PPP3R1,PRKCQ,PTPN11,RALA
PD-1, PD-L1 cancer immunotherapy pathway	0	0.0189	#NUM!	PRKCQ,PTPN11
Th1 and Th2 Activation Pathway	0	0.00581	#NUM!	PRKCQ
Th1 Pathway	0	0.0082	#NUM!	PRKCQ
Th2 Pathway	0	0.0073	#NUM!	PRKCQ
Osteoarthritis Pathway	0	0.0169	#NUM!	CASQ1,ITGA7,PRKAA2,PRKAG1
Neuroinflammation Signaling Pathway	0	0.0221	1.633	GLS,IDE,MAPK12,MAPK14,MAPK3,PPP3R1,SOD2
Th17 Activation Pathway	0	0.0062	#NUM!	HSP90AA1,HSP90AB1,HSP90B1
SPINK1 Pancreatic Cancer Pathway	0	0.0167	#NUM!	2210010C04Rik
T Cell Exhaustion Signaling Pathway	0	0.0159	1.342	MAPK12,MAPK3,NRAS,PPP2CA,PPP2R2A,PRKCQ,PTPA,PTPN11,RALA
Systemic Lupus Erythematosus In T Cell Signaling Pathway	0	0.0203	0.832	CASQ1,Cdc42,MAP2K1,MAPK3,MSN,NRAS,PPP2CA,PPP2R2A,PPP3R1,PTPA,RALA,RHOB,STIM1
Systemic Lupus Erythematosus In B Cell Signaling Pathway	0	0.0235	2.111	IGHG1,Ighg2b,Ighg2c,IGHM,Ighv1-72,Ighv1-81,Igkv5-39,Igkv8-30,INPPL1,MAP2K1,MAPK3,NRAS,PPP3R1,PRKCA,PRKCQ,PTPN11,RALA
HOTAIR Regulatory Pathway	0	0.00613	#NUM!	RBBP7
