# Supplementary material for: Quantitative Proteomics Identifies Novel Nrf2-Mediated Adaptative Signaling Pathways in Skeletal Muscle Following Exercise Training
Source: Antioxidants (Basel). 2023 Jan 9;12(1):151. doi: 10.3390/antiox12010151 (PMC9854705; doi:10.3390/antiox12010151)
Supplement: Supplementary file 1 [file antioxidants-12-00151-s001.zip › Supplementary Table S5.xls]

## Sheet: Sheet0
© 2000-2022 QIAGEN. All rights reserved.
Ingenuity Canonical Pathways	-log(p-value)	Ratio	z-score	Downregulated	No change	Upregulated	No overlap with dataset	Molecules
NRF2-mediated Oxidative Stress Response	12.6	0.0886	-2.53	18/237 (8%)	0/237 (0%)	3/237 (1%)	216/237 (91%)	ACTG2,CAT,CBR1,EPHX1,FTH1,FTL,GSR,GSTM1,GSTM3,GSTM4,GSTM5,GSTO1,GSTP1,HSP90AA1,HSPB8,MAP2K4,NQO1,PRDX1,SOD2,SQSTM1,TXNRD1
Mitochondrial Dysfunction	11.1	0.0994	#NUM!	12/171 (7%)	0/171 (0%)	5/171 (3%)	154/171 (90%)	ACO2,ATP5MC3,CAT,COX6A1,Cox6c,Cox8b,CPT1B,GPD2,GSR,MAP2K4,MT-ND2,NDUFA12,PRDX3,SOD2,VDAC1,VDAC2,VDAC3
Xenobiotic Metabolism PXR Signaling Pathway	10.3	0.0881	-3.638	16/193 (8%)	0/193 (0%)	1/193 (1%)	176/193 (91%)	ALDH1A1,ALDH6A1,ALDH7A1,CAMK2B,CAT,ESD,GSTM1,GSTM3,GSTM4,GSTM5,GSTO1,GSTP1,HSP90AA1,PPP1R14C,PPP1R7,PRKACA,PRKAR1A
Xenobiotic Metabolism AHR Signaling Pathway	8.49	0.126	-3.317	10/87 (11%)	0/87 (0%)	1/87 (1%)	76/87 (87%)	ALDH1A1,ALDH6A1,ALDH7A1,GSTM1,GSTM3,GSTM4,GSTM5,GSTO1,GSTP1,HSP90AA1,NQO1
Necroptosis Signaling Pathway	7.65	0.0828	-0.832	9/157 (6%)	0/157 (0%)	4/157 (3%)	144/157 (92%)	CAMK2B,CAPN1,CAPN2,DNM1L,FADD,FKBP1A,PPP3CA,PYGL,TOMM34,TOMM40,VDAC1,VDAC2,VDAC3
Aryl Hydrocarbon Receptor Signaling	7.58	0.0818	#NUM!	10/159 (6%)	0/159 (0%)	3/159 (2%)	146/159 (92%)	ALDH1A1,ALDH6A1,ALDH7A1,GSTM1,GSTM3,GSTM4,GSTM5,GSTO1,GSTP1,HSP90AA1,HSPB1,HSPB7,NQO1
Dilated Cardiomyopathy Signaling Pathway	7	0.0811	-1.265	10/148 (7%)	0/148 (0%)	2/148 (1%)	136/148 (92%)	ABCC9,ACTG2,ATP2A2,BAG3,CACNA1S,CAMK2B,LMNA,PRKACA,PRKAR1A,TNNC1,TNNI2,TTN
Glutathione-mediated Detoxification	6.84	0.189	-2.646	7/37 (19%)	0/37 (0%)	0/37 (0%)	30/37 (81%)	Gsta4,GSTM1,GSTM3,GSTM4,GSTM5,GSTO1,GSTP1
Xenobiotic Metabolism Signaling	6.78	0.0552	#NUM!	15/290 (5%)	0/290 (0%)	1/290 (0%)	274/290 (94%)	ALDH1A1,ALDH6A1,ALDH7A1,CAMK2B,CAT,ESD,FTL,GSTM1,GSTM3,GSTM4,GSTM5,GSTO1,GSTP1,HSP90AA1,MAP2K4,NQO1
Glycolysis I	6.38	0.222	-0.816	4/27 (15%)	0/27 (0%)	2/27 (7%)	21/27 (78%)	ENO1,GAPDH,PGK1,PGK2,PKM,TPI1
Protein Ubiquitination Pathway	6.33	0.0545	#NUM!	5/275 (2%)	0/275 (0%)	10/275 (4%)	260/275 (95%)	CRYAB,HLA-A,HSP90AA1,HSPB1,HSPB6,HSPB7,HSPB8,HSPH1,PSMC2,PSMD13,PSMD3,PSMD4,UBE2R2,UCHL1,USO1
Integrin Signaling	6.1	0.061	-0.905	7/213 (3%)	0/213 (0%)	6/213 (3%)	200/213 (94%)	ACTG2,ACTR2,ARPC4,CAPN1,CAPN2,GRB2,ITGA7,ITGB4,MAP2K4,MPRIP,MYLK2,Ppp1r12b,TTN
Sirtuin Signaling Pathway	6	0.0514	-0.707	12/292 (4%)	0/292 (0%)	3/292 (1%)	277/292 (95%)	CPS1,CPT1B,LDHA,MT-ND2,NDUFA12,NQO1,PGK1,PRKAA2,SIRT5,SOD2,TOMM34,TOMM40,VDAC1,VDAC2,VDAC3
LPS/IL-1 Mediated Inhibition of RXR Function	6	0.0551	0	12/254 (5%)	0/254 (0%)	2/254 (1%)	240/254 (94%)	ALDH1A1,ALDH6A1,ALDH7A1,APOE,CAT,CPT1B,FABP1,GSTM1,GSTM3,GSTM4,GSTM5,GSTO1,GSTP1,MAP2K4
Apelin Adipocyte Signaling Pathway	5.11	0.0879	-1.134	8/91 (9%)	0/91 (0%)	0/91 (0%)	83/91 (91%)	CAT,GNA11,Gsta4,GSTM1,GSTP1,PRKAA2,PRKACA,PRKAR1A
Xenobiotic Metabolism CAR Signaling Pathway	5.03	0.0579	-2.111	10/190 (5%)	0/190 (0%)	1/190 (1%)	179/190 (94%)	ALDH1A1,ALDH6A1,ALDH7A1,GSTM1,GSTM3,GSTM4,GSTM5,GSTO1,GSTP1,HSP90AA1,MAP2K4
Oxytocin Signaling Pathway	4.79	0.0463	-1.941	8/281 (3%)	0/281 (0%)	5/281 (2%)	268/281 (95%)	ABCC9,CACNA1S,GNA11,GRB2,HSPB1,HSPB7,MAP2K4,MPRIP,Ppp1r12b,PPP3CA,PRKAA2,PRKACA,PRKAR1A
Xenobiotic Metabolism General Signaling Pathway	4.5	0.0629	-3	9/143 (6%)	0/143 (0%)	0/143 (0%)	134/143 (94%)	FTL,GSTM1,GSTM3,GSTM4,GSTM5,GSTO1,GSTP1,MAP2K4,NQO1
Clathrin-mediated Endocytosis Signaling	4.22	0.0518	#NUM!	6/193 (3%)	0/193 (0%)	4/193 (2%)	183/193 (95%)	ACTG2,ACTR2,APOE,ARPC4,DNM1L,GRB2,ITGB4,PCYOX1,PPP3CA,SERPINA1
PPARα/RXRα Activation	4.18	0.0513	-1	8/195 (4%)	0/195 (0%)	2/195 (1%)	185/195 (95%)	CPT1B,GNA11,GPD2,GRB2,HSP90AA1,MAP2K4,PRKAA2,PRKACA,PRKAR1A,STAT5B
Superoxide Radicals Degradation	4.14	0.375	#NUM!	3/8 (38%)	0/8 (0%)	0/8 (0%)	5/8 (63%)	CAT,NQO1,SOD2
Glutaryl-CoA Degradation	4.12	0.19	-2	4/21 (19%)	0/21 (0%)	0/21 (0%)	17/21 (81%)	ACAT1,GCDH,HADHB,HSD17B4
Valine Degradation I	4.12	0.19	#NUM!	4/21 (19%)	0/21 (0%)	0/21 (0%)	17/21 (81%)	ALDH6A1,DBT,HADHB,HSD17B4
Ferroptosis Signaling Pathway	3.95	0.0606	-1.414	6/132 (5%)	0/132 (0%)	2/132 (2%)	124/132 (94%)	FTH1,FTL,HSPB1,LPCAT3,PRKAA2,SQSTM1,TXNRD1,VDAC2
Calcium Signaling	3.78	0.0459	-2.333	8/218 (4%)	0/218 (0%)	2/218 (1%)	208/218 (95%)	ATP2A1,ATP2A2,CACNA1S,CAMK2B,CASQ2,PPP3CA,PRKACA,PRKAR1A,TNNC1,TNNI2
Gluconeogenesis I	3.74	0.154	0	2/26 (8%)	0/26 (0%)	2/26 (8%)	22/26 (85%)	ENO1,GAPDH,PGK1,PGK2
Protein Kinase A Signaling	3.7	0.0342	-1.265	12/409 (3%)	0/409 (0%)	2/409 (0%)	395/409 (97%)	CAMK2B,FLNC,MYLK2,PHKB,PHKG1,PPP1R14C,PPP1R7,PPP3CA,PRKACA,PRKAR1A,PYGL,TNNI2,TTN,YWHAE
Acute Phase Response Signaling	3.64	0.0486	0	5/185 (3%)	0/185 (0%)	4/185 (2%)	176/185 (95%)	FGG,FTL,GRB2,HP,ITIH4,MAP2K4,SERPINA1,SOD2,TTR
Glutathione Redox Reactions I	3.62	0.143	#NUM!	4/28 (14%)	0/28 (0%)	0/28 (0%)	24/28 (86%)	GSR,Gsta4,GSTM1,GSTP1
Tryptophan Degradation III (Eukaryotic)	3.62	0.143	-2	4/28 (14%)	0/28 (0%)	0/28 (0%)	24/28 (86%)	ACAT1,GCDH,HADHB,HSD17B4
Regulation of Actin-based Motility by Rho	3.51	0.0603	-2.236	3/116 (3%)	0/116 (0%)	4/116 (3%)	109/116 (94%)	ACTG2,ACTR2,ARPC4,ITGA7,ITGB4,MPRIP,Ppp1r12b
NADH Repair	3.44	0.667	#NUM!	1/3 (33%)	0/3 (0%)	1/3 (33%)	1/3 (33%)	GAPDH,NAXD
FAT10 Signaling Pathway	3.42	0.0893	#NUM!	4/56 (7%)	0/56 (0%)	1/56 (2%)	51/56 (91%)	PSMC2,PSMD13,PSMD3,PSMD4,SQSTM1
Actin Cytoskeleton Signaling	3.37	0.0408	-1.633	5/245 (2%)	0/245 (0%)	5/245 (2%)	235/245 (96%)	ACTG2,ACTR2,ARPC4,GRB2,ITGA7,ITGB4,MPRIP,MYLK2,Ppp1r12b,TTN
RHOA Signaling	3.33	0.0565	-1.134	5/124 (4%)	0/124 (0%)	2/124 (2%)	117/124 (94%)	ACTG2,ACTR2,ARPC4,MPRIP,MYLK2,Ppp1r12b,TTN
Synaptic Long Term Potentiation	3.19	0.0534	-1.134	7/131 (5%)	0/131 (0%)	0/131 (0%)	124/131 (95%)	CAMK2B,GNA11,PPP1R14C,PPP1R7,PPP3CA,PRKACA,PRKAR1A
Estrogen Receptor Signaling	3.18	0.0319	-1.265	8/408 (2%)	0/408 (0%)	5/408 (1%)	395/408 (97%)	CACNA1S,CTBP1,GNA11,GRB2,HSP90AA1,MPRIP,MT-ND2,NDUFA12,Ppp1r12b,PRKAA2,PRKACA,PRKAR1A,SOD2
Death Receptor Signaling	3.16	0.0625	-2.449	4/96 (4%)	0/96 (0%)	2/96 (2%)	90/96 (94%)	ACTG2,FADD,HSPB1,HSPB7,LMNA,MAP2K4
ERK/MAPK Signaling	3.15	0.0417	1.134	4/216 (2%)	0/216 (0%)	5/216 (2%)	207/216 (96%)	GRB2,HSPB1,HSPB7,ITGA7,ITGB4,PPP1R14C,PPP1R7,PRKACA,PRKAR1A
Methylmalonyl Pathway	3.14	0.5	#NUM!	2/4 (50%)	0/4 (0%)	0/4 (0%)	2/4 (50%)	PCCA,PCCB
Glucocorticoid Receptor Signaling	3.1	0.0275	#NUM!	12/581 (2%)	0/581 (0%)	4/581 (1%)	565/581 (97%)	FGG,GRB2,HLA-A,HP,HSP90AA1,KRT1,KRT6B,KRT77,MAP2K4,MT-ND2,NDUFA12,PPP3CA,PRKAA2,PRKACA,SLC37A4,STAT5B
Superpathway of Methionine Degradation	3.1	0.105	-2	4/38 (11%)	0/38 (0%)	0/38 (0%)	34/38 (89%)	PCCA,PCCB,PRMT5,SUOX
RAN Signaling	3.09	0.176	#NUM!	3/17 (18%)	0/17 (0%)	0/17 (0%)	14/17 (82%)	CSE1L,IPO5,KPNA4
Cardiac β-adrenergic Signaling	3.07	0.0449	-1.134	8/178 (4%)	0/178 (0%)	0/178 (0%)	170/178 (96%)	ATP2A1,ATP2A2,CACNA1S,GNA11,PPP1R14C,PPP1R7,PRKACA,PRKAR1A
tRNA Charging	3.05	0.103	-2	4/39 (10%)	0/39 (0%)	0/39 (0%)	35/39 (90%)	AARS1,FARSA,HARS1,Qars
Insulin Secretion Signaling Pathway	3.02	0.0368	-2.53	10/272 (4%)	0/272 (0%)	0/272 (0%)	262/272 (96%)	ABCC9,CACNA1S,CAMK2B,EIF4G1,GNA11,PRKACA,PRKAR1A,SEC11A,SPCS3,STAT5B
Isoleucine Degradation I	3.02	0.167	#NUM!	3/18 (17%)	0/18 (0%)	0/18 (0%)	15/18 (83%)	ACAT1,HADHB,HSD17B4
Superpathway of Geranylgeranyldiphosphate Biosynthesis I (via Mevalonate)	3.02	0.167	#NUM!	3/18 (17%)	0/18 (0%)	0/18 (0%)	15/18 (83%)	ACAT1,FDPS,HADHB
Dopamine-DARPP32 Feedback in cAMP Signaling	2.99	0.0437	-0.816	8/183 (4%)	0/183 (0%)	0/183 (0%)	175/183 (96%)	ATP2A1,ATP2A2,CACNA1S,PPP1R14C,PPP1R7,PPP3CA,PRKACA,PRKAR1A
2-oxobutanoate Degradation I	2.92	0.4	#NUM!	2/5 (40%)	0/5 (0%)	0/5 (0%)	3/5 (60%)	PCCA,PCCB
Huntington's Disease Signaling	2.89	0.0353	0.447	8/283 (3%)	0/283 (0%)	2/283 (1%)	273/283 (96%)	CAPN1,CAPN2,DNM1L,GNA11,GRB2,MAP2K4,PSMC2,PSMD13,PSMD3,PSMD4
α-Adrenergic Signaling	2.89	0.0556	#NUM!	5/108 (5%)	0/108 (0%)	1/108 (1%)	102/108 (94%)	GNA11,PHKB,PHKG1,PRKACA,PRKAR1A,PYGL
Caveolar-mediated Endocytosis Signaling	2.84	0.0667	#NUM!	2/75 (3%)	0/75 (0%)	3/75 (4%)	70/75 (93%)	ACTG2,FLNC,HLA-A,ITGA7,ITGB4
Oxidative Phosphorylation	2.83	0.0541	1.633	1/111 (1%)	0/111 (0%)	5/111 (5%)	105/111 (95%)	ATP5MC3,COX6A1,Cox6c,Cox8b,MT-ND2,NDUFA12
Semaphorin Neuronal Repulsive Signaling Pathway	2.83	0.0464	0	3/151 (2%)	0/151 (0%)	4/151 (3%)	144/151 (95%)	ITGA7,ITGB4,MAP2K4,MPRIP,Ppp1r12b,PRKACA,PRKAR1A
Apelin Pancreas Signaling Pathway	2.78	0.087	1	4/46 (9%)	0/46 (0%)	0/46 (0%)	42/46 (91%)	MAP2K4,PRKAA2,PRKACA,PRKAR1A
Maturity Onset Diabetes of Young (MODY) Signaling	2.76	0.0641	#NUM!	2/78 (3%)	0/78 (0%)	3/78 (4%)	73/78 (94%)	ABCC9,APOE,CACNA1S,FABP1,GAPDH
Nitric Oxide Signaling in the Cardiovascular System	2.68	0.0504	0	5/119 (4%)	0/119 (0%)	1/119 (1%)	113/119 (95%)	ATP2A1,ATP2A2,CACNA1S,HSP90AA1,PRKACA,PRKAR1A
Inhibition of ARE-Mediated mRNA Degradation Pathway	2.67	0.0435	#NUM!	7/161 (4%)	0/161 (0%)	0/161 (0%)	154/161 (96%)	PRKACA,PRKAR1A,PSMC2,PSMD13,PSMD3,PSMD4,YWHAE
Ethanol Degradation IV	2.64	0.125	#NUM!	3/24 (13%)	0/24 (0%)	0/24 (0%)	21/24 (88%)	ALDH1A1,ALDH7A1,CAT
Aldosterone Signaling in Epithelial Cells	2.62	0.0427	#NUM!	0/164 (0%)	0/164 (0%)	7/164 (4%)	157/164 (96%)	CRYAB,HSP90AA1,HSPB1,HSPB6,HSPB7,HSPB8,HSPH1
BAG2 Signaling Pathway	2.62	0.0595	#NUM!	4/84 (5%)	0/84 (0%)	1/84 (1%)	79/84 (94%)	HSP90AA1,PSMC2,PSMD13,PSMD3,PSMD4
Amyloid Processing	2.61	0.0784	#NUM!	3/51 (6%)	0/51 (0%)	1/51 (2%)	47/51 (92%)	CAPN1,CAPN2,PRKACA,PRKAR1A
FXR/RXR Activation	2.55	0.0476	#NUM!	3/126 (2%)	0/126 (0%)	3/126 (2%)	120/126 (95%)	APOE,ITIH4,MAP2K4,PCYOX1,SERPINA1,TTR
Regulation of Cellular Mechanics by Calpain Protease	2.51	0.0562	#NUM!	1/89 (1%)	0/89 (0%)	4/89 (4%)	84/89 (94%)	CAPN1,CAPN2,GRB2,ITGA7,ITGB4
Tryptophan Degradation X (Mammalian, via Tryptamine)	2.49	0.111	#NUM!	3/27 (11%)	0/27 (0%)	0/27 (0%)	24/27 (89%)	Akr1b10,ALDH1A1,ALDH7A1
Actin Nucleation by ARP-WASP Complex	2.43	0.0538	#NUM!	2/93 (2%)	0/93 (0%)	3/93 (3%)	88/93 (95%)	ACTR2,ARPC4,GRB2,ITGA7,ITGB4
Superpathway of Cholesterol Biosynthesis	2.4	0.103	#NUM!	3/29 (10%)	0/29 (0%)	0/29 (0%)	26/29 (90%)	ACAT1,FDPS,HADHB
White Adipose Tissue Browning Pathway	2.36	0.0435	-2.449	6/138 (4%)	0/138 (0%)	0/138 (0%)	132/138 (96%)	CACNA1S,CTBP1,LDHA,PRKAA2,PRKACA,PRKAR1A
Iron homeostasis signaling pathway	2.34	0.0432	#NUM!	5/139 (4%)	0/139 (0%)	1/139 (1%)	133/139 (96%)	ACO2,FECH,FTH1,FTL,HP,STAT5B
Calcium Transport I	2.29	0.2	#NUM!	2/10 (20%)	0/10 (0%)	0/10 (0%)	8/10 (80%)	ATP2A1,ATP2A2
Ketolysis	2.29	0.2	#NUM!	2/10 (20%)	0/10 (0%)	0/10 (0%)	8/10 (80%)	ACAT1,HADHB
Production of Nitric Oxide and Reactive Oxygen Species in Macrophages	2.26	0.0366	1.134	5/191 (3%)	0/191 (0%)	2/191 (1%)	184/191 (96%)	APOE,CAT,MAP2K4,PCYOX1,PPP1R14C,PPP1R7,SERPINA1
GNRH Signaling	2.25	0.0365	-1.633	6/192 (3%)	0/192 (0%)	1/192 (1%)	185/192 (96%)	CACNA1S,CAMK2B,GNA11,GRB2,MAP2K4,PRKACA,PRKAR1A
PXR/RXR Activation	2.23	0.0615	-2	4/65 (6%)	0/65 (0%)	0/65 (0%)	61/65 (94%)	ALDH1A1,GSTM1,PRKACA,PRKAR1A
AMPK Signaling	2.22	0.0328	-2	7/244 (3%)	0/244 (0%)	1/244 (0%)	236/244 (97%)	AK1,CKM,CPT1B,GNA11,PPM1F,PRKAA2,PRKACA,PRKAR1A
Ketogenesis	2.2	0.182	#NUM!	2/11 (18%)	0/11 (0%)	0/11 (0%)	9/11 (82%)	ACAT1,HADHB
Cellular Effects of Sildenafil (Viagra)	2.2	0.0403	#NUM!	4/149 (3%)	0/149 (0%)	2/149 (1%)	143/149 (96%)	ACTG2,CACNA1S,MPRIP,Ppp1r12b,PRKACA,PRKAR1A
Coagulation System	2.17	0.0857	#NUM!	2/35 (6%)	0/35 (0%)	1/35 (3%)	32/35 (91%)	FGG,SERPINA1,SERPINC1
Remodeling of Epithelial Adherens Junctions	2.17	0.0588	#NUM!	4/68 (6%)	0/68 (0%)	0/68 (0%)	64/68 (94%)	ACTG2,ACTR2,ARPC4,DNM1L
Adrenomedullin signaling pathway	2.17	0.0352	-1.342	6/199 (3%)	0/199 (0%)	1/199 (1%)	192/199 (96%)	GNA11,GRB2,MAP2K4,MYLK2,PRKACA,PRKAR1A,TTN
Paxillin Signaling	2.15	0.0463	#NUM!	2/108 (2%)	0/108 (0%)	3/108 (3%)	103/108 (95%)	ACTG2,GRB2,ITGA7,ITGB4,MAP2K4
Glycogen Degradation II	2.13	0.167	#NUM!	1/12 (8%)	0/12 (0%)	1/12 (8%)	10/12 (83%)	MTAP,PYGL
Hepatic Fibrosis Signaling Pathway	2.13	0.0261	-1	9/421 (2%)	0/421 (0%)	2/421 (0%)	410/421 (97%)	CACNA1S,FTH1,FTL,ITGA7,ITGB4,MAP2K4,MYLK2,PRKACA,PRKAR1A,SOD2,TTN
GM-CSF Signaling	2.12	0.0571	#NUM!	3/70 (4%)	0/70 (0%)	1/70 (1%)	66/70 (94%)	CAMK2B,GRB2,PPP3CA,STAT5B
Cardiac Hypertrophy Signaling (Enhanced)	2.12	0.024	-2.111	9/542 (2%)	0/542 (0%)	4/542 (1%)	529/542 (98%)	ATP2A1,ATP2A2,CACNA1S,CAMK2B,GNA11,HSPB1,HSPB7,ITGA7,ITGB4,MAP2K4,PPP3CA,PRKACA,PRKAR1A
RAR Activation	2.11	0.0343	#NUM!	7/204 (3%)	0/204 (0%)	0/204 (0%)	197/204 (97%)	AKR1B1,Akr1b10,ALDH1A1,MAP2K4,PRKACA,PRKAR1A,STAT5B
Melatonin Signaling	2.08	0.0556	-1	4/72 (6%)	0/72 (0%)	0/72 (0%)	68/72 (94%)	CAMK2B,MAP2K4,PRKACA,PRKAR1A
Netrin Signaling	2.08	0.0556	-2	4/72 (6%)	0/72 (0%)	0/72 (0%)	68/72 (94%)	CACNA1S,PPP3CA,PRKACA,PRKAR1A
Cardiac Hypertrophy Signaling	2.07	0.0308	-1.414	6/260 (2%)	0/260 (0%)	2/260 (1%)	252/260 (97%)	CACNA1S,GNA11,GRB2,HSPB1,MAP2K4,PPP3CA,PRKACA,PRKAR1A
CDK5 Signaling	2.06	0.0439	-0.447	5/114 (4%)	0/114 (0%)	0/114 (0%)	109/114 (96%)	CAPN1,PPP1R14C,PPP1R7,PRKACA,PRKAR1A
Amyotrophic Lateral Sclerosis Signaling	2.04	0.0435	1	4/115 (3%)	0/115 (0%)	1/115 (1%)	110/115 (96%)	CACNA1S,CAPN1,CAPN2,CAT,PPP3CA
Neuregulin Signaling	2.01	0.0427	#NUM!	1/117 (1%)	0/117 (0%)	4/117 (3%)	112/117 (96%)	GRB2,HSP90AA1,ITGA7,ITGB4,STAT5B
Glycogen Degradation III	2	0.143	#NUM!	1/14 (7%)	0/14 (0%)	1/14 (7%)	12/14 (86%)	MTAP,PYGL
Mevalonate Pathway I	2	0.143	#NUM!	2/14 (14%)	0/14 (0%)	0/14 (0%)	12/14 (86%)	ACAT1,HADHB
Colanic Acid Building Blocks Biosynthesis	2	0.143	#NUM!	2/14 (14%)	0/14 (0%)	0/14 (0%)	12/14 (86%)	PMM2,UGP2
Hypoxia Signaling in the Cardiovascular System	2	0.0526	#NUM!	2/76 (3%)	0/76 (0%)	2/76 (3%)	72/76 (95%)	HSP90AA1,LDHA,NQO1,UBE2R2
Mechanisms of Viral Exit from Host Cells	1.98	0.0732	#NUM!	3/41 (7%)	0/41 (0%)	0/41 (0%)	38/41 (93%)	ACTG2,LMNB2,VPS25
Neuroprotective Role of THOP1 in Alzheimer's Disease	1.97	0.0417	#NUM!	5/120 (4%)	0/120 (0%)	0/120 (0%)	115/120 (96%)	HLA-A,IDE,PRKACA,PRKAR1A,YWHAE
IL-7 Signaling Pathway	1.96	0.0513	0	2/78 (3%)	0/78 (0%)	2/78 (3%)	74/78 (95%)	GRB2,Igha,IGHM,STAT5B
Sulfite Oxidation IV	1.95	1	#NUM!	1/1 (100%)	0/1 (0%)	0/1 (0%)	0/1 (0%)	SUOX
Retinoate Biosynthesis I	1.95	0.0714	#NUM!	3/42 (7%)	0/42 (0%)	0/42 (0%)	39/42 (93%)	AKR1B1,Akr1b10,ALDH1A1
Dopamine Receptor Signaling	1.94	0.0506	#NUM!	4/79 (5%)	0/79 (0%)	0/79 (0%)	75/79 (95%)	PPP1R14C,PPP1R7,PRKACA,PRKAR1A
LXR/RXR Activation	1.92	0.0407	0.447	2/123 (2%)	0/123 (0%)	3/123 (2%)	118/123 (96%)	APOE,ITIH4,PCYOX1,SERPINA1,TTR
Role of NFAT in Cardiac Hypertrophy	1.92	0.0315	-1.89	6/222 (3%)	0/222 (0%)	1/222 (0%)	215/222 (97%)	CACNA1S,CAMK2B,GRB2,MAP2K4,PPP3CA,PRKACA,PRKAR1A
Extrinsic Prothrombin Activation Pathway	1.88	0.125	#NUM!	2/16 (13%)	0/16 (0%)	0/16 (0%)	14/16 (88%)	FGG,SERPINC1
G Beta Gamma Signaling	1.84	0.0388	-1.342	4/129 (3%)	0/129 (0%)	1/129 (1%)	124/129 (96%)	CACNA1S,GNA11,GRB2,PRKACA,PRKAR1A
FcγRIIB Signaling in B Lymphocytes	1.83	0.0471	#NUM!	2/85 (2%)	0/85 (0%)	2/85 (2%)	81/85 (95%)	CACNA1S,GRB2,IGHM,MAP2K4
nNOS Signaling in Neurons	1.82	0.0638	#NUM!	2/47 (4%)	0/47 (0%)	1/47 (2%)	44/47 (94%)	CAPN1,CAPN2,PPP3CA
BMP signaling pathway	1.8	0.046	-1	3/87 (3%)	0/87 (0%)	1/87 (1%)	83/87 (95%)	GRB2,MAP2K4,PRKACA,PRKAR1A
PFKFB4 Signaling Pathway	1.8	0.0625	#NUM!	3/48 (6%)	0/48 (0%)	0/48 (0%)	45/48 (94%)	MAP2K4,PRKACA,PRKAR1A
MYC Mediated Apoptosis Signaling	1.75	0.06	#NUM!	3/50 (6%)	0/50 (0%)	0/50 (0%)	47/50 (94%)	FADD,PRKACA,PRKAR1A
Triacylglycerol Biosynthesis	1.75	0.06	#NUM!	3/50 (6%)	0/50 (0%)	0/50 (0%)	47/50 (94%)	AGPAT1,DBT,LPCAT3
Senescence Pathway	1.75	0.0269	-0.707	6/297 (2%)	0/297 (0%)	2/297 (1%)	289/297 (97%)	CACNA1S,CAPN1,CAPN2,CAT,MAP2K4,PPP3CA,SOD2,SQSTM1
Acute Myeloid Leukemia Signaling	1.74	0.044	#NUM!	3/91 (3%)	0/91 (0%)	1/91 (1%)	87/91 (96%)	GRB2,IDH3B,MAP2K4,STAT5B
RAC Signaling	1.73	0.0362	#NUM!	3/138 (2%)	0/138 (0%)	2/138 (1%)	133/138 (96%)	ACTR2,ARPC4,ITGA7,ITGB4,MAP2K4
Reelin Signaling in Neurons	1.71	0.036	-2	4/139 (3%)	0/139 (0%)	1/139 (1%)	134/139 (96%)	ACTR2,APOE,ARPC4,CAMK2B,MAP2K4
3-phosphoinositide Degradation	1.7	0.0314	-2.236	6/191 (3%)	0/191 (0%)	0/191 (0%)	185/191 (97%)	ALPL,ATP1A1,MTM1,PPP1R14C,PPP1R7,PPP3CA
Insulin Receptor Signaling	1.7	0.0357	0.447	4/140 (3%)	0/140 (0%)	1/140 (1%)	135/140 (96%)	GRB2,PPP1R14C,PPP1R7,PRKACA,PRKAR1A
IL-1 Signaling	1.66	0.0417	#NUM!	4/96 (4%)	0/96 (0%)	0/96 (0%)	92/96 (96%)	GNA11,MAP2K4,PRKACA,PRKAR1A
β-alanine Degradation I	1.66	0.5	#NUM!	1/2 (50%)	0/2 (0%)	0/2 (0%)	1/2 (50%)	ALDH6A1
Choline Degradation I	1.66	0.5	#NUM!	1/2 (50%)	0/2 (0%)	0/2 (0%)	1/2 (50%)	ALDH7A1
L-cysteine Degradation III	1.66	0.5	#NUM!	1/2 (50%)	0/2 (0%)	0/2 (0%)	1/2 (50%)	MPST
Formaldehyde Oxidation II (Glutathione-dependent)	1.66	0.5	#NUM!	1/2 (50%)	0/2 (0%)	0/2 (0%)	1/2 (50%)	ESD
Histamine Degradation	1.65	0.0952	#NUM!	2/21 (10%)	0/21 (0%)	0/21 (0%)	19/21 (90%)	ALDH1A1,ALDH7A1
Fatty Acid α-oxidation	1.65	0.0952	#NUM!	2/21 (10%)	0/21 (0%)	0/21 (0%)	19/21 (90%)	ALDH1A1,ALDH7A1
Putrescine Degradation III	1.61	0.0909	#NUM!	2/22 (9%)	0/22 (0%)	0/22 (0%)	20/22 (91%)	ALDH1A1,ALDH7A1
Apelin Cardiomyocyte Signaling Pathway	1.61	0.0404	-2	4/99 (4%)	0/99 (0%)	0/99 (0%)	95/99 (96%)	ATP2A1,ATP2A2,CAT,GNA11
Endocannabinoid Neuronal Synapse Pathway	1.6	0.0336	-0.447	5/149 (3%)	0/149 (0%)	0/149 (0%)	144/149 (97%)	CACNA1S,GNA11,PPP3CA,PRKACA,PRKAR1A
Synaptogenesis Signaling Pathway	1.6	0.0252	-0.707	5/317 (2%)	0/317 (0%)	3/317 (1%)	309/317 (97%)	ACTR2,APOE,ARPC4,CAMK2B,GRB2,PRKACA,PRKAR1A,THBS4
Ephrin Receptor Signaling	1.59	0.0296	-1	3/203 (1%)	0/203 (0%)	3/203 (1%)	197/203 (97%)	ACTR2,ARPC4,GNA11,GRB2,ITGA7,ITGB4
TCA Cycle II (Eukaryotic)	1.58	0.087	#NUM!	2/23 (9%)	0/23 (0%)	0/23 (0%)	21/23 (91%)	ACO2,IDH3B
Vitamin-C Transport	1.58	0.087	#NUM!	2/23 (9%)	0/23 (0%)	0/23 (0%)	21/23 (91%)	GSTO1,TXNRD1
Sertoli Cell-Sertoli Cell Junction Signaling	1.56	0.0291	#NUM!	4/206 (2%)	0/206 (0%)	2/206 (1%)	200/206 (97%)	ACTG2,ITGA7,ITGB4,MAP2K4,PRKACA,PRKAR1A
Virus Entry via Endocytic Pathways	1.55	0.0385	#NUM!	2/104 (2%)	0/104 (0%)	2/104 (2%)	100/104 (96%)	ACTG2,FLNC,HLA-A,ITGB4
IGF-1 Signaling	1.55	0.0385	#NUM!	3/104 (3%)	0/104 (0%)	1/104 (1%)	100/104 (96%)	GRB2,PRKACA,PRKAR1A,YWHAE
Apoptosis Signaling	1.55	0.0385	-1	3/104 (3%)	0/104 (0%)	1/104 (1%)	100/104 (96%)	CAPN1,CAPN2,LMNA,MAP2K4
HIF1α Signaling	1.55	0.0288	-1.633	5/208 (2%)	0/208 (0%)	1/208 (0%)	202/208 (97%)	CAMK2B,HSP90AA1,LDHA,MAP2K4,PKM,PPP3CA
IL-22 Signaling	1.54	0.0833	#NUM!	2/24 (8%)	0/24 (0%)	0/24 (0%)	22/24 (92%)	MAP2K4,STAT5B
Circadian Rhythm Signaling	1.52	0.0261	#NUM!	7/268 (3%)	0/268 (0%)	0/268 (0%)	261/268 (97%)	CACNA1S,CAMK2B,GNA11,MAP2K4,PRKAA2,PRKACA,PRKAR1A
Signaling by Rho Family GTPases	1.52	0.0261	-2	5/268 (2%)	0/268 (0%)	2/268 (1%)	261/268 (97%)	ACTG2,ACTR2,ARPC4,GNA11,ITGA7,ITGB4,MAP2K4
Role of JAK family kinases in IL-6-type Cytokine Signaling	1.51	0.08	#NUM!	2/25 (8%)	0/25 (0%)	0/25 (0%)	23/25 (92%)	MAP2K4,STAT5B
CDP-diacylglycerol Biosynthesis I	1.51	0.08	#NUM!	2/25 (8%)	0/25 (0%)	0/25 (0%)	23/25 (92%)	AGPAT1,LPCAT3
eNOS Signaling	1.49	0.0314	#NUM!	3/159 (2%)	0/159 (0%)	2/159 (1%)	154/159 (97%)	AQP1,HSP90AA1,PRKAA2,PRKACA,PRKAR1A
RHOGDI Signaling	1.49	0.0279	#NUM!	4/215 (2%)	0/215 (0%)	2/215 (1%)	209/215 (97%)	ACTG2,ACTR2,ARPC4,GNA11,ITGA7,ITGB4
Autophagy	1.49	0.0279	-1.633	5/215 (2%)	0/215 (0%)	1/215 (0%)	209/215 (97%)	MAP2K4,PPP3CA,PRKAA2,PRKACA,PRKAR1A,SQSTM1
S-methyl-5'-thioadenosine Degradation II	1.48	0.333	#NUM!	1/3 (33%)	0/3 (0%)	0/3 (0%)	2/3 (67%)	MTAP
Ascorbate Recycling (Cytosolic)	1.48	0.333	#NUM!	1/3 (33%)	0/3 (0%)	0/3 (0%)	2/3 (67%)	GSTO1
Thiosulfate Disproportionation III (Rhodanese)	1.48	0.333	#NUM!	1/3 (33%)	0/3 (0%)	0/3 (0%)	2/3 (67%)	MPST
Glycerol-3-phosphate Shuttle	1.48	0.333	#NUM!	1/3 (33%)	0/3 (0%)	0/3 (0%)	2/3 (67%)	GPD2
4-aminobutyrate Degradation I	1.48	0.333	#NUM!	1/3 (33%)	0/3 (0%)	0/3 (0%)	2/3 (67%)	SUCLG2
Phosphatidylglycerol Biosynthesis II (Non-plastidic)	1.45	0.0741	#NUM!	2/27 (7%)	0/27 (0%)	0/27 (0%)	25/27 (93%)	AGPAT1,LPCAT3
Antioxidant Action of Vitamin C	1.44	0.0357	#NUM!	4/112 (4%)	0/112 (0%)	0/112 (0%)	108/112 (96%)	GSTO1,MAP2K4,STAT5B,TXNRD1
Opioid Signaling Pathway	1.44	0.025	-2.449	7/280 (3%)	0/280 (0%)	0/280 (0%)	273/280 (98%)	CACNA1S,CAMK2B,GNA11,MAP2K4,PPP3CA,PRKACA,PRKAR1A
Androgen Signaling	1.4	0.0296	#NUM!	4/169 (2%)	0/169 (0%)	1/169 (1%)	164/169 (97%)	CACNA1S,GNA11,HSP90AA1,PRKACA,PRKAR1A
Methylglyoxal Degradation III	1.39	0.069	#NUM!	2/29 (7%)	0/29 (0%)	0/29 (0%)	27/29 (93%)	AKR1B1,Akr1b10
Sonic Hedgehog Signaling	1.39	0.069	#NUM!	2/29 (7%)	0/29 (0%)	0/29 (0%)	27/29 (93%)	PRKACA,PRKAR1A
PAK Signaling	1.37	0.0339	#NUM!	1/118 (1%)	0/118 (0%)	3/118 (3%)	114/118 (97%)	GRB2,ITGA7,ITGB4,MAP2K4
GPCR-Mediated Nutrient Sensing in Enteroendocrine Cells	1.37	0.0339	-2	4/118 (3%)	0/118 (0%)	0/118 (0%)	114/118 (97%)	CACNA1S,GNA11,PRKACA,PRKAR1A
Heme Degradation	1.36	0.25	#NUM!	1/4 (25%)	0/4 (0%)	0/4 (0%)	3/4 (75%)	BLVRA
Branched-chain α-keto acid Dehydrogenase Complex	1.36	0.25	#NUM!	1/4 (25%)	0/4 (0%)	0/4 (0%)	3/4 (75%)	DBT
Heme Biosynthesis from Uroporphyrinogen-III I	1.36	0.25	#NUM!	1/4 (25%)	0/4 (0%)	0/4 (0%)	3/4 (75%)	FECH
Eumelanin Biosynthesis	1.36	0.25	#NUM!	1/4 (25%)	0/4 (0%)	0/4 (0%)	3/4 (75%)	MIF
Glutathione Redox Reactions II	1.36	0.25	#NUM!	1/4 (25%)	0/4 (0%)	0/4 (0%)	3/4 (75%)	GSR
p38 MAPK Signaling	1.35	0.0333	#NUM!	2/120 (2%)	0/120 (0%)	2/120 (2%)	116/120 (97%)	FADD,HSPB1,HSPB7,MAP2K4
Renin-Angiotensin Signaling	1.33	0.0328	-1	3/122 (2%)	0/122 (0%)	1/122 (1%)	118/122 (97%)	GRB2,MAP2K4,PRKACA,PRKAR1A
Dopamine Degradation	1.31	0.0625	#NUM!	2/32 (6%)	0/32 (0%)	0/32 (0%)	30/32 (94%)	ALDH1A1,ALDH7A1
Regulation of eIF4 and p70S6K Signaling	1.31	0.0279	#NUM!	2/179 (1%)	0/179 (0%)	3/179 (2%)	174/179 (97%)	EIF4G1,GRB2,ITGA7,ITGB4,RPS18
D-myo-inositol (1,4,5,6)-Tetrakisphosphate Biosynthesis	1.31	0.0279	-2	5/179 (3%)	0/179 (0%)	0/179 (0%)	174/179 (97%)	ALPL,ATP1A1,PPP1R14C,PPP1R7,PPP3CA
D-myo-inositol (3,4,5,6)-tetrakisphosphate Biosynthesis	1.31	0.0279	-2	5/179 (3%)	0/179 (0%)	0/179 (0%)	174/179 (97%)	ALPL,ATP1A1,PPP1R14C,PPP1R7,PPP3CA
GPCR-Mediated Integration of Enteroendocrine Signaling Exemplified by an L Cell	1.3	0.04	#NUM!	3/75 (4%)	0/75 (0%)	0/75 (0%)	72/75 (96%)	GNA11,PRKACA,PRKAR1A
Leptin Signaling in Obesity	1.28	0.0395	#NUM!	2/76 (3%)	0/76 (0%)	1/76 (1%)	73/76 (96%)	GRB2,PRKACA,PRKAR1A
GDNF Family Ligand-Receptor Interactions	1.28	0.0395	#NUM!	2/76 (3%)	0/76 (0%)	1/76 (1%)	73/76 (96%)	GRB2,MAP2K4,PDLIM7
IL-6 Signaling	1.27	0.0312	1	1/128 (1%)	0/128 (0%)	3/128 (2%)	124/128 (97%)	GRB2,HSPB1,HSPB7,MAP2K4
Arsenate Detoxification I (Glutaredoxin)	1.27	0.2	#NUM!	1/5 (20%)	0/5 (0%)	0/5 (0%)	4/5 (80%)	GSTO1
Protein Citrullination	1.27	0.2	#NUM!	1/5 (20%)	0/5 (0%)	0/5 (0%)	4/5 (80%)	PADI2
Creatine-phosphate Biosynthesis	1.27	0.2	#NUM!	1/5 (20%)	0/5 (0%)	0/5 (0%)	4/5 (80%)	CKM
Pentose Phosphate Pathway (Oxidative Branch)	1.27	0.2	#NUM!	0/5 (0%)	0/5 (0%)	1/5 (20%)	4/5 (80%)	H6PD
Lysine Degradation II	1.27	0.2	#NUM!	1/5 (20%)	0/5 (0%)	0/5 (0%)	4/5 (80%)	ALDH7A1
Lysine Degradation V	1.27	0.2	#NUM!	1/5 (20%)	0/5 (0%)	0/5 (0%)	4/5 (80%)	ALDH7A1
Trans, trans-farnesyl Diphosphate Biosynthesis	1.27	0.2	#NUM!	1/5 (20%)	0/5 (0%)	0/5 (0%)	4/5 (80%)	FDPS
Glutamate Degradation III (via 4-aminobutyrate)	1.27	0.2	#NUM!	1/5 (20%)	0/5 (0%)	0/5 (0%)	4/5 (80%)	SUCLG2
Ethanol Degradation II	1.27	0.0588	#NUM!	2/34 (6%)	0/34 (0%)	0/34 (0%)	32/34 (94%)	ALDH1A1,ALDH7A1
Axonal Guidance Signaling	1.24	0.0197	#NUM!	7/508 (1%)	0/508 (0%)	3/508 (1%)	498/508 (98%)	ACTR2,ARPC4,GNA11,GRB2,ITGA7,ITGB4,PPP3CA,PRKACA,PRKAR1A,SEMA3C
Oxytocin In Spinal Neurons Signaling Pathway	1.24	0.0571	#NUM!	2/35 (6%)	0/35 (0%)	0/35 (0%)	33/35 (94%)	ABCC9,GNA11
Pyrimidine Ribonucleotides Interconversion	1.24	0.0571	#NUM!	2/35 (6%)	0/35 (0%)	0/35 (0%)	33/35 (94%)	AK1,DDX3X
IL-3 Signaling	1.24	0.038	#NUM!	2/79 (3%)	0/79 (0%)	1/79 (1%)	76/79 (96%)	GRB2,PPP3CA,STAT5B
fMLP Signaling in Neutrophils	1.24	0.0305	#NUM!	4/131 (3%)	0/131 (0%)	0/131 (0%)	127/131 (97%)	ACTR2,ARPC4,GNA11,PPP3CA
Chemokine Signaling	1.23	0.0375	#NUM!	1/80 (1%)	0/80 (0%)	2/80 (3%)	77/80 (96%)	CAMK2B,MPRIP,Ppp1r12b
HGF Signaling	1.23	0.0303	#NUM!	1/132 (1%)	0/132 (0%)	3/132 (2%)	128/132 (97%)	GRB2,ITGA7,ITGB4,MAP2K4
p70S6K Signaling	1.23	0.0303	#NUM!	2/132 (2%)	0/132 (0%)	2/132 (2%)	128/132 (97%)	BCAP31,GRB2,IGHM,YWHAE
Fatty Acid β-oxidation I	1.22	0.0556	#NUM!	2/36 (6%)	0/36 (0%)	0/36 (0%)	34/36 (94%)	HADHB,HSD17B4
Molecular Mechanisms of Cancer	1.21	0.0201	#NUM!	6/447 (1%)	0/447 (0%)	3/447 (1%)	438/447 (98%)	CAMK2B,FADD,GNA11,GRB2,ITGA7,ITGB4,MAP2K4,PRKACA,PRKAR1A
Pyrimidine Ribonucleotides De Novo Biosynthesis	1.2	0.0541	#NUM!	2/37 (5%)	0/37 (0%)	0/37 (0%)	35/37 (95%)	AK1,DDX3X
Noradrenaline and Adrenaline Degradation	1.2	0.0541	#NUM!	2/37 (5%)	0/37 (0%)	0/37 (0%)	35/37 (95%)	ALDH1A1,ALDH7A1
IL-12 Signaling and Production in Macrophages	1.19	0.0294	#NUM!	2/136 (1%)	0/136 (0%)	2/136 (1%)	132/136 (97%)	APOE,MAP2K4,PCYOX1,SERPINA1
Pyruvate Fermentation to Lactate	1.19	0.167	#NUM!	1/6 (17%)	0/6 (0%)	0/6 (0%)	5/6 (83%)	LDHA
Urea Cycle	1.19	0.167	#NUM!	0/6 (0%)	0/6 (0%)	1/6 (17%)	5/6 (83%)	CPS1
Glycerol Degradation I	1.19	0.167	#NUM!	1/6 (17%)	0/6 (0%)	0/6 (0%)	5/6 (83%)	GPD2
GDP-mannose Biosynthesis	1.19	0.167	#NUM!	1/6 (17%)	0/6 (0%)	0/6 (0%)	5/6 (83%)	PMM2
D-myo-inositol-5-phosphate Metabolism	1.18	0.0256	-2	5/195 (3%)	0/195 (0%)	0/195 (0%)	190/195 (97%)	ALPL,ATP1A1,PPP1R14C,PPP1R7,PPP3CA
TR/RXR Activation	1.18	0.0357	#NUM!	2/84 (2%)	0/84 (0%)	1/84 (1%)	81/84 (96%)	ATP2A1,ENO1,HP
HIPPO signaling	1.17	0.0353	#NUM!	3/85 (4%)	0/85 (0%)	0/85 (0%)	82/85 (96%)	PPP1R14C,PPP1R7,YWHAE
Gap Junction Signaling	1.16	0.0253	#NUM!	4/198 (2%)	0/198 (0%)	1/198 (1%)	193/198 (97%)	ACTG2,GRB2,PPP3CA,PRKACA,PRKAR1A
Gαi Signaling	1.15	0.0286	#NUM!	3/140 (2%)	0/140 (0%)	1/140 (1%)	136/140 (97%)	GNA11,GRB2,PRKACA,PRKAR1A
PI3K/AKT Signaling	1.15	0.0251	#NUM!	1/199 (1%)	0/199 (0%)	4/199 (2%)	194/199 (97%)	GRB2,HSP90AA1,ITGA7,ITGB4,YWHAE
Thioredoxin Pathway	1.13	0.143	#NUM!	1/7 (14%)	0/7 (0%)	0/7 (0%)	6/7 (86%)	TXNRD1
Phosphatidylcholine Biosynthesis I	1.13	0.143	#NUM!	1/7 (14%)	0/7 (0%)	0/7 (0%)	6/7 (86%)	PHKA1
Acetyl-CoA Biosynthesis I (Pyruvate Dehydrogenase Complex)	1.13	0.143	#NUM!	1/7 (14%)	0/7 (0%)	0/7 (0%)	6/7 (86%)	DBT
Glycogen Biosynthesis II (from UDP-D-Glucose)	1.13	0.143	#NUM!	1/7 (14%)	0/7 (0%)	0/7 (0%)	6/7 (86%)	UGP2
3-phosphoinositide Biosynthesis	1.11	0.0244	-2	5/205 (2%)	0/205 (0%)	0/205 (0%)	200/205 (98%)	ALPL,ATP1A1,PPP1R14C,PPP1R7,PPP3CA
Intrinsic Prothrombin Activation Pathway	1.11	0.0476	#NUM!	2/42 (5%)	0/42 (0%)	0/42 (0%)	40/42 (95%)	FGG,SERPINC1
Crosstalk between Dendritic Cells and Natural Killer Cells	1.1	0.033	#NUM!	3/91 (3%)	0/91 (0%)	0/91 (0%)	88/91 (97%)	ACTG2,CAMK2B,HLA-A
Endocannabinoid Cancer Inhibition Pathway	1.09	0.0272	0	4/147 (3%)	0/147 (0%)	0/147 (0%)	143/147 (97%)	MAP2K4,PRKAA2,PRKACA,PRKAR1A
Oncostatin M Signaling	1.09	0.0465	#NUM!	1/43 (2%)	0/43 (0%)	1/43 (2%)	41/43 (95%)	GRB2,STAT5B
MIF Regulation of Innate Immunity	1.07	0.0455	#NUM!	2/44 (5%)	0/44 (0%)	0/44 (0%)	42/44 (95%)	MAP2K4,MIF
B Cell Development	1.07	0.0455	#NUM!	1/44 (2%)	0/44 (0%)	1/44 (2%)	42/44 (95%)	HLA-A,IGHM
Fcγ Receptor-mediated Phagocytosis in Macrophages and Monocytes	1.06	0.0319	#NUM!	3/94 (3%)	0/94 (0%)	0/94 (0%)	91/94 (97%)	ACTG2,ACTR2,ARPC4
NAD Signaling Pathway	1.06	0.0265	-2	4/151 (3%)	0/151 (0%)	0/151 (0%)	147/151 (97%)	LDHA,PRKAA2,SIRT5,SOD2
Corticotropin Releasing Hormone Signaling	1.06	0.0265	-1	4/151 (3%)	0/151 (0%)	0/151 (0%)	147/151 (97%)	CACNA1S,KRT1,PRKACA,PRKAR1A
Type II Diabetes Mellitus Signaling	1.04	0.0261	#NUM!	4/153 (3%)	0/153 (0%)	0/153 (0%)	149/153 (97%)	CACNA1S,MAP2K4,PKM,PRKAA2
Retinol Biosynthesis	1.04	0.0435	#NUM!	2/46 (4%)	0/46 (0%)	0/46 (0%)	44/46 (96%)	Akr1b10,ESD
Melanocyte Development and Pigmentation Signaling	1.02	0.0306	#NUM!	2/98 (2%)	0/98 (0%)	1/98 (1%)	95/98 (97%)	GRB2,PRKACA,PRKAR1A
Salvage Pathways of Pyrimidine Ribonucleotides	1.02	0.0306	#NUM!	3/98 (3%)	0/98 (0%)	0/98 (0%)	95/98 (97%)	AK1,MAP2K4,PRKAA2
Leucine Degradation I	1.02	0.111	#NUM!	1/9 (11%)	0/9 (0%)	0/9 (0%)	8/9 (89%)	MCCC1
Heme Biosynthesis II	1.02	0.111	#NUM!	1/9 (11%)	0/9 (0%)	0/9 (0%)	8/9 (89%)	FECH
Epithelial Adherens Junction Signaling	1.01	0.0255	-2	4/157 (3%)	0/157 (0%)	0/157 (0%)	153/157 (97%)	ACTR2,ARPC4,PRKAA2,YWHAE
VEGF Signaling	1.01	0.0303	#NUM!	2/99 (2%)	0/99 (0%)	1/99 (1%)	96/99 (97%)	ACTG2,GRB2,YWHAE
Apelin Muscle Signaling Pathway	1.01	0.0417	#NUM!	2/48 (4%)	0/48 (0%)	0/48 (0%)	46/48 (96%)	GNA11,PRKAA2
Neuropathic Pain Signaling In Dorsal Horn Neurons	0.991	0.0297	#NUM!	3/101 (3%)	0/101 (0%)	0/101 (0%)	98/101 (97%)	CAMK2B,PRKACA,PRKAR1A
EIF2 Signaling	0.983	0.0223	#NUM!	3/224 (1%)	0/224 (0%)	2/224 (1%)	219/224 (98%)	ACTG2,EIF4G1,GRB2,RPLP2,RPS18
Neurovascular Coupling Signaling Pathway	0.979	0.0222	0.447	3/225 (1%)	0/225 (0%)	2/225 (1%)	220/225 (98%)	CACNA1S,MPRIP,Ppp1r12b,PRKACA,PRKAR1A
Thrombin Signaling	0.979	0.0222	#NUM!	2/225 (1%)	0/225 (0%)	3/225 (1%)	220/225 (98%)	CAMK2B,GNA11,GRB2,MPRIP,Ppp1r12b
Dolichyl-diphosphooligosaccharide Biosynthesis	0.979	0.1	#NUM!	0/10 (0%)	0/10 (0%)	1/10 (10%)	9/10 (90%)	ALG5
HER-2 Signaling in Breast Cancer	0.967	0.022	-0.447	0/227 (0%)	0/227 (0%)	5/227 (2%)	222/227 (98%)	COX6A1,Cox6c,Cox8b,GRB2,ITGB4
TNFR1 Signaling	0.947	0.0385	#NUM!	2/52 (4%)	0/52 (0%)	0/52 (0%)	50/52 (96%)	FADD,MAP2K4
Chronic Myeloid Leukemia Signaling	0.939	0.028	#NUM!	2/107 (2%)	0/107 (0%)	1/107 (1%)	104/107 (97%)	CTBP1,GRB2,STAT5B
Sucrose Degradation V (Mammalian)	0.939	0.0909	#NUM!	1/11 (9%)	0/11 (0%)	0/11 (0%)	10/11 (91%)	TPI1
Pentose Phosphate Pathway	0.939	0.0909	#NUM!	0/11 (0%)	0/11 (0%)	1/11 (9%)	10/11 (91%)	H6PD
Purine Nucleotides De Novo Biosynthesis II	0.939	0.0909	#NUM!	1/11 (9%)	0/11 (0%)	0/11 (0%)	10/11 (91%)	ADSS1
PPAR Signaling	0.939	0.028	#NUM!	1/107 (1%)	0/107 (0%)	2/107 (2%)	104/107 (97%)	GRB2,HSP90AA1,STAT5B
Superpathway of Inositol Phosphate Compounds	0.924	0.0214	-2	5/234 (2%)	0/234 (0%)	0/234 (0%)	229/234 (98%)	ALPL,ATP1A1,PPP1R14C,PPP1R7,PPP3CA
Phototransduction Pathway	0.921	0.037	#NUM!	2/54 (4%)	0/54 (0%)	0/54 (0%)	52/54 (96%)	PRKACA,PRKAR1A
Osteoarthritis Pathway	0.914	0.0212	#NUM!	3/236 (1%)	0/236 (0%)	2/236 (1%)	231/236 (98%)	ALPL,FADD,ITGA7,ITGB4,PRKAA2
EGF Signaling	0.907	0.0364	#NUM!	1/55 (2%)	0/55 (0%)	1/55 (2%)	53/55 (96%)	GRB2,MAP2K4
Primary Immunodeficiency Signaling	0.896	0.0357	#NUM!	1/56 (2%)	0/56 (0%)	1/56 (2%)	54/56 (96%)	Igha,IGHM
Oxidative Ethanol Degradation III	0.896	0.0357	#NUM!	2/56 (4%)	0/56 (0%)	0/56 (0%)	54/56 (96%)	ALDH1A1,ALDH7A1
Prostate Cancer Signaling	0.879	0.0263	#NUM!	1/114 (1%)	0/114 (0%)	2/114 (2%)	111/114 (97%)	GRB2,GSTP1,HSP90AA1
Oleate Biosynthesis II (Animals)	0.87	0.0769	#NUM!	1/13 (8%)	0/13 (0%)	0/13 (0%)	12/13 (92%)	ALDH6A1
Role of Tissue Factor in Cancer	0.863	0.0259	#NUM!	3/116 (3%)	0/116 (0%)	0/116 (0%)	113/116 (97%)	FGG,GNA11,STAT5B
Mineralocorticoid Biosynthesis	0.842	0.0714	#NUM!	1/14 (7%)	0/14 (0%)	0/14 (0%)	13/14 (93%)	Gsta4
IL-2 Signaling	0.836	0.0328	#NUM!	1/61 (2%)	0/61 (0%)	1/61 (2%)	59/61 (97%)	GRB2,STAT5B
Thrombopoietin Signaling	0.812	0.0317	#NUM!	1/63 (2%)	0/63 (0%)	1/63 (2%)	61/63 (97%)	GRB2,STAT5B
Superpathway of Citrulline Metabolism	0.812	0.0667	#NUM!	0/15 (0%)	0/15 (0%)	1/15 (7%)	14/15 (93%)	CPS1
Choline Biosynthesis III	0.812	0.0667	#NUM!	1/15 (7%)	0/15 (0%)	0/15 (0%)	14/15 (93%)	PHKA1
Leukotriene Biosynthesis	0.812	0.0667	#NUM!	1/15 (7%)	0/15 (0%)	0/15 (0%)	14/15 (93%)	GSTM4
Stearate Biosynthesis I (Animals)	0.812	0.0317	#NUM!	2/63 (3%)	0/63 (0%)	0/63 (0%)	61/63 (97%)	DBT,TECR
Glucocorticoid Biosynthesis	0.812	0.0667	#NUM!	1/15 (7%)	0/15 (0%)	0/15 (0%)	14/15 (93%)	Gsta4
Glioma Signaling	0.801	0.0242	#NUM!	2/124 (2%)	0/124 (0%)	1/124 (1%)	121/124 (98%)	CAMK2B,GRB2,IDH3B
Gαs Signaling	0.793	0.024	#NUM!	3/125 (2%)	0/125 (0%)	0/125 (0%)	122/125 (98%)	GNA11,PRKACA,PRKAR1A
Activation of IRF by Cytosolic Pattern Recognition Receptors	0.79	0.0308	#NUM!	2/65 (3%)	0/65 (0%)	0/65 (0%)	63/65 (97%)	FADD,MAP2K4
Induction of Apoptosis by HIV1	0.79	0.0308	#NUM!	2/65 (3%)	0/65 (0%)	0/65 (0%)	63/65 (97%)	FADD,MAP2K4
ERB2-ERBB3 Signaling	0.79	0.0308	#NUM!	1/65 (2%)	0/65 (0%)	1/65 (2%)	63/65 (97%)	GRB2,STAT5B
Granzyme B Signaling	0.788	0.0625	#NUM!	1/16 (6%)	0/16 (0%)	0/16 (0%)	15/16 (94%)	LMNB2
Chondroitin Sulfate Degradation (Metazoa)	0.788	0.0625	#NUM!	1/16 (6%)	0/16 (0%)	0/16 (0%)	15/16 (94%)	Chil3/Chil4
D-myo-inositol (1,4,5)-trisphosphate Degradation	0.788	0.0625	#NUM!	0/16 (0%)	0/16 (0%)	1/16 (6%)	15/16 (94%)	BPNT1
Parkinson's Signaling	0.788	0.0625	#NUM!	0/16 (0%)	0/16 (0%)	1/16 (6%)	15/16 (94%)	UCHL1
Mitotic Roles of Polo-Like Kinase	0.783	0.0303	#NUM!	1/66 (2%)	0/66 (0%)	1/66 (2%)	64/66 (97%)	CAPN1,HSP90AA1
Pyridoxal 5'-phosphate Salvage Pathway	0.783	0.0303	#NUM!	2/66 (3%)	0/66 (0%)	0/66 (0%)	64/66 (97%)	MAP2K4,PRKAA2
14-3-3-mediated Signaling	0.78	0.0236	#NUM!	2/127 (2%)	0/127 (0%)	1/127 (1%)	124/127 (98%)	GRB2,MAP2K4,YWHAE
Endocannabinoid Developing Neuron Pathway	0.78	0.0236	#NUM!	3/127 (2%)	0/127 (0%)	0/127 (0%)	124/127 (98%)	MAP2K4,PRKACA,PRKAR1A
Dermatan Sulfate Degradation (Metazoa)	0.764	0.0588	#NUM!	1/17 (6%)	0/17 (0%)	0/17 (0%)	16/17 (94%)	Chil3/Chil4
Atherosclerosis Signaling	0.752	0.0229	#NUM!	1/131 (1%)	0/131 (0%)	2/131 (2%)	128/131 (98%)	APOE,PCYOX1,SERPINA1
Role of JAK1 and JAK3 in γc Cytokine Signaling	0.752	0.029	#NUM!	1/69 (1%)	0/69 (0%)	1/69 (1%)	67/69 (97%)	GRB2,STAT5B
Pulmonary Healing Signaling Pathway	0.747	0.0201	0	3/199 (2%)	0/199 (0%)	1/199 (1%)	195/199 (98%)	GRB2,MAP2K4,PRKAA2,STAT5B
Agrin Interactions at Neuromuscular Junction	0.742	0.0286	#NUM!	2/70 (3%)	0/70 (0%)	0/70 (0%)	68/70 (97%)	ACTG2,MAP2K4
ILK Signaling	0.742	0.02	-1	2/200 (1%)	0/200 (0%)	2/200 (1%)	196/200 (98%)	ACTG2,FLNC,ITGB4,MAP2K4
Colorectal Cancer Metastasis Signaling	0.74	0.0185	-1	4/271 (1%)	0/271 (0%)	1/271 (0%)	266/271 (98%)	GNA11,GRB2,MAP2K4,PRKACA,PRKAR1A
Serotonin Degradation	0.733	0.0282	#NUM!	2/71 (3%)	0/71 (0%)	0/71 (0%)	69/71 (97%)	ALDH1A1,ALDH7A1
CCR3 Signaling in Eosinophils	0.726	0.0222	#NUM!	1/135 (1%)	0/135 (0%)	2/135 (1%)	132/135 (98%)	GNA11,MPRIP,Ppp1r12b
Gustation Pathway	0.726	0.0197	-1	4/203 (2%)	0/203 (0%)	0/203 (0%)	199/203 (98%)	ABCC9,CACNA1S,PRKACA,PRKAR1A
IL-10 Signaling	0.724	0.0278	#NUM!	2/72 (3%)	0/72 (0%)	0/72 (0%)	70/72 (97%)	BLVRA,MAP2K4
Mitochondrial L-carnitine Shuttle Pathway	0.721	0.0526	#NUM!	1/19 (5%)	0/19 (0%)	0/19 (0%)	18/19 (95%)	CPT1B
SNARE Signaling Pathway	0.719	0.0221	#NUM!	3/136 (2%)	0/136 (0%)	0/136 (0%)	133/136 (98%)	CAMK2B,PRKACA,PRKAR1A
Role of PKR in Interferon Induction and Antiviral Response	0.719	0.0221	#NUM!	2/136 (1%)	0/136 (0%)	1/136 (1%)	133/136 (98%)	FADD,HSP90AA1,MAP2K4
Th2 Pathway	0.712	0.0219	#NUM!	2/137 (1%)	0/137 (0%)	1/137 (1%)	134/137 (98%)	GRB2,HLA-A,STAT5B
MSP-RON Signaling In Cancer Cells Pathway	0.695	0.0214	#NUM!	1/140 (1%)	0/140 (0%)	2/140 (1%)	137/140 (98%)	GRB2,ITGB4,YWHAE
Apelin Endothelial Signaling Pathway	0.688	0.0213	#NUM!	3/141 (2%)	0/141 (0%)	0/141 (0%)	138/141 (98%)	GNA11,MAP2K4,PRKAA2
mTOR Signaling	0.682	0.0189	#NUM!	3/212 (1%)	0/212 (0%)	1/212 (0%)	208/212 (98%)	EIF4G1,FKBP1A,PRKAA2,RPS18
Androgen Biosynthesis	0.682	0.0476	#NUM!	1/21 (5%)	0/21 (0%)	0/21 (0%)	20/21 (95%)	Gsta4
CLEAR Signaling Pathway	0.68	0.0175	-1.342	4/285 (1%)	0/285 (0%)	1/285 (0%)	280/285 (98%)	PPP3CA,PRKAA2,PSAP,RRAGA,YWHAE
TREM1 Signaling	0.68	0.026	#NUM!	1/77 (1%)	0/77 (0%)	1/77 (1%)	75/77 (97%)	GRB2,STAT5B
Angiopoietin Signaling	0.68	0.026	#NUM!	1/77 (1%)	0/77 (0%)	1/77 (1%)	75/77 (97%)	GRB2,STAT5B
PI3K Signaling in B Lymphocytes	0.676	0.021	#NUM!	2/143 (1%)	0/143 (0%)	1/143 (1%)	140/143 (98%)	CAMK2B,IGHM,PPP3CA
Neurotrophin/TRK Signaling	0.672	0.0256	#NUM!	1/78 (1%)	0/78 (0%)	1/78 (1%)	76/78 (97%)	GRB2,MAP2K4
The Visual Cycle	0.664	0.0455	#NUM!	1/22 (5%)	0/22 (0%)	0/22 (0%)	21/22 (95%)	Akr1b10
Superpathway of D-myo-inositol (1,4,5)-trisphosphate Metabolism	0.664	0.0455	#NUM!	0/22 (0%)	0/22 (0%)	1/22 (5%)	21/22 (95%)	BPNT1
Estrogen-Dependent Breast Cancer Signaling	0.646	0.0247	#NUM!	2/81 (2%)	0/81 (0%)	0/81 (0%)	79/81 (98%)	HSD17B4,STAT5B
Role of Lipids/Lipid Rafts in the Pathogenesis of Influenza	0.646	0.0435	#NUM!	1/23 (4%)	0/23 (0%)	0/23 (0%)	22/23 (96%)	FDPS
Pyrimidine Deoxyribonucleotides De Novo Biosynthesis I	0.646	0.0435	#NUM!	1/23 (4%)	0/23 (0%)	0/23 (0%)	22/23 (96%)	AK1
Methionine Degradation I (to Homocysteine)	0.646	0.0435	#NUM!	1/23 (4%)	0/23 (0%)	0/23 (0%)	22/23 (96%)	PRMT5
Apelin Cardiac Fibroblast Signaling Pathway	0.646	0.0435	#NUM!	1/23 (4%)	0/23 (0%)	0/23 (0%)	22/23 (96%)	PRKAA2
FLT3 Signaling in Hematopoietic Progenitor Cells	0.638	0.0244	#NUM!	1/82 (1%)	0/82 (0%)	1/82 (1%)	80/82 (98%)	GRB2,STAT5B
JAK/STAT Signaling	0.638	0.0244	#NUM!	1/82 (1%)	0/82 (0%)	1/82 (1%)	80/82 (98%)	GRB2,STAT5B
PTEN Signaling	0.636	0.02	#NUM!	0/150 (0%)	0/150 (0%)	3/150 (2%)	147/150 (98%)	GRB2,ITGA7,ITGB4
Tumoricidal Function of Hepatic Natural Killer Cells	0.631	0.0417	#NUM!	1/24 (4%)	0/24 (0%)	0/24 (0%)	23/24 (96%)	FADD
Phagosome Formation	0.627	0.0145	-0.632	6/691 (1%)	0/691 (0%)	4/691 (1%)	681/691 (99%)	ACTR2,ARPC4,GRB2,Igha,IGHM,ITGA7,ITGB4,MAP2K4,MYLK2,TTN
Cysteine Biosynthesis III (mammalia)	0.614	0.04	#NUM!	1/25 (4%)	0/25 (0%)	0/25 (0%)	24/25 (96%)	PRMT5
Relaxin Signaling	0.609	0.0194	#NUM!	3/155 (2%)	0/155 (0%)	0/155 (0%)	152/155 (98%)	GNA11,PRKACA,PRKAR1A
Prolactin Signaling	0.609	0.0233	#NUM!	1/86 (1%)	0/86 (0%)	1/86 (1%)	84/86 (98%)	GRB2,STAT5B
PDGF Signaling	0.609	0.0233	#NUM!	1/86 (1%)	0/86 (0%)	1/86 (1%)	84/86 (98%)	GRB2,MAP2K4
IL-17A Signaling in Gastric Cells	0.6	0.0385	#NUM!	1/26 (4%)	0/26 (0%)	0/26 (0%)	25/26 (96%)	MAP2K4
Apelin Liver Signaling Pathway	0.6	0.0385	#NUM!	1/26 (4%)	0/26 (0%)	0/26 (0%)	25/26 (96%)	MAP2K4
Pregnenolone Biosynthesis	0.587	0.037	#NUM!	0/27 (0%)	0/27 (0%)	1/27 (4%)	26/27 (96%)	FDX1
cAMP-mediated signaling	0.58	0.017	-1	4/235 (2%)	0/235 (0%)	0/235 (0%)	231/235 (98%)	CAMK2B,PPP3CA,PRKACA,PRKAR1A
RANK Signaling in Osteoclasts	0.575	0.022	#NUM!	2/91 (2%)	0/91 (0%)	0/91 (0%)	89/91 (98%)	MAP2K4,PPP3CA
Neuroinflammation Signaling Pathway	0.562	0.0158	-1	5/317 (2%)	0/317 (0%)	0/317 (0%)	312/317 (98%)	HLA-A,IDE,MAP2K4,PPP3CA,SOD2
Pyroptosis Signaling Pathway	0.561	0.0215	#NUM!	2/93 (2%)	0/93 (0%)	0/93 (0%)	91/93 (98%)	PRKACA,PRKAR1A
IL-4 Signaling	0.561	0.0215	#NUM!	1/93 (1%)	0/93 (0%)	1/93 (1%)	91/93 (98%)	GRB2,HLA-A
ERBB Signaling	0.554	0.0213	#NUM!	1/94 (1%)	0/94 (0%)	1/94 (1%)	92/94 (98%)	GRB2,MAP2K4
TGF-β Signaling	0.542	0.0208	#NUM!	1/96 (1%)	0/96 (0%)	1/96 (1%)	94/96 (98%)	GRB2,MAP2K4
Th1 and Th2 Activation Pathway	0.529	0.0174	#NUM!	2/172 (1%)	0/172 (0%)	1/172 (1%)	169/172 (98%)	GRB2,HLA-A,STAT5B
TNFR2 Signaling	0.524	0.0312	#NUM!	1/32 (3%)	0/32 (0%)	0/32 (0%)	31/32 (97%)	MAP2K4
Wound Healing Signaling Pathway	0.517	0.0159	-1	2/252 (1%)	0/252 (0%)	2/252 (1%)	248/252 (98%)	GRB2,ITGB4,KRT6B,MAP2K4
CDC42 Signaling	0.516	0.0139	-2.236	4/575 (1%)	0/575 (0%)	4/575 (1%)	567/575 (99%)	ACTR2,ARPC4,HLA-A,ITGA7,ITGB4,MAP2K4,MPRIP,Ppp1r12b
Sperm Motility	0.506	0.0157	#NUM!	4/255 (2%)	0/255 (0%)	0/255 (0%)	251/255 (98%)	GNA11,MAP2K4,PRKACA,PRKAR1A
Tight Junction Signaling	0.503	0.0169	#NUM!	3/178 (2%)	0/178 (0%)	0/178 (0%)	175/178 (98%)	ACTG2,PRKACA,PRKAR1A
4-1BB Signaling in T Lymphocytes	0.502	0.0294	#NUM!	1/34 (3%)	0/34 (0%)	0/34 (0%)	33/34 (97%)	MAP2K4
Inhibition of Angiogenesis by TSP1	0.502	0.0294	#NUM!	1/34 (3%)	0/34 (0%)	0/34 (0%)	33/34 (97%)	MAP2K4
Role of JAK2 in Hormone-like Cytokine Signaling	0.502	0.0294	#NUM!	1/34 (3%)	0/34 (0%)	0/34 (0%)	33/34 (97%)	STAT5B
Sumoylation Pathway	0.502	0.0194	#NUM!	2/103 (2%)	0/103 (0%)	0/103 (0%)	101/103 (98%)	CTBP1,MAP2K4
IL-9 Signaling	0.492	0.0286	#NUM!	1/35 (3%)	0/35 (0%)	0/35 (0%)	34/35 (97%)	STAT5B
PD-1, PD-L1 cancer immunotherapy pathway	0.484	0.0189	#NUM!	2/106 (2%)	0/106 (0%)	0/106 (0%)	104/106 (98%)	HLA-A,STAT5B
MIF-mediated Glucocorticoid Regulation	0.481	0.0278	#NUM!	1/36 (3%)	0/36 (0%)	0/36 (0%)	35/36 (97%)	MIF
Telomerase Signaling	0.479	0.0187	#NUM!	0/107 (0%)	0/107 (0%)	2/107 (2%)	105/107 (98%)	GRB2,HSP90AA1
TWEAK Signaling	0.472	0.027	#NUM!	1/37 (3%)	0/37 (0%)	0/37 (0%)	36/37 (97%)	FADD
Complement System	0.472	0.027	#NUM!	0/37 (0%)	0/37 (0%)	1/37 (3%)	36/37 (97%)	C8A
IL-17 Signaling	0.466	0.016	#NUM!	2/187 (1%)	0/187 (0%)	1/187 (1%)	184/187 (98%)	Chil3/Chil4,HSP90AA1,MAP2K4
Kinetochore Metaphase Signaling Pathway	0.458	0.018	#NUM!	2/111 (2%)	0/111 (0%)	0/111 (0%)	109/111 (98%)	PPP1R14C,PPP1R7
Antigen Presentation Pathway	0.453	0.0256	#NUM!	1/39 (3%)	0/39 (0%)	0/39 (0%)	38/39 (97%)	HLA-A
Hepatic Cholestasis	0.451	0.0157	#NUM!	3/191 (2%)	0/191 (0%)	0/191 (0%)	188/191 (98%)	MAP2K4,PRKACA,PRKAR1A
April Mediated Signaling	0.428	0.0238	#NUM!	1/42 (2%)	0/42 (0%)	0/42 (0%)	41/42 (98%)	MAP2K4
G-Protein Coupled Receptor Signaling	0.426	0.0128	-2.333	8/703 (1%)	0/703 (0%)	1/703 (0%)	694/703 (99%)	CAMK2B,GNA11,GRB2,MAP2K4,MYLK2,PPP3CA,PRKACA,PRKAR1A,TTN
Fc Epsilon RI Signaling	0.425	0.0169	#NUM!	1/118 (1%)	0/118 (0%)	1/118 (1%)	116/118 (98%)	GRB2,MAP2K4
B Cell Activating Factor Signaling	0.42	0.0233	#NUM!	1/43 (2%)	0/43 (0%)	0/43 (0%)	42/43 (98%)	MAP2K4
Cholecystokinin/Gastrin-mediated Signaling	0.42	0.0168	#NUM!	1/119 (1%)	0/119 (0%)	1/119 (1%)	117/119 (98%)	GRB2,MAP2K4
NGF Signaling	0.417	0.0167	#NUM!	1/120 (1%)	0/120 (0%)	1/120 (1%)	118/120 (98%)	GRB2,MAP2K4
G Protein Signaling Mediated by Tubby	0.412	0.0227	#NUM!	1/44 (2%)	0/44 (0%)	0/44 (0%)	43/44 (98%)	GNA11
BER (Base Excision Repair) Pathway	0.412	0.0227	#NUM!	1/44 (2%)	0/44 (0%)	0/44 (0%)	43/44 (98%)	MAP2K4
Coronavirus Pathogenesis Pathway	0.409	0.0148	#NUM!	3/203 (1%)	0/203 (0%)	0/203 (0%)	200/203 (99%)	DPP9,MAP2K4,RPS18
Th1 Pathway	0.408	0.0164	#NUM!	1/122 (1%)	0/122 (0%)	1/122 (1%)	120/122 (98%)	GRB2,HLA-A
Estrogen Biosynthesis	0.405	0.0222	#NUM!	1/45 (2%)	0/45 (0%)	0/45 (0%)	44/45 (98%)	HSD17B4
Coronavirus Replication Pathway	0.405	0.0222	#NUM!	0/45 (0%)	0/45 (0%)	1/45 (2%)	44/45 (98%)	BAG3
Role of RIG1-like Receptors in Antiviral Innate Immunity	0.397	0.0217	#NUM!	1/46 (2%)	0/46 (0%)	0/46 (0%)	45/46 (98%)	FADD
Pancreatic Adenocarcinoma Signaling	0.39	0.0159	#NUM!	1/126 (1%)	0/126 (0%)	1/126 (1%)	124/126 (98%)	GRB2,MAP2K4
GP6 Signaling Pathway	0.386	0.0157	#NUM!	1/127 (1%)	0/127 (0%)	1/127 (1%)	125/127 (98%)	FGG,GRB2
nNOS Signaling in Skeletal Muscle Cells	0.383	0.0208	#NUM!	1/48 (2%)	0/48 (0%)	0/48 (0%)	47/48 (98%)	CACNA1S
Cell Cycle: G2/M DNA Damage Checkpoint Regulation	0.37	0.02	#NUM!	1/50 (2%)	0/50 (0%)	0/50 (0%)	49/50 (98%)	YWHAE
P2Y Purigenic Receptor Signaling Pathway	0.364	0.015	#NUM!	2/133 (2%)	0/133 (0%)	0/133 (0%)	131/133 (98%)	PRKACA,PRKAR1A
UVC-Induced MAPK Signaling	0.364	0.0196	#NUM!	1/51 (2%)	0/51 (0%)	0/51 (0%)	50/51 (98%)	MAP2K4
GABA Receptor Signaling	0.364	0.015	#NUM!	2/133 (2%)	0/133 (0%)	0/133 (0%)	131/133 (98%)	CACNA1S,GNA11
UVB-Induced MAPK Signaling	0.358	0.0192	#NUM!	1/52 (2%)	0/52 (0%)	0/52 (0%)	51/52 (98%)	MAP2K4
Adipogenesis pathway	0.356	0.0148	#NUM!	2/135 (1%)	0/135 (0%)	0/135 (0%)	133/135 (99%)	CTBP1,STAT5B
Role of Osteoblasts, Osteoclasts and Chondrocytes in Rheumatoid Arthritis	0.346	0.0134	#NUM!	3/224 (1%)	0/224 (0%)	0/224 (0%)	221/224 (99%)	ALPL,MAP2K4,PPP3CA
TEC Kinase Signaling	0.338	0.0121	-2	5/579 (1%)	0/579 (0%)	2/579 (0%)	572/579 (99%)	ACTG2,FADD,GNA11,ITGA7,ITGB4,MAP2K4,STAT5B
CD27 Signaling in Lymphocytes	0.328	0.0175	#NUM!	1/57 (2%)	0/57 (0%)	0/57 (0%)	56/57 (98%)	MAP2K4
CNTF Signaling	0.328	0.0175	#NUM!	0/57 (0%)	0/57 (0%)	1/57 (2%)	56/57 (98%)	GRB2
Role of IL-17A in Arthritis	0.328	0.0175	#NUM!	1/57 (2%)	0/57 (0%)	0/57 (0%)	56/57 (98%)	MAP2K4
Triacylglycerol Degradation	0.328	0.0175	#NUM!	1/57 (2%)	0/57 (0%)	0/57 (0%)	56/57 (98%)	AARS1
Polyamine Regulation in Colon Cancer	0.322	0.0172	#NUM!	1/58 (2%)	0/58 (0%)	0/58 (0%)	57/58 (98%)	MAP2K4
MSP-RON Signaling Pathway	0.322	0.0172	#NUM!	1/58 (2%)	0/58 (0%)	0/58 (0%)	57/58 (98%)	ACTG2
Role of NFAT in Regulation of the Immune Response	0.321	0.0119	-1	5/589 (1%)	0/589 (0%)	2/589 (0%)	582/589 (99%)	GNA11,GRB2,HLA-A,IGHM,IPO5,KPNA4,PPP3CA
Endometrial Cancer Signaling	0.312	0.0167	#NUM!	0/60 (0%)	0/60 (0%)	1/60 (2%)	59/60 (98%)	GRB2
Retinoic acid Mediated Apoptosis Signaling	0.312	0.0167	#NUM!	1/60 (2%)	0/60 (0%)	0/60 (0%)	59/60 (98%)	FADD
GADD45 Signaling	0.312	0.0167	#NUM!	1/60 (2%)	0/60 (0%)	0/60 (0%)	59/60 (98%)	MAP2K4
PCP (Planar Cell Polarity) Pathway	0.312	0.0167	#NUM!	1/60 (2%)	0/60 (0%)	0/60 (0%)	59/60 (98%)	MAP2K4
Role of Macrophages, Fibroblasts and Endothelial Cells in Rheumatoid Arthritis	0.308	0.0122	#NUM!	4/328 (1%)	0/328 (0%)	0/328 (0%)	324/328 (99%)	CAMK2B,MAP2K4,MIF,PPP3CA
Factors Promoting Cardiogenesis in Vertebrates	0.296	0.0131	#NUM!	2/153 (1%)	0/153 (0%)	0/153 (0%)	151/153 (99%)	CAMK2B,MAP2K4
CD28 Signaling in T Helper Cells	0.293	0.0116	-1.342	5/517 (1%)	0/517 (0%)	1/517 (0%)	511/517 (99%)	ACTR2,ARPC4,GRB2,HLA-A,MAP2K4,PPP3CA
WNT/Ca+ pathway	0.284	0.0152	#NUM!	1/66 (2%)	0/66 (0%)	0/66 (0%)	65/66 (98%)	PPP3CA
Ovarian Cancer Signaling	0.281	0.0127	#NUM!	2/158 (1%)	0/158 (0%)	0/158 (0%)	156/158 (99%)	PRKACA,PRKAR1A
CD40 Signaling	0.279	0.0149	#NUM!	1/67 (1%)	0/67 (0%)	0/67 (0%)	66/67 (99%)	MAP2K4
IL-17A Signaling in Airway Cells	0.279	0.0149	#NUM!	1/67 (1%)	0/67 (0%)	0/67 (0%)	66/67 (99%)	MAP2K4
Phagosome Maturation	0.279	0.0126	#NUM!	2/159 (1%)	0/159 (0%)	0/159 (0%)	157/159 (99%)	HLA-A,PRDX1
ERBB4 Signaling	0.275	0.0147	#NUM!	0/68 (0%)	0/68 (0%)	1/68 (1%)	67/68 (99%)	GRB2
Growth Hormone Signaling	0.263	0.0141	#NUM!	1/71 (1%)	0/71 (0%)	0/71 (0%)	70/71 (99%)	STAT5B
B Cell Receptor Signaling	0.26	0.0111	-1	5/631 (1%)	0/631 (0%)	2/631 (0%)	624/631 (99%)	CAMK2B,GRB2,Igha,IGHM,Igkv8-30,MAP2K4,PPP3CA
Ephrin B Signaling	0.259	0.0139	#NUM!	1/72 (1%)	0/72 (0%)	0/72 (0%)	71/72 (99%)	GNA11
CXCR4 Signaling	0.253	0.0118	#NUM!	2/169 (1%)	0/169 (0%)	0/169 (0%)	167/169 (99%)	GNA11,MAP2K4
ERK5 Signaling	0.251	0.0135	#NUM!	1/74 (1%)	0/74 (0%)	0/74 (0%)	73/74 (99%)	YWHAE
Gαq Signaling	0.249	0.0118	#NUM!	2/170 (1%)	0/170 (0%)	0/170 (0%)	168/170 (99%)	GNA11,PPP3CA
Germ Cell-Sertoli Cell Junction Signaling	0.247	0.0117	#NUM!	2/171 (1%)	0/171 (0%)	0/171 (0%)	169/171 (99%)	ACTG2,MAP2K4
Macropinocytosis Signaling	0.243	0.0132	#NUM!	0/76 (0%)	0/76 (0%)	1/76 (1%)	75/76 (99%)	ITGB4
Role of MAPK Signaling in Inhibiting the Pathogenesis of Influenza	0.24	0.013	#NUM!	1/77 (1%)	0/77 (0%)	0/77 (0%)	76/77 (99%)	MAP2K4
VDR/RXR Activation	0.237	0.0128	#NUM!	0/78 (0%)	0/78 (0%)	1/78 (1%)	77/78 (99%)	SERPINB1
Toll-like Receptor Signaling	0.237	0.0128	#NUM!	1/78 (1%)	0/78 (0%)	0/78 (0%)	77/78 (99%)	MAP2K4
Erythropoietin Signaling Pathway	0.233	0.0113	#NUM!	1/177 (1%)	0/177 (0%)	1/177 (1%)	175/177 (99%)	GRB2,STAT5B
Heparan Sulfate Biosynthesis (Late Stages)	0.233	0.0127	#NUM!	1/79 (1%)	0/79 (0%)	0/79 (0%)	78/79 (99%)	AARS1
Renal Cell Carcinoma Signaling	0.229	0.0125	#NUM!	0/80 (0%)	0/80 (0%)	1/80 (1%)	79/80 (99%)	GRB2
BEX2 Signaling Pathway	0.226	0.0123	#NUM!	1/81 (1%)	0/81 (0%)	0/81 (0%)	80/81 (99%)	MAP2K4
Role of MAPK Signaling in the Pathogenesis of Influenza	0.223	0.0122	#NUM!	1/82 (1%)	0/82 (0%)	0/82 (0%)	81/82 (99%)	MAP2K4
VEGF Family Ligand-Receptor Interactions	0.216	0.0119	#NUM!	0/84 (0%)	0/84 (0%)	1/84 (1%)	83/84 (99%)	GRB2
PEDF Signaling	0.216	0.0119	#NUM!	1/84 (1%)	0/84 (0%)	0/84 (0%)	83/84 (99%)	SOD2
LPS-stimulated MAPK Signaling	0.213	0.0118	#NUM!	1/85 (1%)	0/85 (0%)	0/85 (0%)	84/85 (99%)	MAP2K4
Heparan Sulfate Biosynthesis	0.21	0.0116	#NUM!	1/86 (1%)	0/86 (0%)	0/86 (0%)	85/86 (99%)	AARS1
FGF Signaling	0.21	0.0116	#NUM!	0/86 (0%)	0/86 (0%)	1/86 (1%)	85/86 (99%)	GRB2
Ceramide Signaling	0.199	0.0111	#NUM!	1/90 (1%)	0/90 (0%)	0/90 (0%)	89/90 (99%)	MAP2K4
Unfolded protein response	0.199	0.0111	#NUM!	0/90 (0%)	0/90 (0%)	1/90 (1%)	89/90 (99%)	HSPH1
Oxytocin In Brain Signaling Pathway	0	0.0102	#NUM!	2/197 (1%)	0/197 (0%)	0/197 (0%)	195/197 (99%)	CACNA1S,GNA11
Pulmonary Fibrosis Idiopathic Signaling Pathway	0	0.0092	#NUM!	2/326 (1%)	0/326 (0%)	1/326 (0%)	323/326 (99%)	ACTG2,GRB2,MAP2K4
Natural Killer Cell Signaling	0	0.0101	#NUM!	1/199 (1%)	0/199 (0%)	1/199 (1%)	197/199 (99%)	GRB2,HLA-A
Leukocyte Extravasation Signaling	0	0.0104	#NUM!	2/193 (1%)	0/193 (0%)	0/193 (0%)	191/193 (99%)	ACTG2,MAP2K4
Synaptic Long Term Depression	0	0.0103	#NUM!	2/195 (1%)	0/195 (0%)	0/195 (0%)	193/195 (99%)	CACNA1S,GNA11
p53 Signaling	0	0.0102	#NUM!	1/98 (1%)	0/98 (0%)	0/98 (0%)	97/98 (99%)	COQ8A
IL-8 Signaling	0	0.00952	#NUM!	2/210 (1%)	0/210 (0%)	0/210 (0%)	208/210 (99%)	GNA11,MAP2K4
Role of Pattern Recognition Receptors in Recognition of Bacteria and Viruses	0	0.00641	#NUM!	1/156 (1%)	0/156 (0%)	0/156 (0%)	155/156 (99%)	MAP2K4
CCR5 Signaling in Macrophages	0	0.00601	#NUM!	3/499 (1%)	0/499 (0%)	0/499 (0%)	496/499 (99%)	CACNA1S,GNA11,MAP2K4
Calcium-induced T Lymphocyte Apoptosis	0	0.0109	-1.342	4/460 (1%)	0/460 (0%)	1/460 (0%)	455/460 (99%)	ATP2A1,ATP2A2,CAPN2,HLA-A,PPP3CA
Cytotoxic T Lymphocyte-mediated Apoptosis of Target Cells	0	0.00471	#NUM!	2/425 (0%)	0/425 (0%)	0/425 (0%)	423/425 (100%)	FADD,HLA-A
CTLA4 Signaling in Cytotoxic T Lymphocytes	0	0.00418	#NUM!	1/478 (0%)	0/478 (0%)	1/478 (0%)	476/478 (100%)	GRB2,HLA-A
IL-15 Production	0	0.00813	#NUM!	1/123 (1%)	0/123 (0%)	0/123 (0%)	122/123 (99%)	MAP2K4
T Helper Cell Differentiation	0	0.00212	#NUM!	1/471 (0%)	0/471 (0%)	0/471 (0%)	470/471 (100%)	HLA-A
IL-15 Signaling	0	0.00758	#NUM!	3/528 (1%)	0/528 (0%)	1/528 (0%)	524/528 (99%)	Igha,IGHM,Igkv8-30,STAT5B
Dendritic Cell Maturation	0	0.00338	#NUM!	2/592 (0%)	0/592 (0%)	0/592 (0%)	590/592 (100%)	HLA-A,MAP2K4
Endothelin-1 Signaling	0	0.0104	#NUM!	1/192 (1%)	0/192 (0%)	1/192 (1%)	190/192 (99%)	GNA11,GRB2
ICOS-ICOSL Signaling in T Helper Cells	0	0.00789	-1	3/507 (1%)	0/507 (0%)	1/507 (0%)	503/507 (99%)	CAMK2B,GRB2,HLA-A,PPP3CA
Lipid Antigen Presentation by CD1	0	0.0024	#NUM!	1/416 (0%)	0/416 (0%)	0/416 (0%)	415/416 (100%)	PSAP
HMGB1 Signaling	0	0.00599	#NUM!	1/167 (1%)	0/167 (0%)	0/167 (0%)	166/167 (99%)	MAP2K4
Human Embryonic Stem Cell Pluripotency	0	0.00602	#NUM!	1/166 (1%)	0/166 (0%)	0/166 (0%)	165/166 (99%)	GNA11
ATM Signaling	0	0.0101	#NUM!	1/99 (1%)	0/99 (0%)	0/99 (0%)	98/99 (99%)	MAP2K4
Role of NANOG in Mammalian Embryonic Stem Cell Pluripotency	0	0.00833	#NUM!	0/120 (0%)	0/120 (0%)	1/120 (1%)	119/120 (99%)	GRB2
CREB Signaling in Neurons	0	0.0099	-1.342	5/606 (1%)	0/606 (0%)	1/606 (0%)	600/606 (99%)	CACNA1S,CAMK2B,GNA11,GRB2,PRKACA,PRKAR1A
Type I Diabetes Mellitus Signaling	0	0.00589	#NUM!	3/509 (1%)	0/509 (0%)	0/509 (0%)	506/509 (99%)	FADD,HLA-A,MAP2K4
Allograft Rejection Signaling	0	0.00207	#NUM!	1/484 (0%)	0/484 (0%)	0/484 (0%)	483/484 (100%)	HLA-A
Autoimmune Thyroid Disease Signaling	0	0.0022	#NUM!	1/454 (0%)	0/454 (0%)	0/454 (0%)	453/454 (100%)	HLA-A
Graft-versus-Host Disease Signaling	0	0.00224	#NUM!	1/446 (0%)	0/446 (0%)	0/446 (0%)	445/446 (100%)	HLA-A
Non-Small Cell Lung Cancer Signaling	0	0.0106	#NUM!	0/94 (0%)	0/94 (0%)	1/94 (1%)	93/94 (99%)	GRB2
Gα12/13 Signaling	0	0.00752	#NUM!	1/133 (1%)	0/133 (0%)	0/133 (0%)	132/133 (99%)	MAP2K4
Communication between Innate and Adaptive Immune Cells	0	0.00431	#NUM!	3/929 (0%)	0/929 (0%)	1/929 (0%)	925/929 (100%)	HLA-A,Igha,IGHM,Igkv8-30
Systemic Lupus Erythematosus Signaling	0	0.00643	#NUM!	1/622 (0%)	0/622 (0%)	3/622 (0%)	618/622 (99%)	C8A,GRB2,HLA-A,IGHM
FAK Signaling	0	0.00768	0.707	4/1041 (0%)	0/1041 (0%)	4/1041 (0%)	1033/1041 (99%)	ACTR2,ARPC4,CAPN1,CAPN2,GRB2,ITGA7,ITGB4,MAP2K4
Phospholipase C Signaling	0	0.0103	-1	1/679 (0%)	0/679 (0%)	6/679 (1%)	672/679 (99%)	GRB2,IGHM,ITGA7,ITGB4,MPRIP,Ppp1r12b,PPP3CA
Altered T Cell and B Cell Signaling in Rheumatoid Arthritis	0	0.00407	#NUM!	1/492 (0%)	0/492 (0%)	1/492 (0%)	490/492 (100%)	HLA-A,IGHM
Breast Cancer Regulation by Stathmin1	0	0.0101	0.816	5/594 (1%)	0/594 (0%)	1/594 (0%)	588/594 (99%)	CAMK2B,GRB2,PPP1R14C,PPP1R7,PRKACA,PRKAR1A
Glioblastoma Multiforme Signaling	0	0.00585	#NUM!	0/171 (0%)	0/171 (0%)	1/171 (1%)	170/171 (99%)	GRB2
Regulation of IL-2 Expression in Activated and Anergic T Lymphocytes	0	0.00651	#NUM!	2/461 (0%)	0/461 (0%)	1/461 (0%)	458/461 (99%)	GRB2,MAP2K4,PPP3CA
NUR77 Signaling in T Lymphocytes	0	0.00391	#NUM!	2/512 (0%)	0/512 (0%)	0/512 (0%)	510/512 (100%)	HLA-A,PPP3CA
PKCθ Signaling in T Lymphocytes	0	0.0108	-1.342	5/558 (1%)	0/558 (0%)	1/558 (0%)	552/558 (99%)	CACNA1S,CAMK2B,GRB2,HLA-A,MAP2K4,PPP3CA
OX40 Signaling Pathway	0	0.00418	#NUM!	2/479 (0%)	0/479 (0%)	0/479 (0%)	477/479 (100%)	HLA-A,MAP2K4
Mouse Embryonic Stem Cell Pluripotency	0	0.00962	#NUM!	0/104 (0%)	0/104 (0%)	1/104 (1%)	103/104 (99%)	GRB2
Hematopoiesis from Pluripotent Stem Cells	0	0.00452	#NUM!	1/442 (0%)	0/442 (0%)	1/442 (0%)	440/442 (100%)	Igha,IGHM
Agranulocyte Adhesion and Diapedesis	0	0.00467	#NUM!	1/214 (0%)	0/214 (0%)	0/214 (0%)	213/214 (100%)	ACTG2
Regulation of the Epithelial-Mesenchymal Transition Pathway	0	0.0103	#NUM!	1/195 (1%)	0/195 (0%)	1/195 (1%)	193/195 (99%)	GRB2,MAP2K4
UVA-Induced MAPK Signaling	0	0.0102	#NUM!	1/98 (1%)	0/98 (0%)	0/98 (0%)	97/98 (99%)	MAP2K4
STAT3 Pathway	0	0.00741	#NUM!	1/135 (1%)	0/135 (0%)	0/135 (0%)	134/135 (99%)	MAP2K4
SAPK/JNK Signaling	0	0.00598	#NUM!	2/502 (0%)	0/502 (0%)	1/502 (0%)	499/502 (99%)	FADD,GRB2,MAP2K4
NF-κB Signaling	0	0.00351	#NUM!	2/570 (0%)	0/570 (0%)	0/570 (0%)	568/570 (100%)	FADD,PRKACA
T Cell Receptor Signaling	0	0.00651	-1	3/614 (0%)	0/614 (0%)	1/614 (0%)	610/614 (99%)	GRB2,HLA-A,MAP2K4,PPP3CA
Th17 Activation Pathway	0	0.00207	#NUM!	0/484 (0%)	0/484 (0%)	1/484 (0%)	483/484 (100%)	HSP90AA1
T Cell Exhaustion Signaling Pathway	0	0.00353	#NUM!	2/566 (0%)	0/566 (0%)	0/566 (0%)	564/566 (100%)	HLA-A,MAP2K4
Systemic Lupus Erythematosus In T Cell Signaling Pathway	0	0.00624	0	3/641 (0%)	0/641 (0%)	1/641 (0%)	637/641 (99%)	GRB2,HLA-A,MAP2K4,PPP3CA
Systemic Lupus Erythematosus In B Cell Signaling Pathway	0	0.00692	#NUM!	3/723 (0%)	0/723 (0%)	2/723 (0%)	718/723 (99%)	GRB2,Igha,IGHM,Igkv8-30,PPP3CA
Regulation Of The Epithelial Mesenchymal Transition By Growth Factors Pathway	0	0.0104	#NUM!	1/192 (1%)	0/192 (0%)	1/192 (1%)	190/192 (99%)	GRB2,MAP2K4
Tumor Microenvironment Pathway	0	0.00559	#NUM!	1/179 (1%)	0/179 (0%)	0/179 (0%)	178/179 (99%)	HLA-A
MSP-RON Signaling In Macrophages Pathway	0	0.0084	#NUM!	0/119 (0%)	0/119 (0%)	1/119 (1%)	118/119 (99%)	GRB2
Role of MAPK Signaling in Promoting the Pathogenesis of Influenza	0	0.00885	#NUM!	1/113 (1%)	0/113 (0%)	0/113 (0%)	112/113 (99%)	MAP2K4
