# Supplementary material for: Quantitative Proteomics Identifies Novel Nrf2-Mediated Adaptative Signaling Pathways in Skeletal Muscle Following Exercise Training
Source: Antioxidants (Basel). 2023 Jan 9;12(1):151. doi: 10.3390/antiox12010151 (PMC9854705; doi:10.3390/antiox12010151)
Supplement: Supplementary file 1 [file antioxidants-12-00151-s001.zip › Supplementary Table S6.xls]

## Sheet: Sheet0
© 2000-2022 QIAGEN. All rights reserved.
Ingenuity Canonical Pathways	-log(p-value)	Ratio	z-score	Molecules
NRF2-mediated Oxidative Stress Response	12.6	0.0886	-2.53	ACTG2,CAT,CBR1,EPHX1,FTH1,FTL,GSR,GSTM1,GSTM3,GSTM4,GSTM5,GSTO1,GSTP1,HSP90AA1,HSPB8,MAP2K4,NQO1,PRDX1,SOD2,SQSTM1,TXNRD1
Mitochondrial Dysfunction	11.1	0.0994	#NUM!	ACO2,ATP5MC3,CAT,COX6A1,Cox6c,Cox8b,CPT1B,GPD2,GSR,MAP2K4,MT-ND2,NDUFA12,PRDX3,SOD2,VDAC1,VDAC2,VDAC3
Xenobiotic Metabolism PXR Signaling Pathway	10.3	0.0881	-3.638	ALDH1A1,ALDH6A1,ALDH7A1,CAMK2B,CAT,ESD,GSTM1,GSTM3,GSTM4,GSTM5,GSTO1,GSTP1,HSP90AA1,PPP1R14C,PPP1R7,PRKACA,PRKAR1A
Xenobiotic Metabolism AHR Signaling Pathway	8.49	0.126	-3.317	ALDH1A1,ALDH6A1,ALDH7A1,GSTM1,GSTM3,GSTM4,GSTM5,GSTO1,GSTP1,HSP90AA1,NQO1
Necroptosis Signaling Pathway	7.65	0.0828	-0.832	CAMK2B,CAPN1,CAPN2,DNM1L,FADD,FKBP1A,PPP3CA,PYGL,TOMM34,TOMM40,VDAC1,VDAC2,VDAC3
Aryl Hydrocarbon Receptor Signaling	7.58	0.0818	#NUM!	ALDH1A1,ALDH6A1,ALDH7A1,GSTM1,GSTM3,GSTM4,GSTM5,GSTO1,GSTP1,HSP90AA1,HSPB1,HSPB7,NQO1
Dilated Cardiomyopathy Signaling Pathway	7	0.0811	-1.265	ABCC9,ACTG2,ATP2A2,BAG3,CACNA1S,CAMK2B,LMNA,PRKACA,PRKAR1A,TNNC1,TNNI2,TTN
Glutathione-mediated Detoxification	6.84	0.189	-2.646	Gsta4,GSTM1,GSTM3,GSTM4,GSTM5,GSTO1,GSTP1
Xenobiotic Metabolism Signaling	6.78	0.0552	#NUM!	ALDH1A1,ALDH6A1,ALDH7A1,CAMK2B,CAT,ESD,FTL,GSTM1,GSTM3,GSTM4,GSTM5,GSTO1,GSTP1,HSP90AA1,MAP2K4,NQO1
Glycolysis I	6.38	0.222	-0.816	ENO1,GAPDH,PGK1,PGK2,PKM,TPI1
Protein Ubiquitination Pathway	6.33	0.0545	#NUM!	CRYAB,HLA-A,HSP90AA1,HSPB1,HSPB6,HSPB7,HSPB8,HSPH1,PSMC2,PSMD13,PSMD3,PSMD4,UBE2R2,UCHL1,USO1
Integrin Signaling	6.1	0.061	-0.905	ACTG2,ACTR2,ARPC4,CAPN1,CAPN2,GRB2,ITGA7,ITGB4,MAP2K4,MPRIP,MYLK2,Ppp1r12b,TTN
Sirtuin Signaling Pathway	6	0.0514	-0.707	CPS1,CPT1B,LDHA,MT-ND2,NDUFA12,NQO1,PGK1,PRKAA2,SIRT5,SOD2,TOMM34,TOMM40,VDAC1,VDAC2,VDAC3
LPS/IL-1 Mediated Inhibition of RXR Function	6	0.0551	0	ALDH1A1,ALDH6A1,ALDH7A1,APOE,CAT,CPT1B,FABP1,GSTM1,GSTM3,GSTM4,GSTM5,GSTO1,GSTP1,MAP2K4
Apelin Adipocyte Signaling Pathway	5.11	0.0879	-1.134	CAT,GNA11,Gsta4,GSTM1,GSTP1,PRKAA2,PRKACA,PRKAR1A
Xenobiotic Metabolism CAR Signaling Pathway	5.03	0.0579	-2.111	ALDH1A1,ALDH6A1,ALDH7A1,GSTM1,GSTM3,GSTM4,GSTM5,GSTO1,GSTP1,HSP90AA1,MAP2K4
Oxytocin Signaling Pathway	4.79	0.0463	-1.941	ABCC9,CACNA1S,GNA11,GRB2,HSPB1,HSPB7,MAP2K4,MPRIP,Ppp1r12b,PPP3CA,PRKAA2,PRKACA,PRKAR1A
Xenobiotic Metabolism General Signaling Pathway	4.5	0.0629	-3	FTL,GSTM1,GSTM3,GSTM4,GSTM5,GSTO1,GSTP1,MAP2K4,NQO1
Clathrin-mediated Endocytosis Signaling	4.22	0.0518	#NUM!	ACTG2,ACTR2,APOE,ARPC4,DNM1L,GRB2,ITGB4,PCYOX1,PPP3CA,SERPINA1
PPARα/RXRα Activation	4.18	0.0513	-1	CPT1B,GNA11,GPD2,GRB2,HSP90AA1,MAP2K4,PRKAA2,PRKACA,PRKAR1A,STAT5B
Superoxide Radicals Degradation	4.14	0.375	#NUM!	CAT,NQO1,SOD2
Glutaryl-CoA Degradation	4.12	0.19	-2	ACAT1,GCDH,HADHB,HSD17B4
Valine Degradation I	4.12	0.19	#NUM!	ALDH6A1,DBT,HADHB,HSD17B4
Ferroptosis Signaling Pathway	3.95	0.0606	-1.414	FTH1,FTL,HSPB1,LPCAT3,PRKAA2,SQSTM1,TXNRD1,VDAC2
Calcium Signaling	3.78	0.0459	-2.333	ATP2A1,ATP2A2,CACNA1S,CAMK2B,CASQ2,PPP3CA,PRKACA,PRKAR1A,TNNC1,TNNI2
Gluconeogenesis I	3.74	0.154	0	ENO1,GAPDH,PGK1,PGK2
Protein Kinase A Signaling	3.7	0.0342	-1.265	CAMK2B,FLNC,MYLK2,PHKB,PHKG1,PPP1R14C,PPP1R7,PPP3CA,PRKACA,PRKAR1A,PYGL,TNNI2,TTN,YWHAE
Acute Phase Response Signaling	3.64	0.0486	0	FGG,FTL,GRB2,HP,ITIH4,MAP2K4,SERPINA1,SOD2,TTR
Glutathione Redox Reactions I	3.62	0.143	#NUM!	GSR,Gsta4,GSTM1,GSTP1
Tryptophan Degradation III (Eukaryotic)	3.62	0.143	-2	ACAT1,GCDH,HADHB,HSD17B4
Regulation of Actin-based Motility by Rho	3.51	0.0603	-2.236	ACTG2,ACTR2,ARPC4,ITGA7,ITGB4,MPRIP,Ppp1r12b
NADH Repair	3.44	0.667	#NUM!	GAPDH,NAXD
FAT10 Signaling Pathway	3.42	0.0893	#NUM!	PSMC2,PSMD13,PSMD3,PSMD4,SQSTM1
Actin Cytoskeleton Signaling	3.37	0.0408	-1.633	ACTG2,ACTR2,ARPC4,GRB2,ITGA7,ITGB4,MPRIP,MYLK2,Ppp1r12b,TTN
RHOA Signaling	3.33	0.0565	-1.134	ACTG2,ACTR2,ARPC4,MPRIP,MYLK2,Ppp1r12b,TTN
Synaptic Long Term Potentiation	3.19	0.0534	-1.134	CAMK2B,GNA11,PPP1R14C,PPP1R7,PPP3CA,PRKACA,PRKAR1A
Estrogen Receptor Signaling	3.18	0.0319	-1.265	CACNA1S,CTBP1,GNA11,GRB2,HSP90AA1,MPRIP,MT-ND2,NDUFA12,Ppp1r12b,PRKAA2,PRKACA,PRKAR1A,SOD2
Death Receptor Signaling	3.16	0.0625	-2.449	ACTG2,FADD,HSPB1,HSPB7,LMNA,MAP2K4
ERK/MAPK Signaling	3.15	0.0417	1.134	GRB2,HSPB1,HSPB7,ITGA7,ITGB4,PPP1R14C,PPP1R7,PRKACA,PRKAR1A
Methylmalonyl Pathway	3.14	0.5	#NUM!	PCCA,PCCB
Glucocorticoid Receptor Signaling	3.1	0.0275	#NUM!	FGG,GRB2,HLA-A,HP,HSP90AA1,KRT1,KRT6B,KRT77,MAP2K4,MT-ND2,NDUFA12,PPP3CA,PRKAA2,PRKACA,SLC37A4,STAT5B
Superpathway of Methionine Degradation	3.1	0.105	-2	PCCA,PCCB,PRMT5,SUOX
RAN Signaling	3.09	0.176	#NUM!	CSE1L,IPO5,KPNA4
Cardiac β-adrenergic Signaling	3.07	0.0449	-1.134	ATP2A1,ATP2A2,CACNA1S,GNA11,PPP1R14C,PPP1R7,PRKACA,PRKAR1A
tRNA Charging	3.05	0.103	-2	AARS1,FARSA,HARS1,Qars
Insulin Secretion Signaling Pathway	3.02	0.0368	-2.53	ABCC9,CACNA1S,CAMK2B,EIF4G1,GNA11,PRKACA,PRKAR1A,SEC11A,SPCS3,STAT5B
Isoleucine Degradation I	3.02	0.167	#NUM!	ACAT1,HADHB,HSD17B4
Superpathway of Geranylgeranyldiphosphate Biosynthesis I (via Mevalonate)	3.02	0.167	#NUM!	ACAT1,FDPS,HADHB
Dopamine-DARPP32 Feedback in cAMP Signaling	2.99	0.0437	-0.816	ATP2A1,ATP2A2,CACNA1S,PPP1R14C,PPP1R7,PPP3CA,PRKACA,PRKAR1A
2-oxobutanoate Degradation I	2.92	0.4	#NUM!	PCCA,PCCB
Huntington's Disease Signaling	2.89	0.0353	0.447	CAPN1,CAPN2,DNM1L,GNA11,GRB2,MAP2K4,PSMC2,PSMD13,PSMD3,PSMD4
α-Adrenergic Signaling	2.89	0.0556	#NUM!	GNA11,PHKB,PHKG1,PRKACA,PRKAR1A,PYGL
Caveolar-mediated Endocytosis Signaling	2.84	0.0667	#NUM!	ACTG2,FLNC,HLA-A,ITGA7,ITGB4
Oxidative Phosphorylation	2.83	0.0541	1.633	ATP5MC3,COX6A1,Cox6c,Cox8b,MT-ND2,NDUFA12
Semaphorin Neuronal Repulsive Signaling Pathway	2.83	0.0464	0	ITGA7,ITGB4,MAP2K4,MPRIP,Ppp1r12b,PRKACA,PRKAR1A
Apelin Pancreas Signaling Pathway	2.78	0.087	1	MAP2K4,PRKAA2,PRKACA,PRKAR1A
Maturity Onset Diabetes of Young (MODY) Signaling	2.76	0.0641	#NUM!	ABCC9,APOE,CACNA1S,FABP1,GAPDH
Nitric Oxide Signaling in the Cardiovascular System	2.68	0.0504	0	ATP2A1,ATP2A2,CACNA1S,HSP90AA1,PRKACA,PRKAR1A
Inhibition of ARE-Mediated mRNA Degradation Pathway	2.67	0.0435	#NUM!	PRKACA,PRKAR1A,PSMC2,PSMD13,PSMD3,PSMD4,YWHAE
Ethanol Degradation IV	2.64	0.125	#NUM!	ALDH1A1,ALDH7A1,CAT
Aldosterone Signaling in Epithelial Cells	2.62	0.0427	#NUM!	CRYAB,HSP90AA1,HSPB1,HSPB6,HSPB7,HSPB8,HSPH1
BAG2 Signaling Pathway	2.62	0.0595	#NUM!	HSP90AA1,PSMC2,PSMD13,PSMD3,PSMD4
Amyloid Processing	2.61	0.0784	#NUM!	CAPN1,CAPN2,PRKACA,PRKAR1A
FXR/RXR Activation	2.55	0.0476	#NUM!	APOE,ITIH4,MAP2K4,PCYOX1,SERPINA1,TTR
Regulation of Cellular Mechanics by Calpain Protease	2.51	0.0562	#NUM!	CAPN1,CAPN2,GRB2,ITGA7,ITGB4
Tryptophan Degradation X (Mammalian, via Tryptamine)	2.49	0.111	#NUM!	Akr1b10,ALDH1A1,ALDH7A1
Actin Nucleation by ARP-WASP Complex	2.43	0.0538	#NUM!	ACTR2,ARPC4,GRB2,ITGA7,ITGB4
Superpathway of Cholesterol Biosynthesis	2.4	0.103	#NUM!	ACAT1,FDPS,HADHB
White Adipose Tissue Browning Pathway	2.36	0.0435	-2.449	CACNA1S,CTBP1,LDHA,PRKAA2,PRKACA,PRKAR1A
Iron homeostasis signaling pathway	2.34	0.0432	#NUM!	ACO2,FECH,FTH1,FTL,HP,STAT5B
Calcium Transport I	2.29	0.2	#NUM!	ATP2A1,ATP2A2
Ketolysis	2.29	0.2	#NUM!	ACAT1,HADHB
Production of Nitric Oxide and Reactive Oxygen Species in Macrophages	2.26	0.0366	1.134	APOE,CAT,MAP2K4,PCYOX1,PPP1R14C,PPP1R7,SERPINA1
GNRH Signaling	2.25	0.0365	-1.633	CACNA1S,CAMK2B,GNA11,GRB2,MAP2K4,PRKACA,PRKAR1A
PXR/RXR Activation	2.23	0.0615	-2	ALDH1A1,GSTM1,PRKACA,PRKAR1A
AMPK Signaling	2.22	0.0328	-2	AK1,CKM,CPT1B,GNA11,PPM1F,PRKAA2,PRKACA,PRKAR1A
Ketogenesis	2.2	0.182	#NUM!	ACAT1,HADHB
Cellular Effects of Sildenafil (Viagra)	2.2	0.0403	#NUM!	ACTG2,CACNA1S,MPRIP,Ppp1r12b,PRKACA,PRKAR1A
Coagulation System	2.17	0.0857	#NUM!	FGG,SERPINA1,SERPINC1
Remodeling of Epithelial Adherens Junctions	2.17	0.0588	#NUM!	ACTG2,ACTR2,ARPC4,DNM1L
Adrenomedullin signaling pathway	2.17	0.0352	-1.342	GNA11,GRB2,MAP2K4,MYLK2,PRKACA,PRKAR1A,TTN
Paxillin Signaling	2.15	0.0463	#NUM!	ACTG2,GRB2,ITGA7,ITGB4,MAP2K4
Glycogen Degradation II	2.13	0.167	#NUM!	MTAP,PYGL
Hepatic Fibrosis Signaling Pathway	2.13	0.0261	-1	CACNA1S,FTH1,FTL,ITGA7,ITGB4,MAP2K4,MYLK2,PRKACA,PRKAR1A,SOD2,TTN
GM-CSF Signaling	2.12	0.0571	#NUM!	CAMK2B,GRB2,PPP3CA,STAT5B
Cardiac Hypertrophy Signaling (Enhanced)	2.12	0.024	-2.111	ATP2A1,ATP2A2,CACNA1S,CAMK2B,GNA11,HSPB1,HSPB7,ITGA7,ITGB4,MAP2K4,PPP3CA,PRKACA,PRKAR1A
RAR Activation	2.11	0.0343	#NUM!	AKR1B1,Akr1b10,ALDH1A1,MAP2K4,PRKACA,PRKAR1A,STAT5B
Melatonin Signaling	2.08	0.0556	-1	CAMK2B,MAP2K4,PRKACA,PRKAR1A
Netrin Signaling	2.08	0.0556	-2	CACNA1S,PPP3CA,PRKACA,PRKAR1A
Cardiac Hypertrophy Signaling	2.07	0.0308	-1.414	CACNA1S,GNA11,GRB2,HSPB1,MAP2K4,PPP3CA,PRKACA,PRKAR1A
CDK5 Signaling	2.06	0.0439	-0.447	CAPN1,PPP1R14C,PPP1R7,PRKACA,PRKAR1A
Amyotrophic Lateral Sclerosis Signaling	2.04	0.0435	1	CACNA1S,CAPN1,CAPN2,CAT,PPP3CA
Neuregulin Signaling	2.01	0.0427	#NUM!	GRB2,HSP90AA1,ITGA7,ITGB4,STAT5B
Glycogen Degradation III	2	0.143	#NUM!	MTAP,PYGL
Mevalonate Pathway I	2	0.143	#NUM!	ACAT1,HADHB
Colanic Acid Building Blocks Biosynthesis	2	0.143	#NUM!	PMM2,UGP2
Hypoxia Signaling in the Cardiovascular System	2	0.0526	#NUM!	HSP90AA1,LDHA,NQO1,UBE2R2
Mechanisms of Viral Exit from Host Cells	1.98	0.0732	#NUM!	ACTG2,LMNB2,VPS25
Neuroprotective Role of THOP1 in Alzheimer's Disease	1.97	0.0417	#NUM!	HLA-A,IDE,PRKACA,PRKAR1A,YWHAE
IL-7 Signaling Pathway	1.96	0.0513	0	GRB2,Igha,IGHM,STAT5B
Sulfite Oxidation IV	1.95	1	#NUM!	SUOX
Retinoate Biosynthesis I	1.95	0.0714	#NUM!	AKR1B1,Akr1b10,ALDH1A1
Dopamine Receptor Signaling	1.94	0.0506	#NUM!	PPP1R14C,PPP1R7,PRKACA,PRKAR1A
LXR/RXR Activation	1.92	0.0407	0.447	APOE,ITIH4,PCYOX1,SERPINA1,TTR
Role of NFAT in Cardiac Hypertrophy	1.92	0.0315	-1.89	CACNA1S,CAMK2B,GRB2,MAP2K4,PPP3CA,PRKACA,PRKAR1A
Extrinsic Prothrombin Activation Pathway	1.88	0.125	#NUM!	FGG,SERPINC1
G Beta Gamma Signaling	1.84	0.0388	-1.342	CACNA1S,GNA11,GRB2,PRKACA,PRKAR1A
FcγRIIB Signaling in B Lymphocytes	1.83	0.0471	#NUM!	CACNA1S,GRB2,IGHM,MAP2K4
nNOS Signaling in Neurons	1.82	0.0638	#NUM!	CAPN1,CAPN2,PPP3CA
BMP signaling pathway	1.8	0.046	-1	GRB2,MAP2K4,PRKACA,PRKAR1A
PFKFB4 Signaling Pathway	1.8	0.0625	#NUM!	MAP2K4,PRKACA,PRKAR1A
MYC Mediated Apoptosis Signaling	1.75	0.06	#NUM!	FADD,PRKACA,PRKAR1A
Triacylglycerol Biosynthesis	1.75	0.06	#NUM!	AGPAT1,DBT,LPCAT3
Senescence Pathway	1.75	0.0269	-0.707	CACNA1S,CAPN1,CAPN2,CAT,MAP2K4,PPP3CA,SOD2,SQSTM1
Acute Myeloid Leukemia Signaling	1.74	0.044	#NUM!	GRB2,IDH3B,MAP2K4,STAT5B
RAC Signaling	1.73	0.0362	#NUM!	ACTR2,ARPC4,ITGA7,ITGB4,MAP2K4
Reelin Signaling in Neurons	1.71	0.036	-2	ACTR2,APOE,ARPC4,CAMK2B,MAP2K4
3-phosphoinositide Degradation	1.7	0.0314	-2.236	ALPL,ATP1A1,MTM1,PPP1R14C,PPP1R7,PPP3CA
Insulin Receptor Signaling	1.7	0.0357	0.447	GRB2,PPP1R14C,PPP1R7,PRKACA,PRKAR1A
IL-1 Signaling	1.66	0.0417	#NUM!	GNA11,MAP2K4,PRKACA,PRKAR1A
β-alanine Degradation I	1.66	0.5	#NUM!	ALDH6A1
Choline Degradation I	1.66	0.5	#NUM!	ALDH7A1
L-cysteine Degradation III	1.66	0.5	#NUM!	MPST
Formaldehyde Oxidation II (Glutathione-dependent)	1.66	0.5	#NUM!	ESD
Histamine Degradation	1.65	0.0952	#NUM!	ALDH1A1,ALDH7A1
Fatty Acid α-oxidation	1.65	0.0952	#NUM!	ALDH1A1,ALDH7A1
Putrescine Degradation III	1.61	0.0909	#NUM!	ALDH1A1,ALDH7A1
Apelin Cardiomyocyte Signaling Pathway	1.61	0.0404	-2	ATP2A1,ATP2A2,CAT,GNA11
Endocannabinoid Neuronal Synapse Pathway	1.6	0.0336	-0.447	CACNA1S,GNA11,PPP3CA,PRKACA,PRKAR1A
Synaptogenesis Signaling Pathway	1.6	0.0252	-0.707	ACTR2,APOE,ARPC4,CAMK2B,GRB2,PRKACA,PRKAR1A,THBS4
Ephrin Receptor Signaling	1.59	0.0296	-1	ACTR2,ARPC4,GNA11,GRB2,ITGA7,ITGB4
TCA Cycle II (Eukaryotic)	1.58	0.087	#NUM!	ACO2,IDH3B
Vitamin-C Transport	1.58	0.087	#NUM!	GSTO1,TXNRD1
Sertoli Cell-Sertoli Cell Junction Signaling	1.56	0.0291	#NUM!	ACTG2,ITGA7,ITGB4,MAP2K4,PRKACA,PRKAR1A
Virus Entry via Endocytic Pathways	1.55	0.0385	#NUM!	ACTG2,FLNC,HLA-A,ITGB4
IGF-1 Signaling	1.55	0.0385	#NUM!	GRB2,PRKACA,PRKAR1A,YWHAE
Apoptosis Signaling	1.55	0.0385	-1	CAPN1,CAPN2,LMNA,MAP2K4
HIF1α Signaling	1.55	0.0288	-1.633	CAMK2B,HSP90AA1,LDHA,MAP2K4,PKM,PPP3CA
IL-22 Signaling	1.54	0.0833	#NUM!	MAP2K4,STAT5B
Circadian Rhythm Signaling	1.52	0.0261	#NUM!	CACNA1S,CAMK2B,GNA11,MAP2K4,PRKAA2,PRKACA,PRKAR1A
Signaling by Rho Family GTPases	1.52	0.0261	-2	ACTG2,ACTR2,ARPC4,GNA11,ITGA7,ITGB4,MAP2K4
Role of JAK family kinases in IL-6-type Cytokine Signaling	1.51	0.08	#NUM!	MAP2K4,STAT5B
CDP-diacylglycerol Biosynthesis I	1.51	0.08	#NUM!	AGPAT1,LPCAT3
eNOS Signaling	1.49	0.0314	#NUM!	AQP1,HSP90AA1,PRKAA2,PRKACA,PRKAR1A
RHOGDI Signaling	1.49	0.0279	#NUM!	ACTG2,ACTR2,ARPC4,GNA11,ITGA7,ITGB4
Autophagy	1.49	0.0279	-1.633	MAP2K4,PPP3CA,PRKAA2,PRKACA,PRKAR1A,SQSTM1
S-methyl-5'-thioadenosine Degradation II	1.48	0.333	#NUM!	MTAP
Ascorbate Recycling (Cytosolic)	1.48	0.333	#NUM!	GSTO1
Thiosulfate Disproportionation III (Rhodanese)	1.48	0.333	#NUM!	MPST
Glycerol-3-phosphate Shuttle	1.48	0.333	#NUM!	GPD2
4-aminobutyrate Degradation I	1.48	0.333	#NUM!	SUCLG2
Phosphatidylglycerol Biosynthesis II (Non-plastidic)	1.45	0.0741	#NUM!	AGPAT1,LPCAT3
Antioxidant Action of Vitamin C	1.44	0.0357	#NUM!	GSTO1,MAP2K4,STAT5B,TXNRD1
Opioid Signaling Pathway	1.44	0.025	-2.449	CACNA1S,CAMK2B,GNA11,MAP2K4,PPP3CA,PRKACA,PRKAR1A
Androgen Signaling	1.4	0.0296	#NUM!	CACNA1S,GNA11,HSP90AA1,PRKACA,PRKAR1A
Methylglyoxal Degradation III	1.39	0.069	#NUM!	AKR1B1,Akr1b10
Sonic Hedgehog Signaling	1.39	0.069	#NUM!	PRKACA,PRKAR1A
PAK Signaling	1.37	0.0339	#NUM!	GRB2,ITGA7,ITGB4,MAP2K4
GPCR-Mediated Nutrient Sensing in Enteroendocrine Cells	1.37	0.0339	-2	CACNA1S,GNA11,PRKACA,PRKAR1A
Heme Degradation	1.36	0.25	#NUM!	BLVRA
Branched-chain α-keto acid Dehydrogenase Complex	1.36	0.25	#NUM!	DBT
Heme Biosynthesis from Uroporphyrinogen-III I	1.36	0.25	#NUM!	FECH
Eumelanin Biosynthesis	1.36	0.25	#NUM!	MIF
Glutathione Redox Reactions II	1.36	0.25	#NUM!	GSR
p38 MAPK Signaling	1.35	0.0333	#NUM!	FADD,HSPB1,HSPB7,MAP2K4
Renin-Angiotensin Signaling	1.33	0.0328	-1	GRB2,MAP2K4,PRKACA,PRKAR1A
Dopamine Degradation	1.31	0.0625	#NUM!	ALDH1A1,ALDH7A1
Regulation of eIF4 and p70S6K Signaling	1.31	0.0279	#NUM!	EIF4G1,GRB2,ITGA7,ITGB4,RPS18
D-myo-inositol (1,4,5,6)-Tetrakisphosphate Biosynthesis	1.31	0.0279	-2	ALPL,ATP1A1,PPP1R14C,PPP1R7,PPP3CA
D-myo-inositol (3,4,5,6)-tetrakisphosphate Biosynthesis	1.31	0.0279	-2	ALPL,ATP1A1,PPP1R14C,PPP1R7,PPP3CA
GPCR-Mediated Integration of Enteroendocrine Signaling Exemplified by an L Cell	1.3	0.04	#NUM!	GNA11,PRKACA,PRKAR1A
Leptin Signaling in Obesity	1.28	0.0395	#NUM!	GRB2,PRKACA,PRKAR1A
GDNF Family Ligand-Receptor Interactions	1.28	0.0395	#NUM!	GRB2,MAP2K4,PDLIM7
IL-6 Signaling	1.27	0.0312	1	GRB2,HSPB1,HSPB7,MAP2K4
Arsenate Detoxification I (Glutaredoxin)	1.27	0.2	#NUM!	GSTO1
Protein Citrullination	1.27	0.2	#NUM!	PADI2
Creatine-phosphate Biosynthesis	1.27	0.2	#NUM!	CKM
Pentose Phosphate Pathway (Oxidative Branch)	1.27	0.2	#NUM!	H6PD
Lysine Degradation II	1.27	0.2	#NUM!	ALDH7A1
Lysine Degradation V	1.27	0.2	#NUM!	ALDH7A1
Trans, trans-farnesyl Diphosphate Biosynthesis	1.27	0.2	#NUM!	FDPS
Glutamate Degradation III (via 4-aminobutyrate)	1.27	0.2	#NUM!	SUCLG2
Ethanol Degradation II	1.27	0.0588	#NUM!	ALDH1A1,ALDH7A1
Axonal Guidance Signaling	1.24	0.0197	#NUM!	ACTR2,ARPC4,GNA11,GRB2,ITGA7,ITGB4,PPP3CA,PRKACA,PRKAR1A,SEMA3C
Oxytocin In Spinal Neurons Signaling Pathway	1.24	0.0571	#NUM!	ABCC9,GNA11
Pyrimidine Ribonucleotides Interconversion	1.24	0.0571	#NUM!	AK1,DDX3X
IL-3 Signaling	1.24	0.038	#NUM!	GRB2,PPP3CA,STAT5B
fMLP Signaling in Neutrophils	1.24	0.0305	#NUM!	ACTR2,ARPC4,GNA11,PPP3CA
Chemokine Signaling	1.23	0.0375	#NUM!	CAMK2B,MPRIP,Ppp1r12b
HGF Signaling	1.23	0.0303	#NUM!	GRB2,ITGA7,ITGB4,MAP2K4
p70S6K Signaling	1.23	0.0303	#NUM!	BCAP31,GRB2,IGHM,YWHAE
Fatty Acid β-oxidation I	1.22	0.0556	#NUM!	HADHB,HSD17B4
Molecular Mechanisms of Cancer	1.21	0.0201	#NUM!	CAMK2B,FADD,GNA11,GRB2,ITGA7,ITGB4,MAP2K4,PRKACA,PRKAR1A
Pyrimidine Ribonucleotides De Novo Biosynthesis	1.2	0.0541	#NUM!	AK1,DDX3X
Noradrenaline and Adrenaline Degradation	1.2	0.0541	#NUM!	ALDH1A1,ALDH7A1
IL-12 Signaling and Production in Macrophages	1.19	0.0294	#NUM!	APOE,MAP2K4,PCYOX1,SERPINA1
Pyruvate Fermentation to Lactate	1.19	0.167	#NUM!	LDHA
Urea Cycle	1.19	0.167	#NUM!	CPS1
Glycerol Degradation I	1.19	0.167	#NUM!	GPD2
GDP-mannose Biosynthesis	1.19	0.167	#NUM!	PMM2
D-myo-inositol-5-phosphate Metabolism	1.18	0.0256	-2	ALPL,ATP1A1,PPP1R14C,PPP1R7,PPP3CA
TR/RXR Activation	1.18	0.0357	#NUM!	ATP2A1,ENO1,HP
HIPPO signaling	1.17	0.0353	#NUM!	PPP1R14C,PPP1R7,YWHAE
Gap Junction Signaling	1.16	0.0253	#NUM!	ACTG2,GRB2,PPP3CA,PRKACA,PRKAR1A
Gαi Signaling	1.15	0.0286	#NUM!	GNA11,GRB2,PRKACA,PRKAR1A
PI3K/AKT Signaling	1.15	0.0251	#NUM!	GRB2,HSP90AA1,ITGA7,ITGB4,YWHAE
Thioredoxin Pathway	1.13	0.143	#NUM!	TXNRD1
Phosphatidylcholine Biosynthesis I	1.13	0.143	#NUM!	PHKA1
Acetyl-CoA Biosynthesis I (Pyruvate Dehydrogenase Complex)	1.13	0.143	#NUM!	DBT
Glycogen Biosynthesis II (from UDP-D-Glucose)	1.13	0.143	#NUM!	UGP2
3-phosphoinositide Biosynthesis	1.11	0.0244	-2	ALPL,ATP1A1,PPP1R14C,PPP1R7,PPP3CA
Intrinsic Prothrombin Activation Pathway	1.11	0.0476	#NUM!	FGG,SERPINC1
Crosstalk between Dendritic Cells and Natural Killer Cells	1.1	0.033	#NUM!	ACTG2,CAMK2B,HLA-A
Endocannabinoid Cancer Inhibition Pathway	1.09	0.0272	0	MAP2K4,PRKAA2,PRKACA,PRKAR1A
Oncostatin M Signaling	1.09	0.0465	#NUM!	GRB2,STAT5B
MIF Regulation of Innate Immunity	1.07	0.0455	#NUM!	MAP2K4,MIF
B Cell Development	1.07	0.0455	#NUM!	HLA-A,IGHM
Fcγ Receptor-mediated Phagocytosis in Macrophages and Monocytes	1.06	0.0319	#NUM!	ACTG2,ACTR2,ARPC4
NAD Signaling Pathway	1.06	0.0265	-2	LDHA,PRKAA2,SIRT5,SOD2
Corticotropin Releasing Hormone Signaling	1.06	0.0265	-1	CACNA1S,KRT1,PRKACA,PRKAR1A
Type II Diabetes Mellitus Signaling	1.04	0.0261	#NUM!	CACNA1S,MAP2K4,PKM,PRKAA2
Retinol Biosynthesis	1.04	0.0435	#NUM!	Akr1b10,ESD
Melanocyte Development and Pigmentation Signaling	1.02	0.0306	#NUM!	GRB2,PRKACA,PRKAR1A
Salvage Pathways of Pyrimidine Ribonucleotides	1.02	0.0306	#NUM!	AK1,MAP2K4,PRKAA2
Leucine Degradation I	1.02	0.111	#NUM!	MCCC1
Heme Biosynthesis II	1.02	0.111	#NUM!	FECH
Epithelial Adherens Junction Signaling	1.01	0.0255	-2	ACTR2,ARPC4,PRKAA2,YWHAE
VEGF Signaling	1.01	0.0303	#NUM!	ACTG2,GRB2,YWHAE
Apelin Muscle Signaling Pathway	1.01	0.0417	#NUM!	GNA11,PRKAA2
Neuropathic Pain Signaling In Dorsal Horn Neurons	0.991	0.0297	#NUM!	CAMK2B,PRKACA,PRKAR1A
EIF2 Signaling	0.983	0.0223	#NUM!	ACTG2,EIF4G1,GRB2,RPLP2,RPS18
Neurovascular Coupling Signaling Pathway	0.979	0.0222	0.447	CACNA1S,MPRIP,Ppp1r12b,PRKACA,PRKAR1A
Thrombin Signaling	0.979	0.0222	#NUM!	CAMK2B,GNA11,GRB2,MPRIP,Ppp1r12b
Dolichyl-diphosphooligosaccharide Biosynthesis	0.979	0.1	#NUM!	ALG5
HER-2 Signaling in Breast Cancer	0.967	0.022	-0.447	COX6A1,Cox6c,Cox8b,GRB2,ITGB4
TNFR1 Signaling	0.947	0.0385	#NUM!	FADD,MAP2K4
Chronic Myeloid Leukemia Signaling	0.939	0.028	#NUM!	CTBP1,GRB2,STAT5B
Sucrose Degradation V (Mammalian)	0.939	0.0909	#NUM!	TPI1
Pentose Phosphate Pathway	0.939	0.0909	#NUM!	H6PD
Purine Nucleotides De Novo Biosynthesis II	0.939	0.0909	#NUM!	ADSS1
PPAR Signaling	0.939	0.028	#NUM!	GRB2,HSP90AA1,STAT5B
Superpathway of Inositol Phosphate Compounds	0.924	0.0214	-2	ALPL,ATP1A1,PPP1R14C,PPP1R7,PPP3CA
Phototransduction Pathway	0.921	0.037	#NUM!	PRKACA,PRKAR1A
Osteoarthritis Pathway	0.914	0.0212	#NUM!	ALPL,FADD,ITGA7,ITGB4,PRKAA2
EGF Signaling	0.907	0.0364	#NUM!	GRB2,MAP2K4
Primary Immunodeficiency Signaling	0.896	0.0357	#NUM!	Igha,IGHM
Oxidative Ethanol Degradation III	0.896	0.0357	#NUM!	ALDH1A1,ALDH7A1
Prostate Cancer Signaling	0.879	0.0263	#NUM!	GRB2,GSTP1,HSP90AA1
Oleate Biosynthesis II (Animals)	0.87	0.0769	#NUM!	ALDH6A1
Role of Tissue Factor in Cancer	0.863	0.0259	#NUM!	FGG,GNA11,STAT5B
Mineralocorticoid Biosynthesis	0.842	0.0714	#NUM!	Gsta4
IL-2 Signaling	0.836	0.0328	#NUM!	GRB2,STAT5B
Thrombopoietin Signaling	0.812	0.0317	#NUM!	GRB2,STAT5B
Superpathway of Citrulline Metabolism	0.812	0.0667	#NUM!	CPS1
Choline Biosynthesis III	0.812	0.0667	#NUM!	PHKA1
Leukotriene Biosynthesis	0.812	0.0667	#NUM!	GSTM4
Stearate Biosynthesis I (Animals)	0.812	0.0317	#NUM!	DBT,TECR
Glucocorticoid Biosynthesis	0.812	0.0667	#NUM!	Gsta4
Glioma Signaling	0.801	0.0242	#NUM!	CAMK2B,GRB2,IDH3B
Gαs Signaling	0.793	0.024	#NUM!	GNA11,PRKACA,PRKAR1A
Activation of IRF by Cytosolic Pattern Recognition Receptors	0.79	0.0308	#NUM!	FADD,MAP2K4
Induction of Apoptosis by HIV1	0.79	0.0308	#NUM!	FADD,MAP2K4
ERB2-ERBB3 Signaling	0.79	0.0308	#NUM!	GRB2,STAT5B
Granzyme B Signaling	0.788	0.0625	#NUM!	LMNB2
Chondroitin Sulfate Degradation (Metazoa)	0.788	0.0625	#NUM!	Chil3/Chil4
D-myo-inositol (1,4,5)-trisphosphate Degradation	0.788	0.0625	#NUM!	BPNT1
Parkinson's Signaling	0.788	0.0625	#NUM!	UCHL1
Mitotic Roles of Polo-Like Kinase	0.783	0.0303	#NUM!	CAPN1,HSP90AA1
Pyridoxal 5'-phosphate Salvage Pathway	0.783	0.0303	#NUM!	MAP2K4,PRKAA2
14-3-3-mediated Signaling	0.78	0.0236	#NUM!	GRB2,MAP2K4,YWHAE
Endocannabinoid Developing Neuron Pathway	0.78	0.0236	#NUM!	MAP2K4,PRKACA,PRKAR1A
Dermatan Sulfate Degradation (Metazoa)	0.764	0.0588	#NUM!	Chil3/Chil4
Atherosclerosis Signaling	0.752	0.0229	#NUM!	APOE,PCYOX1,SERPINA1
Role of JAK1 and JAK3 in γc Cytokine Signaling	0.752	0.029	#NUM!	GRB2,STAT5B
Pulmonary Healing Signaling Pathway	0.747	0.0201	0	GRB2,MAP2K4,PRKAA2,STAT5B
Agrin Interactions at Neuromuscular Junction	0.742	0.0286	#NUM!	ACTG2,MAP2K4
ILK Signaling	0.742	0.02	-1	ACTG2,FLNC,ITGB4,MAP2K4
Colorectal Cancer Metastasis Signaling	0.74	0.0185	-1	GNA11,GRB2,MAP2K4,PRKACA,PRKAR1A
Serotonin Degradation	0.733	0.0282	#NUM!	ALDH1A1,ALDH7A1
CCR3 Signaling in Eosinophils	0.726	0.0222	#NUM!	GNA11,MPRIP,Ppp1r12b
Gustation Pathway	0.726	0.0197	-1	ABCC9,CACNA1S,PRKACA,PRKAR1A
IL-10 Signaling	0.724	0.0278	#NUM!	BLVRA,MAP2K4
Mitochondrial L-carnitine Shuttle Pathway	0.721	0.0526	#NUM!	CPT1B
SNARE Signaling Pathway	0.719	0.0221	#NUM!	CAMK2B,PRKACA,PRKAR1A
Role of PKR in Interferon Induction and Antiviral Response	0.719	0.0221	#NUM!	FADD,HSP90AA1,MAP2K4
Th2 Pathway	0.712	0.0219	#NUM!	GRB2,HLA-A,STAT5B
MSP-RON Signaling In Cancer Cells Pathway	0.695	0.0214	#NUM!	GRB2,ITGB4,YWHAE
Apelin Endothelial Signaling Pathway	0.688	0.0213	#NUM!	GNA11,MAP2K4,PRKAA2
mTOR Signaling	0.682	0.0189	#NUM!	EIF4G1,FKBP1A,PRKAA2,RPS18
Androgen Biosynthesis	0.682	0.0476	#NUM!	Gsta4
CLEAR Signaling Pathway	0.68	0.0175	-1.342	PPP3CA,PRKAA2,PSAP,RRAGA,YWHAE
TREM1 Signaling	0.68	0.026	#NUM!	GRB2,STAT5B
Angiopoietin Signaling	0.68	0.026	#NUM!	GRB2,STAT5B
PI3K Signaling in B Lymphocytes	0.676	0.021	#NUM!	CAMK2B,IGHM,PPP3CA
Neurotrophin/TRK Signaling	0.672	0.0256	#NUM!	GRB2,MAP2K4
The Visual Cycle	0.664	0.0455	#NUM!	Akr1b10
Superpathway of D-myo-inositol (1,4,5)-trisphosphate Metabolism	0.664	0.0455	#NUM!	BPNT1
Estrogen-Dependent Breast Cancer Signaling	0.646	0.0247	#NUM!	HSD17B4,STAT5B
Role of Lipids/Lipid Rafts in the Pathogenesis of Influenza	0.646	0.0435	#NUM!	FDPS
Pyrimidine Deoxyribonucleotides De Novo Biosynthesis I	0.646	0.0435	#NUM!	AK1
Methionine Degradation I (to Homocysteine)	0.646	0.0435	#NUM!	PRMT5
Apelin Cardiac Fibroblast Signaling Pathway	0.646	0.0435	#NUM!	PRKAA2
FLT3 Signaling in Hematopoietic Progenitor Cells	0.638	0.0244	#NUM!	GRB2,STAT5B
JAK/STAT Signaling	0.638	0.0244	#NUM!	GRB2,STAT5B
PTEN Signaling	0.636	0.02	#NUM!	GRB2,ITGA7,ITGB4
Tumoricidal Function of Hepatic Natural Killer Cells	0.631	0.0417	#NUM!	FADD
Phagosome Formation	0.627	0.0145	-0.632	ACTR2,ARPC4,GRB2,Igha,IGHM,ITGA7,ITGB4,MAP2K4,MYLK2,TTN
Cysteine Biosynthesis III (mammalia)	0.614	0.04	#NUM!	PRMT5
Relaxin Signaling	0.609	0.0194	#NUM!	GNA11,PRKACA,PRKAR1A
Prolactin Signaling	0.609	0.0233	#NUM!	GRB2,STAT5B
PDGF Signaling	0.609	0.0233	#NUM!	GRB2,MAP2K4
IL-17A Signaling in Gastric Cells	0.6	0.0385	#NUM!	MAP2K4
Apelin Liver Signaling Pathway	0.6	0.0385	#NUM!	MAP2K4
Pregnenolone Biosynthesis	0.587	0.037	#NUM!	FDX1
cAMP-mediated signaling	0.58	0.017	-1	CAMK2B,PPP3CA,PRKACA,PRKAR1A
RANK Signaling in Osteoclasts	0.575	0.022	#NUM!	MAP2K4,PPP3CA
Neuroinflammation Signaling Pathway	0.562	0.0158	-1	HLA-A,IDE,MAP2K4,PPP3CA,SOD2
Pyroptosis Signaling Pathway	0.561	0.0215	#NUM!	PRKACA,PRKAR1A
IL-4 Signaling	0.561	0.0215	#NUM!	GRB2,HLA-A
ERBB Signaling	0.554	0.0213	#NUM!	GRB2,MAP2K4
TGF-β Signaling	0.542	0.0208	#NUM!	GRB2,MAP2K4
Th1 and Th2 Activation Pathway	0.529	0.0174	#NUM!	GRB2,HLA-A,STAT5B
TNFR2 Signaling	0.524	0.0312	#NUM!	MAP2K4
Wound Healing Signaling Pathway	0.517	0.0159	-1	GRB2,ITGB4,KRT6B,MAP2K4
CDC42 Signaling	0.516	0.0139	-2.236	ACTR2,ARPC4,HLA-A,ITGA7,ITGB4,MAP2K4,MPRIP,Ppp1r12b
Sperm Motility	0.506	0.0157	#NUM!	GNA11,MAP2K4,PRKACA,PRKAR1A
Tight Junction Signaling	0.503	0.0169	#NUM!	ACTG2,PRKACA,PRKAR1A
4-1BB Signaling in T Lymphocytes	0.502	0.0294	#NUM!	MAP2K4
Inhibition of Angiogenesis by TSP1	0.502	0.0294	#NUM!	MAP2K4
Role of JAK2 in Hormone-like Cytokine Signaling	0.502	0.0294	#NUM!	STAT5B
Sumoylation Pathway	0.502	0.0194	#NUM!	CTBP1,MAP2K4
IL-9 Signaling	0.492	0.0286	#NUM!	STAT5B
PD-1, PD-L1 cancer immunotherapy pathway	0.484	0.0189	#NUM!	HLA-A,STAT5B
MIF-mediated Glucocorticoid Regulation	0.481	0.0278	#NUM!	MIF
Telomerase Signaling	0.479	0.0187	#NUM!	GRB2,HSP90AA1
TWEAK Signaling	0.472	0.027	#NUM!	FADD
Complement System	0.472	0.027	#NUM!	C8A
IL-17 Signaling	0.466	0.016	#NUM!	Chil3/Chil4,HSP90AA1,MAP2K4
Kinetochore Metaphase Signaling Pathway	0.458	0.018	#NUM!	PPP1R14C,PPP1R7
Antigen Presentation Pathway	0.453	0.0256	#NUM!	HLA-A
Hepatic Cholestasis	0.451	0.0157	#NUM!	MAP2K4,PRKACA,PRKAR1A
April Mediated Signaling	0.428	0.0238	#NUM!	MAP2K4
G-Protein Coupled Receptor Signaling	0.426	0.0128	-2.333	CAMK2B,GNA11,GRB2,MAP2K4,MYLK2,PPP3CA,PRKACA,PRKAR1A,TTN
Fc Epsilon RI Signaling	0.425	0.0169	#NUM!	GRB2,MAP2K4
B Cell Activating Factor Signaling	0.42	0.0233	#NUM!	MAP2K4
Cholecystokinin/Gastrin-mediated Signaling	0.42	0.0168	#NUM!	GRB2,MAP2K4
NGF Signaling	0.417	0.0167	#NUM!	GRB2,MAP2K4
G Protein Signaling Mediated by Tubby	0.412	0.0227	#NUM!	GNA11
BER (Base Excision Repair) Pathway	0.412	0.0227	#NUM!	MAP2K4
Coronavirus Pathogenesis Pathway	0.409	0.0148	#NUM!	DPP9,MAP2K4,RPS18
Th1 Pathway	0.408	0.0164	#NUM!	GRB2,HLA-A
Estrogen Biosynthesis	0.405	0.0222	#NUM!	HSD17B4
Coronavirus Replication Pathway	0.405	0.0222	#NUM!	BAG3
Role of RIG1-like Receptors in Antiviral Innate Immunity	0.397	0.0217	#NUM!	FADD
Pancreatic Adenocarcinoma Signaling	0.39	0.0159	#NUM!	GRB2,MAP2K4
GP6 Signaling Pathway	0.386	0.0157	#NUM!	FGG,GRB2
nNOS Signaling in Skeletal Muscle Cells	0.383	0.0208	#NUM!	CACNA1S
Cell Cycle: G2/M DNA Damage Checkpoint Regulation	0.37	0.02	#NUM!	YWHAE
P2Y Purigenic Receptor Signaling Pathway	0.364	0.015	#NUM!	PRKACA,PRKAR1A
UVC-Induced MAPK Signaling	0.364	0.0196	#NUM!	MAP2K4
GABA Receptor Signaling	0.364	0.015	#NUM!	CACNA1S,GNA11
UVB-Induced MAPK Signaling	0.358	0.0192	#NUM!	MAP2K4
Adipogenesis pathway	0.356	0.0148	#NUM!	CTBP1,STAT5B
Role of Osteoblasts, Osteoclasts and Chondrocytes in Rheumatoid Arthritis	0.346	0.0134	#NUM!	ALPL,MAP2K4,PPP3CA
TEC Kinase Signaling	0.338	0.0121	-2	ACTG2,FADD,GNA11,ITGA7,ITGB4,MAP2K4,STAT5B
CD27 Signaling in Lymphocytes	0.328	0.0175	#NUM!	MAP2K4
CNTF Signaling	0.328	0.0175	#NUM!	GRB2
Role of IL-17A in Arthritis	0.328	0.0175	#NUM!	MAP2K4
Triacylglycerol Degradation	0.328	0.0175	#NUM!	AARS1
Polyamine Regulation in Colon Cancer	0.322	0.0172	#NUM!	MAP2K4
MSP-RON Signaling Pathway	0.322	0.0172	#NUM!	ACTG2
Role of NFAT in Regulation of the Immune Response	0.321	0.0119	-1	GNA11,GRB2,HLA-A,IGHM,IPO5,KPNA4,PPP3CA
Endometrial Cancer Signaling	0.312	0.0167	#NUM!	GRB2
Retinoic acid Mediated Apoptosis Signaling	0.312	0.0167	#NUM!	FADD
GADD45 Signaling	0.312	0.0167	#NUM!	MAP2K4
PCP (Planar Cell Polarity) Pathway	0.312	0.0167	#NUM!	MAP2K4
Role of Macrophages, Fibroblasts and Endothelial Cells in Rheumatoid Arthritis	0.308	0.0122	#NUM!	CAMK2B,MAP2K4,MIF,PPP3CA
Factors Promoting Cardiogenesis in Vertebrates	0.296	0.0131	#NUM!	CAMK2B,MAP2K4
CD28 Signaling in T Helper Cells	0.293	0.0116	-1.342	ACTR2,ARPC4,GRB2,HLA-A,MAP2K4,PPP3CA
WNT/Ca+ pathway	0.284	0.0152	#NUM!	PPP3CA
Ovarian Cancer Signaling	0.281	0.0127	#NUM!	PRKACA,PRKAR1A
CD40 Signaling	0.279	0.0149	#NUM!	MAP2K4
IL-17A Signaling in Airway Cells	0.279	0.0149	#NUM!	MAP2K4
Phagosome Maturation	0.279	0.0126	#NUM!	HLA-A,PRDX1
ERBB4 Signaling	0.275	0.0147	#NUM!	GRB2
Growth Hormone Signaling	0.263	0.0141	#NUM!	STAT5B
B Cell Receptor Signaling	0.26	0.0111	-1	CAMK2B,GRB2,Igha,IGHM,Igkv8-30,MAP2K4,PPP3CA
Ephrin B Signaling	0.259	0.0139	#NUM!	GNA11
CXCR4 Signaling	0.253	0.0118	#NUM!	GNA11,MAP2K4
ERK5 Signaling	0.251	0.0135	#NUM!	YWHAE
Gαq Signaling	0.249	0.0118	#NUM!	GNA11,PPP3CA
Germ Cell-Sertoli Cell Junction Signaling	0.247	0.0117	#NUM!	ACTG2,MAP2K4
Macropinocytosis Signaling	0.243	0.0132	#NUM!	ITGB4
Role of MAPK Signaling in Inhibiting the Pathogenesis of Influenza	0.24	0.013	#NUM!	MAP2K4
VDR/RXR Activation	0.237	0.0128	#NUM!	SERPINB1
Toll-like Receptor Signaling	0.237	0.0128	#NUM!	MAP2K4
Erythropoietin Signaling Pathway	0.233	0.0113	#NUM!	GRB2,STAT5B
Heparan Sulfate Biosynthesis (Late Stages)	0.233	0.0127	#NUM!	AARS1
Renal Cell Carcinoma Signaling	0.229	0.0125	#NUM!	GRB2
BEX2 Signaling Pathway	0.226	0.0123	#NUM!	MAP2K4
Role of MAPK Signaling in the Pathogenesis of Influenza	0.223	0.0122	#NUM!	MAP2K4
VEGF Family Ligand-Receptor Interactions	0.216	0.0119	#NUM!	GRB2
PEDF Signaling	0.216	0.0119	#NUM!	SOD2
LPS-stimulated MAPK Signaling	0.213	0.0118	#NUM!	MAP2K4
Heparan Sulfate Biosynthesis	0.21	0.0116	#NUM!	AARS1
FGF Signaling	0.21	0.0116	#NUM!	GRB2
Ceramide Signaling	0.199	0.0111	#NUM!	MAP2K4
Unfolded protein response	0.199	0.0111	#NUM!	HSPH1
Oxytocin In Brain Signaling Pathway	0	0.0102	#NUM!	CACNA1S,GNA11
Pulmonary Fibrosis Idiopathic Signaling Pathway	0	0.0092	#NUM!	ACTG2,GRB2,MAP2K4
Natural Killer Cell Signaling	0	0.0101	#NUM!	GRB2,HLA-A
Leukocyte Extravasation Signaling	0	0.0104	#NUM!	ACTG2,MAP2K4
Synaptic Long Term Depression	0	0.0103	#NUM!	CACNA1S,GNA11
p53 Signaling	0	0.0102	#NUM!	COQ8A
IL-8 Signaling	0	0.00952	#NUM!	GNA11,MAP2K4
Role of Pattern Recognition Receptors in Recognition of Bacteria and Viruses	0	0.00641	#NUM!	MAP2K4
CCR5 Signaling in Macrophages	0	0.00601	#NUM!	CACNA1S,GNA11,MAP2K4
Calcium-induced T Lymphocyte Apoptosis	0	0.0109	-1.342	ATP2A1,ATP2A2,CAPN2,HLA-A,PPP3CA
Cytotoxic T Lymphocyte-mediated Apoptosis of Target Cells	0	0.00471	#NUM!	FADD,HLA-A
CTLA4 Signaling in Cytotoxic T Lymphocytes	0	0.00418	#NUM!	GRB2,HLA-A
IL-15 Production	0	0.00813	#NUM!	MAP2K4
T Helper Cell Differentiation	0	0.00212	#NUM!	HLA-A
IL-15 Signaling	0	0.00758	#NUM!	Igha,IGHM,Igkv8-30,STAT5B
Dendritic Cell Maturation	0	0.00338	#NUM!	HLA-A,MAP2K4
Endothelin-1 Signaling	0	0.0104	#NUM!	GNA11,GRB2
ICOS-ICOSL Signaling in T Helper Cells	0	0.00789	-1	CAMK2B,GRB2,HLA-A,PPP3CA
Lipid Antigen Presentation by CD1	0	0.0024	#NUM!	PSAP
HMGB1 Signaling	0	0.00599	#NUM!	MAP2K4
Human Embryonic Stem Cell Pluripotency	0	0.00602	#NUM!	GNA11
ATM Signaling	0	0.0101	#NUM!	MAP2K4
Role of NANOG in Mammalian Embryonic Stem Cell Pluripotency	0	0.00833	#NUM!	GRB2
CREB Signaling in Neurons	0	0.0099	-1.342	CACNA1S,CAMK2B,GNA11,GRB2,PRKACA,PRKAR1A
Type I Diabetes Mellitus Signaling	0	0.00589	#NUM!	FADD,HLA-A,MAP2K4
Allograft Rejection Signaling	0	0.00207	#NUM!	HLA-A
Autoimmune Thyroid Disease Signaling	0	0.0022	#NUM!	HLA-A
Graft-versus-Host Disease Signaling	0	0.00224	#NUM!	HLA-A
Non-Small Cell Lung Cancer Signaling	0	0.0106	#NUM!	GRB2
Gα12/13 Signaling	0	0.00752	#NUM!	MAP2K4
Communication between Innate and Adaptive Immune Cells	0	0.00431	#NUM!	HLA-A,Igha,IGHM,Igkv8-30
Systemic Lupus Erythematosus Signaling	0	0.00643	#NUM!	C8A,GRB2,HLA-A,IGHM
FAK Signaling	0	0.00768	0.707	ACTR2,ARPC4,CAPN1,CAPN2,GRB2,ITGA7,ITGB4,MAP2K4
Phospholipase C Signaling	0	0.0103	-1	GRB2,IGHM,ITGA7,ITGB4,MPRIP,Ppp1r12b,PPP3CA
Altered T Cell and B Cell Signaling in Rheumatoid Arthritis	0	0.00407	#NUM!	HLA-A,IGHM
Breast Cancer Regulation by Stathmin1	0	0.0101	0.816	CAMK2B,GRB2,PPP1R14C,PPP1R7,PRKACA,PRKAR1A
Glioblastoma Multiforme Signaling	0	0.00585	#NUM!	GRB2
Regulation of IL-2 Expression in Activated and Anergic T Lymphocytes	0	0.00651	#NUM!	GRB2,MAP2K4,PPP3CA
NUR77 Signaling in T Lymphocytes	0	0.00391	#NUM!	HLA-A,PPP3CA
PKCθ Signaling in T Lymphocytes	0	0.0108	-1.342	CACNA1S,CAMK2B,GRB2,HLA-A,MAP2K4,PPP3CA
OX40 Signaling Pathway	0	0.00418	#NUM!	HLA-A,MAP2K4
Mouse Embryonic Stem Cell Pluripotency	0	0.00962	#NUM!	GRB2
Hematopoiesis from Pluripotent Stem Cells	0	0.00452	#NUM!	Igha,IGHM
Agranulocyte Adhesion and Diapedesis	0	0.00467	#NUM!	ACTG2
Regulation of the Epithelial-Mesenchymal Transition Pathway	0	0.0103	#NUM!	GRB2,MAP2K4
UVA-Induced MAPK Signaling	0	0.0102	#NUM!	MAP2K4
STAT3 Pathway	0	0.00741	#NUM!	MAP2K4
SAPK/JNK Signaling	0	0.00598	#NUM!	FADD,GRB2,MAP2K4
NF-κB Signaling	0	0.00351	#NUM!	FADD,PRKACA
T Cell Receptor Signaling	0	0.00651	-1	GRB2,HLA-A,MAP2K4,PPP3CA
Th17 Activation Pathway	0	0.00207	#NUM!	HSP90AA1
T Cell Exhaustion Signaling Pathway	0	0.00353	#NUM!	HLA-A,MAP2K4
Systemic Lupus Erythematosus In T Cell Signaling Pathway	0	0.00624	0	GRB2,HLA-A,MAP2K4,PPP3CA
Systemic Lupus Erythematosus In B Cell Signaling Pathway	0	0.00692	#NUM!	GRB2,Igha,IGHM,Igkv8-30,PPP3CA
Regulation Of The Epithelial Mesenchymal Transition By Growth Factors Pathway	0	0.0104	#NUM!	GRB2,MAP2K4
Tumor Microenvironment Pathway	0	0.00559	#NUM!	HLA-A
MSP-RON Signaling In Macrophages Pathway	0	0.0084	#NUM!	GRB2
Role of MAPK Signaling in Promoting the Pathogenesis of Influenza	0	0.00885	#NUM!	MAP2K4
